# Supplementary material for: CircNr1h4 regulates the pathological process of renal injury in salt‐sensitive hypertensive mice by targeting miR‐155‐5p
Source: J Cell Mol Med. 2019 Nov 28;24(2):1700–12. doi: 10.1111/jcmm.14863 (PMC6991678; doi:10.1111/jcmm.14863)
Supplement: Supplementary file 4 [file JCMM-24-1700-s004.xlsx]

## Sheet: Sheet1
Accession	Doca1_Doca_salt_count	Doca2_Doca_salt_count	Doca3_Doca_salt_count	Con1_Control_count	Con2_Control_count	Con3_Control_count	Doca1_Doca_salt_fpkm	Doca2_Doca_salt_fpkm	Doca3_Doca_salt_fpkm	Con1_Control_fpkm	Con2_Control_fpkm	Con3_Control_fpkm	mean_fpkm_Doca_salt	mean_fpkm_Control	regulation	log2fold_change	pvalue	FDR	significant	chr	start	end	strand	exon Count	circType	circRNA category	isoformName	geneName	hosting gene type	flankIntron	gene Discription	GO	KEGG
ciRNA1	52.5	91	35.75	22	25.5	29.5	0.737868	1.19443	0.470139	0.278424	0.36273	0.445117	0.800811	0.36209	up	1.14511	0.168311	0.394059	no	chr7	15920574	15922251	-	1	ciRNA	-	ENSMUST00000044355	Sepw1	mRNA	chr7:15920473-15922251	selenoprotein W, muscle 1 [Source:MGI Symbol;Acc:MGI:1100878]	GO:0055114(oxidation-reduction process);GO:0005886(plasma membrane);GO:0005737(cytoplasm);GO:0016491(oxidoreductase activity);GO:0098869(cellular oxidant detoxification);GO:0016209(antioxidant activity)	NA
ciRNA10	80	66	149	135	125	118	3.46182	2.66721	6.03299	5.26033	5.47455	5.48189	4.05401	5.40559	down	-0.415102	0.314534	0.544659	no	chr6	58664559	58665103	+	1	ciRNA	-	ENSMUST00000203146	Abcg2	mRNA	chr6:58664558-58689554	ATP-binding cassette, sub-family G (WHITE), member 2 [Source:MGI Symbol;Acc:MGI:1347061]	GO:0005634(nucleus);GO:0046983(protein dimerization activity);GO:0016020(membrane);GO:0015238(drug transmembrane transporter activity);GO:0010039(response to iron ion);GO:0071549(cellular response to dexamethasone stimulus);GO:0016324(apical plasma membrane);GO:0046618(drug export);GO:0051593(response to folic acid);GO:0015893(drug transport);GO:0060136(embryonic process involved in female pregna…	02010(ABC transporters)
ciRNA100	12	20.6667	22.6667	22.6667	30.6667	16.6667	0.239226	0.384765	0.42281	0.406891	0.618752	0.356704	0.348934	0.460782	down	-0.401133	0.323882	0.551242	no	chrX	12703905	12705087	-	1	ciRNA	-	ENSMUST00000096495	Med14	mRNA	chrX:12703903-12705087	mediator complex subunit 14 [Source:MGI Symbol;Acc:MGI:1349442]	GO:0005634(nucleus);GO:0045944(positive regulation of transcription from RNA polymerase II promoter);GO:0016020(membrane);GO:0005654(nucleoplasm);GO:0045893(positive regulation of transcription, DNA-templated);GO:0003712(transcription cofactor activity);GO:0004872(receptor activity);GO:0003713(transcription coactivator activity);GO:0019827(stem cell population maintenance);GO:0001104(RNA polymera…	NA
ciRNA101	5	17	5	10	10	6	0.0954032	0.302929	0.0892676	0.171813	0.193115	0.122907	0.162533	0.162612	down	-0.000698366	0.999227	0.999541	no	chrX	101568558	101569793	+	1	ciRNA	-	ENSMUST00000118878	Taf1	mRNA	chrX:101568557-101569794	TATA-box binding protein associated factor 1 [Source:MGI Symbol;Acc:MGI:1336878]	GO:0003677(DNA binding);GO:0005634(nucleus);GO:0005524(ATP binding);GO:0005515(protein binding);GO:0045944(positive regulation of transcription from RNA polymerase II promoter);GO:0004674(protein serine/threonine kinase activity);GO:0005654(nucleoplasm);GO:0007049(cell cycle);GO:0002039(p53 binding);GO:0008134(transcription factor binding);GO:0032436(positive regulation of proteasomal ubiquitin-d…	03022(Basal transcription factors)
ciRNA102	35	50	38	46	29	16	4.18999	5.59002	4.25657	4.95869	3.51371	2.05636	4.67886	3.50959	up	0.414857	0.305439	0.536403	no	chr13	24803510	24803706	+	1	ciRNA	-	ENSMUST00000019276	BC005537	mRNA	chr13:24803509-24804781	cDNA sequence BC005537 [Source:MGI Symbol;Acc:MGI:2441726]	GO:0008150(biological_process);GO:0003674(molecular_function);GO:0005622(intracellular)	NA
ciRNA103	97.8333	121.5	135.5	168	119.5	141.5	2.79669	3.24364	3.62433	4.32445	3.45739	4.34257	3.22155	4.04147	down	-0.327124	0.098265	0.29987	no	chr13	58396928	58397752	-	1	ciRNA	-	ENSMUST00000116403	Hnrnpk	mRNA	chr13:58396899-58397752	heterogeneous nuclear ribonucleoprotein K [Source:MGI Symbol;Acc:MGI:99894]	GO:0005515(protein binding);GO:0045944(positive regulation of transcription from RNA polymerase II promoter);GO:0016020(membrane);GO:0070062(extracellular exosome);GO:0043066(negative regulation of apoptotic process);GO:0005654(nucleoplasm);GO:0003723(RNA binding);GO:0006397(mRNA processing);GO:0008380(RNA splicing);GO:0044822(poly(A) RNA binding);GO:0071013(catalytic step 2 spliceosome);GO:00010…	NA
ciRNA104	67.4095	88	92.25	94.3667	77.05	84.3	1.40439	1.71217	1.7983	1.7703	1.62465	1.8855	1.63828	1.76015	down	-0.103513	0.445635	0.651927	no	chr13	58398024	58399155	-	1	ciRNA	-	ENSMUST00000116403	Hnrnpk	mRNA	chr13:58397796-58399155	heterogeneous nuclear ribonucleoprotein K [Source:MGI Symbol;Acc:MGI:99894]	GO:0005515(protein binding);GO:0045944(positive regulation of transcription from RNA polymerase II promoter);GO:0016020(membrane);GO:0070062(extracellular exosome);GO:0043066(negative regulation of apoptotic process);GO:0005654(nucleoplasm);GO:0003723(RNA binding);GO:0006397(mRNA processing);GO:0008380(RNA splicing);GO:0044822(poly(A) RNA binding);GO:0071013(catalytic step 2 spliceosome);GO:00010…	NA
ciRNA105	63.9095	75	85.25	87.8667	60.05	79.8	1.34814	1.47751	1.68266	1.66901	1.28205	1.8072	1.50277	1.58609	down	-0.0778483	0.679936	0.813164	no	chr13	58398038	58399155	-	1	ciRNA	-	ENSMUST00000116403	Hnrnpk	mRNA	chr13:58397796-58399155	heterogeneous nuclear ribonucleoprotein K [Source:MGI Symbol;Acc:MGI:99894]	GO:0005515(protein binding);GO:0045944(positive regulation of transcription from RNA polymerase II promoter);GO:0016020(membrane);GO:0070062(extracellular exosome);GO:0043066(negative regulation of apoptotic process);GO:0005654(nucleoplasm);GO:0003723(RNA binding);GO:0006397(mRNA processing);GO:0008380(RNA splicing);GO:0044822(poly(A) RNA binding);GO:0071013(catalytic step 2 spliceosome);GO:00010…	NA
ciRNA106	312.167	308	323	300	217	252	1.84559	1.70058	1.78682	1.5971	1.29847	1.59949	1.77766	1.49835	up	0.246604	0.0917223	0.289264	no	chr12	69818814	69822802	-	1	ciRNA	-	ENSMUST00000171211	Map4k5	mRNA	chr12:69818501-69822802	mitogen-activated protein kinase kinase kinase kinase 5 [Source:MGI Symbol;Acc:MGI:1925503]	GO:0005524(ATP binding);GO:0005737(cytoplasm);GO:0004674(protein serine/threonine kinase activity);GO:0006468(protein phosphorylation);GO:0035556(intracellular signal transduction);GO:0000165(MAPK cascade);GO:0004702(receptor signaling protein serine/threonine kinase activity);GO:0000185(activation of MAPKKK activity);GO:0008349(MAP kinase kinase kinase kinase activity)	NA
ciRNA107	93	170	128	149	90	96	1.62465	2.77348	2.09227	2.34384	1.59127	1.80045	2.16347	1.91185	up	0.178375	0.56977	0.737649	no	chr12	85128442	85129791	+	1	ciRNA	-	ENSMUST00000053811	Dlst	mRNA	chr12:85128441-85129791	dihydrolipoamide S-succinyltransferase (E2 component of 2-oxo-glutarate complex) [Source:MGI Symbol;Acc:MGI:1926170]	GO:0005634(nucleus);GO:0016020(membrane);GO:0070062(extracellular exosome);GO:0005739(mitochondrion);GO:0006099(tricarboxylic acid cycle);GO:0043209(myelin sheath);GO:0033512(L-lysine catabolic process to acetyl-CoA via saccharopine);GO:0004149(dihydrolipoyllysine-residue succinyltransferase activity)	00020(Citrate cycle (TCA cycle));00310(Lysine degradation)
ciRNA108	56	44	83	41	42	60	2.52521	1.85294	3.50202	1.66478	1.91682	2.90465	2.62672	2.16209	up	0.280841	0.490925	0.682784	no	chr11	21312328	21312850	+	1	ciRNA	-	ENSMUST00000109578	Vps54	mRNA	chr11:21312327-21312850	VPS54 GARP complex subunit [Source:MGI Symbol;Acc:MGI:2178798]	GO:0048873(homeostasis of number of cells within a tissue);GO:0005794(Golgi apparatus);GO:0048471(perinuclear region of cytoplasm);GO:0015031(protein transport);GO:0005829(cytosol);GO:0005802(trans-Golgi network);GO:0040007(growth);GO:0007041(lysosomal transport);GO:0019905(syntaxin binding);GO:0042147(retrograde transport, endosome to Golgi);GO:0006896(Golgi to vacuole transport);GO:0050881(musc…	NA
ciRNA109	132	167	178	146	138	99	2.18613	2.58295	2.75837	2.1773	2.31315	1.76023	2.50915	2.08356	up	0.268148	0.14741	0.368281	no	chr11	45906468	45907891	+	1	ciRNA	-	ENSMUST00000109260	Clint1	mRNA	chr11:45906467-45907893	clathrin interactor 1 [Source:MGI Symbol;Acc:MGI:2144243]	GO:0030276(clathrin binding);GO:0043231(intracellular membrane-bounded organelle);GO:0005794(Golgi apparatus);GO:0005654(nucleoplasm);GO:0098641(cadherin binding involved in cell-cell adhesion);GO:0005913(cell-cell adherens junction);GO:0005515(protein binding);GO:0016020(membrane);GO:0030136(clathrin-coated vesicle);GO:0048268(clathrin coat assembly)	NA
ciRNA11	49.5	33	54	56	45	45	0.643901	0.400891	0.657262	0.655942	0.592447	0.628433	0.567351	0.625607	down	-0.141016	0.55972	0.731769	no	chr6	116256829	116258641	+	1	ciRNA	-	ENSMUST00000036759	Fam21	mRNA	chr6:116256828-116258641	family with sequence similarity 21 [Source:MGI Symbol;Acc:MGI:106463]	GO:0005886(plasma membrane);GO:0005737(cytoplasm);GO:0005768(endosome);GO:0005769(early endosome);GO:0015031(protein transport);GO:0005829(cytosol);GO:0005730(nucleolus);GO:0031901(early endosome membrane);GO:0043231(intracellular membrane-bounded organelle);GO:0010314(phosphatidylinositol-5-phosphate binding);GO:0032266(phosphatidylinositol-3-phosphate binding);GO:0070273(phosphatidylinositol-4-…	NA
ciRNA110	328	295	268	254.5	241	318	2.21837	1.86329	1.696	1.54993	1.64968	2.30898	1.92588	1.83619	up	0.0688021	0.770129	0.871415	no	chr11	46286145	46289631	-	1	ciRNA	-	ENSMUST00000165599	Cyfip2	mRNA	chr11:46286144-46289631	cytoplasmic FMR1 interacting protein 2 [Source:MGI Symbol;Acc:MGI:1924134]	GO:0005634(nucleus);GO:0005515(protein binding);GO:0048471(perinuclear region of cytoplasm);GO:0005737(cytoplasm);GO:0016020(membrane);GO:0070062(extracellular exosome);GO:0045202(synapse);GO:0030054(cell junction);GO:0043005(neuron projection);GO:0006915(apoptotic process);GO:0016337(single organismal cell-cell adhesion);GO:0045862(positive regulation of proteolysis);GO:0097202(activation of cys…	04810(Regulation of actin cytoskeleton)
ciRNA111	9.86667	0	31	25	29	18	0.269632	0	0.792672	0.615183	0.802088	0.528088	0.354101	0.648453	down	-0.87284	0.333959	0.558764	no	chr11	52245122	52245984	+	1	ciRNA	-	ENSMUST00000037324	Skp1a	mRNA	chr11:52245121-52245984	S-phase kinase-associated protein 1A [Source:MGI Symbol;Acc:MGI:103575]	GO:0005634(nucleus);GO:0005515(protein binding);GO:0005737(cytoplasm);GO:0070062(extracellular exosome);GO:0005829(cytosol);GO:0005813(centrosome);GO:0016567(protein ubiquitination);GO:0035518(histone H2A monoubiquitination);GO:0061630(ubiquitin protein ligase activity);GO:0004842(ubiquitin-protein transferase activity);GO:0006511(ubiquitin-dependent protein catabolic process);GO:0008013(beta-cat…	04110(Cell cycle);04114(Oocyte meiosis);04120(Ubiquitin mediated proteolysis);04310(Wnt signaling pathway);04350(TGF-beta signaling pathway);04710(Circadian rhythm - mammal)
ciRNA112	56	47	72	44	44	50	1.65707	1.29882	1.9935	1.17238	1.31774	1.58839	1.6498	1.3595	up	0.279211	0.296864	0.529749	no	chr11	53408471	53409267	+	1	ciRNA	-	ENSMUST00000060945	Aff4	mRNA	chr11:53408470-53409267	AF4/FMR2 family, member 4 [Source:MGI Symbol;Acc:MGI:2136171]	GO:0006355(regulation of transcription, DNA-templated);GO:0005634(nucleus);GO:0005515(protein binding);GO:0006351(transcription, DNA-templated);GO:0007286(spermatid development);GO:0008023(transcription elongation factor complex);GO:0035327(transcriptionally active chromatin)	NA
ciRNA113	111	129	130	167	105	121	1.30368	1.41493	1.42864	1.76615	1.24813	1.52569	1.38242	1.51332	down	-0.130528	0.477257	0.672548	no	chr11	72891226	72893233	+	1	ciRNA	-	ENSMUST00000069395	Zzef1	mRNA	chr11:72891225-72893261	zinc finger, ZZ-type with EF hand domain 1 [Source:MGI Symbol;Acc:MGI:2444286]	GO:0005575(cellular_component);GO:0008150(biological_process);GO:0003674(molecular_function);GO:0005509(calcium ion binding);GO:0008270(zinc ion binding)	NA
ciRNA114	36	33	28	15	13	31	2.93776	2.51493	2.13798	1.10222	1.07369	2.71587	2.53022	1.63059	up	0.633867	0.234282	0.467801	no	chr11	96073234	96073522	-	1	ciRNA	-	ENSMUST00000090541	Atp5g1	mRNA	chr11:96073218-96073522	ATP synthase, H+ transporting, mitochondrial F0 complex, subunit C1 (subunit 9) [Source:MGI Symbol;Acc:MGI:107653]	GO:0016021(integral component of membrane);GO:0008289(lipid binding);GO:0005739(mitochondrion);GO:0005743(mitochondrial inner membrane);GO:0015991(ATP hydrolysis coupled proton transport);GO:0015986(ATP synthesis coupled proton transport);GO:0015078(hydrogen ion transmembrane transporter activity);GO:0005753(mitochondrial proton-transporting ATP synthase complex);GO:0045263(proton-transporting AT…	NA
ciRNA115	23	6	26	20	19	14	0.78272	0.19069	0.827909	0.612875	0.654418	0.511493	0.60044	0.592929	up	0.0181608	0.974444	0.9857	no	chr11	116005768	116006460	+	1	ciRNA	-	ENSMUST00000106461	Itgb4	mRNA	chr11:116005767-116006460	integrin beta 4 [Source:MGI Symbol;Acc:MGI:96613]	GO:0005634(nucleus);GO:0005886(plasma membrane);GO:0070062(extracellular exosome);GO:0006914(autophagy);GO:0009611(response to wounding);GO:0009986(cell surface);GO:0043235(receptor complex);GO:0030054(cell junction);GO:0001664(G-protein coupled receptor binding);GO:0004872(receptor activity);GO:0005604(basement membrane);GO:0007155(cell adhesion);GO:0007160(cell-matrix adhesion);GO:0007229(integ…	04510(Focal adhesion);04512(ECM-receptor interaction);04810(Regulation of actin cytoskeleton);05410(Hypertrophic cardiomyopathy (HCM));05412(Arrhythmogenic right ventricular cardiomyopathy (ARVC));05414(Dilated cardiomyopathy)
ciRNA116	0.5	5	6.5	4	1	5	0.0685572	0.640253	0.833926	0.493863	0.138773	0.736014	0.514245	0.456217	up	0.172737	0.850778	0.918375	no	chr10	28570192	28570363	+	1	ciRNA	-	ENSMUST00000166468	Ptprk	mRNA	chr10:28570191-28573367	protein tyrosine phosphatase, receptor type, K [Source:MGI Symbol;Acc:MGI:103310]	GO:0016021(integral component of membrane);GO:0030424(axon);GO:0045892(negative regulation of transcription, DNA-templated);GO:0016477(cell migration);GO:0009986(cell surface);GO:0030425(dendrite);GO:0007179(transforming growth factor beta receptor signaling pathway);GO:0030336(negative regulation of cell migration);GO:0007155(cell adhesion);GO:0007165(signal transduction);GO:0008285(negative reg…	NA
ciRNA117	67	95	37	89	94	94	1.41081	1.86817	0.728998	1.68751	2.00329	2.12498	1.33599	1.93859	down	-0.537101	0.202432	0.432371	no	chr10	75579384	75580503	+	1	ciRNA	-	ENSMUST00000134503	Ggt1	mRNA	chr10:75579383-75580503	gamma-glutamyltransferase 1 [Source:MGI Symbol;Acc:MGI:95706]	GO:0005615(extracellular space);GO:0005886(plasma membrane);GO:0005887(integral component of plasma membrane);GO:0070062(extracellular exosome);GO:0007283(spermatogenesis);GO:0006750(glutathione biosynthetic process);GO:0019370(leukotriene biosynthetic process);GO:0006749(glutathione metabolic process);GO:0031988(membrane-bounded vesicle);GO:0050727(regulation of inflammatory response);GO:0031638…	00430(Taurine and hypotaurine metabolism);00460(Cyanoamino acid metabolism);00480(Glutathione metabolism);00590(Arachidonic acid metabolism)
ciRNA118	19.3333	7	11	11	19	9	2.21336	0.748412	1.17833	1.13397	2.20151	1.10616	1.38003	1.48055	down	-0.101428	0.867685	0.928161	no	chr16	32995012	32995217	+	1	ciRNA	-	ENSMUST00000142290	Lrch3	mRNA	chr16:32995011-32995805	leucine-rich repeats and calponin homology (CH) domain containing 3 [Source:MGI Symbol;Acc:MGI:1917394]	GO:0008150(biological_process);GO:0003674(molecular_function);GO:0005737(cytoplasm);GO:0005576(extracellular region);GO:0005515(protein binding)	NA
ciRNA119	14.3333	13.3333	20	23.3333	13.6667	19	0.289908	0.251855	0.378507	0.424965	0.279768	0.412572	0.306757	0.372435	down	-0.279895	0.335754	0.560433	no	chr16	96052666	96053831	-	1	ciRNA	-	ENSMUST00000099502	Brwd1	mRNA	chr16:96052659-96053831	bromodomain and WD repeat domain containing 1 [Source:MGI Symbol;Acc:MGI:1890651]	GO:0005634(nucleus);GO:0005515(protein binding);GO:0005737(cytoplasm);GO:0005730(nucleolus);GO:0006351(transcription, DNA-templated);GO:0006357(regulation of transcription from RNA polymerase II promoter);GO:0007010(cytoskeleton organization);GO:0008360(regulation of cell shape)	NA
ciRNA12	12	67	24	35	9	13	0.661225	3.44779	1.2374	1.7366	0.501919	0.769031	1.78214	1.00252	up	0.829983	0.467727	0.666589	no	chr5	4064740	4065167	+	1	ciRNA	-	ENSMUST00000044492	Akap9	mRNA	chr5:4064739-4065180	A kinase (PRKA) anchor protein (yotiao) 9 [Source:MGI Symbol;Acc:MGI:2178217]	GO:1901018(positive regulation of potassium ion transmembrane transporter activity);GO:0007020(microtubule nucleation);GO:0060307(regulation of ventricular cardiac muscle cell membrane repolarization);GO:0086091(regulation of heart rate by cardiac conduction);GO:0071320(cellular response to cAMP);GO:0034237(protein kinase A regulatory subunit binding);GO:0060306(regulation of membrane repolarizat…	NA
ciRNA120	65.6667	79	68.5	111	84.1667	80	0.546073	0.613523	0.533	0.831174	0.708384	0.714214	0.564198	0.751257	down	-0.413105	0.0232515	0.162301	no	chr15	66637033	66639868	+	1	ciRNA	-	ENSMUST00000048188	Phf20l1	mRNA	chr15:66637032-66639912	PHD finger protein 20-like 1 [Source:MGI Symbol;Acc:MGI:2444412]	GO:0005575(cellular_component);GO:0008150(biological_process);GO:0003674(molecular_function);GO:0046872(metal ion binding);GO:0005515(protein binding)	NA
ciRNA121	5178.4	5401	5245.5	5850.11	4797	4414.53	30.9179	30.1153	29.3044	31.4516	28.9873	28.2965	30.1125	29.5784	up	0.025818	0.651606	0.794215	no	chr15	79532007	79535956	-	1	ciRNA	-	ENSMUST00000054014	Ddx17	mRNA	chr15:79531914-79535956	DEAD (Asp-Glu-Ala-Asp) box polypeptide 17 [Source:MGI Symbol;Acc:MGI:1914290]	NA	NA
ciRNA122	27	2	53	30	32	20	0.837841	0.0579597	1.53888	0.838268	1.00501	0.666286	0.81156	0.836522	down	-0.0437051	0.959365	0.977098	no	chr14	31106349	31107108	+	1	ciRNA	-	ENSMUST00000112098	Pbrm1	mRNA	chr14:31106348-31107108	polybromo 1 [Source:MGI Symbol;Acc:MGI:1923998]	GO:0003677(DNA binding);GO:0005634(nucleus);GO:0003682(chromatin binding);GO:0005515(protein binding);GO:0005654(nucleoplasm);GO:0045893(positive regulation of transcription, DNA-templated);GO:0006351(transcription, DNA-templated);GO:0016569(covalent chromatin modification);GO:0008285(negative regulation of cell proliferation);GO:0007507(heart development);GO:0001974(blood vessel remodeling);GO:0…	NA
ciRNA123	4078.94	3301.43	2988.25	3389.58	2423.6	2820.09	801.636	605.942	549.513	599.847	482.074	595.012	652.364	558.977	up	0.222886	0.355901	0.575449	no	chr19	5796884	5797003	-	1	ciRNA	lincRNA	ENSMUST00000173314	Malat1	lncRNA	chr19:5795785-5797003	metastasis associated lung adenocarcinoma transcript 1 (non-coding RNA) [Source:MGI Symbol;Acc:MGI:1919539]	NA	NA
ciRNA124	42	62	61	42	60	72	0.875787	1.20737	1.19017	0.78861	1.26626	1.61181	1.09111	1.22223	down	-0.163719	0.653463	0.795292	no	chr19	10611742	10612872	+	1	ciRNA	-	ENSMUST00000025649	Ddb1	mRNA	chr19:10611741-10612872	damage specific DNA binding protein 1 [Source:MGI Symbol;Acc:MGI:1202384]	GO:0005634(nucleus);GO:0005615(extracellular space);GO:0005515(protein binding);GO:0005737(cytoplasm);GO:0070062(extracellular exosome);GO:0043066(negative regulation of apoptotic process);GO:0005654(nucleoplasm);GO:0031465(Cul4B-RING E3 ubiquitin ligase complex);GO:0035518(histone H2A monoubiquitination);GO:0042787(protein ubiquitination involved in ubiquitin-dependent protein catabolic process)…	03420(Nucleotide excision repair);04120(Ubiquitin mediated proteolysis)
ciRNA125	60	35	45	28	17	7	1.69059	0.920985	1.1864	0.710408	0.484795	0.211747	1.26599	0.468983	up	1.43266	0.0502292	0.221116	no	chr8	11445123	11445959	+	1	ciRNA	-	ENSMUST00000033899	Col4a2	mRNA	chr8:11445122-11445959	collagen, type IV, alpha 2 [Source:MGI Symbol;Acc:MGI:88455]	GO:0070062(extracellular exosome);GO:0005576(extracellular region);GO:0006351(transcription, DNA-templated);GO:0043231(intracellular membrane-bounded organelle);GO:0005604(basement membrane);GO:0030198(extracellular matrix organization);GO:0031012(extracellular matrix);GO:0016525(negative regulation of angiogenesis);GO:0001525(angiogenesis);GO:0005201(extracellular matrix structural constituent);…	04510(Focal adhesion);04512(ECM-receptor interaction);05200(Pathways in cancer);05222(Small cell lung cancer)
ciRNA126	52.5	80	39.5	102.5	94	75.5	0.933039	1.32779	0.656854	1.64032	1.6908	1.44052	0.972561	1.59055	down	-0.709663	0.0713054	0.260568	no	chr8	12857987	12859313	+	1	ciRNA	-	ENSMUST00000033818	Atp11a	mRNA	chr8:12857986-12859313	ATPase, class VI, type 11A [Source:MGI Symbol;Acc:MGI:1354735]	GO:0016021(integral component of membrane);GO:0005524(ATP binding);GO:0005886(plasma membrane);GO:0016020(membrane);GO:0005769(early endosome);GO:0005783(endoplasmic reticulum);GO:0043231(intracellular membrane-bounded organelle);GO:0055037(recycling endosome);GO:0005765(lysosomal membrane);GO:0000287(magnesium ion binding);GO:0004012(phospholipid-translocating ATPase activity);GO:0045332(phospho…	NA
ciRNA127	25	34	47	32	17	39	0.475477	0.603903	0.836409	0.548029	0.327237	0.79632	0.638596	0.557195	up	0.196722	0.66172	0.800265	no	chr7	19034534	19035773	+	1	ciRNA	-	ENSMUST00000023882	Sympk	mRNA	chr7:19034533-19035825	symplekin [Source:MGI Symbol;Acc:MGI:1915438]	GO:0035307(positive regulation of protein dephosphorylation);GO:0006378(mRNA polyadenylation);GO:0005654(nucleoplasm);GO:0005515(protein binding);GO:0005886(plasma membrane);GO:0005737(cytoplasm)	04530(Tight junction)
ciRNA128	147	124	107	123	57	70	4.03586	3.17935	2.74874	3.0408	1.58386	2.06324	3.32131	2.2293	up	0.575165	0.129847	0.345882	no	chr7	28915301	28916159	-	1	ciRNA	-	ENSMUST00000068045	Actn4	mRNA	chr7:28915300-28916159	actinin alpha 4 [Source:MGI Symbol;Acc:MGI:1890773]	GO:0005622(intracellular);GO:0005634(nucleus);GO:0005615(extracellular space);GO:0005515(protein binding);GO:0043234(protein complex);GO:0048471(perinuclear region of cytoplasm);GO:0005509(calcium ion binding);GO:0005737(cytoplasm);GO:0070062(extracellular exosome);GO:0015031(protein transport);GO:0042974(retinoic acid receptor binding);GO:0070830(bicellular tight junction assembly);GO:0030529(in…	04510(Focal adhesion);04520(Adherens junction);04530(Tight junction);04670(Leukocyte transendothelial migration);04810(Regulation of actin cytoskeleton);05322(Systemic lupus erythematosus);05412(Arrhythmogenic right ventricular cardiomyopathy (ARVC))
ciRNA129	126.5	72	82	44	29	38	3.9672	2.10875	2.40624	1.24254	0.920481	1.27941	2.8274	1.14748	up	1.30101	0.095097	0.294231	no	chr7	49552050	49552801	+	1	ciRNA	-	ENSMUST00000183659	Nav2	mRNA	chr7:49552049-49552839	neuron navigator 2 [Source:MGI Symbol;Acc:MGI:2183691]	GO:0005654(nucleoplasm);GO:0005515(protein binding);GO:0007399(nervous system development);GO:0007608(sensory perception of smell);GO:0007605(sensory perception of sound);GO:0008201(heparin binding);GO:0007626(locomotory behavior);GO:0005578(proteinaceous extracellular matrix);GO:0003025(regulation of systemic arterial blood pressure by baroreceptor feedback);GO:0005614(interstitial matrix);GO:00…	NA
ciRNA13	34	0	23	30	23	30	1.03198	0	0.653205	0.819928	0.706548	0.977563	0.561727	0.83468	down	-0.571354	0.463612	0.664249	no	chr5	65389611	65390387	-	1	ciRNA	-	ENSMUST00000150815	Rpl9	mRNA	chr5:65388679-65390387	ribosomal protein L9 [Source:MGI Symbol;Acc:MGI:1298373]	GO:0005634(nucleus);GO:0005737(cytoplasm);GO:0003735(structural constituent of ribosome);GO:0006412(translation);GO:0016020(membrane);GO:0003723(RNA binding);GO:0005730(nucleolus);GO:0019843(rRNA binding);GO:0005925(focal adhesion);GO:0022625(cytosolic large ribosomal subunit);GO:0002181(cytoplasmic translation)	03010(Ribosome)
ciRNA130	12	0	0	30	7	4	1.76878	0	0	3.98177	1.04427	0.632972	0.589592	1.88634	down	-1.6778	0.358585	0.578045	no	chr7	55829097	55829256	+	1	ciRNA	-	ENSMUST00000206133	Tubgcp5	mRNA	chr7:55829096-55829330	tubulin, gamma complex associated protein 5 [Source:MGI Symbol;Acc:MGI:2178836]	GO:0005737(cytoplasm);GO:0005813(centrosome);GO:0005874(microtubule);GO:0008017(microtubule binding);GO:0090307(mitotic spindle assembly);GO:0005200(structural constituent of cytoskeleton);GO:0051298(centrosome duplication);GO:0043015(gamma-tubulin binding);GO:0031122(cytoplasmic microtubule organization);GO:0007126(meiotic nuclear division);GO:0007020(microtubule nucleation);GO:0000923(equatoria…	NA
ciRNA131	9	0	3	14	7	13	0.430534	0	0.134282	0.603054	0.338911	0.667638	0.188272	0.536534	down	-1.51085	0.10185	0.303295	no	chr7	118840702	118841194	+	1	ciRNA	-	ENSMUST00000059390	9030624J02Rik	mRNA	chr7:118840701-118841195	RIKEN cDNA 9030624J02 gene [Source:MGI Symbol;Acc:MGI:1918767]	GO:0016021(integral component of membrane);GO:0003674(molecular_function);GO:0005769(early endosome);GO:0015031(protein transport);GO:0006893(Golgi to plasma membrane transport)	NA
ciRNA132	52	33	60	106	100	89	1.59474	0.945143	1.72174	2.92722	3.1039	2.93027	1.42054	2.98713	down	-1.07232	0.0181612	0.148191	yes	chr6	52765104	52765872	+	1	ciRNA	-	ENSMUST00000080723	Tax1bp1	mRNA	chr6:52765103-52765872	Tax1 (human T cell leukemia virus type I) binding protein 1 [Source:MGI Symbol;Acc:MGI:1289308]	GO:0046872(metal ion binding);GO:0005515(protein binding);GO:0070062(extracellular exosome);GO:0006915(apoptotic process);GO:0032088(negative regulation of NF-kappaB transcription factor activity);GO:0019900(kinase binding);GO:0043130(ubiquitin binding);GO:0043066(negative regulation of apoptotic process)	NA
ciRNA133	105.25	197	143	141	125	132	1.28477	2.24579	1.63332	1.54984	1.54432	1.72986	1.72129	1.60801	up	0.0982193	0.72861	0.845729	no	chr6	83954762	83956693	+	1	ciRNA	-	ENSMUST00000204751	Zfp638	mRNA	chr6:83954761-83956693	zinc finger protein 638 [Source:MGI Symbol;Acc:MGI:1203484]	GO:0043231(intracellular membrane-bounded organelle);GO:0005654(nucleoplasm);GO:0044822(poly(A) RNA binding);GO:0006355(regulation of transcription, DNA-templated);GO:0003677(DNA binding);GO:0000166(nucleotide binding);GO:0008270(zinc ion binding);GO:0008380(RNA splicing);GO:0016607(nuclear speck);GO:0006351(transcription, DNA-templated)	NA
ciRNA134	9	0	3	4	5	5	0.729392	0	0.227494	0.291906	0.410121	0.435032	0.318962	0.37902	down	-0.248887	0.808649	0.895127	no	chr6	137739440	137739730	+	1	ciRNA	-	ENSMUST00000064910	Strap	mRNA	chr6:137739439-137739754	serine/threonine kinase receptor associated protein [Source:MGI Symbol;Acc:MGI:1329037]	GO:0005634(nucleus);GO:0005515(protein binding);GO:0005737(cytoplasm);GO:0005829(cytosol);GO:0000122(negative regulation of transcription from RNA polymerase II promoter);GO:0044822(poly(A) RNA binding);GO:0030512(negative regulation of transforming growth factor beta receptor signaling pathway);GO:0005102(receptor binding);GO:0000387(spliceosomal snRNP assembly);GO:0010633(negative regulation of…	NA
ciRNA135	225.5	351	302	295	140	179	3.94227	5.73067	4.94012	4.64393	2.47714	3.35958	4.87102	3.49355	up	0.479529	0.168729	0.394665	no	chr6	142494219	142495567	-	1	ciRNA	-	ENSMUST00000130817	Ldhb	mRNA	chr6:142490604-142495567	lactate dehydrogenase B [Source:MGI Symbol;Acc:MGI:96763]	GO:0055114(oxidation-reduction process);GO:0005737(cytoplasm);GO:0016020(membrane);GO:0070062(extracellular exosome);GO:0005975(carbohydrate metabolic process);GO:0005739(mitochondrion);GO:0045121(membrane raft);GO:0043209(myelin sheath);GO:0004459(L-lactate dehydrogenase activity);GO:0019244(lactate biosynthetic process from pyruvate);GO:0005515(protein binding);GO:0019674(NAD metabolic process)…	00010(Glycolysis / Gluconeogenesis);00270(Cysteine and methionine metabolism);00620(Pyruvate metabolism);00640(Propanoate metabolism)
ciRNA136	8	0	28	19	4	6	0.437748	0	1.43358	0.936163	0.221522	0.352467	0.623778	0.503384	up	0.309372	0.817285	0.897759	no	chr5	30667688	30668118	+	1	ciRNA	-	ENSMUST00000149759	Cenpa	mRNA	chr5:30667687-30669691	centromere protein A [Source:MGI Symbol;Acc:MGI:88375]	GO:0000786(nucleosome);GO:0003677(DNA binding);GO:0005634(nucleus);GO:0046982(protein heterodimerization activity);GO:0000775(chromosome, centromeric region);GO:0000132(establishment of mitotic spindle orientation);GO:0000780(condensed nuclear chromosome, centromeric region);GO:0000778(condensed nuclear chromosome kinetochore);GO:0000939(condensed chromosome inner kinetochore);GO:0051382(kinetoch…	NA
ciRNA137	11	0	16	5	1	8	1.31686	0	1.79224	0.538988	0.121163	1.02818	1.03637	0.562776	up	0.880899	0.487093	0.679487	no	chr5	31281147	31281343	-	1	ciRNA	-	ENSMUST00000041565	Ift172	mRNA	chr5:31281015-31281343	intraflagellar transport 172 [Source:MGI Symbol;Acc:MGI:2682064]	GO:0005515(protein binding);GO:0008544(epidermis development);GO:0060021(palate development);GO:0097228(sperm principal piece);GO:0007224(smoothened signaling pathway);GO:0007420(brain development);GO:0036064(ciliary basal body);GO:0042384(cilium assembly);GO:0007507(heart development);GO:0060348(bone development);GO:0005930(axoneme);GO:0007368(determination of left/right symmetry);GO:0016485(pro…	NA
ciRNA138	114	189	134	176	124	111	2.76599	4.28258	3.04215	3.84522	3.04502	2.89135	3.36357	3.26053	up	0.044887	0.862613	0.924848	no	chr5	66025158	66026129	-	1	ciRNA	-	ENSMUST00000094756	Rbm47	mRNA	chr5:66022833-66026129	RNA binding motif protein 47 [Source:MGI Symbol;Acc:MGI:2384294]	GO:0005634(nucleus);GO:0005515(protein binding);GO:0000166(nucleotide binding);GO:0003723(RNA binding);GO:0044822(poly(A) RNA binding);GO:0002244(hematopoietic progenitor cell differentiation);GO:0016554(cytidine to uridine editing)	NA
ciRNA139	44	52.5	36.5	63.5	58.5	43	1.27167	1.41703	0.987064	1.65257	1.7112	1.33421	1.22525	1.56599	down	-0.353994	0.119416	0.332169	no	chr5	90547925	90548740	+	1	ciRNA	-	ENSMUST00000113179	Afm	mRNA	chr5:90547924-90548741	afamin [Source:MGI Symbol;Acc:MGI:2429409]	GO:0005615(extracellular space);GO:0070062(extracellular exosome);GO:0072562(blood microparticle);GO:0051180(vitamin transport);GO:0008431(vitamin E binding)	NA
ciRNA14	41	68	43	57	24	42	1.97736	3.06274	1.94045	2.47538	1.17149	2.17463	2.32685	1.9405	up	0.261952	0.513544	0.699364	no	chr5	138616566	138617054	-	1	ciRNA	-	ENSMUST00000110905	Zfp68	mRNA	chr5:138616565-138617054	zinc finger protein 68 [Source:MGI Symbol;Acc:MGI:1344427]	GO:0005622(intracellular);GO:0006355(regulation of transcription, DNA-templated);GO:0046872(metal ion binding);GO:0003700(transcription factor activity, sequence-specific DNA binding);GO:0000977(RNA polymerase II regulatory region sequence-specific DNA binding)	NA
ciRNA140	12.3333	23	14.3333	9.66667	1	3.33333	0.682783	1.18913	0.742472	0.481884	0.0560306	0.198113	0.87146	0.245343	up	1.82864	0.0395958	0.198021	yes	chr5	103550315	103550740	+	1	ciRNA	-	ENSMUST00000048957	Ptpn13	mRNA	chr5:103550314-103550748	protein tyrosine phosphatase, non-receptor type 13 [Source:MGI Symbol;Acc:MGI:103293]	GO:0036312(phosphatidylinositol 3-kinase regulatory subunit binding);GO:0014066(regulation of phosphatidylinositol 3-kinase signaling);GO:0006470(protein dephosphorylation);GO:0035335(peptidyl-tyrosine dephosphorylation);GO:0004725(protein tyrosine phosphatase activity);GO:0070062(extracellular exosome);GO:0030027(lamellipodium);GO:0005515(protein binding);GO:0005634(nucleus);GO:0005886(plasma me…	NA
ciRNA141	49	59	57	87	55	68	0.683787	0.768909	0.74427	1.09322	0.776803	1.01875	0.732322	0.962924	down	-0.394943	0.129183	0.345588	no	chr4	11519415	11521104	+	1	ciRNA	-	ENSMUST00000055372	1110037F02Rik	mRNA	chr4:11519414-11521104	RIKEN cDNA 1110037F02 gene [Source:MGI Symbol;Acc:MGI:1913435]	GO:0005654(nucleoplasm);GO:0006397(mRNA processing);GO:0008380(RNA splicing);GO:0016607(nuclear speck);GO:0044822(poly(A) RNA binding);GO:0080009(mRNA methylation);GO:0036396(MIS complex)	NA
ciRNA142	53	40	29	92	59	53	1.57423	1.10956	0.805972	2.46061	1.77364	1.69005	1.16325	1.97477	down	-0.76352	0.0707564	0.26035	no	chr4	46162167	46162960	+	1	ciRNA	-	ENSMUST00000030014	Ncbp1	mRNA	chr4:46162166-46162960	nuclear cap binding protein subunit 1 [Source:MGI Symbol;Acc:MGI:1891840]	GO:0005634(nucleus);GO:0005515(protein binding);GO:0005737(cytoplasm);GO:0005654(nucleoplasm);GO:0030529(intracellular ribonucleoprotein complex);GO:0005739(mitochondrion);GO:0044822(poly(A) RNA binding);GO:0000184(nuclear-transcribed mRNA catabolic process, nonsense-mediated decay);GO:0006406(mRNA export from nucleus);GO:0030307(positive regulation of cell growth);GO:0006446(regulation of transl…	03040(Spliceosome)
ciRNA143	43.5	31	33	30	19	30	0.96509	0.642301	0.685052	0.599326	0.426634	0.71455	0.764147	0.58017	up	0.397375	0.23623	0.468867	no	chr4	56837903	56838965	-	1	ciRNA	-	ENSMUST00000045142	Ctnnal1	mRNA	chr4:56837902-56838965	catenin (cadherin associated protein), alpha-like 1 [Source:MGI Symbol;Acc:MGI:1859649]	GO:0005886(plasma membrane);GO:0005829(cytosol);GO:0005856(cytoskeleton);GO:0007155(cell adhesion);GO:0051015(actin filament binding);GO:0007266(Rho protein signal transduction);GO:0045296(cadherin binding);GO:0005515(protein binding)	NA
ciRNA144	12	0	20	17	8	8	0.5933	0	0.92524	0.756843	0.400319	0.424635	0.50618	0.527266	down	-0.0588804	0.947808	0.971989	no	chr4	75982109	75982585	-	1	ciRNA	-	ENSMUST00000107289	Ptprd	mRNA	chr4:75982108-75982585	protein tyrosine phosphatase, receptor type, D [Source:MGI Symbol;Acc:MGI:97812]	GO:0016021(integral component of membrane);GO:0005515(protein binding);GO:0050776(regulation of immune response);GO:0004725(protein tyrosine phosphatase activity);GO:0035335(peptidyl-tyrosine dephosphorylation);GO:0046426(negative regulation of JAK-STAT cascade);GO:0005102(receptor binding);GO:0097105(presynaptic membrane assembly);GO:0050839(cell adhesion molecule binding);GO:0007157(heterophili…	NA
ciRNA145	40.9167	49	38	64.6667	26.6667	37.3333	0.30383	0.339802	0.264025	0.43239	0.200412	0.297619	0.302553	0.31014	down	-0.0357348	0.922824	0.957987	no	chr4	145016961	145020136	-	1	ciRNA	-	ENSMUST00000036579	Vps13d	mRNA	chr4:145016930-145020136	vacuolar protein sorting 13D [Source:MGI Symbol;Acc:MGI:2448530]	GO:0003674(molecular_function);GO:0005622(intracellular);GO:0070062(extracellular exosome);GO:0006623(protein targeting to vacuole);GO:0019898(extrinsic component of membrane);GO:0045053(protein retention in Golgi apparatus)	NA
ciRNA146	18	0	6	9	9	11	1.08017	0	0.3369	0.486324	0.546619	0.708671	0.472356	0.580538	down	-0.297515	0.76926	0.871034	no	chr4	155344290	155344682	-	1	ciRNA	-	ENSMUST00000131975	Prkcz	mRNA	chr4:155301015-155344682	protein kinase C, zeta [Source:MGI Symbol;Acc:MGI:97602]	GO:0046872(metal ion binding);GO:0005634(nucleus);GO:0005515(protein binding);GO:0043234(protein complex);GO:0005886(plasma membrane);GO:0005737(cytoplasm);GO:0000226(microtubule cytoskeleton organization);GO:0004674(protein serine/threonine kinase activity);GO:0006468(protein phosphorylation);GO:0030010(establishment of cell polarity);GO:0004672(protein kinase activity);GO:0070062(extracellular …	04062(Chemokine signaling pathway);04144(Endocytosis);04530(Tight junction);04910(Insulin signaling pathway);04930(Type II diabetes mellitus)
ciRNA147	35.5	25	45	21.5	18.5	23.5	0.861338	0.566479	1.02162	0.469729	0.454297	0.612133	0.816479	0.512053	up	0.673121	0.137681	0.357053	no	chr3	19988073	19989044	+	1	ciRNA	-	ENSMUST00000091309	Cp	mRNA	chr3:19988072-19989052	ceruloplasmin [Source:MGI Symbol;Acc:MGI:88476]	GO:0005615(extracellular space);GO:0055114(oxidation-reduction process);GO:0070062(extracellular exosome);GO:0005765(lysosomal membrane);GO:0006879(cellular iron ion homeostasis);GO:0072562(blood microparticle);GO:0051087(chaperone binding);GO:0005507(copper ion binding);GO:0006825(copper ion transport);GO:0004322(ferroxidase activity)	00860(Porphyrin and chlorophyll metabolism)
ciRNA148	11	10	11	27	8	12	0.631193	0.535881	0.5906	1.39507	0.464604	0.739237	0.585891	0.866305	down	-0.564242	0.416692	0.62895	no	chr3	32453968	32454378	+	1	ciRNA	-	ENSMUST00000108243	Pik3ca	mRNA	chr3:32453967-32454378	phosphatidylinositol 3-kinase, catalytic, alpha polypeptide [Source:MGI Symbol;Acc:MGI:1206581]	GO:0005622(intracellular);GO:0005524(ATP binding);GO:0005515(protein binding);GO:0005886(plasma membrane);GO:0004674(protein serine/threonine kinase activity);GO:0006468(protein phosphorylation);GO:0010468(regulation of gene expression);GO:0098779(mitophagy in response to mitochondrial depolarization);GO:0043457(regulation of cellular respiration);GO:0060612(adipose tissue development);GO:0043524…	00562(Inositol phosphate metabolism);04012(ErbB signaling pathway);04062(Chemokine signaling pathway);04070(Phosphatidylinositol signaling system);04150(mTOR signaling pathway);04210(Apoptosis);04370(VEGF signaling pathway);04510(Focal adhesion);04620(Toll-like receptor signaling pathway);04630(Jak-STAT signaling pathway);04650(Natural killer cell mediated cytotoxicity);04660(T cell receptor sign…
ciRNA149	34	66	13	38	21	31	2.16131	3.91814	0.773236	2.17513	1.35108	2.11559	2.28423	1.8806	up	0.280514	0.706284	0.8324	no	chr3	58590321	58590691	+	1	ciRNA	-	ENSMUST00000107924	Selt	mRNA	chr3:58590320-58590694	selenoprotein T [Source:MGI Symbol;Acc:MGI:1916477]	GO:0005783(endoplasmic reticulum);GO:0042593(glucose homeostasis);GO:0009749(response to glucose);GO:0031016(pancreas development);GO:0035773(insulin secretion involved in cellular response to glucose stimulus)	NA
ciRNA15	228.5	153	184	195	125	179	31.8868	19.9395	24.0256	24.5032	17.6546	26.817	25.284	22.9916	up	0.137114	0.635526	0.784252	no	chr4	63169532	63169700	-	1	ciRNA	-	ENSMUST00000030042	Kif12	mRNA	chr4:63169521-63169700	kinesin family member 12 [Source:MGI Symbol;Acc:MGI:1098232]	GO:0005524(ATP binding);GO:0003777(microtubule motor activity);GO:0005737(cytoplasm);GO:0016887(ATPase activity);GO:0070062(extracellular exosome);GO:0007018(microtubule-based movement);GO:0005815(microtubule organizing center);GO:0005874(microtubule);GO:0008017(microtubule binding);GO:0005871(kinesin complex)	NA
ciRNA150	136	159	186	158	188	159	5.85288	6.39038	7.48988	6.12283	8.18864	7.34617	6.57771	7.21921	down	-0.134255	0.45326	0.65642	no	chr3	88710853	88711400	+	1	ciRNA	-	ENSMUST00000029696	2810403A07Rik	mRNA	chr3:88710852-88711629	RIKEN cDNA 2810403A07 gene [Source:MGI Symbol;Acc:MGI:1921450]	GO:0008150(biological_process);GO:0005634(nucleus);GO:0005515(protein binding);GO:0003723(RNA binding)	NA
ciRNA151	28	23	15	23.5	15.5	20.5	0.646761	0.496149	0.324196	0.488785	0.36236	0.508361	0.489035	0.453169	up	0.10989	0.75317	0.860623	no	chr2	25601400	25602420	-	1	ciRNA	-	ENSMUST00000058137	Rabl6	mRNA	chr2:25601398-25602420	RAB, member RAS oncogene family-like 6 [Source:MGI Symbol;Acc:MGI:2442633]	GO:0005634(nucleus);GO:0005737(cytoplasm);GO:0005525(GTP binding);GO:0007264(small GTPase mediated signal transduction)	NA
ciRNA152	4	0	0	9	0	0	0.5933	0	0	1.20205	0	0	0.197767	0.400682	down	-1.01866	0.681366	0.814276	no	chr2	32677691	32677849	+	1	ciRNA	-	ENSMUST00000113272	Eng	mRNA	chr2:32677690-32677922	endoglin [Source:MGI Symbol;Acc:MGI:95392]	GO:0016021(integral component of membrane);GO:0006355(regulation of transcription, DNA-templated);GO:0005615(extracellular space);GO:0005515(protein binding);GO:0045944(positive regulation of transcription from RNA polymerase II promoter);GO:0005737(cytoplasm);GO:0009897(external side of plasma membrane);GO:0005654(nucleoplasm);GO:0001570(vasculogenesis);GO:0048745(smooth muscle tissue developmen…	NA
ciRNA153	66	73	70	68	48	35	0.904955	0.934769	0.898074	0.839568	0.666112	0.51521	0.912599	0.67363	up	0.438025	0.12349	0.338699	no	chr2	39048439	39050158	-	1	ciRNA	-	ENSMUST00000149810	Golga1	mRNA	chr2:39047766-39050158	golgi autoantigen, golgin subfamily a, 1 [Source:MGI Symbol;Acc:MGI:1924149]	GO:0008150(biological_process);GO:0005515(protein binding);GO:0005794(Golgi apparatus);GO:0048471(perinuclear region of cytoplasm);GO:0043231(intracellular membrane-bounded organelle);GO:0005802(trans-Golgi network);GO:0032580(Golgi cisterna membrane);GO:0000042(protein targeting to Golgi)	NA
ciRNA154	50.5	78	66	67	51	34	0.740196	1.0677	0.905171	0.884289	0.756569	0.535017	0.904355	0.725292	up	0.318328	0.267799	0.501255	no	chr2	158493014	158494622	+	1	ciRNA	-	ENSMUST00000109486	Ralgapb	mRNA	chr2:158493013-158494624	Ral GTPase activating protein, beta subunit (non-catalytic) [Source:MGI Symbol;Acc:MGI:2444531]	GO:0046982(protein heterodimerization activity)	NA
ciRNA155	387.7	347	412.5	741.25	627	719	3.61542	3.02197	3.5993	6.22431	5.91771	7.19821	3.41223	6.44674	down	-0.917856	0.00621548	0.100265	no	chr2	163566358	163568886	+	1	ciRNA	-	ENSMUST00000109411	Hnf4a	mRNA	chr2:163566357-163568886	hepatic nuclear factor 4, alpha [Source:MGI Symbol;Acc:MGI:109128]	GO:0006355(regulation of transcription, DNA-templated);GO:0003677(DNA binding);GO:0005634(nucleus);GO:0005515(protein binding);GO:0045944(positive regulation of transcription from RNA polymerase II promoter);GO:0005737(cytoplasm);GO:0003700(transcription factor activity, sequence-specific DNA binding);GO:0008270(zinc ion binding);GO:0045893(positive regulation of transcription, DNA-templated);GO:…	04950(Maturity onset diabetes of the young)
ciRNA156	11	15	30	9	0	1	0.521973	0.664729	1.33201	0.384558	0	0.0509434	0.839571	0.145167	up	2.53194	0.0907003	0.287604	no	chr1	45330609	45331105	+	1	ciRNA	-	ENSMUST00000087883	Col3a1	mRNA	chr1:45330608-45331105	collagen, type III, alpha 1 [Source:MGI Symbol;Acc:MGI:88453]	GO:0046872(metal ion binding);GO:0005615(extracellular space);GO:0007179(transforming growth factor beta receptor signaling pathway);GO:0046332(SMAD binding);GO:0007160(cell-matrix adhesion);GO:0007229(integrin-mediated signaling pathway);GO:0043588(skin development);GO:0048565(digestive tract development);GO:0007507(heart development);GO:0001568(blood vessel development);GO:0018149(peptide cross…	04510(Focal adhesion);04512(ECM-receptor interaction)
ciRNA157	91	141	104	159	102	104	1.27821	1.8496	1.36686	2.01104	1.45005	1.56829	1.49823	1.67646	down	-0.162167	0.509415	0.697144	no	chr1	58906844	58908522	-	1	ciRNA	-	ENSMUST00000027186	Trak2	mRNA	chr1:58906811-58908522	trafficking protein, kinesin binding 2 [Source:MGI Symbol;Acc:MGI:1918077]	GO:0005634(nucleus);GO:0005886(plasma membrane);GO:0005737(cytoplasm);GO:0050811(GABA receptor binding);GO:0005515(protein binding);GO:0005739(mitochondrion);GO:0006357(regulation of transcription from RNA polymerase II promoter);GO:0006605(protein targeting);GO:0005102(receptor binding);GO:0019899(enzyme binding);GO:0006493(protein O-linked glycosylation)	NA
ciRNA158	99	141	101	127.5	102.5	133.5	2.40699	3.20153	2.29769	2.79135	2.52224	3.48461	2.63541	2.93273	down	-0.154221	0.502682	0.691681	no	chr1	75196670	75197639	+	1	ciRNA	-	ENSMUST00000131788	Ankzf1	mRNA	chr1:75196669-75197643	ankyrin repeat and zinc finger domain containing 1 [Source:MGI Symbol;Acc:MGI:1098746]	GO:0005515(protein binding);GO:0016020(membrane)	NA
ciRNA159	32	20.5	41	43.5	35	47.5	0.887856	0.531184	1.06441	1.08679	0.982842	1.41488	0.827815	1.1615	down	-0.488613	0.17935	0.407947	no	chr1	82893583	82894432	+	1	ciRNA	-	ENSMUST00000189220	Agfg1	mRNA	chr1:82893582-82894481	ArfGAP with FG repeats 1 [Source:MGI Symbol;Acc:MGI:1333754]	GO:0046872(metal ion binding);GO:0003677(DNA binding);GO:0005634(nucleus);GO:0006810(transport);GO:0016023(cytoplasmic, membrane-bounded vesicle);GO:0045109(intermediate filament organization);GO:0043547(positive regulation of GTPase activity);GO:0005096(GTPase activator activity);GO:0043231(intracellular membrane-bounded organelle);GO:0007275(multicellular organism development);GO:0043025(neuron…	NA
ciRNA16	40.5	52.5	41.3333	31.5	28	31.5	0.170713	0.206666	0.163021	0.11956	0.119452	0.142546	0.180133	0.127186	up	0.502126	0.0383422	0.19689	no	chr4	70267049	70272643	-	1	ciRNA	-	ENSMUST00000144099	Cdk5rap2	mRNA	chr4:70267048-70272643	CDK5 regulatory subunit associated protein 2 [Source:MGI Symbol;Acc:MGI:2384875]	GO:0005515(protein binding);GO:0005794(Golgi apparatus);GO:0048471(perinuclear region of cytoplasm);GO:0005737(cytoplasm);GO:0000226(microtubule cytoskeleton organization);GO:0070062(extracellular exosome);GO:0045893(positive regulation of transcription, DNA-templated);GO:0005813(centrosome);GO:0007420(brain development);GO:0044212(transcription regulatory region DNA binding);GO:0030054(cell junc…	NA
ciRNA160	13	24	27	18	20	10	0.384195	0.662397	0.746627	0.47901	0.598221	0.317279	0.59774	0.464837	up	0.362792	0.389447	0.602856	no	chr1	85847476	85848273	+	1	ciRNA	-	ENSMUST00000113360	Cab39	mRNA	chr1:85847475-85848276	calcium binding protein 39 [Source:MGI Symbol;Acc:MGI:107438]	GO:0005509(calcium ion binding);GO:0005737(cytoplasm);GO:0004674(protein serine/threonine kinase activity);GO:0070062(extracellular exosome);GO:0035556(intracellular signal transduction);GO:0023014(signal transduction by protein phosphorylation);GO:0032147(activation of protein kinase activity);GO:0010800(positive regulation of peptidyl-threonine phosphorylation);GO:0019900(kinase binding);GO:003…	04150(mTOR signaling pathway)
ciRNA161	794.5	693	686	242	208	335	10.6401	8.6673	8.59622	2.91831	2.81928	4.81648	9.30121	3.51803	up	1.40265	0.00345828	0.083025	yes	chr1	132328197	132329957	+	1	ciRNA	-	ENSMUST00000072177	Nuak2	mRNA	chr1:132328196-132329957	NUAK family, SNF1-like kinase, 2 [Source:MGI Symbol;Acc:MGI:1921387]	GO:0005634(nucleus);GO:0005524(ATP binding);GO:0005737(cytoplasm);GO:0004674(protein serine/threonine kinase activity);GO:0006468(protein phosphorylation);GO:0035556(intracellular signal transduction);GO:0043066(negative regulation of apoptotic process);GO:0000287(magnesium ion binding);GO:0006915(apoptotic process);GO:0030036(actin cytoskeleton organization);GO:0042149(cellular response to gluco…	NA
ciRNA162	16	17	21	25	35	5	0.267048	0.264982	0.327959	0.375728	0.591236	0.0895926	0.286663	0.352185	down	-0.296978	0.69743	0.825935	no	chr1	180990520	180991932	-	1	ciRNA	-	ENSMUST00000154133	Ephx1	mRNA	chr1:180976281-180991932	epoxide hydrolase 1, microsomal [Source:MGI Symbol;Acc:MGI:95405]	GO:0016021(integral component of membrane);GO:0005789(endoplasmic reticulum membrane);GO:0031090(organelle membrane);GO:0009636(response to toxic substance);GO:0014070(response to organic cyclic compound);GO:0006725(cellular aromatic compound metabolic process);GO:0019439(aromatic compound catabolic process);GO:0033961(cis-stilbene-oxide hydrolase activity);GO:0043231(intracellular membrane-bound…	00980(Metabolism of xenobiotics by cytochrome P450)
ciRNA163	28	98	43	35	35	23	0.307136	1.00392	0.441339	0.345704	0.388566	0.270853	0.584131	0.335041	up	0.801953	0.363342	0.580253	no	chr1	181107010	181109159	-	1	ciRNA	-	ENSMUST00000027797	Nvl	mRNA	chr1:181106979-181109159	nuclear VCP-like [Source:MGI Symbol;Acc:MGI:1914709]	GO:0005634(nucleus);GO:0005524(ATP binding);GO:0016020(membrane);GO:0005654(nucleoplasm);GO:0005730(nucleolus);GO:0042254(ribosome biogenesis);GO:0005739(mitochondrion);GO:0044822(poly(A) RNA binding);GO:0051973(positive regulation of telomerase activity);GO:0005697(telomerase holoenzyme complex);GO:1990275(preribosome binding);GO:0005515(protein binding)	NA
ciRNA164	20	69.5	28	45	45	42	0.314869	1.02184	0.412467	0.637934	0.717027	0.709875	0.583058	0.688279	down	-0.239352	0.68199	0.814535	no	chr1	192124368	192125865	-	1	ciRNA	-	ENSMUST00000110849	Rcor3	mRNA	chr1:192124367-192125865	REST corepressor 3 [Source:MGI Symbol;Acc:MGI:2441920]	GO:0005634(nucleus);GO:0005515(protein binding);GO:0003700(transcription factor activity, sequence-specific DNA binding);GO:0000122(negative regulation of transcription from RNA polymerase II promoter);GO:0006351(transcription, DNA-templated);GO:0019899(enzyme binding);GO:0044212(transcription regulatory region DNA binding);GO:0008134(transcription factor binding);GO:0017053(transcriptional repre…	NA
ciRNA165	473	324	466	444	392	279	5.68557	3.63711	5.24118	4.80573	4.76894	3.60039	4.85462	4.39169	up	0.144583	0.569878	0.737649	no	chr9	21478349	21480310	+	1	ciRNA	-	ENSMUST00000173397	Dnm2	mRNA	chr9:21478348-21480406	dynamin 2 [Source:MGI Symbol;Acc:MGI:109547]	GO:0005515(protein binding);GO:0005794(Golgi apparatus);GO:0005737(cytoplasm);GO:0070062(extracellular exosome);GO:0003924(GTPase activity);GO:0005525(GTP binding);GO:0005829(cytosol);GO:0006898(receptor-mediated endocytosis);GO:0048812(neuron projection morphogenesis);GO:0030054(cell junction);GO:0017124(SH3 domain binding);GO:0005874(microtubule);GO:0030426(growth cone);GO:0014069(postsynaptic …	04144(Endocytosis);04666(Fc gamma R-mediated phagocytosis);05100(Bacterial invasion of epithelial cells)
ciRNA166	60	33	68	94	92	155	1.20942	0.621209	1.28252	1.70615	1.87688	3.35421	1.03772	2.31241	down	-1.15599	0.121356	0.335095	no	chr9	22279283	22280452	-	1	ciRNA	-	ENSMUST00000086278	Zfp810	mRNA	chr9:22279280-22280452	zinc finger protein 810 [Source:MGI Symbol;Acc:MGI:2384563]	GO:0005575(cellular_component);GO:0008150(biological_process);GO:0003674(molecular_function);GO:0003676(nucleic acid binding);GO:0005622(intracellular);GO:0006355(regulation of transcription, DNA-templated);GO:0046872(metal ion binding)	NA
ciRNA167	48	142	72	118	65	69	1.35409	3.74104	1.9005	2.99744	1.85585	2.08972	2.33188	2.31434	up	0.0108931	0.983967	0.992876	no	chr9	44952106	44952941	-	1	ciRNA	-	ENSMUST00000117506	Ube4a	mRNA	chr9:44952102-44952941	ubiquitination factor E4A [Source:MGI Symbol;Acc:MGI:2154580]	GO:0005737(cytoplasm);GO:0061630(ubiquitin protein ligase activity);GO:0000151(ubiquitin ligase complex);GO:0006511(ubiquitin-dependent protein catabolic process);GO:0016874(ligase activity);GO:0000209(protein polyubiquitination);GO:0034450(ubiquitin-ubiquitin ligase activity);GO:0005515(protein binding)	04120(Ubiquitin mediated proteolysis)
ciRNA168	44	35	85	87	41	66	1.27011	0.94353	2.29583	2.26137	1.19783	2.04534	1.50316	1.83485	down	-0.287667	0.560496	0.731944	no	chr9	55485885	55486701	-	1	ciRNA	-	ENSMUST00000034866	Etfa	mRNA	chr9:55485338-55486701	electron transferring flavoprotein, alpha polypeptide [Source:MGI Symbol;Acc:MGI:106092]	GO:0005515(protein binding);GO:0070062(extracellular exosome);GO:0009055(electron carrier activity);GO:0005739(mitochondrion);GO:0016491(oxidoreductase activity);GO:0050660(flavin adenine dinucleotide binding);GO:0000062(fatty-acyl-CoA binding);GO:0003995(acyl-CoA dehydrogenase activity);GO:0033539(fatty acid beta-oxidation using acyl-CoA dehydrogenase);GO:0052890(oxidoreductase activity, acting …	NA
ciRNA169	25.5	36	26.5	41.5	17	36	0.994023	1.31056	0.966569	1.45669	0.6707	1.50658	1.09038	1.21132	down	-0.151748	0.710283	0.834907	no	chr9	57103990	57104594	+	1	ciRNA	-	ENSMUST00000167715	Sin3a	mRNA	chr9:57103989-57104594	transcriptional regulator, SIN3A (yeast) [Source:MGI Symbol;Acc:MGI:107157]	GO:0006355(regulation of transcription, DNA-templated);GO:0003677(DNA binding);GO:0005634(nucleus);GO:0003682(chromatin binding);GO:0005515(protein binding);GO:0045944(positive regulation of transcription from RNA polymerase II promoter);GO:0005737(cytoplasm);GO:0003700(transcription factor activity, sequence-specific DNA binding);GO:0043066(negative regulation of apoptotic process);GO:0045892(ne…	05016(Huntington's disease)
ciRNA17	9	9	5	16	5	0	0.760764	0.710474	0.395465	1.21784	0.42776	0	0.622234	0.548534	up	0.181876	0.85942	0.922837	no	chr4	137543994	137544272	+	1	ciRNA	-	ENSMUST00000030547	Hspg2	mRNA	chr4:137543993-137544364	perlecan (heparan sulfate proteoglycan 2) [Source:MGI Symbol;Acc:MGI:96257]	GO:0008022(protein C-terminus binding);GO:0005925(focal adhesion);GO:0031012(extracellular matrix);GO:0070062(extracellular exosome);GO:0005515(protein binding);GO:0005615(extracellular space)	04512(ECM-receptor interaction)
ciRNA170	22.5	0	25	65	29	13	0.620623	0	0.645233	1.61444	0.809593	0.384965	0.421952	0.936334	down	-1.14994	0.300365	0.533305	no	chr9	104175803	104176657	-	1	ciRNA	-	ENSMUST00000035170	Dnajc13	mRNA	chr9:104175763-104176657	DnaJ heat shock protein family (Hsp40) member C13 [Source:MGI Symbol;Acc:MGI:2676368]	GO:2000641(regulation of early endosome to late endosome transport);GO:1902954(regulation of early endosome to recycling endosome transport);GO:0001649(osteoblast differentiation);GO:0007032(endosome organization);GO:0031901(early endosome membrane);GO:0043231(intracellular membrane-bounded organelle);GO:0010008(endosome membrane);GO:0005765(lysosomal membrane);GO:0070062(extracellular exosome);G…	NA
ciRNA171	52	48	52	29	36	32	0.657914	0.56716	0.615602	0.33039	0.46099	0.434659	0.613558	0.40868	up	0.58623	0.0173545	0.14551	no	chr9	113909545	113911408	+	1	ciRNA	-	ENSMUST00000111838	Clasp2	mRNA	chr9:113909544-113911409	CLIP associating protein 2 [Source:MGI Symbol;Acc:MGI:1923749]	NA	NA
ciRNA172	95.5	211	115	139	101	160	1.95507	4.03404	2.20287	2.56235	2.09268	3.51651	2.73066	2.72385	up	0.00360287	0.993504	0.997368	no	chr9	118051503	118052654	+	1	ciRNA	-	ENSMUST00000044454	Azi2	mRNA	chr9:118051502-118055815	5-azacytidine induced gene 2 [Source:MGI Symbol;Acc:MGI:1351332]	GO:0005515(protein binding);GO:0005737(cytoplasm);GO:0000278(mitotic cell cycle);GO:0001816(cytokine production);GO:0042110(T cell activation);GO:0032609(interferon-gamma production);GO:0007249(I-kappaB kinase/NF-kappaB signaling);GO:0097028(dendritic cell differentiation);GO:0032635(interleukin-6 production);GO:0032607(interferon-alpha production);GO:0032640(tumor necrosis factor production);GO:…	04622(RIG-I-like receptor signaling pathway)
ciRNA173	4530.17	3658	3943.63	1475	1141	1244	140.024	105.592	114.055	41.0528	35.694	41.2801	119.89	39.3423	up	1.60756	0.0139936	0.134259	yes	chrX	73495017	73495779	+	1	ciRNA	-	ENSMUST00000169489	Bgn	mRNA	chrX:73495016-73495824	biglycan [Source:MGI Symbol;Acc:MGI:88158]	GO:0005622(intracellular);GO:0005737(cytoplasm);GO:0070062(extracellular exosome);GO:0019221(cytokine-mediated signaling pathway);GO:0009986(cell surface);GO:0031012(extracellular matrix);GO:0042383(sarcolemma);GO:0005578(proteinaceous extracellular matrix);GO:0046426(negative regulation of JAK-STAT cascade);GO:0004860(protein kinase inhibitor activity);GO:0006469(negative regulation of protein k…	NA
ciRNA174	67.4095	80	88.25	90.3667	65.05	83.3	1.40937	1.56204	1.72643	1.70127	1.37649	1.86974	1.56594	1.64917	down	-0.0747062	0.656817	0.797489	no	chr13	58398028	58399155	-	1	ciRNA	-	ENSMUST00000116403	Hnrnpk	mRNA	chr13:58397796-58399155	heterogeneous nuclear ribonucleoprotein K [Source:MGI Symbol;Acc:MGI:99894]	GO:0005515(protein binding);GO:0045944(positive regulation of transcription from RNA polymerase II promoter);GO:0016020(membrane);GO:0070062(extracellular exosome);GO:0043066(negative regulation of apoptotic process);GO:0005654(nucleoplasm);GO:0003723(RNA binding);GO:0006397(mRNA processing);GO:0008380(RNA splicing);GO:0044822(poly(A) RNA binding);GO:0071013(catalytic step 2 spliceosome);GO:00010…	NA
ciRNA175	63.9095	75	85.25	87.8667	60.05	79.8	1.34694	1.47619	1.68115	1.66751	1.28091	1.80558	1.50142	1.58467	down	-0.0778483	0.679936	0.813164	no	chr13	58398037	58399155	-	1	ciRNA	-	ENSMUST00000116403	Hnrnpk	mRNA	chr13:58397796-58399155	heterogeneous nuclear ribonucleoprotein K [Source:MGI Symbol;Acc:MGI:99894]	GO:0005515(protein binding);GO:0045944(positive regulation of transcription from RNA polymerase II promoter);GO:0016020(membrane);GO:0070062(extracellular exosome);GO:0043066(negative regulation of apoptotic process);GO:0005654(nucleoplasm);GO:0003723(RNA binding);GO:0006397(mRNA processing);GO:0008380(RNA splicing);GO:0044822(poly(A) RNA binding);GO:0071013(catalytic step 2 spliceosome);GO:00010…	NA
ciRNA176	28	13	27	24	19	13	0.463399	0.200927	0.418111	0.357661	0.318254	0.230979	0.360812	0.302298	up	0.255277	0.561576	0.732439	no	chr13	108387021	108388445	+	1	ciRNA	-	ENSMUST00000051594	Depdc1b	mRNA	chr13:108387020-108388540	DEP domain containing 1B [Source:MGI Symbol;Acc:MGI:2145425]	GO:0003674(molecular_function);GO:0005622(intracellular);GO:0035556(intracellular signal transduction);GO:0016477(cell migration);GO:0043547(positive regulation of GTPase activity);GO:0005096(GTPase activator activity);GO:0030177(positive regulation of Wnt signaling pathway)	NA
ciRNA177	375.167	278	525	577.667	407	523	5.63555	3.89991	7.37908	7.81363	6.1877	8.43425	5.63818	7.47853	down	-0.407525	0.212282	0.44403	no	chr12	25051227	25052796	+	1	ciRNA	-	ENSMUST00000066652	Kidins220	mRNA	chr12:25051226-25052796	kinase D-interacting substrate 220 [Source:MGI Symbol;Acc:MGI:1924730]	GO:0016021(integral component of membrane);GO:0016020(membrane);GO:0001701(in utero embryonic development);GO:0045859(regulation of protein kinase activity);GO:0019887(protein kinase regulator activity);GO:0030165(PDZ domain binding);GO:0038180(nerve growth factor signaling pathway);GO:0048813(dendrite morphogenesis)	04722(Neurotrophin signaling pathway)
ciRNA178	29	40	20.5	28	44	32	1.33579	1.72068	0.88354	1.16135	2.05124	1.58243	1.31334	1.59834	down	-0.283338	0.464832	0.66517	no	chr12	51745582	51746093	-	1	ciRNA	-	ENSMUST00000042052	Hectd1	mRNA	chr12:51745531-51746093	HECT domain containing 1 [Source:MGI Symbol;Acc:MGI:2384768]	GO:0046872(metal ion binding);GO:0005634(nucleus);GO:0005515(protein binding);GO:0005737(cytoplasm);GO:0042787(protein ubiquitination involved in ubiquitin-dependent protein catabolic process);GO:0061630(ubiquitin protein ligase activity);GO:0016874(ligase activity);GO:0001892(embryonic placenta development);GO:0001843(neural tube closure);GO:0035904(aorta development);GO:0003281(ventricular sept…	NA
ciRNA179	28.6667	17	38	42	25.5	17	0.207509	0.114923	0.25738	0.273762	0.18682	0.132112	0.193271	0.197565	down	-0.0317015	0.945176	0.97071	no	chr12	71167261	71170518	+	1	ciRNA	-	ENSMUST00000045907	2700049A03Rik	mRNA	chr12:71167260-71170518	RIKEN cDNA 2700049A03 gene [Source:MGI Symbol;Acc:MGI:1924217]	GO:0005515(protein binding);GO:0005813(centrosome);GO:0007224(smoothened signaling pathway);GO:0036064(ciliary basal body);GO:0042384(cilium assembly);GO:0005814(centriole);GO:0060271(cilium morphogenesis);GO:0001917(photoreceptor inner segment);GO:0070201(regulation of establishment of protein localization)	NA
ciRNA18	18	23	14	10	6	8	1.29029	1.53972	0.93902	0.645475	0.435301	0.615657	1.25634	0.565478	up	1.15169	0.0444258	0.207095	yes	chr4	139463656	139463984	+	1	ciRNA	-	ENSMUST00000147999	Ubr4	mRNA	chr4:139463655-139463984	ubiquitin protein ligase E3 component n-recognin 4 [Source:MGI Symbol;Acc:MGI:1916366]	GO:0016021(integral component of membrane);GO:0005515(protein binding);GO:0005737(cytoplasm);GO:0016020(membrane);GO:0008270(zinc ion binding);GO:0005654(nucleoplasm);GO:0005813(centrosome);GO:0042787(protein ubiquitination involved in ubiquitin-dependent protein catabolic process);GO:0004842(ubiquitin-protein transferase activity);GO:0016874(ligase activity);GO:0005516(calmodulin binding)	NA
ciRNA180	100	70	103	79	79	55	0.805179	0.526367	0.775998	0.572774	0.643787	0.475431	0.702514	0.563997	up	0.316839	0.260866	0.492959	no	chr12	71982754	71985682	+	1	ciRNA	-	ENSMUST00000085299	Daam1	mRNA	chr12:71982753-71985682	dishevelled associated activator of morphogenesis 1 [Source:MGI Symbol;Acc:MGI:1914596]	GO:0005515(protein binding);GO:0005886(plasma membrane);GO:0005737(cytoplasm);GO:0016020(membrane);GO:0042802(identical protein binding);GO:0001725(stress fiber);GO:0017048(Rho GTPase binding);GO:0003779(actin binding);GO:0030036(actin cytoskeleton organization);GO:0031514(motile cilium);GO:0036064(ciliary basal body)	04310(Wnt signaling pathway)
ciRNA181	33.6667	20	47.5	22.5	28.1667	17	0.525122	0.291332	0.693241	0.316014	0.44465	0.28467	0.503232	0.348445	up	0.530293	0.31725	0.5467	no	chr12	110649979	110651490	+	1	ciRNA	-	ENSMUST00000018851	Dync1h1	mRNA	chr12:110649978-110651490	dynein cytoplasmic 1 heavy chain 1 [Source:MGI Symbol;Acc:MGI:103147]	GO:0005524(ATP binding);GO:0005515(protein binding);GO:0003341(cilium movement);GO:0003777(microtubule motor activity);GO:0005737(cytoplasm);GO:0016887(ATPase activity);GO:0006810(transport);GO:0016020(membrane);GO:0070062(extracellular exosome);GO:0005813(centrosome);GO:0044822(poly(A) RNA binding);GO:0005874(microtubule);GO:0030175(filopodium);GO:0005868(cytoplasmic dynein complex);GO:0033962(c…	04145(Phagosome);04962(Vasopressin-regulated water reabsorption)
ciRNA182	63	33	105	115	61	68	1.43138	0.700207	2.23221	2.35275	1.40271	1.65866	1.4546	1.8047	down	-0.311142	0.547699	0.724981	no	chr11	3969587	3970624	+	1	ciRNA	-	ENSMUST00000020705	Pes1	mRNA	chr11:3969586-3970624	pescadillo ribosomal biogenesis factor 1 [Source:MGI Symbol;Acc:MGI:1890613]	GO:0005634(nucleus);GO:0005515(protein binding);GO:0005737(cytoplasm);GO:0016020(membrane);GO:0005654(nucleoplasm);GO:0003723(RNA binding);GO:0005730(nucleolus);GO:0042254(ribosome biogenesis);GO:0044822(poly(A) RNA binding);GO:0000793(condensed chromosome);GO:0043021(ribonucleoprotein complex binding);GO:0006364(rRNA processing);GO:0033365(protein localization to organelle);GO:0008283(cell proli…	NA
ciRNA183	344.625	358	363.667	585.5	435.5	472.5	25.9665	25.1912	25.639	39.7245	33.2107	38.221	25.5989	37.0521	down	-0.533471	0.0270099	0.169846	no	chr11	61365129	61365441	-	1	ciRNA	-	ENSMUST00000147583	Slc47a1	mRNA	chr11:61363491-61365441	solute carrier family 47, member 1 [Source:MGI Symbol;Acc:MGI:1914723]	GO:0016021(integral component of membrane);GO:0005886(plasma membrane);GO:0006855(drug transmembrane transport);GO:0015238(drug transmembrane transporter activity);GO:0031988(membrane-bounded vesicle);GO:0015695(organic cation transport);GO:0005451(monovalent cation:proton antiporter activity);GO:0015893(drug transport)	NA
ciRNA184	65	74	64	92	76	82	1.3736	1.46042	1.26549	1.75065	1.62549	1.86035	1.3665	1.7455	down	-0.353148	0.0136198	0.133557	no	chr11	69918035	69919150	-	1	ciRNA	-	ENSMUST00000164359	Eif5a	mRNA	chr11:69918021-69919150	eukaryotic translation initiation factor 5A [Source:MGI Symbol;Acc:MGI:106248]	GO:0005634(nucleus);GO:0005737(cytoplasm);GO:0005789(endoplasmic reticulum membrane);GO:0016020(membrane);GO:0070062(extracellular exosome);GO:0008284(positive regulation of cell proliferation);GO:0005643(nuclear pore);GO:0003723(RNA binding);GO:0044822(poly(A) RNA binding);GO:0006915(apoptotic process);GO:0006406(mRNA export from nucleus);GO:0043065(positive regulation of apoptotic process);GO:0…	NA
ciRNA185	20	6	13	9	4	10	0.668093	0.187179	0.406332	0.270716	0.135235	0.358624	0.420535	0.254858	up	0.722529	0.363487	0.580253	no	chr11	84903228	84903933	+	1	ciRNA	-	ENSMUST00000093969	Myo19	mRNA	chr11:84903227-84905539	myosin XIX [Source:MGI Symbol;Acc:MGI:1913446]	GO:0005524(ATP binding);GO:0005737(cytoplasm);GO:0016887(ATPase activity);GO:0005741(mitochondrial outer membrane);GO:0005739(mitochondrion);GO:0003779(actin binding);GO:0016459(myosin complex);GO:0060002(plus-end directed microfilament motor activity);GO:0032027(myosin light chain binding);GO:0034642(mitochondrion migration along actin filament)	NA
ciRNA186	123	245	140	101	112	96	0.815058	1.51617	0.868046	0.602655	0.751147	0.682948	1.06642	0.678917	up	0.651476	0.224828	0.458054	no	chr11	95671549	95675107	+	1	ciRNA	-	ENSMUST00000125172	Phb	mRNA	chr11:95671548-95675141	prohibitin [Source:MGI Symbol;Acc:MGI:97572]	GO:0006355(regulation of transcription, DNA-templated);GO:0005634(nucleus);GO:0005515(protein binding);GO:0005886(plasma membrane);GO:0005737(cytoplasm);GO:0005887(integral component of plasma membrane);GO:0016020(membrane);GO:0070062(extracellular exosome);GO:0005769(early endosome);GO:0045892(negative regulation of transcription, DNA-templated);GO:0005654(nucleoplasm);GO:0045893(positive regula…	NA
ciRNA187	14	0	12	8	6	6	0.948769	0	0.76093	0.488187	0.411535	0.436532	0.5699	0.445418	up	0.355547	0.70998	0.834907	no	chr10	128848311	128848658	+	1	ciRNA	-	ENSMUST00000105230	Sarnp	mRNA	chr10:128848310-128848760	SAP domain containing ribonucleoprotein [Source:MGI Symbol;Acc:MGI:1913368]	GO:0005634(nucleus);GO:0005515(protein binding);GO:0005654(nucleoplasm);GO:0016607(nuclear speck);GO:0000122(negative regulation of transcription from RNA polymerase II promoter);GO:0006351(transcription, DNA-templated);GO:0043231(intracellular membrane-bounded organelle);GO:0044822(poly(A) RNA binding);GO:0008022(protein C-terminus binding);GO:0000978(RNA polymerase II core promoter proximal reg…	NA
ciRNA188	380.5	460	501	394	407	423	11.4459	12.9227	14.1015	10.6722	12.3912	13.6606	12.8233	12.2413	up	0.0670115	0.641886	0.789054	no	chr17	29038625	29039408	+	1	ciRNA	-	ENSMUST00000037776	Srsf3	mRNA	chr17:29038624-29039453	serine/arginine-rich splicing factor 3 [Source:MGI Symbol;Acc:MGI:98285]	GO:0000166(nucleotide binding);GO:0005737(cytoplasm);GO:0003723(RNA binding);GO:0006397(mRNA processing);GO:0008380(RNA splicing);GO:0016607(nuclear speck);GO:0051028(mRNA transport);GO:0044822(poly(A) RNA binding);GO:0008286(insulin receptor signaling pathway);GO:0048024(regulation of mRNA splicing, via spliceosome);GO:0043274(phospholipase binding);GO:0005515(protein binding);GO:0005634(nucleus…	03040(Spliceosome)
ciRNA189	51	30	66	45	37	60	1.37459	0.755132	1.66448	1.09214	1.00932	1.73615	1.26473	1.2792	down	-0.0164127	0.969321	0.983352	no	chr17	56604409	56605283	+	1	ciRNA	-	ENSMUST00000182533	Safb	mRNA	chr17:56604408-56605283	scaffold attachment factor B [Source:MGI Symbol;Acc:MGI:2146974]	GO:0003682(chromatin binding);GO:0005515(protein binding);GO:0045944(positive regulation of transcription from RNA polymerase II promoter);GO:0000166(nucleotide binding);GO:0005654(nucleoplasm);GO:0006351(transcription, DNA-templated);GO:0044822(poly(A) RNA binding);GO:0042445(hormone metabolic process);GO:0030520(intracellular estrogen receptor signaling pathway);GO:0001047(core promoter binding…	NA
ciRNA19	482.125	138	187.125	155	196	170	24.2955	6.49446	8.82325	7.03333	9.99643	9.19703	13.2044	8.74226	up	0.594939	0.509371	0.697144	no	chr4	154019886	154020353	+	1	ciRNA	-	ENSMUST00000163672	Lrrc47	mRNA	chr4:154019885-154020436	leucine rich repeat containing 47 [Source:MGI Symbol;Acc:MGI:1920196]	GO:0005575(cellular_component);GO:0008150(biological_process);GO:0044822(poly(A) RNA binding);GO:0004826(phenylalanine-tRNA ligase activity);GO:0005515(protein binding)	NA
ciRNA190	9	5	8	3	10	15	0.192433	0.09984	0.16005	0.0577592	0.216401	0.344318	0.150774	0.20616	down	-0.45137	0.580159	0.74479	no	chr16	90786225	90787327	-	1	ciRNA	-	ENSMUST00000140920	Urb1	mRNA	chr16:90786214-90787327	URB1 ribosome biogenesis 1 homolog (S. cerevisiae) [Source:MGI Symbol;Acc:MGI:2146468]	GO:0005730(nucleolus);GO:0044822(poly(A) RNA binding)	NA
ciRNA191	84	60	61	64	62	32	1.81746	1.21237	1.23494	1.24689	1.35769	0.743307	1.42159	1.11596	up	0.349216	0.326958	0.552325	no	chr16	91025940	91027029	-	1	ciRNA	-	ENSMUST00000118522	Paxbp1	mRNA	chr16:91025695-91027029	PAX3 and PAX7 binding protein 1 [Source:MGI Symbol;Acc:MGI:1914617]	GO:0005634(nucleus);GO:0005515(protein binding);GO:0045944(positive regulation of transcription from RNA polymerase II promoter);GO:0005829(cytosol);GO:0006351(transcription, DNA-templated);GO:0008134(transcription factor binding);GO:0000978(RNA polymerase II core promoter proximal region sequence-specific DNA binding);GO:0007517(muscle organ development);GO:0014842(regulation of skeletal muscle …	NA
ciRNA192	33	27	16	36	32	27	3.77797	2.88673	1.71394	3.71117	3.70781	3.31849	2.79288	3.57916	down	-0.357867	0.317803	0.547048	no	chr15	3992152	3992357	-	1	ciRNA	-	ENSMUST00000046633	AW549877	mRNA	chr15:3991864-3992357	expressed sequence AW549877 [Source:MGI Symbol;Acc:MGI:2146232]	GO:0005575(cellular_component);GO:0008150(biological_process);GO:0003674(molecular_function)	NA
ciRNA193	273.5	348	319	324	258	331	1.47871	1.75713	1.61379	1.57737	1.41179	1.92126	1.61654	1.63681	down	-0.0179722	0.912626	0.954243	no	chr15	37992193	37996554	-	1	ciRNA	-	ENSMUST00000110336	Ubr5	mRNA	chr15:37992182-37996554	ubiquitin protein ligase E3 component n-recognin 5 [Source:MGI Symbol;Acc:MGI:1918040]	GO:2000780(negative regulation of double-strand break repair);GO:1901315(negative regulation of histone H2A K63-linked ubiquitination);GO:0050847(progesterone receptor signaling pathway);GO:0035413(positive regulation of catenin import into nucleus);GO:0033160(positive regulation of protein import into nucleus, translocation);GO:0034450(ubiquitin-ubiquitin ligase activity);GO:0090263(positive reg…	04120(Ubiquitin mediated proteolysis)
ciRNA194	61.2	111	55	48	53	46	0.972588	1.6474	0.817846	0.686883	0.852465	0.784817	1.14594	0.774722	up	0.564787	0.280593	0.513252	no	chr14	26959467	26960950	-	1	ciRNA	-	ENSMUST00000036570	Appl1	mRNA	chr14:26959466-26960950	adaptor protein, phosphotyrosine interaction, PH domain and leucine zipper containing 1 [Source:MGI Symbol;Acc:MGI:1920243]	GO:0005634(nucleus);GO:0070062(extracellular exosome);GO:0005829(cytosol);GO:0031901(early endosome membrane);GO:0042802(identical protein binding);GO:0007049(cell cycle);GO:0016581(NuRD complex);GO:0008283(cell proliferation);GO:0010008(endosome membrane);GO:0008286(insulin receptor signaling pathway);GO:0046324(regulation of glucose import);GO:0090003(regulation of establishment of protein loca…	05200(Pathways in cancer);05210(Colorectal cancer)
ciRNA195	4	7	14	15	14	3	0.311336	0.508821	1.0196	1.05129	1.10286	0.250682	0.613251	0.801612	down	-0.386426	0.618254	0.771467	no	chr14	31255210	31255512	+	1	ciRNA	-	ENSMUST00000022458	Bap1	mRNA	chr14:31255209-31255512	Brca1 associated protein 1 [Source:MGI Symbol;Acc:MGI:1206586]	GO:0005634(nucleus);GO:0003682(chromatin binding);GO:0005515(protein binding);GO:0005737(cytoplasm);GO:0005654(nucleoplasm);GO:0006511(ubiquitin-dependent protein catabolic process);GO:0008285(negative regulation of cell proliferation);GO:0001558(regulation of cell growth);GO:0004843(thiol-dependent ubiquitin-specific protease activity);GO:0016579(protein deubiquitination);GO:1903955(positive reg…	NA
ciRNA196	17153.6	15071.5	17058.4	15055.8	14554.9	14461.1	1592.7	1306.87	1482	1258.77	1367.76	1441.49	1460.52	1356.01	up	0.107118	0.359038	0.578045	no	chr19	5796135	5796388	-	1	ciRNA	lincRNA	ENSMUST00000174808	Malat1	lncRNA	chr19:5795785-5796388	metastasis associated lung adenocarcinoma transcript 1 (non-coding RNA) [Source:MGI Symbol;Acc:MGI:1919539]	NA	NA
ciRNA197	16	0	15	13	7	23	1.96531	0	1.72398	1.43786	0.870225	3.03299	1.22976	1.78036	down	-0.533789	0.572004	0.738541	no	chr19	7104895	7105086	-	1	ciRNA	-	ENSMUST00000113383	Flrt1	mRNA	chr19:7097229-7105086	fibronectin leucine rich transmembrane protein 1 [Source:MGI Symbol;Acc:MGI:3026647]	GO:0005615(extracellular space);GO:0048471(perinuclear region of cytoplasm);GO:0005887(integral component of plasma membrane);GO:0005789(endoplasmic reticulum membrane);GO:0031410(cytoplasmic vesicle);GO:0019221(cytokine-mediated signaling pathway);GO:0007155(cell adhesion);GO:0016358(dendrite development);GO:0030659(cytoplasmic vesicle membrane);GO:0005925(focal adhesion);GO:0008543(fibroblast g…	NA
ciRNA198	109.5	126	155	104.5	121	121	3.39345	3.64666	4.49459	2.91613	3.79521	4.02574	3.8449	3.57902	up	0.103379	0.605162	0.761929	no	chr19	60763271	60764031	-	1	ciRNA	-	ENSMUST00000025955	Eif3a	mRNA	chr19:60763264-60764031	eukaryotic translation initiation factor 3, subunit A [Source:MGI Symbol;Acc:MGI:95301]	GO:0005634(nucleus);GO:0005515(protein binding);GO:0005737(cytoplasm);GO:0016020(membrane);GO:0005730(nucleolus);GO:0044822(poly(A) RNA binding);GO:0005815(microtubule organizing center);GO:0003743(translation initiation factor activity);GO:0006446(regulation of translational initiation);GO:0001731(formation of translation preinitiation complex);GO:0001732(formation of cytoplasmic translation ini…	NA
ciRNA199	106	107	88	75	55	57	13.6605	12.8778	10.6114	8.70333	7.17375	7.88621	12.3833	7.9211	up	0.644618	0.0236562	0.162964	no	chr8	104616750	104616932	-	1	ciRNA	-	ENSMUST00000212882	Cdh16	mRNA	chr8:104616507-104616932	cadherin 16 [Source:MGI Symbol;Acc:MGI:106671]	GO:0070062(extracellular exosome);GO:0016021(integral component of membrane);GO:0005886(plasma membrane);GO:0005509(calcium ion binding);GO:0007156(homophilic cell adhesion via plasma membrane adhesion molecules);GO:0016323(basolateral plasma membrane);GO:0016339(calcium-dependent cell-cell adhesion via plasma membrane cell adhesion molecules)	NA
ciRNA2	115.333	157	74	112	106	95	1.0153	1.29073	0.609539	0.887811	0.944426	0.897833	0.971857	0.910023	up	0.094841	0.7846	0.879348	no	chr7	28565355	28568033	-	1	ciRNA	-	ENSMUST00000108283	Pak4	mRNA	chr7:28565271-28568033	p21 protein (Cdc42/Rac)-activated kinase 4 [Source:MGI Symbol;Acc:MGI:1917834]	GO:0005524(ATP binding);GO:0005737(cytoplasm);GO:0004672(protein kinase activity);GO:0060996(dendritic spine development);GO:0023014(signal transduction by protein phosphorylation);GO:0005925(focal adhesion);GO:0006915(apoptotic process);GO:0071407(cellular response to organic cyclic compound);GO:0004702(receptor signaling protein serine/threonine kinase activity);GO:0098641(cadherin binding invo…	04012(ErbB signaling pathway);04360(Axon guidance);04510(Focal adhesion);04660(T cell receptor signaling pathway);04810(Regulation of actin cytoskeleton);05211(Renal cell carcinoma)
ciRNA20	40	40	30	33	28	31	1.27307	1.18892	0.893399	0.945739	0.901934	1.05922	1.11846	0.968966	up	0.207001	0.325615	0.551386	no	chr3	90002504	90003244	-	1	ciRNA	-	ENSMUST00000198322	Ubap2l	mRNA	chr3:90002473-90003244	ubiquitin-associated protein 2-like [Source:MGI Symbol;Acc:MGI:1921633]	GO:0003674(molecular_function);GO:0031519(PcG protein complex);GO:0061484(hematopoietic stem cell homeostasis);GO:0007339(binding of sperm to zona pellucida);GO:0005671(Ada2/Gcn5/Ada3 transcription activator complex);GO:0005515(protein binding);GO:0044822(poly(A) RNA binding)	NA
ciRNA200	323	486	325	483	366	275	2.79748	3.93096	2.63377	3.76682	3.20825	2.55699	3.12074	3.17735	down	-0.0259395	0.921246	0.957768	no	chr7	83637698	83640420	+	1	ciRNA	-	ENSMUST00000075418	Stard5	mRNA	chr7:83637697-83640421	StAR-related lipid transfer (START) domain containing 5 [Source:MGI Symbol;Acc:MGI:2156765]	GO:0006869(lipid transport);GO:0015485(cholesterol binding);GO:0032052(bile acid binding)	NA
ciRNA201	64	105	62	72	50	53	2.78479	4.26678	2.52427	2.82104	2.20194	2.47583	3.19194	2.4996	up	0.352737	0.33024	0.555193	no	chr7	111080965	111081506	-	1	ciRNA	-	ENSMUST00000162415	Eif4g2	mRNA	chr7:111080964-111081506	eukaryotic translation initiation factor 4, gamma 2 [Source:MGI Symbol;Acc:MGI:109207]	GO:0007507(heart development);GO:0030424(axon);GO:0045773(positive regulation of axon extension);GO:0045727(positive regulation of translation);GO:0060999(positive regulation of dendritic spine development)	05416(Viral myocarditis)
ciRNA202	45	23	53	41	34	28	2.11829	1.01111	2.33443	1.73789	1.61985	1.41503	1.82128	1.59092	up	0.195088	0.634171	0.783566	no	chr7	112082562	112083062	+	1	ciRNA	-	ENSMUST00000106653	Usp47	mRNA	chr7:112082561-112083087	ubiquitin specific peptidase 47 [Source:MGI Symbol;Acc:MGI:1922246]	GO:0005634(nucleus);GO:0005737(cytoplasm);GO:0042493(response to drug);GO:0043066(negative regulation of apoptotic process);GO:0045892(negative regulation of transcription, DNA-templated);GO:0006974(cellular response to DNA damage stimulus);GO:0006511(ubiquitin-dependent protein catabolic process);GO:0010972(negative regulation of G2/M transition of mitotic cell cycle);GO:0004843(thiol-dependent …	NA
ciRNA203	50	18	26	18	26	28	1.67023	0.561536	0.812664	0.541431	0.879029	1.00415	1.01481	0.808203	up	0.328422	0.613695	0.768137	no	chr7	125651157	125651862	-	1	ciRNA	-	ENSMUST00000205659	Gtf3c1	mRNA	chr7:125651156-125651862	general transcription factor III C 1 [Source:MGI Symbol;Acc:MGI:107887]	GO:0003677(DNA binding);GO:0005634(nucleus);GO:0016020(membrane);GO:0005730(nucleolus);GO:0030529(intracellular ribonucleoprotein complex);GO:0006351(transcription, DNA-templated);GO:0000127(transcription factor TFIIIC complex);GO:0005515(protein binding)	NA
ciRNA204	21	0	10	15	25	15	3.11483	0	1.38786	2.00341	3.75299	2.38857	1.5009	2.71499	down	-0.855124	0.323978	0.551242	no	chr7	127979994	127980152	+	1	ciRNA	-	ENSMUST00000136289	Fus	mRNA	chr7:127979993-127980209	fused in sarcoma [Source:MGI Symbol;Acc:MGI:1353633]	GO:0003677(DNA binding);GO:0005634(nucleus);GO:0000166(nucleotide binding);GO:0005737(cytoplasm);GO:0008270(zinc ion binding);GO:0003713(transcription coactivator activity);GO:0005654(nucleoplasm);GO:0042802(identical protein binding);GO:0005515(protein binding);GO:0044822(poly(A) RNA binding);GO:0046965(retinoid X receptor binding);GO:0043025(neuronal cell body);GO:0030425(dendrite);GO:0043204(p…	NA
ciRNA205	118	101	127	102	131	136	3.64728	2.91546	3.67301	2.83891	4.09809	4.51293	3.41191	3.81664	down	-0.161723	0.524273	0.70661	no	chr6	113105122	113105884	+	1	ciRNA	-	ENSMUST00000143998	Setd5	mRNA	chr6:113105121-113105916	SET domain containing 5 [Source:MGI Symbol;Acc:MGI:1920145]	GO:0005575(cellular_component);GO:0008150(biological_process);GO:0003674(molecular_function)	NA
ciRNA206	21	39.5	29.5	30.5	30	19.5	0.329513	0.578826	0.433117	0.430939	0.476428	0.328488	0.447152	0.411952	up	0.118289	0.702742	0.829222	no	chr5	28387991	28389493	+	1	ciRNA	-	ENSMUST00000114884	Rbm33	mRNA	chr5:28387990-28389502	RNA binding motif protein 33 [Source:MGI Symbol;Acc:MGI:1919670]	GO:0005575(cellular_component);GO:0008150(biological_process);GO:0000166(nucleotide binding);GO:0044822(poly(A) RNA binding)	NA
ciRNA207	60.3333	45.6667	59	57.3333	32	45	1.24161	0.877657	1.13608	1.06242	0.6665	0.994197	1.08512	0.907707	up	0.25755	0.338865	0.562853	no	chr5	103557973	103559118	+	1	ciRNA	-	ENSMUST00000048957	Ptpn13	mRNA	chr5:103557972-103559136	protein tyrosine phosphatase, non-receptor type 13 [Source:MGI Symbol;Acc:MGI:103293]	GO:0036312(phosphatidylinositol 3-kinase regulatory subunit binding);GO:0014066(regulation of phosphatidylinositol 3-kinase signaling);GO:0006470(protein dephosphorylation);GO:0035335(peptidyl-tyrosine dephosphorylation);GO:0004725(protein tyrosine phosphatase activity);GO:0070062(extracellular exosome);GO:0030027(lamellipodium);GO:0005515(protein binding);GO:0005634(nucleus);GO:0005886(plasma me…	NA
ciRNA208	74	92	90	92	49	103	2.15989	2.50776	2.45795	2.41798	1.4475	3.22753	2.3752	2.36434	up	0.00661534	0.985253	0.99311	no	chr5	108623375	108624182	-	1	ciRNA	-	ENSMUST00000046603	Gak	mRNA	chr5:108623374-108624182	cyclin G associated kinase [Source:MGI Symbol;Acc:MGI:2442153]	GO:0090160(Golgi to lysosome transport);GO:0072600(establishment of protein localization to Golgi);GO:0072318(clathrin coat disassembly);GO:0010977(negative regulation of neuron projection development);GO:0007030(Golgi organization);GO:0090002(establishment of protein localization to plasma membrane);GO:0031982(vesicle);GO:0072583(clathrin-mediated endocytosis);GO:0043231(intracellular membrane-b…	NA
ciRNA209	29	15	30	16	16	9	0.955205	0.461411	0.924593	0.47455	0.533386	0.318254	0.780403	0.442064	up	0.819966	0.156904	0.380647	no	chr5	115562567	115563282	+	1	ciRNA	-	ENSMUST00000086519	Rplp0	mRNA	chr5:115562566-115563282	ribosomal protein, large, P0 [Source:MGI Symbol;Acc:MGI:1927636]	GO:0005634(nucleus);GO:0005737(cytoplasm);GO:0003735(structural constituent of ribosome);GO:0016020(membrane);GO:0070062(extracellular exosome);GO:0030529(intracellular ribonucleoprotein complex);GO:0042254(ribosome biogenesis);GO:0030425(dendrite);GO:0044822(poly(A) RNA binding);GO:0005925(focal adhesion);GO:0030687(preribosome, large subunit precursor);GO:0022625(cytosolic large ribosomal subun…	03010(Ribosome)
ciRNA21	14	0	11	9	15	9	1.47398	0	1.08365	0.853237	1.59837	1.01728	0.852542	1.1563	down	-0.439667	0.583414	0.746428	no	chr2	30069103	30069326	+	1	ciRNA	-	ENSMUST00000134364	Set	mRNA	chr2:30069102-30069326	SET nuclear oncogene [Source:MGI Symbol;Acc:MGI:1860267]	GO:0003677(DNA binding);GO:0005634(nucleus);GO:0043234(protein complex);GO:0048471(perinuclear region of cytoplasm);GO:0005737(cytoplasm);GO:0045892(negative regulation of transcription, DNA-templated);GO:0005654(nucleoplasm);GO:0005829(cytosol);GO:0005783(endoplasmic reticulum);GO:0043524(negative regulation of neuron apoptotic process);GO:0006334(nucleosome assembly)	NA
ciRNA210	22	0	10	19	14	13	1.92163	0	0.817295	1.49439	1.23765	1.21906	0.912976	1.31703	down	-0.528645	0.544832	0.723296	no	chr4	109039915	109040184	+	1	ciRNA	-	ENSMUST00000065977	Nrd1	mRNA	chr4:109039914-109040184	nardilysin, N-arginine dibasic convertase, NRD convertase 1 [Source:MGI Symbol;Acc:MGI:1201386]	GO:0005515(protein binding);GO:0008270(zinc ion binding);GO:0005739(mitochondrion);GO:0016485(protein processing);GO:0004222(metalloendopeptidase activity);GO:0008233(peptidase activity);GO:0051044(positive regulation of membrane protein ectodomain proteolysis);GO:0052548(regulation of endopeptidase activity)	NA
ciRNA211	85	141	115	131	162	158	2.8234	4.37392	3.57423	3.91822	5.44617	5.63434	3.59051	4.99958	down	-0.477615	0.118517	0.330687	no	chr4	127035855	127036564	+	1	ciRNA	-	ENSMUST00000146285	Sfpq	mRNA	chr4:127035854-127036562	splicing factor proline/glutamine rich (polypyrimidine tract binding protein associated) [Source:MGI Symbol;Acc:MGI:1918764]	GO:0005634(nucleus);GO:0003682(chromatin binding);GO:0005515(protein binding);GO:0000166(nucleotide binding);GO:0005737(cytoplasm);GO:0000785(chromatin);GO:0045892(negative regulation of transcription, DNA-templated);GO:0005654(nucleoplasm);GO:0000122(negative regulation of transcription from RNA polymerase II promoter);GO:0006351(transcription, DNA-templated);GO:0006974(cellular response to DNA …	NA
ciRNA212	35	32.5	53.5	37	37.5	32	0.792158	0.686951	1.133	0.754066	0.85901	0.777547	0.870702	0.796874	up	0.127826	0.642143	0.789054	no	chr3	60613521	60614562	+	1	ciRNA	-	ENSMUST00000193647	Mbnl1	mRNA	chr3:60613520-60614682	muscleblind-like 1 (Drosophila) [Source:MGI Symbol;Acc:MGI:1928482]	GO:0003725(double-stranded RNA binding);GO:0010494(cytoplasmic stress granule);GO:0043484(regulation of RNA splicing);GO:0005813(centrosome);GO:0008380(RNA splicing);GO:0003723(RNA binding);GO:0005654(nucleoplasm);GO:0005515(protein binding);GO:0044822(poly(A) RNA binding);GO:0005634(nucleus);GO:0005737(cytoplasm);GO:0001069(regulatory region RNA binding);GO:0046872(metal ion binding);GO:0007399(…	NA
ciRNA213	29	0	15	11	22	10	1.39577	0	0.675519	0.476729	1.07167	0.516712	0.690429	0.688371	up	0.00430835	0.996622	0.99823	no	chr3	90267753	90268242	+	1	ciRNA	-	ENSMUST00000129564	Dennd4b	mRNA	chr3:90267752-90268242	DENN/MADD domain containing 4B [Source:MGI Symbol;Acc:MGI:2446201]	GO:0005634(nucleus);GO:0005794(Golgi apparatus);GO:0043547(positive regulation of GTPase activity);GO:0017112(Rab guanyl-nucleotide exchange factor activity);GO:0032483(regulation of Rab protein signal transduction)	NA
ciRNA214	47.5	80	87.5	59.5	61	49	0.514336	0.808988	0.886529	0.580142	0.668508	0.569617	0.736618	0.606089	up	0.281386	0.369433	0.585462	no	chr3	90352130	90354307	+	1	ciRNA	-	ENSMUST00000199754	Gatad2b	mRNA	chr3:90352129-90354307	GATA zinc finger domain containing 2B [Source:MGI Symbol;Acc:MGI:2443225]	GO:0005515(protein binding);GO:0043234(protein complex);GO:0031492(nucleosomal DNA binding);GO:0003700(transcription factor activity, sequence-specific DNA binding);GO:0008270(zinc ion binding);GO:0005654(nucleoplasm);GO:0016607(nuclear speck);GO:0000122(negative regulation of transcription from RNA polymerase II promoter);GO:0006351(transcription, DNA-templated);GO:0000977(RNA polymerase II regu…	NA
ciRNA215	23	9	37	48	32	51	3.39015	1.23889	5.10299	6.37084	4.77381	8.07039	3.24401	6.40501	down	-0.981423	0.0993928	0.301064	no	chr3	96170647	96170806	+	1	ciRNA	-	ENSMUST00000054356	Mtmr11	mRNA	chr3:96170646-96171085	myotubularin related protein 11 [Source:MGI Symbol;Acc:MGI:2652817]	GO:0008150(biological_process);GO:0003674(molecular_function);GO:0070062(extracellular exosome)	NA
ciRNA216	183	76	81	145	149	123	2.45217	0.951066	1.01558	1.74957	2.02073	1.76944	1.47294	1.84658	down	-0.326159	0.527017	0.709105	no	chr2	30954018	30955777	+	1	ciRNA	-	ENSMUST00000028199	Tor1b	mRNA	chr2:30954017-30955777	torsin family 1, member B [Source:MGI Symbol;Acc:MGI:1353605]	GO:0005524(ATP binding);GO:0005515(protein binding);GO:0005737(cytoplasm);GO:0016887(ATPase activity);GO:0031965(nuclear membrane);GO:0070062(extracellular exosome);GO:0051260(protein homooligomerization);GO:0005783(endoplasmic reticulum);GO:0007029(endoplasmic reticulum organization);GO:0005635(nuclear envelope);GO:0005788(endoplasmic reticulum lumen);GO:0051085(chaperone mediated protein foldin…	NA
ciRNA217	8	0	6	10	5	5	1.06593	0	0.748033	1.19978	0.674266	0.715223	0.604654	0.86309	down	-0.513402	0.521884	0.705015	no	chr2	80624361	80624537	+	1	ciRNA	-	ENSMUST00000028384	Dusp19	mRNA	chr2:80624360-80630791	dual specificity phosphatase 19 [Source:MGI Symbol;Acc:MGI:1915332]	GO:0005515(protein binding)	NA
ciRNA218	16	15	9	6	7.5	10.5	0.945712	0.827996	0.497751	0.31934	0.448666	0.666286	0.757153	0.478098	up	0.66328	0.177367	0.405315	no	chr2	94374683	94375081	-	1	ciRNA	-	ENSMUST00000111237	Ttc17	mRNA	chr2:94374657-94375081	tetratricopeptide repeat domain 17 [Source:MGI Symbol;Acc:MGI:1921819]	GO:0003674(molecular_function);GO:0005886(plasma membrane);GO:0005737(cytoplasm);GO:0015629(actin cytoskeleton);GO:0030041(actin filament polymerization);GO:0044782(cilium organization);GO:0005515(protein binding)	NA
ciRNA219	162.5	259.5	237.5	354.5	214	149	4.11638	6.139	5.62933	8.08615	5.48654	4.05211	5.2949	5.87493	down	-0.149969	0.691832	0.821885	no	chr1	172172982	172173912	+	1	ciRNA	-	ENSMUST00000193638	Dcaf8	mRNA	chr1:172172981-172173942	DDB1 and CUL4 associated factor 8 [Source:MGI Symbol;Acc:MGI:91860]	GO:0008150(biological_process);GO:0003674(molecular_function);GO:0005634(nucleus);GO:0005737(cytoplasm);GO:0016567(protein ubiquitination);GO:0080008(Cul4-RING E3 ubiquitin ligase complex)	NA
ciRNA22	19	6	21	19	21	23	0.498987	0.147158	0.516043	0.449317	0.558184	0.648479	0.387396	0.551993	down	-0.510843	0.308312	0.539003	no	chr2	35718939	35719836	+	1	ciRNA	-	ENSMUST00000112986	Dab2ip	mRNA	chr2:35718938-35719852	disabled 2 interacting protein [Source:MGI Symbol;Acc:MGI:1916851]	GO:0005515(protein binding);GO:0045944(positive regulation of transcription from RNA polymerase II promoter);GO:0005886(plasma membrane);GO:0005737(cytoplasm);GO:0070062(extracellular exosome);GO:0006954(inflammatory response);GO:0071222(cellular response to lipopolysaccharide);GO:0030424(axon);GO:0045892(negative regulation of transcription, DNA-templated);GO:0043547(positive regulation of GTPas…	NA
ciRNA220	121.5	203	157	218	157	142	1.08744	1.69678	1.31481	1.75692	1.42218	1.36443	1.36634	1.51451	down	-0.14853	0.534581	0.714491	no	chr9	13836973	13839607	+	1	ciRNA	-	ENSMUST00000059579	Fam76b	mRNA	chr9:13836972-13839639	family with sequence similarity 76, member B [Source:MGI Symbol;Acc:MGI:1920076]	GO:0005634(nucleus);GO:0031965(nuclear membrane);GO:0016607(nuclear speck);GO:0004175(endopeptidase activity);GO:0016926(protein desumoylation);GO:0016929(SUMO-specific protease activity);GO:0005515(protein binding)	NA
ciRNA221	50.2667	29.3333	42.3333	59	47.6667	40	1.90285	1.03701	1.49947	2.01113	1.82626	1.62561	1.47977	1.821	down	-0.299351	0.3079	0.538496	no	chr9	40315065	40315687	-	1	ciRNA	-	ENSMUST00000121357	Gramd1b	mRNA	chr9:40315047-40315687	GRAM domain containing 1B [Source:MGI Symbol;Acc:MGI:1925037]	GO:0016021(integral component of membrane);GO:0008150(biological_process);GO:0003674(molecular_function);GO:0016020(membrane)	NA
ciRNA222	61	113	64	95	108	70	1.69847	2.93836	1.6674	2.38186	3.04351	2.09247	2.10141	2.50595	down	-0.253998	0.473421	0.669837	no	chr9	44089183	44090029	+	1	ciRNA	-	ENSMUST00000034508	Usp2	mRNA	chr9:44089182-44090029	ubiquitin specific peptidase 2 [Source:MGI Symbol;Acc:MGI:1858178]	GO:0046872(metal ion binding);GO:0005634(nucleus);GO:0048471(perinuclear region of cytoplasm);GO:0005737(cytoplasm);GO:0045475(locomotor rhythm);GO:0000122(negative regulation of transcription from RNA polymerase II promoter);GO:0042802(identical protein binding);GO:0007049(cell cycle);GO:0031625(ubiquitin protein ligase binding);GO:0006511(ubiquitin-dependent protein catabolic process);GO:000593…	NA
ciRNA223	69.05	95	47	46	54	26	1.31433	1.68874	0.837084	0.788428	1.0403	0.531308	1.28005	0.786677	up	0.702356	0.176603	0.404324	no	chr9	110642473	110643711	-	1	ciRNA	-	ENSMUST00000133191	Nbeal2	mRNA	chr9:110642470-110643711	neurobeachin-like 2 [Source:MGI Symbol;Acc:MGI:2448554]	GO:0005783(endoplasmic reticulum);GO:0012505(endomembrane system);GO:0005543(phospholipid binding);GO:0035855(megakaryocyte development);GO:0019898(extrinsic component of membrane);GO:0007596(blood coagulation);GO:0030220(platelet formation);GO:0042060(wound healing);GO:0070889(platelet alpha granule organization)	NA
ciRNA224	3	35	12	13	8	19	0.185698	2.02327	0.695022	0.724592	0.501187	1.26262	0.967996	0.829467	up	0.222816	0.831949	0.90785	no	chrX	13160933	13161313	+	1	ciRNA	-	ENSMUST00000089302	Usp9x	mRNA	chrX:13160932-13161313	ubiquitin specific peptidase 9, X chromosome [Source:MGI Symbol;Acc:MGI:894681]	GO:0048675(axon extension);GO:0001764(neuron migration);GO:0070410(co-SMAD binding);GO:0007179(transforming growth factor beta receptor signaling pathway);GO:0030509(BMP signaling pathway);GO:0016579(protein deubiquitination);GO:0030426(growth cone);GO:0005515(protein binding);GO:0016020(membrane);GO:0005737(cytoplasm)	NA
ciRNA225	19	54	12	48	28	23	2.16469	5.74557	1.27924	4.92432	3.22866	2.81321	3.06317	3.6554	down	-0.255004	0.722422	0.842805	no	chr13	34064034	34064240	+	1	ciRNA	-	ENSMUST00000040656	Bphl	mRNA	chr13:34064033-34073675	biphenyl hydrolase-like (serine hydrolase, breast epithelial mucin-associated antigen) [Source:MGI Symbol;Acc:MGI:1915271]	GO:0070062(extracellular exosome);GO:0016787(hydrolase activity);GO:0006520(cellular amino acid metabolic process);GO:0005739(mitochondrion)	NA
ciRNA226	25	10	21	14	33	9	3.7316	1.39397	2.93295	1.88168	4.9853	1.44221	2.68617	2.76973	down	-0.0441958	0.952754	0.975022	no	chr12	69841819	69841976	-	1	ciRNA	-	ENSMUST00000110567	Map4k5	mRNA	chr12:69838073-69841976	mitogen-activated protein kinase kinase kinase kinase 5 [Source:MGI Symbol;Acc:MGI:1925503]	GO:0005524(ATP binding);GO:0005737(cytoplasm);GO:0004674(protein serine/threonine kinase activity);GO:0006468(protein phosphorylation);GO:0035556(intracellular signal transduction);GO:0000165(MAPK cascade);GO:0004702(receptor signaling protein serine/threonine kinase activity);GO:0000185(activation of MAPKKK activity);GO:0008349(MAP kinase kinase kinase kinase activity)	NA
ciRNA227	30	30	57	46	21	19	0.711781	0.664729	1.26541	0.982758	0.504275	0.483963	0.88064	0.656999	up	0.422662	0.427122	0.636852	no	chr12	108112325	108113318	-	1	ciRNA	-	ENSMUST00000071095	Setd3	mRNA	chr12:108112296-108113318	SET domain containing 3 [Source:MGI Symbol;Acc:MGI:1289184]	GO:0045944(positive regulation of transcription from RNA polymerase II promoter);GO:0045893(positive regulation of transcription, DNA-templated);GO:0006351(transcription, DNA-templated);GO:0003713(transcription coactivator activity);GO:0000790(nuclear chromatin);GO:0001102(RNA polymerase II activating transcription factor binding);GO:0042800(histone methyltransferase activity (H3-K4 specific));GO…	NA
ciRNA228	20.5	21.5	19	19	14	12	0.541395	0.53027	0.46951	0.451833	0.374206	0.340231	0.513725	0.388757	up	0.402128	0.0418611	0.202961	no	chr11	4166704	4167596	+	1	ciRNA	-	ENSMUST00000002198	Sf3a1	mRNA	chr11:4166703-4167632	splicing factor 3a, subunit 1 [Source:MGI Symbol;Acc:MGI:1914715]	GO:0005654(nucleoplasm);GO:0003723(RNA binding);GO:0006397(mRNA processing);GO:0005681(spliceosomal complex);GO:0000398(mRNA splicing, via spliceosome);GO:0044822(poly(A) RNA binding);GO:0071013(catalytic step 2 spliceosome);GO:0000381(regulation of alternative mRNA splicing, via spliceosome);GO:0005686(U2 snRNP);GO:0071004(U2-type prespliceosome);GO:0005684(U2-type spliceosomal complex);GO:00003…	03040(Spliceosome)
ciRNA229	174	293.5	240.5	285	224.5	183.5	4.76604	7.50784	6.16388	7.02938	6.22369	5.39607	6.14592	6.21638	down	-0.0164454	0.943496	0.969797	no	chr11	51272023	51272883	+	1	ciRNA	-	ENSMUST00000130641	Clk4	mRNA	chr11:51272022-51273077	CDC like kinase 4 [Source:MGI Symbol;Acc:MGI:1098551]	GO:0005634(nucleus);GO:0005524(ATP binding);GO:0004674(protein serine/threonine kinase activity);GO:0004713(protein tyrosine kinase activity);GO:0018108(peptidyl-tyrosine phosphorylation);GO:0046777(protein autophosphorylation);GO:0043484(regulation of RNA splicing);GO:0004712(protein serine/threonine/tyrosine kinase activity);GO:0005515(protein binding)	NA
ciRNA23	47.5	72	69	184.5	134.5	92	0.596181	0.843948	0.810336	2.08519	1.70856	1.23967	0.750155	1.67781	down	-1.16131	0.0520561	0.223932	no	chr2	75902980	75904858	+	1	ciRNA	-	ENSMUST00000047232	Agps	mRNA	chr2:75902979-75904858	alkylglycerone phosphate synthase [Source:MGI Symbol;Acc:MGI:2443065]	GO:0008610(lipid biosynthetic process);GO:0008609(alkylglycerone-phosphate synthase activity);GO:0005778(peroxisomal membrane);GO:0005777(peroxisome);GO:0043231(intracellular membrane-bounded organelle);GO:0005730(nucleolus);GO:0005515(protein binding);GO:0016020(membrane);GO:0005739(mitochondrion)	00565(Ether lipid metabolism);04146(Peroxisome)
ciRNA230	80.6667	156	103.25	147	108	118	1.2195	2.20247	1.46052	2.0011	1.65247	1.91515	1.6275	1.85624	down	-0.189727	0.528419	0.709769	no	chr11	74911402	74912961	-	1	ciRNA	-	ENSMUST00000065211	Srr	mRNA	chr11:74911395-74912961	serine racemase [Source:MGI Symbol;Acc:MGI:1351636]	GO:0005524(ATP binding);GO:0005515(protein binding);GO:0005509(calcium ion binding);GO:0005737(cytoplasm);GO:0030170(pyridoxal phosphate binding);GO:0007420(brain development);GO:0042803(protein homodimerization activity);GO:0043025(neuronal cell body);GO:0000287(magnesium ion binding);GO:0051289(protein homotetramerization);GO:0016594(glycine binding);GO:0030165(PDZ domain binding);GO:0070178(D-…	00260(Glycine, serine and threonine metabolism)
ciRNA231	76	127	93	112	103	100	0.917747	1.43223	1.05081	1.21784	1.25884	1.29641	1.13359	1.2577	down	-0.149881	0.506317	0.694707	no	chr11	84838028	84839980	-	1	ciRNA	-	ENSMUST00000172405	Ggnbp2	mRNA	chr11:84837988-84839980	gametogenetin binding protein 2 [Source:MGI Symbol;Acc:MGI:2387356]	GO:0008150(biological_process);GO:0005634(nucleus);GO:0005515(protein binding);GO:0005737(cytoplasm);GO:0016023(cytoplasmic, membrane-bounded vesicle);GO:0007275(multicellular organism development);GO:0007283(spermatogenesis);GO:0030154(cell differentiation)	NA
ciRNA232	25	5	36	19	28	39	0.10757	0.0200919	0.144939	0.0736155	0.121936	0.180156	0.090867	0.125236	down	-0.462821	0.515912	0.701034	no	chr10	39005514	39010994	+	1	ciRNA	-	ENSMUST00000019992	Lama4	mRNA	chr10:39005513-39010997	laminin, alpha 4 [Source:MGI Symbol;Acc:MGI:109321]	GO:0070062(extracellular exosome);GO:0005576(extracellular region);GO:0005604(basement membrane);GO:0007155(cell adhesion);GO:0050873(brown fat cell differentiation);GO:0001568(blood vessel development);GO:0030198(extracellular matrix organization);GO:0005605(basal lamina);GO:0005102(receptor binding);GO:0030155(regulation of cell adhesion);GO:0030334(regulation of cell migration);GO:0045995(regu…	04510(Focal adhesion);04512(ECM-receptor interaction);05200(Pathways in cancer);05222(Small cell lung cancer)
ciRNA233	50.5	36	71	97	83	37	0.5219	0.347454	0.686571	0.902675	0.868155	0.410516	0.518641	0.727115	down	-0.487447	0.337493	0.562374	no	chr10	62930437	62932718	+	1	ciRNA	-	ENSMUST00000044977	Slc25a16	mRNA	chr10:62930436-62932718	solute carrier family 25 (mitochondrial carrier, Graves disease autoantigen), member 16 [Source:MGI Symbol;Acc:MGI:1920382]	GO:0016021(integral component of membrane);GO:0003735(structural constituent of ribosome);GO:0006412(translation);GO:0055085(transmembrane transport);GO:0005739(mitochondrion);GO:0005743(mitochondrial inner membrane)	NA
ciRNA234	53	51	62	57	57	39	0.706977	0.635328	0.773841	0.684649	0.769533	0.558505	0.705382	0.670896	up	0.0723165	0.665824	0.802916	no	chr10	85905508	85907275	-	1	ciRNA	-	ENSMUST00000037646	Prdm4	mRNA	chr10:85905498-85907275	PR domain containing 4 [Source:MGI Symbol;Acc:MGI:1920093]	GO:0006355(regulation of transcription, DNA-templated);GO:0046872(metal ion binding);GO:0003677(DNA binding);GO:0005634(nucleus);GO:0005737(cytoplasm);GO:0008168(methyltransferase activity);GO:0032259(methylation);GO:0035097(histone methyltransferase complex);GO:0006366(transcription from RNA polymerase II promoter);GO:1990226(histone methyltransferase binding);GO:0005515(protein binding)	04722(Neurotrophin signaling pathway)
ciRNA235	257	295	257	263	177	162	1.33092	1.42672	1.24532	1.22642	0.927716	0.900672	1.33432	1.01827	up	0.389989	0.0748024	0.265627	no	chr17	5314033	5318586	+	1	ciRNA	-	ENSMUST00000115797	Arid1b	mRNA	chr17:5314032-5318640	AT rich interactive domain 1B (SWI-like) [Source:MGI Symbol;Acc:MGI:1926129]	GO:0003674(molecular_function);GO:0003677(DNA binding);GO:0005634(nucleus);GO:0005737(cytoplasm);GO:0005654(nucleoplasm);GO:0060996(dendritic spine development);GO:0006338(chromatin remodeling);GO:0016514(SWI/SNF complex);GO:0071565(nBAF complex);GO:0090544(BAF-type complex);GO:0007270(neuron-neuron synaptic transmission);GO:0097026(dendritic cell dendrite assembly);GO:0005515(protein binding)	NA
ciRNA236	60	36	84	180	123	64	0.697742	0.390971	0.914016	1.88486	1.44768	0.799018	0.667576	1.37719	down	-1.04472	0.139543	0.360546	no	chr17	12584695	12586722	+	1	ciRNA	-	ENSMUST00000046959	Slc22a2	mRNA	chr17:12584694-12586777	solute carrier family 22 (organic cation transporter), member 2 [Source:MGI Symbol;Acc:MGI:1335072]	GO:0005887(integral component of plasma membrane);GO:0070062(extracellular exosome);GO:0055085(transmembrane transport);GO:0006812(cation transport);GO:0015871(choline transport);GO:0005329(dopamine transmembrane transporter activity);GO:0015101(organic cation transmembrane transporter activity);GO:0015651(quaternary ammonium group transmembrane transporter activity);GO:0015872(dopamine transport…	NA
ciRNA237	106	135	70	114	72	93	1.67889	1.99687	1.0374	1.62587	1.15418	1.58137	1.57105	1.4538	up	0.111898	0.737801	0.851263	no	chr15	4092526	4094014	+	1	ciRNA	-	ENSMUST00000110690	Oxct1	mRNA	chr15:4092525-4094014	3-oxoacid CoA transferase 1 [Source:MGI Symbol;Acc:MGI:1914291]	GO:0005739(mitochondrion);GO:0005759(mitochondrial matrix);GO:0008260(3-oxoacid CoA-transferase activity);GO:0042182(ketone catabolic process);GO:0046950(cellular ketone body metabolic process);GO:0046952(ketone body catabolic process);GO:0007584(response to nutrient);GO:0007420(brain development);GO:0042803(protein homodimerization activity);GO:0045471(response to ethanol);GO:0042493(response to…	NA
ciRNA238	30	55	45	52	50	37	1.63397	2.79759	2.29333	2.5503	2.75624	2.16351	2.24163	2.49001	down	-0.151604	0.559162	0.731625	no	chr15	91736657	91737089	+	1	ciRNA	-	ENSMUST00000060642	Lrrk2	mRNA	chr15:91736656-91737102	leucine-rich repeat kinase 2 [Source:MGI Symbol;Acc:MGI:1913975]	GO:0005622(intracellular);GO:0005524(ATP binding);GO:0005615(extracellular space);GO:0005515(protein binding);GO:0005794(Golgi apparatus);GO:0005886(plasma membrane);GO:0005737(cytoplasm);GO:0004674(protein serine/threonine kinase activity);GO:0006468(protein phosphorylation);GO:0004672(protein kinase activity);GO:0070062(extracellular exosome);GO:0035556(intracellular signal transduction);GO:000…	05012(Parkinson's disease)
ciRNA239	3	0	15	15	7	10	0.11871	0	0.555377	0.534466	0.280341	0.424813	0.224695	0.413207	down	-0.878893	0.387998	0.602148	no	chr14	75309049	75309644	+	1	ciRNA	-	ENSMUST00000022577	Zc3h13	mRNA	chr14:75309048-75309644	zinc finger CCCH type containing 13 [Source:MGI Symbol;Acc:MGI:1914552]	GO:0008150(biological_process);GO:0046872(metal ion binding);GO:0005654(nucleoplasm);GO:0016607(nuclear speck);GO:0005515(protein binding);GO:0044822(poly(A) RNA binding)	NA
ciRNA24	2	0	5	7	4	1	0.284141	0	0.664668	0.895499	0.575157	0.152523	0.316269	0.54106	down	-0.774635	0.480229	0.67441	no	chr2	121410211	121410376	-	1	ciRNA	-	ENSMUST00000154604	Catsper2	mRNA	chr2:121410206-121410376	cation channel, sperm associated 2 [Source:MGI Symbol;Acc:MGI:2387404]	NA	NA
ciRNA240	13767.1	11791.8	13146	12199.3	10492.1	10822.8	1538.76	1230.86	1374.84	1227.8	1186.91	1298.68	1381.49	1237.8	up	0.15845	0.242788	0.473413	no	chr19	5796178	5796388	-	1	ciRNA	lincRNA	ENSMUST00000174808	Malat1	lncRNA	chr19:5795785-5796388	metastasis associated lung adenocarcinoma transcript 1 (non-coding RNA) [Source:MGI Symbol;Acc:MGI:1919539]	NA	NA
ciRNA241	44892.4	37196.8	42631.3	42643.7	32458.7	34113.1	1446.35	1119.19	1285.17	1237.14	1058.41	1179.93	1283.57	1158.49	up	0.147912	0.327943	0.553227	no	chr19	5796272	5797003	-	1	ciRNA	lincRNA	ENSMUST00000173314	Malat1	lncRNA	chr19:5795785-5797003	metastasis associated lung adenocarcinoma transcript 1 (non-coding RNA) [Source:MGI Symbol;Acc:MGI:1919539]	NA	NA
ciRNA242	44618.4	37009.5	42387.6	42372.9	32266.1	33882.1	1451.4	1124.31	1290.16	1241.15	1062.29	1183.25	1288.62	1162.23	up	0.148934	0.323593	0.551242	no	chr19	5796279	5797003	-	1	ciRNA	lincRNA	ENSMUST00000173314	Malat1	lncRNA	chr19:5795785-5797003	metastasis associated lung adenocarcinoma transcript 1 (non-coding RNA) [Source:MGI Symbol;Acc:MGI:1919539]	NA	NA
ciRNA243	47	97	85	97	58	52	7.06008	13.6076	11.9471	13.1204	8.81786	8.38587	10.8716	10.108	up	0.105059	0.774416	0.873694	no	chr19	7456143	7456299	-	1	ciRNA	-	ENSMUST00000065304	Rtn3	mRNA	chr19:7435138-7456299	reticulon 3 [Source:MGI Symbol;Acc:MGI:1339970]	GO:0016021(integral component of membrane);GO:0005515(protein binding);GO:0005789(endoplasmic reticulum membrane);GO:0070062(extracellular exosome);GO:0005783(endoplasmic reticulum);GO:0012505(endomembrane system);GO:0000139(Golgi membrane);GO:0016192(vesicle-mediated transport);GO:0006915(apoptotic process);GO:0071786(endoplasmic reticulum tubular network organization);GO:0071787(endoplasmic ret…	NA
ciRNA244	11.6667	0	4.66667	9	10.3333	7.33333	0.516216	0	0.193207	0.358584	0.462752	0.348352	0.236474	0.389896	down	-0.721407	0.416937	0.629126	no	chr19	43869629	43870161	-	1	ciRNA	-	ENSMUST00000212396	Dnmbp	mRNA	chr19:43869004-43870161	dynamin binding protein [Source:MGI Symbol;Acc:MGI:1917352]	GO:0005515(protein binding)	NA
ciRNA245	10	22	22	14	6	26	0.273593	0.562115	0.563194	0.344902	0.166142	0.763679	0.466301	0.424908	up	0.134111	0.850103	0.918098	no	chr8	88741424	88742285	+	1	ciRNA	-	ENSMUST00000043526	Cyld	mRNA	chr8:88741423-88742285	CYLD lysine 63 deubiquitinase [Source:MGI Symbol;Acc:MGI:1921506]	GO:2001242(regulation of intrinsic apoptotic signaling pathway);GO:0061578(Lys63-specific deubiquitinase activity);GO:0070507(regulation of microtubule cytoskeleton organization);GO:0042347(negative regulation of NF-kappaB import into nucleus);GO:2001238(positive regulation of extrinsic apoptotic signaling pathway);GO:0070536(protein K63-linked deubiquitination);GO:0004843(thiol-dependent ubiquit…	04622(RIG-I-like receptor signaling pathway)
ciRNA246	16	6	12	6	19	10	2.13186	0.7466	1.49607	0.719869	2.56221	1.43045	1.45817	1.57084	down	-0.107375	0.875126	0.931543	no	chr7	5068184	5068360	+	1	ciRNA	-	ENSMUST00000005041	U2af2	mRNA	chr7:5068183-5069443	U2 small nuclear ribonucleoprotein auxiliary factor (U2AF) 2 [Source:MGI Symbol;Acc:MGI:98886]	GO:0005634(nucleus);GO:0005515(protein binding);GO:0000166(nucleotide binding);GO:0005654(nucleoplasm);GO:0008380(RNA splicing);GO:0016607(nuclear speck);GO:0019899(enzyme binding);GO:0005681(spliceosomal complex);GO:0000398(mRNA splicing, via spliceosome);GO:0044822(poly(A) RNA binding);GO:0033120(positive regulation of RNA splicing);GO:0070742(C2H2 zinc finger domain binding);GO:1903146(regulat…	03040(Spliceosome)
ciRNA247	6	0	7	15	18	8	0.412543	0	0.450346	0.928694	1.2526	0.590528	0.28763	0.923941	down	-1.68359	0.0609878	0.241195	no	chr7	16425367	16425709	+	1	ciRNA	-	ENSMUST00000098789	Zc3h4	mRNA	chr7:16425366-16425710	zinc finger CCCH-type containing 4 [Source:MGI Symbol;Acc:MGI:2682314]	GO:0044822(poly(A) RNA binding)	NA
ciRNA248	62	39	47	24	29	34	1.02971	0.604904	0.730385	0.35892	0.487466	0.606227	0.788333	0.484204	up	0.703189	0.12186	0.335919	no	chr7	30190742	30192161	-	1	ciRNA	-	ENSMUST00000207082	Capns1	mRNA	chr7:30190727-30192161	calpain, small subunit 1 [Source:MGI Symbol;Acc:MGI:88266]	GO:0070062(extracellular exosome);GO:0005515(protein binding);GO:0016020(membrane);GO:0005829(cytosol)	NA
ciRNA249	38	12.5	43	41.5	18.5	29	2.21279	0.679775	2.34291	2.17605	1.09031	1.81296	1.74516	1.69311	up	0.043686	0.938184	0.966769	no	chr7	92646523	92646927	-	1	ciRNA	-	ENSMUST00000119954	Pcf11	mRNA	chr7:92646522-92646927	PCF11 cleavage and polyadenylation factor subunit [Source:MGI Symbol;Acc:MGI:1919579]	GO:0005737(cytoplasm);GO:0006378(mRNA polyadenylation);GO:0006369(termination of RNA polymerase II transcription);GO:0003729(mRNA binding);GO:0000993(RNA polymerase II core binding);GO:0005849(mRNA cleavage factor complex);GO:0006379(mRNA cleavage)	NA
ciRNA25	41	67.5	44	66	57.5	62	0.432825	0.665473	0.434622	0.627388	0.614355	0.702673	0.510973	0.648138	down	-0.343054	0.210877	0.442318	no	chr2	126734105	126736338	+	1	ciRNA	-	ENSMUST00000138859	Usp8	mRNA	chr2:126734104-126736348	ubiquitin specific peptidase 8 [Source:MGI Symbol;Acc:MGI:1934029]	GO:0005622(intracellular);GO:0005515(protein binding);GO:0005794(Golgi apparatus);GO:0005737(cytoplasm);GO:0005769(early endosome);GO:0005654(nucleoplasm);GO:0005829(cytosol);GO:0007032(endosome organization);GO:0006511(ubiquitin-dependent protein catabolic process);GO:0007265(Ras protein signal transduction);GO:0017124(SH3 domain binding);GO:0030496(midbody);GO:0001669(acrosomal vesicle);GO:0004…	04144(Endocytosis)
ciRNA250	5	4	3	0	1	4	0.441642	0.329958	0.247943	0	0.0893971	0.379309	0.339848	0.156235	up	1.12117	0.248174	0.479528	no	chr7	102064799	102065065	-	1	ciRNA	-	ENSMUST00000096639	Rnf121	mRNA	chr7:102042664-102065065	ring finger protein 121 [Source:MGI Symbol;Acc:MGI:1922462]	GO:0016021(integral component of membrane);GO:0005789(endoplasmic reticulum membrane);GO:0008270(zinc ion binding);GO:0016567(protein ubiquitination);GO:0061630(ubiquitin protein ligase activity);GO:0000139(Golgi membrane);GO:0030433(ER-associated ubiquitin-dependent protein catabolic process);GO:0030968(endoplasmic reticulum unfolded protein response)	NA
ciRNA251	49	37	55	79	46	51.5	0.751366	0.529853	0.789131	1.0908	0.713898	0.847804	0.690116	0.884168	down	-0.357481	0.235078	0.468689	no	chr7	109981118	109982655	-	1	ciRNA	-	ENSMUST00000124821	Tmem41b	mRNA	chr7:109978814-109982655	transmembrane protein 41B [Source:MGI Symbol;Acc:MGI:1289225]	GO:0016021(integral component of membrane);GO:0005575(cellular_component);GO:0008150(biological_process);GO:0003674(molecular_function);GO:0007399(nervous system development)	NA
ciRNA252	48.5	64	71	72	60	64.5	0.512	0.630967	0.701322	0.684423	0.641066	0.731006	0.614763	0.685498	down	-0.157122	0.334604	0.55927	no	chr6	7864142	7866375	+	1	ciRNA	-	ENSMUST00000040159	C1galt1	mRNA	chr6:7864141-7866375	core 1 synthase, glycoprotein-N-acetylgalactosamine 3-beta-galactosyltransferase, 1 [Source:MGI Symbol;Acc:MGI:2151071]	GO:0016021(integral component of membrane);GO:0046872(metal ion binding);GO:0001822(kidney development);GO:0001525(angiogenesis);GO:0006493(protein O-linked glycosylation);GO:0060576(intestinal epithelial cell development);GO:0008378(galactosyltransferase activity);GO:0016263(glycoprotein-N-acetylgalactosamine 3-beta-galactosyltransferase activity);GO:0016267(O-glycan processing, core 1);GO:00055…	00512(O-Glycan biosynthesis)
ciRNA253	20.1667	47.3333	23.9167	29.25	24	20.8333	0.167466	0.367078	0.185834	0.218717	0.20171	0.185731	0.240126	0.202053	up	0.24906	0.612071	0.76728	no	chr6	8579740	8582579	+	1	ciRNA	-	ENSMUST00000162564	Gm45062	mRNA	chr6:8579739-8582579	predicted gene 45062 [Source:MGI Symbol;Acc:MGI:5753638]	NA	NA
ciRNA254	94	125	126	87	93	68	1.6769	2.08252	2.10321	1.39754	1.67914	1.30233	1.95421	1.45967	up	0.420943	0.05304	0.225593	no	chr6	13070415	13071736	+	1	ciRNA	-	ENSMUST00000124234	Tmem106b	mRNA	chr6:13070414-13071741	transmembrane protein 106B [Source:MGI Symbol;Acc:MGI:1919150]	GO:0016021(integral component of membrane);GO:0003674(molecular_function);GO:0070062(extracellular exosome);GO:0043231(intracellular membrane-bounded organelle);GO:0005765(lysosomal membrane);GO:0031902(late endosome membrane);GO:0005764(lysosome);GO:0048813(dendrite morphogenesis);GO:0007041(lysosomal transport);GO:0032418(lysosome localization);GO:0007040(lysosome organization);GO:1900006(posit…	NA
ciRNA255	35	42	11	49	65	44	0.896231	1.00438	0.263558	1.12983	1.68457	1.20959	0.721391	1.34133	down	-0.894809	0.103695	0.306892	no	chr6	90590838	90591758	+	1	ciRNA	-	ENSMUST00000130418	Aldh1l1	mRNA	chr6:90590837-90591800	aldehyde dehydrogenase 1 family, member L1 [Source:MGI Symbol;Acc:MGI:1340024]	GO:0055114(oxidation-reduction process);GO:0005515(protein binding);GO:0005737(cytoplasm);GO:0070062(extracellular exosome);GO:0005739(mitochondrion);GO:0009058(biosynthetic process);GO:0006730(one-carbon metabolic process);GO:0004029(aldehyde dehydrogenase (NAD) activity);GO:0019145(aminobutyraldehyde dehydrogenase activity);GO:0047105(4-trimethylammoniobutyraldehyde dehydrogenase activity);GO:0…	00670(One carbon pool by folate)
ciRNA256	30	162	59	32	61	23	0.500007	2.52156	0.920107	0.480252	1.02898	0.411544	1.31389	0.640259	up	1.03712	0.390685	0.60401	no	chr6	113322568	113323982	+	1	ciRNA	-	ENSMUST00000113122	Brpf1	mRNA	chr6:113322567-113323982	bromodomain and PHD finger containing, 1 [Source:MGI Symbol;Acc:MGI:1926033]	GO:0070776(MOZ/MORF histone acetyltransferase complex);GO:0043966(histone H3 acetylation);GO:0045893(positive regulation of transcription, DNA-templated);GO:0005515(protein binding);GO:0005634(nucleus);GO:0008270(zinc ion binding)	NA
ciRNA257	46.5	40	73	29	46	45	1.18556	0.952419	1.7415	0.665781	1.187	1.23173	1.29316	1.02817	up	0.330821	0.424556	0.634183	no	chr5	30144310	30145234	-	1	ciRNA	-	ENSMUST00000156859	Hadha	mRNA	chr5:30144297-30145234	hydroxyacyl-Coenzyme A dehydrogenase/3-ketoacyl-Coenzyme A thiolase/enoyl-Coenzyme A hydratase (trifunctional protein), alpha subunit [Source:MGI Symbol;Acc:MGI:2135593]	GO:0005739(mitochondrion);GO:0005743(mitochondrial inner membrane);GO:0042645(mitochondrial nucleoid);GO:0032868(response to insulin);GO:0006635(fatty acid beta-oxidation);GO:0016509(long-chain-3-hydroxyacyl-CoA dehydrogenase activity);GO:0004300(enoyl-CoA hydratase activity);GO:0031012(extracellular matrix);GO:0005515(protein binding);GO:0000062(fatty-acyl-CoA binding);GO:0051287(NAD binding);GO…	00062(Fatty acid elongation in mitochondria);00071(Fatty acid metabolism);00280(Valine, leucine and isoleucine degradation);00310(Lysine degradation);00380(Tryptophan metabolism);00410(beta-Alanine metabolism);00640(Propanoate metabolism);00650(Butanoate metabolism);01040(Biosynthesis of unsaturated fatty acids)
ciRNA258	14	0	6	3	16	6	0.514286	0	0.206233	0.0992342	0.594867	0.236625	0.240173	0.310242	down	-0.36932	0.75554	0.861667	no	chr5	34803860	34804501	+	1	ciRNA	-	ENSMUST00000148953	Htt	mRNA	chr5:34803859-34804501	huntingtin [Source:MGI Symbol;Acc:MGI:96067]	GO:0045505(dynein intermediate chain binding);GO:0042297(vocal learning);GO:0034452(dynactin binding);GO:0031587(positive regulation of inositol 1,4,5-trisphosphate-sensitive calcium-release channel activity);GO:0034047(regulation of protein phosphatase type 2A activity);GO:0005522(profilin binding);GO:0045724(positive regulation of cilium assembly);GO:2001237(negative regulation of extrinsic apo…	05016(Huntington's disease)
ciRNA259	26	36	39	71	26	55	0.47718	0.617034	0.669737	1.17336	0.482953	1.08369	0.587983	0.913333	down	-0.635365	0.269225	0.502963	no	chr5	48186568	48187852	+	1	ciRNA	-	ENSMUST00000173107	Slit2	mRNA	chr5:48186567-48189428	slit homolog 2 (Drosophila) [Source:MGI Symbol;Acc:MGI:1315205]	GO:0005615(extracellular space);GO:0005515(protein binding);GO:0005509(calcium ion binding);GO:0005737(cytoplasm);GO:0070062(extracellular exosome);GO:0048812(neuron projection morphogenesis);GO:0042802(identical protein binding);GO:0001701(in utero embryonic development);GO:0042803(protein homodimerization activity);GO:0030336(negative regulation of cell migration);GO:0008285(negative regulation…	NA
ciRNA26	3	0	0	0	0	0	0.301068	0	0	0	0	0	0.100356	0	up	Inf	0.42265	0.63317	no	chr2	127538427	127538661	-	1	ciRNA	-	ENSMUST00000028855	Prom2	mRNA	chr2:127538332-127538661	prominin 2 [Source:MGI Symbol;Acc:MGI:2138997]	GO:0005886(plasma membrane);GO:0005887(integral component of plasma membrane);GO:0070062(extracellular exosome);GO:0031410(cytoplasmic vesicle);GO:0001934(positive regulation of protein phosphorylation);GO:0009986(cell surface);GO:0060170(ciliary membrane);GO:0045121(membrane raft);GO:0015485(cholesterol binding);GO:0016324(apical plasma membrane);GO:0042995(cell projection);GO:0005929(cilium);GO…	NA
ciRNA260	34	0	23	30	23	30	1.03331	0	0.654047	0.820984	0.707458	0.978823	0.562451	0.835755	down	-0.571354	0.463612	0.664249	no	chr5	65389612	65390387	-	1	ciRNA	-	ENSMUST00000150815	Rpl9	mRNA	chr5:65388679-65390387	ribosomal protein L9 [Source:MGI Symbol;Acc:MGI:1298373]	GO:0005634(nucleus);GO:0005737(cytoplasm);GO:0003735(structural constituent of ribosome);GO:0006412(translation);GO:0016020(membrane);GO:0003723(RNA binding);GO:0005730(nucleolus);GO:0019843(rRNA binding);GO:0005925(focal adhesion);GO:0022625(cytosolic large ribosomal subunit);GO:0002181(cytoplasmic translation)	03010(Ribosome)
ciRNA261	234.25	281	196	194	133	158	3.20631	3.59196	2.51023	2.39107	1.84247	2.32175	3.10283	2.1851	up	0.505888	0.081774	0.277522	no	chr5	77349505	77351227	-	1	ciRNA	-	ENSMUST00000046746	Igfbp7	mRNA	chr5:77349499-77351227	insulin-like growth factor binding protein 7 [Source:MGI Symbol;Acc:MGI:1352480]	GO:0007155(cell adhesion);GO:0031012(extracellular matrix);GO:0070062(extracellular exosome);GO:0005515(protein binding);GO:0005615(extracellular space);GO:0009408(response to heat);GO:0014070(response to organic cyclic compound);GO:0032526(response to retinoic acid);GO:0032870(cellular response to hormone stimulus);GO:0007566(embryo implantation);GO:0051414(response to cortisol);GO:0050810(regul…	NA
ciRNA262	186.333	151	178	182.5	215	174	0.777362	0.588312	0.694838	0.685582	0.907808	0.779318	0.686837	0.790903	down	-0.203532	0.287288	0.520067	no	chr5	97031243	97036895	+	1	ciRNA	-	ENSMUST00000112974	Bmp2k	mRNA	chr5:97031242-97036895	BMP2 inducible kinase [Source:MGI Symbol;Acc:MGI:2155456]	GO:0005634(nucleus);GO:0005524(ATP binding);GO:0004674(protein serine/threonine kinase activity);GO:0006468(protein phosphorylation);GO:0004672(protein kinase activity);GO:0005654(nucleoplasm);GO:0050790(regulation of catalytic activity);GO:0019208(phosphatase regulator activity);GO:0030500(regulation of bone mineralization)	NA
ciRNA263	39	98	41	55	47	41	0.547804	1.28554	0.53886	0.695644	0.668162	0.618269	0.790734	0.660692	up	0.259215	0.652142	0.79456	no	chr5	127602014	127603692	-	1	ciRNA	-	ENSMUST00000198486	Slc15a4	mRNA	chr5:127596772-127603692	solute carrier family 15, member 4 [Source:MGI Symbol;Acc:MGI:2140796]	GO:0016021(integral component of membrane);GO:0015031(protein transport);GO:0055085(transmembrane transport);GO:0015293(symporter activity);GO:0006857(oligopeptide transport)	NA
ciRNA264	56	43	64	36	55	41	1.11733	0.801237	1.19483	0.646786	1.11066	0.878235	1.0378	0.878559	up	0.240315	0.426983	0.636838	no	chr4	41301432	41302613	-	1	ciRNA	-	ENSMUST00000030145	Dcaf12	mRNA	chr4:41301394-41302613	DDB1 and CUL4 associated factor 12 [Source:MGI Symbol;Acc:MGI:1916220]	GO:0008150(biological_process);GO:0003674(molecular_function);GO:0005737(cytoplasm);GO:0005813(centrosome);GO:0016567(protein ubiquitination);GO:0080008(Cul4-RING E3 ubiquitin ligase complex)	NA
ciRNA265	22	11	22	23	21	27	0.265392	0.123924	0.248324	0.249837	0.256394	0.349673	0.212547	0.285301	down	-0.424706	0.262973	0.495246	no	chr4	108505951	108507905	+	1	ciRNA	-	ENSMUST00000043368	Zcchc11	mRNA	chr4:108505950-108507906	zinc finger, CCHC domain containing 11 [Source:MGI Symbol;Acc:MGI:2445126]	GO:0005634(nucleus);GO:0005615(extracellular space);GO:0005515(protein binding);GO:0005737(cytoplasm);GO:0070062(extracellular exosome);GO:0008270(zinc ion binding);GO:0005730(nucleolus);GO:0044822(poly(A) RNA binding);GO:0019827(stem cell population maintenance);GO:0032755(positive regulation of interleukin-6 production);GO:0032088(negative regulation of NF-kappaB transcription factor activity);…	NA
ciRNA266	8	13	10	1	11	13	0.16726	0.253831	0.195629	0.0188264	0.232765	0.291796	0.205573	0.181129	up	0.182635	0.800817	0.889514	no	chr4	125046375	125047502	+	1	ciRNA	-	ENSMUST00000030684	Gnl2	mRNA	chr4:125046374-125047502	guanine nucleotide binding protein-like 2 (nucleolar) [Source:MGI Symbol;Acc:MGI:2385207]	GO:0016020(membrane);GO:0003924(GTPase activity);GO:0005525(GTP binding);GO:0005730(nucleolus);GO:0042254(ribosome biogenesis);GO:0044822(poly(A) RNA binding)	NA
ciRNA267	1436.9	1551	1582	1748	1689	1769.25	15.5876	15.7131	16.0579	17.0749	18.5441	20.6051	15.7862	18.7413	down	-0.247559	0.0993539	0.301064	no	chr4	127027519	127029692	+	1	ciRNA	-	ENSMUST00000030623	Sfpq	mRNA	chr4:127027518-127029826	splicing factor proline/glutamine rich (polypyrimidine tract binding protein associated) [Source:MGI Symbol;Acc:MGI:1918764]	GO:0005634(nucleus);GO:0003682(chromatin binding);GO:0005515(protein binding);GO:0000166(nucleotide binding);GO:0005737(cytoplasm);GO:0000785(chromatin);GO:0045892(negative regulation of transcription, DNA-templated);GO:0005654(nucleoplasm);GO:0000122(negative regulation of transcription from RNA polymerase II promoter);GO:0006351(transcription, DNA-templated);GO:0006974(cellular response to DNA …	NA
ciRNA268	80.5	86	60	95	69	73	2.00474	2.00013	1.39812	2.13034	1.73914	1.95172	1.801	1.9404	down	-0.107559	0.586943	0.748796	no	chr4	150611017	150611963	+	1	ciRNA	-	ENSMUST00000105682	Rere	mRNA	chr4:150611016-150611986	arginine glutamic acid dipeptide (RE) repeats [Source:MGI Symbol;Acc:MGI:2683486]	GO:0005634(nucleus);GO:0003682(chromatin binding);GO:0005515(protein binding);GO:0045944(positive regulation of transcription from RNA polymerase II promoter);GO:0003700(transcription factor activity, sequence-specific DNA binding);GO:0008270(zinc ion binding);GO:0043565(sequence-specific DNA binding);GO:0000122(negative regulation of transcription from RNA polymerase II promoter);GO:0006351(tran…	NA
ciRNA269	66	45.5	93.5	71.5	76.5	66.5	4.22968	2.72316	5.60669	4.12604	4.9619	4.57529	4.18651	4.55441	down	-0.121516	0.707291	0.832586	no	chr3	33806934	33807301	+	1	ciRNA	-	ENSMUST00000198529	Ttc14	mRNA	chr3:33806933-33807838	tetratricopeptide repeat domain 14 [Source:MGI Symbol;Acc:MGI:1914370]	NA	NA
ciRNA27	27	116	30	17	23	40	0.505766	2.02928	0.525821	0.286747	0.436051	0.804412	1.02029	0.50907	up	1.00304	0.420722	0.631727	no	chr2	143938693	143939951	+	1	ciRNA	-	ENSMUST00000103172	Dstn	mRNA	chr2:143938692-143939951	destrin [Source:MGI Symbol;Acc:MGI:1929270]	GO:0005737(cytoplasm);GO:0070062(extracellular exosome);GO:0051015(actin filament binding);GO:0030864(cortical actin cytoskeleton);GO:0030043(actin filament fragmentation);GO:0030836(positive regulation of actin filament depolymerization);GO:0051014(actin filament severing);GO:0030042(actin filament depolymerization);GO:0005515(protein binding)	NA
ciRNA270	118.5	102	129	125	83	82.5	3.86004	3.10293	3.93182	3.66646	2.73637	2.88509	3.63159	3.09597	up	0.23021	0.243862	0.474563	no	chr3	49756311	49757034	-	1	ciRNA	-	ENSMUST00000193600	Pcdh18	mRNA	chr3:49753625-49757034	protocadherin 18 [Source:MGI Symbol;Acc:MGI:1920423]	GO:0005515(protein binding);GO:0005509(calcium ion binding);GO:0005887(integral component of plasma membrane);GO:0007156(homophilic cell adhesion via plasma membrane adhesion molecules);GO:0007420(brain development);GO:0016339(calcium-dependent cell-cell adhesion via plasma membrane cell adhesion molecules)	NA
ciRNA271	30	61	36	46	23	33	0.464856	0.882724	0.521952	0.641828	0.360701	0.548964	0.623177	0.517164	up	0.26902	0.537414	0.716552	no	chr3	103346769	103348290	+	1	ciRNA	-	ENSMUST00000029444	Trim33	mRNA	chr3:103346768-103348320	tripartite motif-containing 33 [Source:MGI Symbol;Acc:MGI:2137357]	GO:0030514(negative regulation of BMP signaling pathway);GO:0017015(regulation of transforming growth factor beta receptor signaling pathway);GO:0070410(co-SMAD binding);GO:0070412(R-SMAD binding);GO:0043231(intracellular membrane-bounded organelle);GO:0005654(nucleoplasm);GO:0005515(protein binding);GO:0016567(protein ubiquitination);GO:0005634(nucleus)	NA
ciRNA272	351.417	579	425.5	422	364	352	2.65717	4.08859	3.01042	2.87324	2.78561	2.85741	3.25206	2.83875	up	0.196094	0.438427	0.646242	no	chr2	22950316	22953434	-	1	ciRNA	-	ENSMUST00000126112	Abi1	mRNA	chr2:22950270-22953434	abl-interactor 1 [Source:MGI Symbol;Acc:MGI:104913]	GO:0005622(intracellular);GO:0005634(nucleus);GO:0005515(protein binding);GO:0070062(extracellular exosome);GO:0005856(cytoskeleton);GO:0018108(peptidyl-tyrosine phosphorylation);GO:0030054(cell junction);GO:0031252(cell leading edge);GO:0032403(protein complex binding);GO:0043005(neuron projection);GO:0030426(growth cone);GO:0001756(somitogenesis);GO:0014069(postsynaptic density);GO:0045211(post…	NA
ciRNA273	150.5	98	93	91	73	86	2.02242	1.22987	1.16936	1.10113	0.992843	1.2407	1.47388	1.11156	up	0.407039	0.316955	0.5467	no	chr2	59837219	59838973	+	1	ciRNA	-	ENSMUST00000112568	Tanc1	mRNA	chr2:59837218-59838974	tetratricopeptide repeat, ankyrin repeat and coiled-coil containing 1 [Source:MGI Symbol;Acc:MGI:1914110]	GO:0003674(molecular_function);GO:0030425(dendrite);GO:0043679(axon terminus);GO:0030054(cell junction);GO:0043025(neuronal cell body);GO:0014069(postsynaptic density);GO:0045211(postsynaptic membrane);GO:0008542(visual learning);GO:0007520(myoblast fusion);GO:0097062(dendritic spine maintenance)	NA
ciRNA274	13	4	16.3333	11.6667	19	30.3333	0.4937	0.141866	0.580398	0.398961	0.730292	1.23672	0.405321	0.788659	down	-0.960336	0.258822	0.490994	no	chr2	69459720	69460340	-	1	ciRNA	-	ENSMUST00000080953	Lrp2	mRNA	chr2:69459719-69460340	low density lipoprotein receptor-related protein 2 [Source:MGI Symbol;Acc:MGI:95794]	GO:0016021(integral component of membrane);GO:0005515(protein binding);GO:0005794(Golgi apparatus);GO:0005509(calcium ion binding);GO:0016020(membrane);GO:0070062(extracellular exosome);GO:0005768(endosome);GO:0005783(endoplasmic reticulum);GO:0006898(receptor-mediated endocytosis);GO:0043235(receptor complex);GO:0005765(lysosomal membrane);GO:0004872(receptor activity);GO:0016324(apical plasma m…	04340(Hedgehog signaling pathway)
ciRNA275	53	106	56	167	118	93	0.651008	1.21595	0.64362	1.8471	1.46695	1.22638	0.836858	1.51348	down	-0.854813	0.0612255	0.241358	no	chr2	75909701	75911620	+	1	ciRNA	-	ENSMUST00000047232	Agps	mRNA	chr2:75909700-75911620	alkylglycerone phosphate synthase [Source:MGI Symbol;Acc:MGI:2443065]	GO:0008610(lipid biosynthetic process);GO:0008609(alkylglycerone-phosphate synthase activity);GO:0005778(peroxisomal membrane);GO:0005777(peroxisome);GO:0043231(intracellular membrane-bounded organelle);GO:0005730(nucleolus);GO:0005515(protein binding);GO:0016020(membrane);GO:0005739(mitochondrion)	00565(Ether lipid metabolism);04146(Peroxisome)
ciRNA276	314	467	539.5	933	816	598	2.94094	4.0848	4.72801	7.86867	7.73516	6.01298	3.91792	7.2056	down	-0.879033	0.0148891	0.136224	no	chr2	110641826	110644343	+	1	ciRNA	-	ENSMUST00000045972	Slc5a12	mRNA	chr2:110641825-110644343	solute carrier family 5 (sodium/glucose cotransporter), member 12 [Source:MGI Symbol;Acc:MGI:2138890]	GO:0005887(integral component of plasma membrane);GO:0070062(extracellular exosome);GO:0006814(sodium ion transport);GO:0016324(apical plasma membrane);GO:0015293(symporter activity);GO:0015129(lactate transmembrane transporter activity);GO:0035873(lactate transmembrane transport);GO:0015355(secondary active monocarboxylate transmembrane transporter activity)	NA
ciRNA277	33	6	32	63	50	51	1.44122	0.244719	1.30767	2.47755	2.21009	2.39123	0.997872	2.35962	down	-1.24163	0.0637829	0.245882	no	chr2	155212458	155212997	+	1	ciRNA	-	ENSMUST00000029126	Itch	mRNA	chr2:155212457-155212997	itchy, E3 ubiquitin protein ligase [Source:MGI Symbol;Acc:MGI:1202301]	GO:0005634(nucleus);GO:0005515(protein binding);GO:0051607(defense response to virus);GO:0005886(plasma membrane);GO:0005737(cytoplasm);GO:0016020(membrane);GO:0070062(extracellular exosome);GO:0031410(cytoplasmic vesicle);GO:0043066(negative regulation of apoptotic process);GO:0005829(cytosol);GO:0016567(protein ubiquitination);GO:0045087(innate immune response);GO:0042787(protein ubiquitination…	04120(Ubiquitin mediated proteolysis);04144(Endocytosis)
ciRNA278	5	20	12	3	14	12	0.491327	1.83539	1.10335	0.265452	1.39236	1.26594	1.14336	0.974585	up	0.230414	0.765031	0.868251	no	chr2	164834432	164834671	+	1	ciRNA	-	ENSMUST00000103093	Ctsa	mRNA	chr2:164834431-164834697	cathepsin A [Source:MGI Symbol;Acc:MGI:97748]	GO:0005515(protein binding);GO:0016020(membrane);GO:0070062(extracellular exosome);GO:0006508(proteolysis);GO:0005654(nucleoplasm);GO:0005739(mitochondrion);GO:0043231(intracellular membrane-bounded organelle);GO:0005764(lysosome);GO:0031647(regulation of protein stability);GO:0051603(proteolysis involved in cellular protein catabolic process);GO:1904715(negative regulation of chaperone-mediated …	04142(Lysosome);04614(Renin-angiotensin system)
ciRNA279	132.833	153	147.5	269	161.5	132.5	3.07731	3.31019	3.19733	5.61151	3.78669	3.29543	3.19494	4.23121	down	-0.405281	0.278629	0.511979	no	chr1	82465470	82466487	-	1	ciRNA	-	ENSMUST00000087050	Col4a4	mRNA	chr1:82465465-82466487	collagen, type IV, alpha 4 [Source:MGI Symbol;Acc:MGI:104687]	GO:0005604(basement membrane);GO:0005605(basal lamina);GO:0005201(extracellular matrix structural constituent);GO:0005587(collagen type IV trimer);GO:0032836(glomerular basement membrane development)	NA
ciRNA28	45	59	77	56	53	29.5	0.45843	0.561321	0.733977	0.513703	0.546461	0.322638	0.584576	0.460934	up	0.342829	0.311234	0.54094	no	chr2	153352272	153354586	+	1	ciRNA	-	ENSMUST00000109790	Asxl1	mRNA	chr2:153352271-153354649	additional sex combs like 1 [Source:MGI Symbol;Acc:MGI:2684063]	GO:0046872(metal ion binding);GO:0003677(DNA binding);GO:0005634(nucleus);GO:0005515(protein binding);GO:0045944(positive regulation of transcription from RNA polymerase II promoter);GO:0070062(extracellular exosome);GO:0042974(retinoic acid receptor binding);GO:0048387(negative regulation of retinoic acid receptor signaling pathway);GO:0000122(negative regulation of transcription from RNA polyme…	NA
ciRNA280	121.833	132	136.5	249	145.5	116.5	2.98988	3.02524	3.13438	5.50239	3.61388	3.06935	3.04984	4.06188	down	-0.413414	0.303315	0.535453	no	chr1	82465527	82466487	-	1	ciRNA	-	ENSMUST00000087050	Col4a4	mRNA	chr1:82465465-82466487	collagen, type IV, alpha 4 [Source:MGI Symbol;Acc:MGI:104687]	GO:0005604(basement membrane);GO:0005605(basal lamina);GO:0005201(extracellular matrix structural constituent);GO:0005587(collagen type IV trimer);GO:0032836(glomerular basement membrane development)	NA
ciRNA281	34	52	24	21	34	38	1.66704	2.38105	1.10105	0.927149	1.68721	2.00024	1.71638	1.5382	up	0.158126	0.734166	0.849431	no	chr1	86352645	86353125	-	1	ciRNA	-	ENSMUST00000027438	Ncl	mRNA	chr1:86352633-86353125	nucleolin [Source:MGI Symbol;Acc:MGI:97286]	GO:0005634(nucleus);GO:0005515(protein binding);GO:0045944(positive regulation of transcription from RNA polymerase II promoter);GO:0000166(nucleotide binding);GO:0016020(membrane);GO:0070062(extracellular exosome);GO:0005654(nucleoplasm);GO:0003723(RNA binding);GO:0005730(nucleolus);GO:0030529(intracellular ribonucleoprotein complex);GO:0042802(identical protein binding);GO:0044822(poly(A) RNA b…	NA
ciRNA282	61	141	69	81	30	47	3.21835	6.94739	3.40631	3.84816	1.60195	2.66216	4.52402	2.70409	up	0.742461	0.276042	0.509296	no	chr1	161037548	161037994	+	1	ciRNA	processed_transcript	ENSMUST00000159119	Gas5	lncRNA	chr1:161037547-161037994	growth arrest specific 5 [Source:MGI Symbol;Acc:MGI:95659]	NA	NA
ciRNA283	57.5	20	43	30	22	22	2.80758	0.911996	1.96455	1.31901	1.0872	1.15324	1.89471	1.18649	up	0.675282	0.325148	0.551242	no	chr18	35622968	35623450	-	1	ciRNA	-	ENSMUST00000025212	Slc23a1	mRNA	chr18:35622964-35623450	solute carrier family 23 (nucleobase transporters), member 1 [Source:MGI Symbol;Acc:MGI:1341903]	GO:0016021(integral component of membrane);GO:0005886(plasma membrane);GO:0005737(cytoplasm);GO:0070062(extracellular exosome);GO:0006814(sodium ion transport);GO:0007420(brain development);GO:0009925(basal plasma membrane);GO:0016324(apical plasma membrane);GO:0030324(lung development);GO:0009636(response to toxic substance);GO:0033300(dehydroascorbic acid transporter activity);GO:0070837(dehydr…	NA
ciRNA284	28.2	16	46	20	19	38	3.50031	1.85471	5.34253	2.23538	2.3869	5.06378	3.56585	3.22869	up	0.143299	0.81694	0.897759	no	chr18	53389613	53389802	+	1	ciRNA	-	ENSMUST00000025417	Snx24	mRNA	chr18:53389612-53390391	sorting nexing 24 [Source:MGI Symbol;Acc:MGI:1916476]	GO:0005575(cellular_component);GO:0008150(biological_process);GO:0015031(protein transport);GO:0010314(phosphatidylinositol-5-phosphate binding);GO:0032266(phosphatidylinositol-3-phosphate binding);GO:0070273(phosphatidylinositol-4-phosphate binding);GO:0030659(cytoplasmic vesicle membrane)	NA
ciRNA285	187.167	292	181.5	211	187	179	1.33396	1.94355	1.21038	1.35413	1.3489	1.36962	1.49596	1.35755	up	0.14007	0.603556	0.760884	no	chr18	60546877	60550185	+	1	ciRNA	-	ENSMUST00000025505	Dctn4	mRNA	chr18:60546876-60550185	dynactin 4 [Source:MGI Symbol;Acc:MGI:1914915]	GO:0005813(centrosome);GO:0007097(nuclear migration);GO:0030017(sarcomere);GO:0005868(cytoplasmic dynein complex);GO:0047485(protein N-terminus binding);GO:0005869(dynactin complex);GO:0005515(protein binding)	04962(Vasopressin-regulated water reabsorption);05016(Huntington's disease)
ciRNA286	13	0	15	11	8	10	0.328604	0	0.354774	0.250372	0.204665	0.271371	0.227793	0.242136	down	-0.0880944	0.912209	0.954035	no	chrX	47962208	47963140	+	1	ciRNA	-	ENSMUST00000001202	Ocrl	mRNA	chrX:47962207-47963140	oculocerebrorenal syndrome of Lowe [Source:MGI Symbol;Acc:MGI:109589]	GO:0005634(nucleus);GO:0005794(Golgi apparatus);GO:0005886(plasma membrane);GO:0005737(cytoplasm);GO:0070062(extracellular exosome);GO:0005769(early endosome);GO:0005096(GTPase activator activity);GO:0031901(early endosome membrane);GO:0001701(in utero embryonic development);GO:0005802(trans-Golgi network);GO:0042384(cilium assembly);GO:0007165(signal transduction);GO:0043087(regulation of GTPase…	00562(Inositol phosphate metabolism);04070(Phosphatidylinositol signaling system)
ciRNA287	15.5	10	7	15.5	13	7.5	0.108439	0.0653358	0.0458228	0.0976446	0.092049	0.0563309	0.0731991	0.0820082	down	-0.163942	0.71847	0.840469	no	chrX	151432774	151436144	+	1	ciRNA	-	ENSMUST00000073364	Fam120c	mRNA	chrX:151432773-151436144	family with sequence similarity 120, member C [Source:MGI Symbol;Acc:MGI:2387687]	GO:0005575(cellular_component);GO:0008150(biological_process);GO:0005634(nucleus);GO:0044822(poly(A) RNA binding)	NA
ciRNA288	7	38	12	28	8	25	0.212193	1.07576	0.340364	0.764282	0.24544	0.813589	0.542771	0.60777	down	-0.163182	0.852375	0.919095	no	chr13	4236257	4237034	+	1	ciRNA	-	ENSMUST00000118663	Akr1c19	mRNA	chr13:4236256-4237035	aldo-keto reductase family 1, member C19 [Source:MGI Symbol;Acc:MGI:2653678]	GO:0005575(cellular_component);GO:0008150(biological_process);GO:0003674(molecular_function);GO:0055114(oxidation-reduction process);GO:0016491(oxidoreductase activity)	NA
ciRNA289	20	9	21	24	20	17	0.786123	0.33037	0.772344	0.849445	0.795634	0.717368	0.629612	0.787483	down	-0.322784	0.403559	0.617104	no	chr13	41008286	41008885	+	1	ciRNA	-	ENSMUST00000046951	Pak1ip1	mRNA	chr13:41008285-41008885	PAK1 interacting protein 1 [Source:MGI Symbol;Acc:MGI:1915333]	GO:0005515(protein binding);GO:0005886(plasma membrane);GO:0005654(nucleoplasm);GO:0005730(nucleolus);GO:0060021(palate development);GO:0008283(cell proliferation);GO:0009968(negative regulation of signal transduction)	NA
ciRNA29	175.5	251	194	193	142	140	8.29446	11.0786	8.57914	8.21357	6.79239	7.10349	9.31738	7.36982	up	0.338296	0.145297	0.366434	no	chr1	59982988	59983486	-	1	ciRNA	-	ENSMUST00000185891	Ica1l	mRNA	chr1:59982869-59983486	islet cell autoantigen 1-like [Source:MGI Symbol;Acc:MGI:1917625]	GO:0005575(cellular_component);GO:0008150(biological_process);GO:0003674(molecular_function);GO:0019904(protein domain specific binding);GO:0005515(protein binding)	NA
ciRNA290	63.9095	73	84	86.3667	59.8	79.8	1.36031	1.45109	1.67295	1.65532	1.28824	1.82351	1.49478	1.58902	down	-0.0882055	0.640238	0.788677	no	chr13	58398048	58399155	-	1	ciRNA	-	ENSMUST00000116403	Hnrnpk	mRNA	chr13:58397796-58399155	heterogeneous nuclear ribonucleoprotein K [Source:MGI Symbol;Acc:MGI:99894]	GO:0005515(protein binding);GO:0045944(positive regulation of transcription from RNA polymerase II promoter);GO:0016020(membrane);GO:0070062(extracellular exosome);GO:0043066(negative regulation of apoptotic process);GO:0005654(nucleoplasm);GO:0003723(RNA binding);GO:0006397(mRNA processing);GO:0008380(RNA splicing);GO:0044822(poly(A) RNA binding);GO:0071013(catalytic step 2 spliceosome);GO:00010…	NA
ciRNA291	3	0	5	13	4	5	0.321596	0	0.501522	1.25486	0.433982	0.575429	0.274373	0.754758	down	-1.45988	0.193521	0.423848	no	chr13	64436829	64437048	+	1	ciRNA	-	ENSMUST00000021939	Cdk20	mRNA	chr13:64436828-64437388	cyclin-dependent kinase 20 [Source:MGI Symbol;Acc:MGI:2145349]	GO:0005634(nucleus);GO:0005524(ATP binding);GO:0005515(protein binding);GO:0005737(cytoplasm);GO:0006468(protein phosphorylation);GO:0007049(cell cycle);GO:0007275(multicellular organism development);GO:0051301(cell division);GO:0005929(cilium);GO:0004693(cyclin-dependent protein serine/threonine kinase activity);GO:0051726(regulation of cell cycle)	NA
ciRNA292	18	0	11	16	8	15	0.446849	0	0.255512	0.357661	0.201002	0.399772	0.23412	0.319478	down	-0.448468	0.594556	0.753961	no	chr13	68570120	68571069	-	1	ciRNA	-	ENSMUST00000045827	Mtrr	mRNA	chr13:68570092-68571069	5-methyltetrahydrofolate-homocysteine methyltransferase reductase [Source:MGI Symbol;Acc:MGI:1891037]	GO:1904042(negative regulation of cystathionine beta-synthase activity);GO:0050444(aquacobalamin reductase (NADPH) activity);GO:0016723(oxidoreductase activity, oxidizing metal ions, NAD or NADP as acceptor);GO:0043418(homocysteine catabolic process);GO:0030586([methionine synthase] reductase activity);GO:0003958(NADPH-hemoprotein reductase activity);GO:0009086(methionine biosynthetic process);GO…	NA
ciRNA293	23	36	18	35	28	24	3.39015	4.95556	2.48253	4.6454	4.17708	3.79783	3.60941	4.20677	down	-0.220949	0.502012	0.690954	no	chr12	51797677	51797836	-	1	ciRNA	-	ENSMUST00000042052	Hectd1	mRNA	chr12:51794877-51797836	HECT domain containing 1 [Source:MGI Symbol;Acc:MGI:2384768]	GO:0046872(metal ion binding);GO:0005634(nucleus);GO:0005515(protein binding);GO:0005737(cytoplasm);GO:0042787(protein ubiquitination involved in ubiquitin-dependent protein catabolic process);GO:0061630(ubiquitin protein ligase activity);GO:0016874(ligase activity);GO:0001892(embryonic placenta development);GO:0001843(neural tube closure);GO:0035904(aorta development);GO:0003281(ventricular sept…	NA
ciRNA294	188.083	172.5	253	231	206	214.5	3.915	3.35327	4.92757	4.3297	4.33982	4.79338	4.06528	4.48763	down	-0.142599	0.46142	0.662801	no	chr12	111540573	111541705	+	1	ciRNA	-	ENSMUST00000166123	Eif5	mRNA	chr12:111540572-111541705	eukaryotic translation initiation factor 5 [Source:MGI Symbol;Acc:MGI:95309]	GO:0005886(plasma membrane);GO:0005737(cytoplasm);GO:0005525(GTP binding);GO:0044822(poly(A) RNA binding);GO:0006413(translational initiation);GO:0006446(regulation of translational initiation);GO:0098641(cadherin binding involved in cell-cell adhesion);GO:0005913(cell-cell adherens junction);GO:0005515(protein binding);GO:0003743(translation initiation factor activity);GO:0001731(formation of tr…	NA
ciRNA295	11	0	36	31	11	17	0.288566	0	0.88366	0.73228	0.292057	0.478778	0.390742	0.501038	down	-0.358705	0.729543	0.845787	no	chr11	29759123	29760021	-	1	ciRNA	-	ENSMUST00000058902	Eml6	mRNA	chr11:29759107-29760021	echinoderm microtubule associated protein like 6 [Source:MGI Symbol;Acc:MGI:2442895]	GO:0005575(cellular_component);GO:0008150(biological_process);GO:0003674(molecular_function);GO:0005737(cytoplasm);GO:0005874(microtubule)	NA
ciRNA296	42.5	1	32	65	40	41	0.781221	0.0171666	0.550384	1.07588	0.744163	0.809099	0.449591	0.876379	down	-0.962944	0.19112	0.421996	no	chr11	49878414	49879696	+	1	ciRNA	-	ENSMUST00000109179	Mapk9	mRNA	chr11:49878413-49879701	mitogen-activated protein kinase 9 [Source:MGI Symbol;Acc:MGI:1346862]	GO:0005634(nucleus);GO:0005515(protein binding);GO:0006468(protein phosphorylation);GO:0005829(cytosol);GO:0010628(positive regulation of gene expression);GO:0005739(mitochondrion);GO:0008134(transcription factor binding);GO:0010744(positive regulation of macrophage derived foam cell differentiation);GO:0071803(positive regulation of podosome assembly);GO:2001235(positive regulation of apoptotic …	04010(MAPK signaling pathway);04012(ErbB signaling pathway);04310(Wnt signaling pathway);04510(Focal adhesion);04620(Toll-like receptor signaling pathway);04621(NOD-like receptor signaling pathway);04622(RIG-I-like receptor signaling pathway);04660(T cell receptor signaling pathway);04664(Fc epsilon RI signaling pathway);04722(Neurotrophin signaling pathway);04910(Insulin signaling pathway);04912…
ciRNA297	62	165	84	64	34	25	1.86029	4.6235	2.3583	1.72915	1.0325	0.805308	2.94737	1.18899	up	1.30969	0.165568	0.391298	no	chr11	77853892	77854677	+	1	ciRNA	-	ENSMUST00000108375	Myo18a	mRNA	chr11:77853891-77854677	myosin XVIIIA [Source:MGI Symbol;Acc:MGI:2667185]	GO:0005524(ATP binding);GO:0005794(Golgi apparatus);GO:0016020(membrane);GO:0043066(negative regulation of apoptotic process);GO:0005654(nucleoplasm);GO:0016477(cell migration);GO:0005856(cytoskeleton);GO:0044822(poly(A) RNA binding);GO:0000139(Golgi membrane);GO:0005802(trans-Golgi network);GO:0051015(actin filament binding);GO:0007030(Golgi organization);GO:0005903(brush border);GO:0016459(myos…	NA
ciRNA298	31	45	11	14	33	15	1.31729	1.78579	0.437363	0.535686	1.41924	0.684294	1.18015	0.87974	up	0.423816	0.569664	0.737649	no	chr11	101099118	101099672	-	1	ciRNA	-	ENSMUST00000147201	Fam134c	mRNA	chr11:101098620-101099672	family with sequence similarity 134, member C [Source:MGI Symbol;Acc:MGI:1915248]	GO:0016021(integral component of membrane);GO:0005575(cellular_component);GO:0003674(molecular_function);GO:0010976(positive regulation of neuron projection development);GO:0005515(protein binding)	NA
ciRNA299	15	0	15	8	5	7	1.63021	0	1.52537	0.782899	0.549978	0.816738	1.05186	0.716538	up	0.553825	0.591098	0.75214	no	chr11	119477301	119477517	+	1	ciRNA	-	ENSMUST00000093902	Rnf213	mRNA	chr11:119477300-119479536	ring finger protein 213 [Source:MGI Symbol;Acc:MGI:1289196]	GO:0005737(cytoplasm);GO:0016887(ATPase activity);GO:0016020(membrane);GO:0008270(zinc ion binding);GO:0005829(cytosol);GO:0051260(protein homooligomerization);GO:0005730(nucleolus);GO:0016567(protein ubiquitination);GO:0004842(ubiquitin-protein transferase activity);GO:0006511(ubiquitin-dependent protein catabolic process);GO:0016874(ligase activity);GO:0001525(angiogenesis);GO:0002040(sprouting…	NA
ciRNA3	115.5	159	149.5	108	173.5	175.5	1.17613	1.51206	1.42444	0.990286	1.78812	1.91859	1.37088	1.56567	down	-0.191677	0.579596	0.744343	no	chr7	59241034	59243349	+	1	ciRNA	-	ENSMUST00000202440	Ube3a	mRNA	chr7:59241033-59247172	ubiquitin protein ligase E3A [Source:MGI Symbol;Acc:MGI:105098]	GO:0046872(metal ion binding);GO:0005634(nucleus);GO:0005515(protein binding);GO:0045944(positive regulation of transcription from RNA polymerase II promoter);GO:0005829(cytosol);GO:0016567(protein ubiquitination);GO:0042787(protein ubiquitination involved in ubiquitin-dependent protein catabolic process);GO:0061630(ubiquitin protein ligase activity);GO:0004842(ubiquitin-protein transferase activ…	04120(Ubiquitin mediated proteolysis)
ciRNA30	11	12	7	1	17	7	0.891479	0.908235	0.53082	0.0729764	1.39441	0.609045	0.776845	0.692144	up	0.166554	0.85001	0.918098	no	chr1	74349878	74350168	+	1	ciRNA	-	ENSMUST00000027370	Pnkd	mRNA	chr1:74349877-74350616	paroxysmal nonkinesiogenic dyskinesia [Source:MGI Symbol;Acc:MGI:1930773]	GO:0046872(metal ion binding);GO:0005634(nucleus);GO:0005515(protein binding);GO:0016020(membrane);GO:0005739(mitochondrion);GO:0050884(neuromuscular process controlling posture);GO:0032225(regulation of synaptic transmission, dopaminergic);GO:0042053(regulation of dopamine metabolic process);GO:0046929(negative regulation of neurotransmitter secretion);GO:0004416(hydroxyacylglutathione hydrolase…	NA
ciRNA300	1	0	2	0	0	2	0.0495455	0	0.0927183	0	0	0.106382	0.0474213	0.0354606	up	0.419317	0.802078	0.890713	no	chr10	68278214	68278689	-	1	ciRNA	-	ENSMUST00000020106	Arid5b	mRNA	chr10:68278184-68278689	AT rich interactive domain 5B (MRF1-like) [Source:MGI Symbol;Acc:MGI:2175912]	GO:0003677(DNA binding);GO:0005634(nucleus);GO:0001822(kidney development);GO:0006807(nitrogen compound metabolic process);GO:0009791(post-embryonic development);GO:0035264(multicellular organism growth);GO:0048008(platelet-derived growth factor receptor signaling pathway);GO:0048705(skeletal system morphogenesis);GO:0060021(palate development);GO:0060325(face morphogenesis);GO:0000122(negative r…	NA
ciRNA301	12.6667	5.33333	18	14.75	13.3333	17	0.498709	0.196102	0.663114	0.522926	0.531308	0.718566	0.452642	0.590934	down	-0.384627	0.430736	0.640616	no	chr10	108240180	108240778	+	1	ciRNA	-	ENSMUST00000070663	Ppp1r12a	mRNA	chr10:108240179-108240778	protein phosphatase 1, regulatory (inhibitor) subunit 12A [Source:MGI Symbol;Acc:MGI:1309528]	GO:0005515(protein binding);GO:0045944(positive regulation of transcription from RNA polymerase II promoter);GO:0005737(cytoplasm);GO:0005813(centrosome);GO:0007165(signal transduction);GO:0030018(Z disc);GO:0015629(actin cytoskeleton);GO:0007067(mitotic nuclear division);GO:0051297(centrosome organization);GO:0005925(focal adhesion);GO:0006470(protein dephosphorylation);GO:0019901(protein kinase…	04270(Vascular smooth muscle contraction);04510(Focal adhesion);04720(Long-term potentiation);04810(Regulation of actin cytoskeleton)
ciRNA302	43	0	46	35	18	28	1.57959	0	1.58112	1.15773	0.669225	1.10425	1.05357	0.977069	up	0.108755	0.900261	0.947856	no	chr17	48392538	48393179	-	1	ciRNA	-	ENSMUST00000078800	Nfya	mRNA	chr17:48392506-48393179	nuclear transcription factor-Y alpha [Source:MGI Symbol;Acc:MGI:97316]	GO:0006355(regulation of transcription, DNA-templated);GO:0003677(DNA binding);GO:0005634(nucleus);GO:0005515(protein binding);GO:0045944(positive regulation of transcription from RNA polymerase II promoter);GO:0003700(transcription factor activity, sequence-specific DNA binding);GO:0005654(nucleoplasm);GO:0045893(positive regulation of transcription, DNA-templated);GO:0044212(transcription regul…	04612(Antigen processing and presentation)
ciRNA303	31	7	45	30	25	16	1.30553	0.275309	1.77324	1.13765	1.06558	0.723397	1.11802	0.975543	up	0.196674	0.782543	0.878618	no	chr16	20542751	20543310	+	1	ciRNA	-	ENSMUST00000090023	Ap2m1	mRNA	chr16:20542750-20543310	adaptor-related protein complex 2, mu 1 subunit [Source:MGI Symbol;Acc:MGI:1298405]	GO:0005886(plasma membrane);GO:0008289(lipid binding);GO:0070062(extracellular exosome);GO:0006886(intracellular protein transport);GO:0005739(mitochondrion);GO:0016192(vesicle-mediated transport);GO:0005905(clathrin-coated pit);GO:0044325(ion channel binding);GO:0030141(secretory granule);GO:0006897(endocytosis);GO:0030131(clathrin adaptor complex);GO:1903077(negative regulation of protein local…	04144(Endocytosis);05016(Huntington's disease)
ciRNA304	11	4	13	7	6	4	0.500812	0.170075	0.553804	0.286975	0.276475	0.195513	0.40823	0.252988	up	0.690317	0.32426	0.551242	no	chr16	20606008	20606525	-	1	ciRNA	-	ENSMUST00000045918	Alg3	mRNA	chr16:20606006-20606525	asparagine-linked glycosylation 3 (alpha-1,3-mannosyltransferase) [Source:MGI Symbol;Acc:MGI:1098592]	GO:0016021(integral component of membrane);GO:0005789(endoplasmic reticulum membrane);GO:0006486(protein glycosylation);GO:0000033(alpha-1,3-mannosyltransferase activity);GO:0052925(dol-P-Man:Man(5)GlcNAc(2)-PP-Dol alpha-1,3-mannosyltransferase activity)	00510(N-Glycan biosynthesis)
ciRNA305	91.5	78	61	113	109	88	1.47903	1.17747	0.922608	1.64474	1.78322	1.52712	1.19304	1.65169	down	-0.46931	0.0865672	0.281516	no	chr16	57171588	57173046	+	1	ciRNA	lincRNA	ENSMUST00000180999	Gm16892	lncRNA	chr16:57171587-57173062	predicted gene, 16892 [Source:MGI Symbol;Acc:MGI:4439816]	NA	NA
ciRNA306	66.6667	79	68.5	111	84.1667	80	0.553218	0.612228	0.531874	0.82942	0.706888	0.712706	0.565773	0.749671	down	-0.406034	0.0245579	0.164076	no	chr15	66637033	66639874	+	1	ciRNA	-	ENSMUST00000048188	Phf20l1	mRNA	chr15:66637032-66639912	PHD finger protein 20-like 1 [Source:MGI Symbol;Acc:MGI:2444412]	GO:0005575(cellular_component);GO:0008150(biological_process);GO:0003674(molecular_function);GO:0046872(metal ion binding);GO:0005515(protein binding)	NA
ciRNA307	17	35	12	15	14	34	0.390003	0.749868	0.257591	0.309866	0.325065	0.837395	0.465821	0.490775	down	-0.0752878	0.918017	0.956539	no	chr14	29973448	29974475	+	1	ciRNA	-	ENSMUST00000112268	Selk	mRNA	chr14:29973447-29974475	selenoprotein K [Source:MGI Symbol;Acc:MGI:1931466]	GO:0016021(integral component of membrane);GO:0005886(plasma membrane);GO:0005789(endoplasmic reticulum membrane);GO:0005783(endoplasmic reticulum);GO:0018345(protein palmitoylation);GO:0042802(identical protein binding);GO:0032760(positive regulation of tumor necrosis factor production);GO:0006816(calcium ion transport);GO:0002230(positive regulation of defense response to virus by host);GO:0006…	NA
ciRNA308	65	29	81	102	71	30	0.744868	0.310358	0.868525	1.05252	0.82347	0.36908	0.64125	0.748356	down	-0.222838	0.704871	0.831413	no	chr14	31608044	31610101	-	1	ciRNA	-	ENSMUST00000167175	Hacl1	mRNA	chr14:31553852-31610101	2-hydroxyacyl-CoA lyase 1 [Source:MGI Symbol;Acc:MGI:1929657]	GO:0042802(identical protein binding);GO:0005777(peroxisome);GO:0006629(lipid metabolic process);GO:0000287(magnesium ion binding);GO:0030976(thiamine pyrophosphate binding);GO:0005102(receptor binding);GO:0051259(protein oligomerization);GO:0001561(fatty acid alpha-oxidation);GO:0048037(cofactor binding);GO:0016829(lyase activity);GO:0016830(carbon-carbon lyase activity);GO:0005515(protein bindi…	04146(Peroxisome)
ciRNA309	8	0	2	7	2	5	0.957713	0	0.22403	0.754583	0.242325	0.642611	0.393914	0.546507	down	-0.472357	0.673156	0.808901	no	chr14	57445680	57445876	+	1	ciRNA	-	ENSMUST00000122063	Ift88	mRNA	chr14:57445679-57447540	intraflagellar transport 88 [Source:MGI Symbol;Acc:MGI:98715]	GO:0005929(cilium);GO:0005515(protein binding)	NA
ciRNA31	4	0	4	0	0	0	0.709284	0	0.663668	0	0	0	0.457651	0	up	Inf	0.183954	0.413054	no	chr1	75169632	75169764	+	1	ciRNA	-	ENSMUST00000162768	Zfand2b	mRNA	chr1:75169631-75169764	zinc finger, AN1 type domain 2B [Source:MGI Symbol;Acc:MGI:1916068]	GO:0005515(protein binding);GO:0008270(zinc ion binding);GO:0005783(endoplasmic reticulum);GO:0006616(SRP-dependent cotranslational protein targeting to membrane, translocation)	NA
ciRNA310	55.1429	91	79	85.25	60	54	0.526933	0.812094	0.706357	0.733541	0.580284	0.553979	0.681795	0.622601	up	0.131029	0.591058	0.75214	no	chr19	3494054	3496521	-	1	ciRNA	-	ENSMUST00000025846	Ppp6r3	mRNA	chr19:3494038-3496521	protein phosphatase 6, regulatory subunit 3 [Source:MGI Symbol;Acc:MGI:1921807]	GO:0043666(regulation of phosphoprotein phosphatase activity);GO:0019903(protein phosphatase binding);GO:0005654(nucleoplasm);GO:0005515(protein binding);GO:0005886(plasma membrane);GO:0005737(cytoplasm)	NA
ciRNA311	35126.8	29051.8	32622.8	34076.5	24333.3	25986.1	1514.48	1169.75	1316.06	1322.95	1061.81	1202.81	1333.43	1195.86	up	0.1571	0.337755	0.562427	no	chr19	5796457	5797003	-	1	ciRNA	lincRNA	ENSMUST00000173314	Malat1	lncRNA	chr19:5795785-5797003	metastasis associated lung adenocarcinoma transcript 1 (non-coding RNA) [Source:MGI Symbol;Acc:MGI:1919539]	NA	NA
ciRNA312	10	7	9	8	13	5.66667	0.369072	0.241272	0.310802	0.265867	0.485598	0.224528	0.307049	0.325331	down	-0.083442	0.851341	0.918385	no	chr19	41938837	41939475	+	1	ciRNA	-	ENSMUST00000026154	Zdhhc16	mRNA	chr19:41938836-41939599	zinc finger, DHHC domain containing 16 [Source:MGI Symbol;Acc:MGI:1921418]	GO:0016021(integral component of membrane);GO:0005794(Golgi apparatus);GO:0008270(zinc ion binding);GO:0005783(endoplasmic reticulum);GO:0018345(protein palmitoylation);GO:0019706(protein-cysteine S-palmitoyltransferase activity);GO:0006915(apoptotic process);GO:0016409(palmitoyltransferase activity)	NA
ciRNA313	11	7	10	12	13	5.66667	0.404712	0.240519	0.344258	0.397556	0.484083	0.223828	0.32983	0.368489	down	-0.1599	0.694546	0.823514	no	chr19	41938837	41939477	+	1	ciRNA	-	ENSMUST00000026154	Zdhhc16	mRNA	chr19:41938836-41939599	zinc finger, DHHC domain containing 16 [Source:MGI Symbol;Acc:MGI:1921418]	GO:0016021(integral component of membrane);GO:0005794(Golgi apparatus);GO:0008270(zinc ion binding);GO:0005783(endoplasmic reticulum);GO:0018345(protein palmitoylation);GO:0019706(protein-cysteine S-palmitoyltransferase activity);GO:0006915(apoptotic process);GO:0016409(palmitoyltransferase activity)	NA
ciRNA314	88	55	121	84	60	65	1.52938	0.892674	1.96765	1.31454	1.05537	1.21277	1.46323	1.19423	up	0.293082	0.482219	0.674887	no	chr19	44967680	44969036	+	1	ciRNA	-	ENSMUST00000096053	Fam178a	mRNA	chr19:44967679-44969036	family with sequence similarity 178, member A [Source:MGI Symbol;Acc:MGI:1924968]	GO:1990166(protein localization to site of double-strand break);GO:2000781(positive regulation of double-strand break repair);GO:0034184(positive regulation of maintenance of mitotic sister chromatid cohesion);GO:0035861(site of double-strand break);GO:0031334(positive regulation of protein complex assembly);GO:0032403(protein complex binding);GO:0000785(chromatin);GO:0043231(intracellular membra…	NA
ciRNA315	15	25	12.5	53.5	52.5	26.5	0.387889	0.603747	0.302453	1.24576	1.37404	0.735691	0.431363	1.1185	down	-1.37459	0.0539406	0.228083	no	chr8	12848863	12849774	+	1	ciRNA	-	ENSMUST00000033818	Atp11a	mRNA	chr8:12848862-12849774	ATPase, class VI, type 11A [Source:MGI Symbol;Acc:MGI:1354735]	GO:0016021(integral component of membrane);GO:0005524(ATP binding);GO:0005886(plasma membrane);GO:0016020(membrane);GO:0005769(early endosome);GO:0005783(endoplasmic reticulum);GO:0043231(intracellular membrane-bounded organelle);GO:0055037(recycling endosome);GO:0005765(lysosomal membrane);GO:0000287(magnesium ion binding);GO:0004012(phospholipid-translocating ATPase activity);GO:0045332(phospho…	NA
ciRNA32	32	20.5	41	43.5	35	47.5	0.898426	0.537507	1.07708	1.09973	0.994543	1.43172	0.83767	1.17533	down	-0.488613	0.17935	0.407947	no	chr1	82893583	82894422	+	1	ciRNA	-	ENSMUST00000189220	Agfg1	mRNA	chr1:82893582-82894481	ArfGAP with FG repeats 1 [Source:MGI Symbol;Acc:MGI:1333754]	GO:0046872(metal ion binding);GO:0003677(DNA binding);GO:0005634(nucleus);GO:0006810(transport);GO:0016023(cytoplasmic, membrane-bounded vesicle);GO:0045109(intermediate filament organization);GO:0043547(positive regulation of GTPase activity);GO:0005096(GTPase activator activity);GO:0043231(intracellular membrane-bounded organelle);GO:0007275(multicellular organism development);GO:0043025(neuron…	NA
ciRNA33	21	12	18	24	17	28	0.464159	0.2477	0.372264	0.477664	0.380294	0.664413	0.361374	0.507457	down	-0.489791	0.239161	0.471022	no	chr1	125589966	125591032	+	1	ciRNA	-	ENSMUST00000027580	Slc35f5	mRNA	chr1:125589965-125591032	solute carrier family 35, member F5 [Source:MGI Symbol;Acc:MGI:1921400]	GO:0016021(integral component of membrane);GO:0005575(cellular_component);GO:0003674(molecular_function);GO:0006810(transport)	NA
ciRNA34	13	33	4	7	4	12	1.81413	4.30068	0.522295	0.879603	0.564947	1.79779	2.21237	1.08078	up	1.03352	0.418892	0.630717	no	chr1	162721261	162721429	-	1	ciRNA	-	ENSMUST00000182149	Prrc2c	mRNA	chr1:162720606-162721429	proline-rich coiled-coil 2C [Source:MGI Symbol;Acc:MGI:1913754]	GO:0016020(membrane);GO:0044822(poly(A) RNA binding);GO:0002244(hematopoietic progenitor cell differentiation);GO:0008022(protein C-terminus binding)	NA
ciRNA35	10	9	8	12	16	6	0.743965	0.625307	0.556895	0.803891	1.20475	0.479222	0.642055	0.829286	down	-0.369172	0.469372	0.667575	no	chr1	183343933	183344249	-	1	ciRNA	-	ENSMUST00000109158	Mia3	mRNA	chr1:183338679-183344249	melanoma inhibitory activity 3 [Source:MGI Symbol;Acc:MGI:2443183]	GO:0042954(lipoprotein transporter activity);GO:0090110(cargo loading into COPII-coated vesicle);GO:0002687(positive regulation of leukocyte migration);GO:0070971(endoplasmic reticulum exit site);GO:0030336(negative regulation of cell migration);GO:0042060(wound healing);GO:0007162(negative regulation of cell adhesion);GO:0006888(ER to Golgi vesicle-mediated transport);GO:0006887(exocytosis);GO:0…	NA
ciRNA36	99	131	180	139.5	126	139.5	1.27933	1.58095	2.17647	1.62325	1.64794	1.93533	1.67892	1.73551	down	-0.047829	0.855752	0.920915	no	chr18	35579319	35581143	+	1	ciRNA	-	ENSMUST00000187793	Gm28285	mRNA	chr18:35579318-35581169	predicted gene 28285 [Source:MGI Symbol;Acc:MGI:5578991]	GO:0000166(nucleotide binding)	NA
ciRNA37	5	10.5	3	0	1.5	0.5	0.272329	0.534086	0.152889	0	0.0826872	0.0292366	0.319768	0.0373079	up	3.09947	0.123074	0.338285	no	chr9	35452178	35452610	+	1	ciRNA	-	ENSMUST00000151682	Cdon	mRNA	chr9:35452177-35452660	cell adhesion molecule-related/down-regulated by oncogenes [Source:MGI Symbol;Acc:MGI:1926387]	GO:0005515(protein binding);GO:0045944(positive regulation of transcription from RNA polymerase II promoter);GO:0005887(integral component of plasma membrane);GO:0001934(positive regulation of protein phosphorylation);GO:0009986(cell surface);GO:0007224(smoothened signaling pathway);GO:0009952(anterior/posterior pattern specification);GO:0051057(positive regulation of small GTPase mediated signal…	NA
ciRNA38	51	63	72	33	62	67	4.14748	4.78468	5.47869	2.41652	5.10303	5.84953	4.80361	4.45636	up	0.108253	0.778537	0.876332	no	chr9	40802128	40802417	+	1	ciRNA	-	ENSMUST00000015800	Hspa8	mRNA	chr9:40802127-40802417	heat shock protein 8 [Source:MGI Symbol;Acc:MGI:105384]	GO:0005622(intracellular);GO:0005634(nucleus);GO:0005524(ATP binding);GO:0005615(extracellular space);GO:0005515(protein binding);GO:0005886(plasma membrane);GO:0005737(cytoplasm);GO:0016887(ATPase activity);GO:0016020(membrane);GO:0070062(extracellular exosome);GO:0045892(negative regulation of transcription, DNA-templated);GO:0006397(mRNA processing);GO:0008380(RNA splicing);GO:0005829(cytosol)…	03040(Spliceosome);04010(MAPK signaling pathway);04144(Endocytosis);04612(Antigen processing and presentation)
ciRNA39	69	110	108	223	155	134	4.19401	6.24411	6.14235	12.2053	9.53531	8.74415	5.52682	10.1616	down	-0.878603	0.027068	0.169846	no	chr9	54917859	54918246	+	1	ciRNA	-	ENSMUST00000039742	Hykk	mRNA	chr9:54917858-54920473	hydroxylysine kinase 1 [Source:MGI Symbol;Acc:MGI:2443139]	GO:0005575(cellular_component);GO:0008150(biological_process);GO:0003674(molecular_function);GO:0005737(cytoplasm);GO:0016310(phosphorylation);GO:0047992(hydroxylysine kinase activity)	NA
ciRNA4	165.2	72	138	132	116	112	3.97148	1.61649	3.10422	2.85746	2.82243	2.89064	2.8974	2.85684	up	0.0203359	0.958343	0.976735	no	chr7	79593801	79594781	-	1	ciRNA	-	ENSMUST00000172788	Rhcg	mRNA	chr7:79593677-79594781	Rhesus blood group-associated C glycoprotein [Source:MGI Symbol;Acc:MGI:1888517]	GO:0005886(plasma membrane);GO:0005887(integral component of plasma membrane);GO:0070062(extracellular exosome);GO:0006885(regulation of pH);GO:0016324(apical plasma membrane);GO:0030506(ankyrin binding);GO:0016323(basolateral plasma membrane);GO:0008519(ammonium transmembrane transporter activity);GO:0072488(ammonium transmembrane transport);GO:0015695(organic cation transport);GO:0015696(ammoni…	NA
ciRNA40	6	0	4	11	11	3	0.718285	0	0.44806	1.18577	1.33279	0.385567	0.388782	0.968043	down	-1.31611	0.191626	0.422542	no	chr9	66460533	66460729	+	1	ciRNA	-	ENSMUST00000042824	Herc1	mRNA	chr9:66460532-66461699	HECT and RLD domain containing E3 ubiquitin protein ligase family member 1 [Source:MGI Symbol;Acc:MGI:2384589]	GO:0005575(cellular_component);GO:0003674(molecular_function);GO:0031175(neuron projection development);GO:0016567(protein ubiquitination);GO:0004842(ubiquitin-protein transferase activity);GO:0016874(ligase activity);GO:0050885(neuromuscular process controlling balance);GO:0021702(cerebellar Purkinje cell differentiation);GO:0010507(negative regulation of autophagy)	04120(Ubiquitin mediated proteolysis)
ciRNA41	2.25	2	6	7	4.5	7.4	0.258845	0.214875	0.645862	0.725136	0.523954	0.91395	0.373194	0.721013	down	-0.950099	0.123913	0.338913	no	chr9	80103765	80103969	+	1	ciRNA	-	ENSMUST00000037484	Senp6	mRNA	chr9:80103764-80111310	SUMO/sentrin specific peptidase 6 [Source:MGI Symbol;Acc:MGI:1922075]	GO:0005737(cytoplasm);GO:0005654(nucleoplasm);GO:0016926(protein desumoylation);GO:0016929(SUMO-specific protease activity);GO:0016925(protein sumoylation);GO:0070646(protein modification by small protein removal);GO:0090169(regulation of spindle assembly);GO:0090234(regulation of kinetochore assembly);GO:0005515(protein binding)	NA
ciRNA42	16	15	5	3	5	4	0.448146	0.392364	0.131039	0.0756632	0.14174	0.12028	0.32385	0.112561	up	1.52462	0.158678	0.381938	no	chrX	72956440	72957281	+	1	ciRNA	-	ENSMUST00000033715	Nsdhl	mRNA	chrX:72956439-72957281	NAD(P) dependent steroid dehydrogenase-like [Source:MGI Symbol;Acc:MGI:1099438]	GO:0016021(integral component of membrane);GO:0055114(oxidation-reduction process);GO:0005789(endoplasmic reticulum membrane);GO:0003854(3-beta-hydroxy-delta5-steroid dehydrogenase activity);GO:0005783(endoplasmic reticulum);GO:0043231(intracellular membrane-bounded organelle);GO:0007224(smoothened signaling pathway);GO:0008203(cholesterol metabolic process);GO:0001942(hair follicle development);…	00100(Steroid biosynthesis)
ciRNA43	108	23	93	168	226	209	3.23639	0.64367	2.60766	4.53325	6.85438	6.72382	2.16257	6.03715	down	-1.48112	0.0233847	0.162301	yes	chr13	23857192	23857978	+	1	ciRNA	-	ENSMUST00000039721	Slc17a3	mRNA	chr13:23857191-23857978	solute carrier family 17 (sodium phosphate), member 3 [Source:MGI Symbol;Acc:MGI:2389216]	GO:0048471(perinuclear region of cytoplasm);GO:0005737(cytoplasm);GO:0005887(integral component of plasma membrane);GO:0005789(endoplasmic reticulum membrane);GO:0035725(sodium ion transmembrane transport);GO:0008308(voltage-gated anion channel activity);GO:0016324(apical plasma membrane);GO:0015562(efflux transmembrane transporter activity);GO:0015238(drug transmembrane transporter activity);GO:…	NA
ciRNA44	95.8333	121.5	131.5	161	116.5	133.5	2.76973	3.27941	3.55613	4.18997	3.40777	4.14224	3.20176	3.91333	down	-0.289531	0.106745	0.313272	no	chr13	58396937	58397752	-	1	ciRNA	-	ENSMUST00000116403	Hnrnpk	mRNA	chr13:58396899-58397752	heterogeneous nuclear ribonucleoprotein K [Source:MGI Symbol;Acc:MGI:99894]	GO:0005515(protein binding);GO:0045944(positive regulation of transcription from RNA polymerase II promoter);GO:0016020(membrane);GO:0070062(extracellular exosome);GO:0043066(negative regulation of apoptotic process);GO:0005654(nucleoplasm);GO:0003723(RNA binding);GO:0006397(mRNA processing);GO:0008380(RNA splicing);GO:0044822(poly(A) RNA binding);GO:0071013(catalytic step 2 spliceosome);GO:00010…	NA
ciRNA45	106	51	97	89	64	76	12.1945	5.47931	10.4414	9.21959	7.45179	9.38651	9.37175	8.68596	up	0.109632	0.770997	0.872017	no	chr13	74356818	74357022	+	1	ciRNA	-	ENSMUST00000160021	Ccdc127	mRNA	chr13:74356817-74360604	coiled-coil domain containing 127 [Source:MGI Symbol;Acc:MGI:1914683]	GO:0005575(cellular_component);GO:0008150(biological_process);GO:0003674(molecular_function)	NA
ciRNA46	241	209	183	161	146	142	9.71567	7.86865	6.903	5.84447	5.95706	6.14578	8.16244	5.98244	up	0.448267	0.116764	0.328087	no	chr12	24666182	24666766	-	1	ciRNA	-	ENSMUST00000186602	Cys1	mRNA	chr12:24666181-24666766	cystin 1 [Source:MGI Symbol;Acc:MGI:2177632]	GO:0070062(extracellular exosome);GO:0005515(protein binding)	NA
ciRNA47	101	74	116	113	86	99	1.05912	0.72469	1.13818	1.067	0.912733	1.11453	0.973995	1.03142	down	-0.0826445	0.711452	0.835679	no	chr12	100116796	100119044	+	1	ciRNA	-	ENSMUST00000021595	Psmc1	mRNA	chr12:100116795-100119072	protease (prosome, macropain) 26S subunit, ATPase 1 [Source:MGI Symbol;Acc:MGI:106054]	GO:0005634(nucleus);GO:0005524(ATP binding);GO:0005737(cytoplasm);GO:0016020(membrane);GO:0005654(nucleoplasm);GO:0044822(poly(A) RNA binding);GO:1901800(positive regulation of proteasomal protein catabolic process);GO:0030433(ER-associated ubiquitin-dependent protein catabolic process);GO:0008540(proteasome regulatory particle, base subcomplex);GO:0000502(proteasome complex);GO:0022624(proteasom…	03050(Proteasome)
ciRNA48	98	180	94	109	89	92	3.94403	6.76526	3.53975	3.95006	3.62516	3.97498	4.74968	3.85007	up	0.302947	0.469178	0.667575	no	chr11	50385191	50385776	+	1	ciRNA	-	ENSMUST00000109142	Hnrnph1	mRNA	chr11:50385190-50385776	heterogeneous nuclear ribonucleoprotein H1 [Source:MGI Symbol;Acc:MGI:1891925]	GO:0000166(nucleotide binding);GO:0005737(cytoplasm);GO:0016020(membrane);GO:0005654(nucleoplasm);GO:0003723(RNA binding);GO:0006397(mRNA processing);GO:0008380(RNA splicing);GO:0044822(poly(A) RNA binding);GO:0071013(catalytic step 2 spliceosome);GO:0043484(regulation of RNA splicing);GO:0005515(protein binding)	NA
ciRNA49	24.8333	20	26	9	5	12	2.16111	1.62544	2.11713	0.705259	0.440388	1.12113	1.96789	0.755593	up	1.38097	0.0103295	0.120609	yes	chr11	78263640	78263910	+	1	ciRNA	-	ENSMUST00000125459	2610507B11Rik	mRNA	chr11:78263639-78263911	RIKEN cDNA 2610507B11 gene [Source:MGI Symbol;Acc:MGI:1919753]	GO:0005575(cellular_component);GO:0008150(biological_process);GO:0003674(molecular_function);GO:0005576(extracellular region)	NA
ciRNA5	27	42	19.5	18	14	29	0.411078	0.597183	0.277796	0.246772	0.21573	0.474014	0.428686	0.312172	up	0.457578	0.399058	0.612851	no	chr7	81592103	81593651	+	1	ciRNA	-	ENSMUST00000165460	Whamm	mRNA	chr7:81592102-81593651	WAS protein homolog associated with actin, golgi membranes and microtubules [Source:MGI Symbol;Acc:MGI:2142282]	GO:0005737(cytoplasm);GO:0033116(endoplasmic reticulum-Golgi intermediate compartment membrane);GO:0000139(Golgi membrane);GO:0005874(microtubule);GO:0007015(actin filament organization);GO:0008017(microtubule binding);GO:0030659(cytoplasmic vesicle membrane);GO:0003779(actin binding);GO:0017049(GTP-Rho binding);GO:0097320(membrane tubulation);GO:0006888(ER to Golgi vesicle-mediated transport);GO…	NA
ciRNA50	11	2	15	8	17	19	0.219476	0.0372668	0.280038	0.14373	0.343294	0.406987	0.178927	0.298004	down	-0.735961	0.331514	0.555809	no	chr10	58294906	58296087	+	1	ciRNA	-	ENSMUST00000057659	Gcc2	mRNA	chr10:58294905-58296087	NA	NA	NA
ciRNA51	77	143	128	264	178	173	2.26427	3.9271	3.52191	6.99045	5.29761	5.46155	3.23776	5.91654	down	-0.869758	0.0221432	0.160091	no	chr10	88475546	88476347	-	1	ciRNA	-	ENSMUST00000148899	Chpt1	mRNA	chr10:88475536-88476347	choline phosphotransferase 1 [Source:MGI Symbol;Acc:MGI:2384841]	GO:0016021(integral component of membrane);GO:0046872(metal ion binding);GO:0005794(Golgi apparatus);GO:0000139(Golgi membrane);GO:0016780(phosphotransferase activity, for other substituted phosphate groups);GO:0006656(phosphatidylcholine biosynthetic process);GO:0006657(CDP-choline pathway);GO:0004142(diacylglycerol cholinephosphotransferase activity);GO:0006663(platelet activating factor biosyn…	00564(Glycerophospholipid metabolism);00565(Ether lipid metabolism)
ciRNA52	43	23	67	66.5	39	58	1.06972	0.534354	1.55958	1.48967	0.981954	1.54905	1.05455	1.34022	down	-0.345838	0.465017	0.66524	no	chr10	111491138	111492085	+	1	ciRNA	-	ENSMUST00000065917	Nap1l1	mRNA	chr10:111491137-111492086	nucleosome assembly protein 1-like 1 [Source:MGI Symbol;Acc:MGI:1855693]	GO:0005634(nucleus);GO:0005515(protein binding);GO:0016020(membrane);GO:0044822(poly(A) RNA binding);GO:0006334(nucleosome assembly);GO:0042470(melanosome)	NA
ciRNA53	52	30	54	49	44	39	1.36413	0.734973	1.32549	1.15748	1.16823	1.09837	1.14153	1.14136	up	0.000217634	0.999404	0.999541	no	chr17	28591319	28592217	-	1	ciRNA	-	ENSMUST00000130643	Srpk1	mRNA	chr17:28591293-28592217	serine/arginine-rich protein specific kinase 1 [Source:MGI Symbol;Acc:MGI:106908]	GO:0005634(nucleus);GO:0005524(ATP binding);GO:0005515(protein binding);GO:0005886(plasma membrane);GO:0005737(cytoplasm);GO:0004674(protein serine/threonine kinase activity);GO:0006468(protein phosphorylation);GO:0035556(intracellular signal transduction);GO:0006397(mRNA processing);GO:0008380(RNA splicing);GO:0005783(endoplasmic reticulum);GO:0044822(poly(A) RNA binding);GO:0030154(cell differe…	NA
ciRNA54	200	216	162	216	166	188	0.983473	0.991938	0.745381	0.956423	0.826159	0.992483	0.906931	0.925022	down	-0.0284949	0.860355	0.923437	no	chr16	57178055	57182850	-	1	ciRNA	-	ENSMUST00000023431	Tbc1d23	mRNA	chr16:57178020-57182850	TBC1 domain family, member 23 [Source:MGI Symbol;Acc:MGI:1914831]	GO:0005575(cellular_component);GO:0003674(molecular_function);GO:0032755(positive regulation of interleukin-6 production);GO:0050727(regulation of inflammatory response);GO:0032680(regulation of tumor necrosis factor production);GO:0005515(protein binding)	NA
ciRNA55	13	52	37	23	25	53	0.193065	0.721212	0.514155	0.307576	0.375772	0.845026	0.476144	0.509458	down	-0.0975652	0.891126	0.941844	no	chr16	57212576	57214163	-	1	ciRNA	-	ENSMUST00000023431	Tbc1d23	mRNA	chr16:57212575-57214163	TBC1 domain family, member 23 [Source:MGI Symbol;Acc:MGI:1914831]	GO:0005575(cellular_component);GO:0003674(molecular_function);GO:0032755(positive regulation of interleukin-6 production);GO:0050727(regulation of inflammatory response);GO:0032680(regulation of tumor necrosis factor production);GO:0005515(protein binding)	NA
ciRNA56	215	170	162	208	187	200	12.9349	9.55153	9.11951	11.2681	11.3865	12.9178	10.5353	11.8575	down	-0.170563	0.395801	0.609865	no	chr15	3581866	3582257	-	1	ciRNA	-	ENSMUST00000161770	Ghr	mRNA	chr15:3458008-3582257	growth hormone receptor [Source:MGI Symbol;Acc:MGI:95708]	GO:0016021(integral component of membrane);GO:0005634(nucleus);GO:0005615(extracellular space);GO:0005515(protein binding);GO:0005886(plasma membrane);GO:0005887(integral component of plasma membrane);GO:0005576(extracellular region);GO:0019221(cytokine-mediated signaling pathway);GO:0009986(cell surface);GO:0043235(receptor complex);GO:0042803(protein homodimerization activity);GO:0040018(positi…	04060(Cytokine-cytokine receptor interaction);04080(Neuroactive ligand-receptor interaction);04630(Jak-STAT signaling pathway)
ciRNA57	85	51	93	377	421	277	2.5089	1.40583	2.5685	10.0201	12.5768	8.77764	2.16108	10.4582	down	-2.27481	0.0111042	0.125045	yes	chr15	10988946	10989744	+	1	ciRNA	-	ENSMUST00000070877	Amacr	mRNA	chr15:10988945-10994839	alpha-methylacyl-CoA racemase [Source:MGI Symbol;Acc:MGI:1098273]	GO:0005737(cytoplasm);GO:0005739(mitochondrion);GO:0005777(peroxisome);GO:0006631(fatty acid metabolic process);GO:0005102(receptor binding);GO:0008206(bile acid metabolic process);GO:0006699(bile acid biosynthetic process);GO:0008111(alpha-methylacyl-CoA racemase activity);GO:0008300(isoprenoid catabolic process)	00120(Primary bile acid biosynthesis);04146(Peroxisome)
ciRNA58	390	488	532	507	368	505	1.28136	1.49736	1.6355	1.49996	1.22371	1.78128	1.47141	1.50165	down	-0.0293518	0.883202	0.937058	no	chr14	26592438	26599615	+	1	ciRNA	-	ENSMUST00000203874	Dennd6a	mRNA	chr14:26592437-26599615	DENN/MADD domain containing 6A [Source:MGI Symbol;Acc:MGI:2442980]	GO:0005737(cytoplasm);GO:0043547(positive regulation of GTPase activity);GO:0043231(intracellular membrane-bounded organelle);GO:0055037(recycling endosome);GO:0017112(Rab guanyl-nucleotide exchange factor activity);GO:2000049(positive regulation of cell-cell adhesion mediated by cadherin)	NA
ciRNA59	99.3333	102	117.5	114	62	90	1.22523	1.17496	1.3561	1.26617	0.773996	1.19179	1.2521	1.07732	up	0.216903	0.374971	0.5904	no	chr14	30519678	30521589	+	1	ciRNA	-	ENSMUST00000022535	Dcp1a	mRNA	chr14:30519677-30521589	decapping mRNA 1A [Source:MGI Symbol;Acc:MGI:1923151]	GO:0005634(nucleus);GO:0005737(cytoplasm);GO:0016020(membrane);GO:0045893(positive regulation of transcription, DNA-templated);GO:0016787(hydrolase activity);GO:0043231(intracellular membrane-bounded organelle);GO:0042802(identical protein binding);GO:0007179(transforming growth factor beta receptor signaling pathway);GO:0008134(transcription factor binding);GO:0043085(positive regulation of cata…	03018(RNA degradation)
ciRNA6	36	27	54	24	16	29	0.732539	0.513086	1.02814	0.439747	0.329512	0.633518	0.757922	0.467592	up	0.696798	0.185874	0.415392	no	chr7	101294962	101296120	-	1	ciRNA	-	ENSMUST00000120267	Atg16l2	mRNA	chr7:101294921-101296120	autophagy related 16-like 2 (S. cerevisiae) [Source:MGI Symbol;Acc:MGI:1920933]	GO:0003674(molecular_function);GO:0015031(protein transport);GO:0005654(nucleoplasm);GO:0000421(autophagosome membrane);GO:0000045(autophagosome assembly);GO:0039689(negative stranded viral RNA replication)	NA
ciRNA60	45	43	43	29	37	41	1.06127	0.947062	0.948879	0.615848	0.883154	1.03807	0.985736	0.845692	up	0.221069	0.375458	0.59071	no	chr14	31017929	31018928	-	1	ciRNA	-	ENSMUST00000037739	Gnl3	mRNA	chr14:31017866-31018928	guanine nucleotide binding protein-like 3 (nucleolar) [Source:MGI Symbol;Acc:MGI:1353651]	GO:0005634(nucleus);GO:0005615(extracellular space);GO:0005515(protein binding);GO:0016020(membrane);GO:0003924(GTPase activity);GO:0005525(GTP binding);GO:0005654(nucleoplasm);GO:0005730(nucleolus);GO:0042254(ribosome biogenesis);GO:0044822(poly(A) RNA binding);GO:0042127(regulation of cell proliferation);GO:0032206(positive regulation of telomere maintenance);GO:1902895(positive regulation of p…	NA
ciRNA61	25	119	50	60	36	41	0.876065	3.89441	1.63945	1.89327	1.2768	1.54246	2.13664	1.57084	up	0.443808	0.598514	0.756863	no	chr14	78502266	78502938	-	1	ciRNA	-	ENSMUST00000123853	Akap11	mRNA	chr14:78502236-78502938	A kinase (PRKA) anchor protein 11 [Source:MGI Symbol;Acc:MGI:2684060]	GO:0005777(peroxisome);GO:0051018(protein kinase A binding);GO:0010738(regulation of protein kinase A signaling);GO:0019207(kinase regulator activity);GO:0042325(regulation of phosphorylation)	NA
ciRNA62	7305.93	5803.18	5750.22	5751.32	5009.5	5236.37	874.623	648.799	644.112	619.978	606.963	672.99	722.511	633.31	up	0.190107	0.362081	0.580087	no	chr19	5796807	5797003	-	1	ciRNA	lincRNA	ENSMUST00000173314	Malat1	lncRNA	chr19:5795785-5797003	metastasis associated lung adenocarcinoma transcript 1 (non-coding RNA) [Source:MGI Symbol;Acc:MGI:1919539]	NA	NA
ciRNA63	13	0	8	21	34	9	1.49555	0	0.86115	2.17541	3.95877	1.11156	0.785567	2.41524	down	-1.62036	0.179913	0.408839	no	chr19	8846564	8846768	+	1	ciRNA	-	ENSMUST00000171649	Bscl2	mRNA	chr19:8846563-8847405	Berardinelli-Seip congenital lipodystrophy 2 (seipin) [Source:MGI Symbol;Acc:MGI:1298392]	GO:0003674(molecular_function);GO:0016042(lipid catabolic process);GO:0019915(lipid storage);GO:0045444(fat cell differentiation);GO:0030176(integral component of endoplasmic reticulum membrane);GO:0050995(negative regulation of lipid catabolic process);GO:0034389(lipid particle organization);GO:0005515(protein binding)	NA
ciRNA64	43	11	47	58	30	41	1.15633	0.27625	1.18261	1.40444	0.8165	1.18366	0.871728	1.13487	down	-0.380575	0.496471	0.686371	no	chr19	8874256	8875132	+	1	ciRNA	-	ENSMUST00000166407	Ubxn1	mRNA	chr19:8874255-8875159	UBX domain protein 1 [Source:MGI Symbol;Acc:MGI:1289301]	GO:0005737(cytoplasm);GO:0005829(cytosol);GO:0005783(endoplasmic reticulum);GO:0031625(ubiquitin protein ligase binding);GO:0051117(ATPase binding);GO:0031593(polyubiquitin binding);GO:0043130(ubiquitin binding);GO:0000502(proteasome complex);GO:0032435(negative regulation of proteasomal ubiquitin-dependent protein catabolic process);GO:0031397(negative regulation of protein ubiquitination);GO:00…	NA
ciRNA65	22	15	32	37	19	18	0.213603	0.136011	0.290713	0.323482	0.186707	0.187624	0.213442	0.232604	down	-0.124032	0.778584	0.876332	no	chr19	43748915	43751343	-	1	ciRNA	-	ENSMUST00000045562	Cox15	mRNA	chr19:43748912-43751343	cytochrome c oxidase assembly protein 15 [Source:MGI Symbol;Acc:MGI:1920112]	GO:0016021(integral component of membrane);GO:0055114(oxidation-reduction process);GO:0005739(mitochondrion);GO:1902600(hydrogen ion transmembrane transport);GO:0005743(mitochondrial inner membrane);GO:0004129(cytochrome-c oxidase activity);GO:0008535(respiratory chain complex IV assembly);GO:0016653(oxidoreductase activity, acting on NAD(P)H, heme protein as acceptor);GO:0016627(oxidoreductase a…	00190(Oxidative phosphorylation);00860(Porphyrin and chlorophyll metabolism)
ciRNA66	16	9	6	22	15	15	0.22474	0.11806	0.0788575	0.278258	0.213243	0.226196	0.140552	0.239232	down	-0.767304	0.138091	0.357738	no	chr8	4203643	4205321	+	1	ciRNA	-	ENSMUST00000176149	Evi5l	mRNA	chr8:4203642-4205321	ecotropic viral integration site 5 like [Source:MGI Symbol;Acc:MGI:2442167]	GO:1902018(negative regulation of cilium assembly);GO:0017137(Rab GTPase binding);GO:0005515(protein binding);GO:0005096(GTPase activator activity);GO:0005622(intracellular);GO:1902017(regulation of cilium assembly);GO:0006886(intracellular protein transport);GO:0012505(endomembrane system);GO:0031338(regulation of vesicle fusion);GO:0090630(activation of GTPase activity)	NA
ciRNA67	118	99	164	275	171	177	1.15042	0.901383	1.49607	2.41419	1.68731	1.8526	1.18262	1.9847	down	-0.746931	0.048583	0.217184	no	chr8	40356928	40359346	+	1	ciRNA	-	ENSMUST00000068999	Micu3	mRNA	chr8:40356927-40359409	mitochondrial calcium uptake family, member 3 [Source:MGI Symbol;Acc:MGI:1925756]	GO:0016021(integral component of membrane);GO:0005575(cellular_component);GO:0008150(biological_process);GO:0005509(calcium ion binding);GO:0005739(mitochondrion)	NA
ciRNA68	5	0	1	4	7	5	0.714657	0	0.133739	0.514815	1.01263	0.767239	0.282799	0.764893	down	-1.43548	0.151182	0.37441	no	chr8	61006777	61006941	+	1	ciRNA	-	ENSMUST00000120689	Nek1	mRNA	chr8:61006776-61007158	NIMA (never in mitosis gene a)-related expressed kinase 1 [Source:MGI Symbol;Acc:MGI:97303]	GO:0000242(pericentriolar material);GO:0005813(centrosome);GO:0016301(kinase activity);GO:0005515(protein binding);GO:0042384(cilium assembly);GO:0004672(protein kinase activity);GO:0006468(protein phosphorylation);GO:0005634(nucleus);GO:0005737(cytoplasm);GO:0046872(metal ion binding);GO:0005524(ATP binding);GO:0001822(kidney development);GO:0035264(multicellular organism growth);GO:0004713(prot…	NA
ciRNA69	19	30	27	18	8	17	0.461473	0.680475	0.613602	0.393667	0.196655	0.443276	0.585183	0.344533	up	0.764248	0.0740104	0.26504	no	chr8	106912349	106913319	+	1	ciRNA	-	ENSMUST00000047629	Cirh1a	mRNA	chr8:106912348-106913347	cirrhosis, autosomal recessive 1A (human) [Source:MGI Symbol;Acc:MGI:1096573]	GO:0006355(regulation of transcription, DNA-templated);GO:0005730(nucleolus);GO:0006351(transcription, DNA-templated);GO:0044822(poly(A) RNA binding);GO:0005694(chromosome);GO:0034455(t-UTP complex);GO:0030490(maturation of SSU-rRNA);GO:0001650(fibrillar center);GO:0005515(protein binding)	NA
ciRNA7	10	12	9	0	8	8	1.3102	1.46831	1.10335	0	1.06085	1.12528	1.29396	0.72871	up	0.828371	0.257794	0.490579	no	chr7	127481019	127481198	+	1	ciRNA	-	ENSMUST00000206980	Fbrs	mRNA	chr7:127481018-127482782	fibrosin [Source:MGI Symbol;Acc:MGI:104648]	GO:0005615(extracellular space);GO:0008083(growth factor activity);GO:0048146(positive regulation of fibroblast proliferation)	NA
ciRNA70	52.5	146	47	31	27	47	0.784628	2.03777	0.657254	0.417186	0.408405	0.754111	1.15989	0.526568	up	1.13929	0.284787	0.517833	no	chr3	87525660	87527237	+	1	ciRNA	-	ENSMUST00000119109	Etv3	mRNA	chr3:87525659-87527260	ets variant 3 [Source:MGI Symbol;Acc:MGI:1350926]	GO:0005515(protein binding);GO:0000122(negative regulation of transcription from RNA polymerase II promoter);GO:0001227(transcriptional repressor activity, RNA polymerase II transcription regulatory region sequence-specific binding);GO:0006351(transcription, DNA-templated);GO:0000977(RNA polymerase II regulatory region sequence-specific DNA binding);GO:0008285(negative regulation of cell prolifer…	NA
ciRNA71	11	45	12.5	2	6	12	0.993948	3.79736	1.05685	0.162729	0.548713	1.16409	1.94939	0.625176	up	1.64068	0.285945	0.518593	no	chrX	53705768	53706028	-	1	ciRNA	-	ENSMUST00000187290	AW822252	mRNA	chrX:53697068-53706028	expressed sequence AW822252 [Source:MGI Symbol;Acc:MGI:2148030]	NA	NA
ciRNA72	39	31	60	37	39	25	3.80068	2.82135	5.47115	3.24685	3.84666	2.61559	4.03106	3.23636	up	0.316784	0.423655	0.633802	no	chr12	108539156	108539397	-	1	ciRNA	lincRNA	ENSMUST00000180576	Gm16596	lncRNA	chr12:108537523-108539397	predicted gene, 16596 [Source:MGI Symbol;Acc:MGI:4439520]	NA	NA
ciRNA73	10	29	14	8	0	4	1.13931	3.08559	1.49245	0.82072	0	0.489254	1.90578	0.436658	up	2.12581	0.119738	0.33267	no	chr17	24979279	24979485	-	1	ciRNA	-	ENSMUST00000073337	Cramp1l	mRNA	chr17:24977677-24979485	Crm, cramped-like (Drosophila) [Source:MGI Symbol;Acc:MGI:1930190]	GO:0008150(biological_process);GO:0003677(DNA binding);GO:0005634(nucleus);GO:0003682(chromatin binding)	NA
ciRNA74	52.5	91	35.75	22	25.5	29.5	0.73919	1.19657	0.470981	0.278922	0.363379	0.445915	0.802246	0.362739	up	1.14511	0.168311	0.394059	no	chr7	15920577	15922251	-	1	ciRNA	-	ENSMUST00000044355	Sepw1	mRNA	chr7:15920473-15922251	selenoprotein W, muscle 1 [Source:MGI Symbol;Acc:MGI:1100878]	GO:0055114(oxidation-reduction process);GO:0005886(plasma membrane);GO:0005737(cytoplasm);GO:0016491(oxidoreductase activity);GO:0098869(cellular oxidant detoxification);GO:0016209(antioxidant activity)	NA
ciRNA75	35	37	37	34	37	33	1.81015	1.78709	1.79052	1.5834	1.93674	1.83229	1.79592	1.78414	up	0.00949406	0.920873	0.957768	no	chr7	28813398	28813853	+	1	ciRNA	-	ENSMUST00000174548	Hnrnpl	mRNA	chr7:28813397-28813853	heterogeneous nuclear ribonucleoprotein L [Source:MGI Symbol;Acc:MGI:104816]	GO:0005634(nucleus);GO:0005515(protein binding);GO:0000166(nucleotide binding);GO:0005737(cytoplasm);GO:0016020(membrane);GO:0070062(extracellular exosome);GO:0005654(nucleoplasm);GO:0006397(mRNA processing);GO:0030529(intracellular ribonucleoprotein complex);GO:0044822(poly(A) RNA binding);GO:0044212(transcription regulatory region DNA binding);GO:0097157(pre-mRNA intronic binding);GO:0000381(re…	NA
ciRNA76	16	10	19	17	20	10	0.19725	0.115132	0.21917	0.188716	0.249545	0.132352	0.177184	0.190204	down	-0.102304	0.792735	0.884746	no	chr6	71913081	71914993	+	1	ciRNA	-	ENSMUST00000206556	Polr1a	mRNA	chr6:71913080-71915020	polymerase (RNA) I polypeptide A [Source:MGI Symbol;Acc:MGI:1096397]	GO:0003677(DNA binding);GO:0005634(nucleus);GO:0005515(protein binding);GO:0005737(cytoplasm);GO:0008270(zinc ion binding);GO:0005654(nucleoplasm);GO:0005730(nucleolus);GO:0006361(transcription initiation from RNA polymerase I promoter);GO:0000183(chromatin silencing at rDNA);GO:0005736(DNA-directed RNA polymerase I complex);GO:0001054(RNA polymerase I activity)	00230(Purine metabolism);00240(Pyrimidine metabolism);03020(RNA polymerase)
ciRNA77	113	173	106	118	102	104	14.1003	20.1602	12.3762	13.2585	12.8817	13.9321	15.5455	13.3574	up	0.218858	0.452258	0.6554	no	chr6	83976355	83976543	+	1	ciRNA	-	ENSMUST00000113836	Zfp638	mRNA	chr6:83976354-83981681	zinc finger protein 638 [Source:MGI Symbol;Acc:MGI:1203484]	GO:0043231(intracellular membrane-bounded organelle);GO:0005654(nucleoplasm);GO:0044822(poly(A) RNA binding);GO:0006355(regulation of transcription, DNA-templated);GO:0003677(DNA binding);GO:0000166(nucleotide binding);GO:0008270(zinc ion binding);GO:0008380(RNA splicing);GO:0016607(nuclear speck);GO:0006351(transcription, DNA-templated)	NA
ciRNA78	4.5	0	9	9	4	5	0.167657	0	0.313748	0.301935	0.150831	0.199991	0.160468	0.217586	down	-0.439297	0.612285	0.767351	no	chr4	8838762	8839394	+	1	ciRNA	-	ENSMUST00000039267	Chd7	mRNA	chr4:8838761-8839424	chromodomain helicase DNA binding protein 7 [Source:MGI Symbol;Acc:MGI:2444748]	GO:0005634(nucleus);GO:0005524(ATP binding);GO:0005515(protein binding);GO:0045944(positive regulation of transcription from RNA polymerase II promoter);GO:0004386(helicase activity);GO:0060021(palate development);GO:0006351(transcription, DNA-templated);GO:0007605(sensory perception of sound);GO:0001701(in utero embryonic development);GO:0050767(regulation of neurogenesis);GO:0016569(covalent ch…	NA
ciRNA79	31	0	17	20	30	43	4.43087	0	2.27357	2.57408	4.33982	6.59825	2.23481	4.50405	down	-1.01107	0.260395	0.49265	no	chr4	43552821	43552985	-	1	ciRNA	-	ENSMUST00000030187	Tln1	mRNA	chr4:43551287-43552985	talin 1 [Source:MGI Symbol;Acc:MGI:1099832]	GO:0005515(protein binding);GO:0005886(plasma membrane);GO:0005737(cytoplasm);GO:0070062(extracellular exosome);GO:0009986(cell surface);GO:0005815(microtubule organizing center);GO:0051015(actin filament binding);GO:0005925(focal adhesion);GO:0030866(cortical actin cytoskeleton organization);GO:0005200(structural constituent of cytoskeleton);GO:0001726(ruffle);GO:0005178(integrin binding);GO:007…	04510(Focal adhesion)
ciRNA8	15	36	18	19	13	4	0.466696	1.04603	0.524018	0.532304	0.409363	0.133609	0.678914	0.358425	up	0.921555	0.228748	0.462972	no	chr6	23320948	23321705	-	1	ciRNA	-	ENSMUST00000166458	Cadps2	mRNA	chr6:23314207-23321705	Ca2+-dependent activator protein for secretion 2 [Source:MGI Symbol;Acc:MGI:2443963]	GO:0046872(metal ion binding);GO:0005515(protein binding);GO:0008289(lipid binding);GO:0016023(cytoplasmic, membrane-bounded vesicle);GO:0031410(cytoplasmic vesicle);GO:0015031(protein transport);GO:0005654(nucleoplasm);GO:0043231(intracellular membrane-bounded organelle);GO:0030054(cell junction);GO:0009267(cellular response to starvation);GO:0045211(postsynaptic membrane);GO:0030659(cytoplasmic…	NA
ciRNA80	66	45.5	93.5	71.5	76.5	65.5	4.28794	2.76067	5.68391	4.18287	5.03025	4.56856	4.24418	4.59389	down	-0.114233	0.724218	0.844203	no	chr3	33806934	33807296	+	1	ciRNA	-	ENSMUST00000198529	Ttc14	mRNA	chr3:33806933-33807838	tetratricopeptide repeat domain 14 [Source:MGI Symbol;Acc:MGI:1914370]	NA	NA
ciRNA81	68	69	74	40	37	24	0.812818	0.77025	0.827651	0.430535	0.44762	0.307984	0.803573	0.39538	up	1.02319	0.00554009	0.0937684	yes	chr3	36461995	36463967	-	1	ciRNA	-	ENSMUST00000199478	Anxa5	mRNA	chr3:36457049-36463967	annexin A5 [Source:MGI Symbol;Acc:MGI:106008]	GO:0005622(intracellular);GO:0005515(protein binding);GO:0005509(calcium ion binding);GO:0009897(external side of plasma membrane);GO:0016020(membrane);GO:0070062(extracellular exosome);GO:0098792(xenophagy);GO:0098779(mitophagy in response to mitochondrial depolarization);GO:0005925(focal adhesion);GO:0002230(positive regulation of defense response to virus by host);GO:0007596(blood coagulation)…	NA
ciRNA82	6	0	9	10	0	2	0.301068	0	0.422559	0.451833	0	0.10774	0.241209	0.186524	up	0.370922	0.782693	0.878618	no	chr3	106767456	106767925	-	1	ciRNA	-	ENSMUST00000038845	Cd53	mRNA	chr3:106767422-106767925	CD53 antigen [Source:MGI Symbol;Acc:MGI:88341]	GO:0005886(plasma membrane);GO:0005887(integral component of plasma membrane);GO:0070062(extracellular exosome);GO:0001772(immunological synapse);GO:0005911(cell-cell junction);GO:0007166(cell surface receptor signaling pathway);GO:1901741(positive regulation of myoblast fusion);GO:0005515(protein binding);GO:0009986(cell surface)	NA
ciRNA83	26	50	43	38	51	28	2.97658	5.3458	4.60621	3.91734	5.90932	3.4414	4.30953	4.42269	down	-0.0373932	0.917849	0.956539	no	chr2	76380566	76380771	+	1	ciRNA	-	ENSMUST00000046389	Rbm45	mRNA	chr2:76380565-76383454	RNA binding motif protein 45 [Source:MGI Symbol;Acc:MGI:2387367]	GO:0008150(biological_process);GO:0005634(nucleus);GO:0000166(nucleotide binding);GO:0005737(cytoplasm);GO:0007399(nervous system development);GO:0003723(RNA binding);GO:0044822(poly(A) RNA binding);GO:0030154(cell differentiation);GO:0005515(protein binding)	NA
ciRNA84	15	27	21	21	11	15	0.710352	1.19411	0.930535	0.895499	0.527227	0.762617	0.944999	0.728448	up	0.375487	0.291151	0.52435	no	chr2	132915403	132915900	-	1	ciRNA	-	ENSMUST00000134937	Fermt1	mRNA	chr2:132915315-132915900	fermitin family member 1 [Source:MGI Symbol;Acc:MGI:2443583]	GO:0005829(cytosol);GO:0030054(cell junction);GO:0007155(cell adhesion);GO:0090162(establishment of epithelial cell polarity);GO:0031941(filamentous actin);GO:0005925(focal adhesion);GO:0032587(ruffle membrane);GO:0043616(keratinocyte proliferation);GO:0051546(keratinocyte migration)	NA
ciRNA85	43	24	31	39	48	58	5.66535	2.95303	3.82165	4.62687	6.40063	8.20388	4.14668	6.41046	down	-0.628472	0.162537	0.386786	no	chr2	163547420	163547598	+	1	ciRNA	-	ENSMUST00000109411	Hnf4a	mRNA	chr2:163547419-163551576	hepatic nuclear factor 4, alpha [Source:MGI Symbol;Acc:MGI:109128]	GO:0006355(regulation of transcription, DNA-templated);GO:0003677(DNA binding);GO:0005634(nucleus);GO:0005515(protein binding);GO:0045944(positive regulation of transcription from RNA polymerase II promoter);GO:0005737(cytoplasm);GO:0003700(transcription factor activity, sequence-specific DNA binding);GO:0008270(zinc ion binding);GO:0045893(positive regulation of transcription, DNA-templated);GO:…	04950(Maturity onset diabetes of the young)
ciRNA86	48.5	61	55	50	42	33	1.62473	1.90839	1.72398	1.50825	1.424	1.18682	1.75237	1.37302	up	0.351947	0.0416883	0.202961	no	chr1	40007531	40008234	+	1	ciRNA	-	ENSMUST00000168431	Map4k4	mRNA	chr1:40007530-40009687	mitogen-activated protein kinase kinase kinase kinase 4 [Source:MGI Symbol;Acc:MGI:1349394]	GO:0010977(negative regulation of neuron projection development);GO:0061179(negative regulation of insulin secretion involved in cellular response to glucose stimulus);GO:0070571(negative regulation of neuron projection regeneration)	04010(MAPK signaling pathway)
ciRNA87	249	371	227	147	144.5	174	4.0471	5.6314	3.45224	2.15142	2.37703	3.03617	4.37691	2.52154	up	0.795607	0.0884019	0.284088	no	chr1	51473083	51474533	-	1	ciRNA	-	ENSMUST00000189542	Nabp1	mRNA	chr1:51473081-51474533	nucleic acid binding protein 1 [Source:MGI Symbol;Acc:MGI:1923258]	GO:0005634(nucleus);GO:0005737(cytoplasm);GO:0005654(nucleoplasm);GO:0003723(RNA binding);GO:0006281(DNA repair);GO:0006974(cellular response to DNA damage stimulus);GO:0003697(single-stranded DNA binding);GO:0000724(double-strand break repair via homologous recombination);GO:0000784(nuclear chromosome, telomeric region);GO:0010212(response to ionizing radiation);GO:0007093(mitotic cell cycle che…	NA
ciRNA88	154	108	155	117	82	93.5	0.622858	0.407935	0.586585	0.426107	0.335665	0.405988	0.539126	0.389253	up	0.469915	0.139762	0.360733	no	chr1	131349680	131355510	-	1	ciRNA	-	ENSMUST00000097588	Srgap2	mRNA	chr1:131349676-131355510	SLIT-ROBO Rho GTPase activating protein 2 [Source:MGI Symbol;Acc:MGI:109605]	GO:0005634(nucleus);GO:0005886(plasma membrane);GO:0043547(positive regulation of GTPase activity);GO:0005829(cytosol);GO:0005096(GTPase activator activity);GO:0048812(neuron projection morphogenesis);GO:0060996(dendritic spine development);GO:0005743(mitochondrial inner membrane);GO:0030054(cell junction);GO:0042803(protein homodimerization activity);GO:0030336(negative regulation of cell migrat…	04360(Axon guidance)
ciRNA89	49	53	37	75	61	91	1.74299	1.76065	1.23149	2.40228	2.19609	3.47514	1.57837	2.69117	down	-0.769794	0.0903115	0.287403	no	chr1	133299044	133299706	+	1	ciRNA	-	ENSMUST00000187285	Plekha6	mRNA	chr1:133299043-133299708	pleckstrin homology domain containing, family A member 6 [Source:MGI Symbol;Acc:MGI:2388662]	GO:0005575(cellular_component);GO:0008150(biological_process);GO:0003674(molecular_function)	NA
ciRNA9	26	22	23	27	37	25	0.63806	0.504207	0.528138	0.596645	0.918995	0.65866	0.556802	0.724766	down	-0.380353	0.225207	0.458073	no	chr6	34159512	34160472	-	1	ciRNA	-	ENSMUST00000019143	Slc35b4	mRNA	chr6:34159508-34160472	solute carrier family 35, member B4 [Source:MGI Symbol;Acc:MGI:1931249]	GO:0005794(Golgi apparatus);GO:0005783(endoplasmic reticulum);GO:0030176(integral component of endoplasmic reticulum membrane);GO:0030173(integral component of Golgi membrane);GO:0008643(carbohydrate transport);GO:0006111(regulation of gluconeogenesis);GO:0005457(GDP-fucose transmembrane transporter activity);GO:0005462(UDP-N-acetylglucosamine transmembrane transporter activity);GO:0005464(UDP-xy…	NA
ciRNA90	37	75	63	56	25	49	0.768807	1.45538	1.22486	1.04777	0.525749	1.09306	1.14968	0.888862	up	0.371204	0.39199	0.605645	no	chr1	185385111	185386245	+	1	ciRNA	-	ENSMUST00000192284	Eprs	mRNA	chr1:185385110-185386245	glutamyl-prolyl-tRNA synthetase [Source:MGI Symbol;Acc:MGI:97838]	GO:0005524(ATP binding);GO:0005737(cytoplasm);GO:0016020(membrane);GO:0071346(cellular response to interferon-gamma);GO:0003723(RNA binding);GO:0030529(intracellular ribonucleoprotein complex);GO:0017148(negative regulation of translation);GO:0051020(GTPase binding);GO:0097452(GAIT complex);GO:0017101(aminoacyl-tRNA synthetase multienzyme complex);GO:0035613(RNA stem-loop binding);GO:0004827(prol…	00860(Porphyrin and chlorophyll metabolism);00970(Aminoacyl-tRNA biosynthesis)
ciRNA91	99	131	180	139.5	126	139.5	1.28004	1.58182	2.17766	1.62414	1.64885	1.93639	1.67984	1.73646	down	-0.047829	0.855752	0.920915	no	chr18	35579319	35581142	+	1	ciRNA	-	ENSMUST00000187793	Gm28285	mRNA	chr18:35579318-35581169	predicted gene 28285 [Source:MGI Symbol;Acc:MGI:5578991]	GO:0000166(nucleotide binding)	NA
ciRNA92	30	0	23	15	31	24	0.940838	0	0.67492	0.423593	0.983963	0.808049	0.538586	0.738535	down	-0.455489	0.579159	0.744343	no	chr18	56488863	56489614	+	1	ciRNA	-	ENSMUST00000070166	Gramd3	mRNA	chr18:56488862-56489614	GRAM domain containing 3 [Source:MGI Symbol;Acc:MGI:1914815]	GO:0005881(cytoplasmic microtubule);GO:0005515(protein binding)	NA
ciRNA93	273.5	507	403.667	394	338	360	4.64039	8.03347	6.40842	6.01945	5.80412	6.55741	6.36076	6.12699	up	0.054019	0.835887	0.909977	no	chr18	61577253	61578642	+	1	ciRNA	-	ENSMUST00000165123	Csnk1a1	mRNA	chr18:61577252-61578666	casein kinase 1, alpha 1 [Source:MGI Symbol;Acc:MGI:1934950]	GO:0005634(nucleus);GO:0005524(ATP binding);GO:0005737(cytoplasm);GO:0004674(protein serine/threonine kinase activity);GO:0006468(protein phosphorylation);GO:0004672(protein kinase activity);GO:0045095(keratin filament);GO:0016020(membrane);GO:0016607(nuclear speck);GO:0030529(intracellular ribonucleoprotein complex);GO:0005813(centrosome);GO:0032436(positive regulation of proteasomal ubiquitin-d…	04310(Wnt signaling pathway);04340(Hedgehog signaling pathway)
ciRNA94	28	90	38	57	27	34	0.501399	1.5051	0.636708	0.919104	0.489342	0.653639	0.881071	0.687361	up	0.358189	0.612496	0.76742	no	chr9	13817006	13818322	-	1	ciRNA	-	ENSMUST00000142494	Cep57	mRNA	chr9:13817003-13818322	centrosomal protein 57 [Source:MGI Symbol;Acc:MGI:1915551]	GO:0005634(nucleus);GO:0005515(protein binding);GO:0005794(Golgi apparatus);GO:0005737(cytoplasm);GO:0005654(nucleoplasm);GO:0051260(protein homooligomerization);GO:0005813(centrosome);GO:0042803(protein homodimerization activity);GO:0005874(microtubule);GO:0008017(microtubule binding);GO:0015630(microtubule cytoskeleton);GO:0007286(spermatid development);GO:0008543(fibroblast growth factor recep…	NA
ciRNA95	112	106	125	125.5	68	105	3.61337	3.19373	3.77342	3.64587	2.22037	3.63678	3.52684	3.16767	up	0.154952	0.536408	0.715989	no	chr9	21489795	21490525	+	1	ciRNA	-	ENSMUST00000165766	Dnm2	mRNA	chr9:21489794-21490657	dynamin 2 [Source:MGI Symbol;Acc:MGI:109547]	GO:0005515(protein binding);GO:0005794(Golgi apparatus);GO:0005737(cytoplasm);GO:0070062(extracellular exosome);GO:0003924(GTPase activity);GO:0005525(GTP binding);GO:0005829(cytosol);GO:0006898(receptor-mediated endocytosis);GO:0048812(neuron projection morphogenesis);GO:0030054(cell junction);GO:0017124(SH3 domain binding);GO:0005874(microtubule);GO:0030426(growth cone);GO:0014069(postsynaptic …	04144(Endocytosis);04666(Fc gamma R-mediated phagocytosis);05100(Bacterial invasion of epithelial cells)
ciRNA96	33	56	25	34	31	18	1.13119	1.79271	0.801852	1.04946	1.07549	0.662413	1.24192	0.929122	up	0.41863	0.405559	0.619197	no	chr9	52064956	52065643	+	1	ciRNA	-	ENSMUST00000163153	Rdx	mRNA	chr9:52064955-52065644	radixin [Source:MGI Symbol;Acc:MGI:97887]	GO:0005615(extracellular space);GO:0005515(protein binding);GO:0005886(plasma membrane);GO:0070062(extracellular exosome);GO:0071944(cell periphery);GO:0010628(positive regulation of gene expression);GO:0019904(protein domain specific binding);GO:1900087(positive regulation of G1/S transition of mitotic cell cycle);GO:0044822(poly(A) RNA binding);GO:0042803(protein homodimerization activity);GO:0…	04810(Regulation of actin cytoskeleton)
ciRNA97	25.7	15	37.25	33.25	31.5	19	0.250766	0.136686	0.340089	0.29214	0.311077	0.199031	0.242514	0.267416	down	-0.141021	0.737912	0.851263	no	chr9	83989297	83991713	+	1	ciRNA	-	ENSMUST00000190637	Bckdhb	mRNA	chr9:83989296-83991713	branched chain ketoacid dehydrogenase E1, beta polypeptide [Source:MGI Symbol;Acc:MGI:88137]	GO:0055114(oxidation-reduction process);GO:0005739(mitochondrion);GO:0005743(mitochondrial inner membrane);GO:0009063(cellular amino acid catabolic process);GO:0009083(branched-chain amino acid catabolic process);GO:0005947(mitochondrial alpha-ketoglutarate dehydrogenase complex);GO:0003826(alpha-ketoacid dehydrogenase activity);GO:0003863(3-methyl-2-oxobutanoate dehydrogenase (2-methylpropanoyl-…	NA
ciRNA98	358	351	382	318	246	320	2.41296	2.20939	2.40914	1.93001	1.67813	2.31553	2.34383	1.97456	up	0.247341	0.175165	0.402969	no	chr9	88473290	88476788	-	1	ciRNA	-	ENSMUST00000069221	Syncrip	mRNA	chr9:88464783-88476788	synaptotagmin binding, cytoplasmic RNA interacting protein [Source:MGI Symbol;Acc:MGI:1891690]	GO:0000166(nucleotide binding);GO:0005737(cytoplasm);GO:0016020(membrane);GO:0071346(cellular response to interferon-gamma);GO:0005654(nucleoplasm);GO:0006397(mRNA processing);GO:0008380(RNA splicing);GO:0030529(intracellular ribonucleoprotein complex);GO:0005783(endoplasmic reticulum);GO:0044822(poly(A) RNA binding);GO:0071013(catalytic step 2 spliceosome);GO:0001649(osteoblast differentiation);…	NA
ciRNA99	1633.62	2116.5	2006.5	2176.5	1846	1736.5	4.0726	4.92762	4.68048	4.88588	4.65774	4.64759	4.56023	4.73041	down	-0.0528566	0.578249	0.744013	no	chr9	121731566	121741025	+	1	ciRNA	-	ENSMUST00000035112	Nktr	mRNA	chr9:121731565-121741121	natural killer tumor recognition sequence [Source:MGI Symbol;Acc:MGI:97346]	GO:0000413(protein peptidyl-prolyl isomerization);GO:0003755(peptidyl-prolyl cis-trans isomerase activity);GO:0006457(protein folding);GO:0042277(peptide binding)	NA
circRNA1	170.5	202	245.5	170.5	182	144	3.05548	3.38069	4.1166	2.75134	3.30104	2.77046	3.51759	2.94094	up	0.258309	0.203965	0.434323	no	chr7	14578736	14609339	-	10	circRNA	-	ENSMUST00000044683	Nlrp5-ps	mRNA	chr7:14563353-14578735|chr7:14609339-14622306	NLR family, pyrin domain containing 5, pseudogene [Source:MGI Symbol;Acc:MGI:5010941]	NA	NA
circRNA10	945	832	742.667	720	663	638	23.4349	19.2687	17.2328	16.0778	16.6406	16.9857	19.9788	16.568	up	0.270067	0.200517	0.430344	no	chr7	46590607	46635556	-	8	circRNA	-	ENSMUST00000033127	Sergef	mRNA	chr7:46515704-46590606|chr7:46635556-46639712	secretion regulating guanine nucleotide exchange factor [Source:MGI Symbol;Acc:MGI:1351630]	GO:0005634(nucleus);GO:0005737(cytoplasm);GO:0043547(positive regulation of GTPase activity);GO:0050709(negative regulation of protein secretion);GO:0005087(Ran guanyl-nucleotide exchange factor activity);GO:0005515(protein binding)	NA
circRNA100	155.833	74	118	94	112	77	18.9439	8.40117	13.4222	10.2897	13.7801	10.0492	13.5891	11.373	up	0.256838	0.553594	0.729203	no	chr6	29361560	29361753	+	1	circRNA	-	ENSMUST00000090481	Calu	mRNA	chr6:29356697-29361559|chr6:29361753-29366039	calumenin [Source:MGI Symbol;Acc:MGI:1097158]	GO:0005794(Golgi apparatus);GO:0005509(calcium ion binding);GO:0005789(endoplasmic reticulum membrane);GO:0016020(membrane);GO:0005576(extracellular region);GO:0005783(endoplasmic reticulum);GO:0005788(endoplasmic reticulum lumen);GO:0042470(melanosome);GO:0002576(platelet degranulation);GO:0033018(sarcoplasmic reticulum lumen);GO:0005515(protein binding)	NA
circRNA1000	2067.83	1705.5	1915.5	1482	1099.5	1069.5	37.4555	28.8503	32.4649	24.172	20.1567	20.7977	32.9236	21.7088	up	0.600843	0.0286933	0.173504	no	chr9	116105034	116131713	-	4	circRNA	-	ENSMUST00000035014	Tgfbr2	mRNA	chr9:116093073-116105033|chr9:116131713-116174943	transforming growth factor, beta receptor II [Source:MGI Symbol;Acc:MGI:98729]	GO:0016021(integral component of membrane);GO:0046872(metal ion binding);GO:0005524(ATP binding);GO:0005515(protein binding);GO:0005886(plasma membrane);GO:0006468(protein phosphorylation);GO:0009897(external side of plasma membrane);GO:0042493(response to drug);GO:0001570(vasculogenesis);GO:0060021(palate development);GO:0007224(smoothened signaling pathway);GO:0043235(receptor complex);GO:00230…	04010(MAPK signaling pathway);04060(Cytokine-cytokine receptor interaction);04144(Endocytosis);04350(TGF-beta signaling pathway);04520(Adherens junction);05142(Chagas disease);05200(Pathways in cancer);05210(Colorectal cancer);05212(Pancreatic cancer);05220(Chronic myeloid leukemia)
circRNA1001	1505.25	1647	1689	1407.5	1322	1230	45.3956	46.387	47.6613	38.2223	40.3515	39.8238	46.4813	39.4659	up	0.236045	0.00156837	0.0588366	no	chr9	119254763	119284687	-	8	circRNA	-	ENSMUST00000040853	Oxsr1	mRNA	chr9:119251224-119254762|chr9:119284687-119294414	oxidative-stress responsive 1 [Source:MGI Symbol;Acc:MGI:1917378]	GO:0005524(ATP binding);GO:0005515(protein binding);GO:0005737(cytoplasm);GO:0004674(protein serine/threonine kinase activity);GO:0006468(protein phosphorylation);GO:0070062(extracellular exosome);GO:0035556(intracellular signal transduction);GO:0023014(signal transduction by protein phosphorylation);GO:0000287(magnesium ion binding);GO:0006979(response to oxidative stress);GO:0018107(peptidyl-th…	NA
circRNA1002	671.333	756.5	500	587.533	448.333	435.5	10.9796	11.5546	7.65151	8.65252	7.42114	7.64658	10.0619	7.90675	up	0.347743	0.212337	0.44403	no	chr9	122201771	122263789	-	8	circRNA	-	ENSMUST00000042546	Ano10	mRNA	chr9:122176478-122201770|chr9:122263789-122271198	anoctamin 10 [Source:MGI Symbol;Acc:MGI:2143103]	GO:0016021(integral component of membrane);GO:0005622(intracellular);GO:0005886(plasma membrane);GO:0016020(membrane);GO:0005227(calcium activated cation channel activity);GO:0006812(cation transport);GO:0006821(chloride transport);GO:0005229(intracellular calcium activated chloride channel activity)	NA
circRNA1003	3722.08	4247.5	4201.48	4457.87	3666.78	3754.92	29.7057	31.6582	31.3753	32.0365	29.6185	32.1727	30.9131	31.2759	down	-0.0168337	0.743761	0.854994	no	chrX	13107990	13137774	+	18	circRNA	-	ENSMUST00000089302	Usp9x	mRNA	chrX:13107915-13107989|chrX:13137774-13140108	ubiquitin specific peptidase 9, X chromosome [Source:MGI Symbol;Acc:MGI:894681]	GO:0048675(axon extension);GO:0001764(neuron migration);GO:0070410(co-SMAD binding);GO:0007179(transforming growth factor beta receptor signaling pathway);GO:0030509(BMP signaling pathway);GO:0016579(protein deubiquitination);GO:0030426(growth cone);GO:0005515(protein binding);GO:0016020(membrane);GO:0005737(cytoplasm)	NA
circRNA1004	4	0	3	0	1	0	0.396364	0	0.278155	0	0.10029	0	0.22484	0.03343	up	2.74968	0.240473	0.472657	no	chrX	21076525	21077685	+	2	circRNA	-	ENSMUST00000040437	Spaca5	mRNA	chrX:21068632-21076524|chrX:21077685-21077788	sperm acrosome associated 5 [Source:MGI Symbol;Acc:MGI:2685564]	GO:0005575(cellular_component);GO:0008150(biological_process);GO:0003674(molecular_function);GO:0005576(extracellular region);GO:0008152(metabolic process);GO:0003796(lysozyme activity)	NA
circRNA1005	61.3333	67.3333	70	64.6667	58	51.3333	1.32218	1.35557	1.41196	1.25527	1.26545	1.18803	1.36324	1.23625	up	0.141066	0.0239307	0.163042	no	chrX	23756440	23762360	+	5	circRNA	-	ENSMUST00000035766	Wdr44	mRNA	chrX:23749980-23756439|chrX:23762360-23769889	WD repeat domain 44 [Source:MGI Symbol;Acc:MGI:1919654]	GO:0005794(Golgi apparatus);GO:0048471(perinuclear region of cytoplasm);GO:0005829(cytosol);GO:0010008(endosome membrane)	NA
circRNA1006	5781.9	6402.5	6526.75	7612	6359	6292	129.495	133.916	136.776	153.513	144.144	151.288	133.396	149.648	down	-0.165863	0.011968	0.128528	no	chrX	38424267	38442140	-	7	circRNA	-	ENSMUST00000074913	Lamp2	mRNA	chrX:38402281-38424266|chrX:38442140-38456248	lysosomal-associated membrane protein 2 [Source:MGI Symbol;Acc:MGI:96748]	GO:0016021(integral component of membrane);GO:0005615(extracellular space);GO:0005886(plasma membrane);GO:0016020(membrane);GO:0070062(extracellular exosome);GO:0005770(late endosome);GO:0019899(enzyme binding);GO:0019904(protein domain specific binding);GO:0005765(lysosomal membrane);GO:0031902(late endosome membrane);GO:0005764(lysosome);GO:0031647(regulation of protein stability);GO:0050821(pr…	04142(Lysosome);04145(Phagosome)
circRNA1007	3474.23	3884.5	3926.5	4866.5	3719	3973	99.4359	103.829	105.153	125.419	107.729	122.078	102.806	118.409	down	-0.203853	0.091263	0.288558	no	chrX	38430918	38442140	-	5	circRNA	-	ENSMUST00000074913	Lamp2	mRNA	chrX:38425426-38430917|chrX:38442140-38456248	lysosomal-associated membrane protein 2 [Source:MGI Symbol;Acc:MGI:96748]	GO:0016021(integral component of membrane);GO:0005615(extracellular space);GO:0005886(plasma membrane);GO:0016020(membrane);GO:0070062(extracellular exosome);GO:0005770(late endosome);GO:0019899(enzyme binding);GO:0019904(protein domain specific binding);GO:0005765(lysosomal membrane);GO:0031902(late endosome membrane);GO:0005764(lysosome);GO:0031647(regulation of protein stability);GO:0050821(pr…	04142(Lysosome);04145(Phagosome)
circRNA1008	26.5	0	18	5	6	3	1.65335	0	1.05081	0.280901	0.378873	0.200944	0.901387	0.286906	up	1.65157	0.330952	0.555809	no	chrX	48416647	48417024	-	1	circRNA	-	ENSMUST00000114958	Elf4	mRNA	chrX:48415446-48416646|chrX:48417024-48417870	E74-like factor 4 (ets domain transcription factor) [Source:MGI Symbol;Acc:MGI:1928377]	GO:0005634(nucleus);GO:0045944(positive regulation of transcription from RNA polymerase II promoter);GO:0005794(Golgi apparatus);GO:0031965(nuclear membrane);GO:0005654(nucleoplasm);GO:0045893(positive regulation of transcription, DNA-templated);GO:0045087(innate immune response);GO:0016605(PML body);GO:0000981(RNA polymerase II transcription factor activity, sequence-specific DNA binding);GO:000…	NA
circRNA1009	587	447	618.25	783	680	660	9.65385	6.86544	9.51388	11.5955	11.3186	11.653	8.67772	11.5224	down	-0.409051	0.0865501	0.281516	no	chrX	60260161	60281729	-	10	circRNA	-	ENSMUST00000154051	Atp11c	mRNA	chrX:60247948-60260160|chrX:60281729-60289893	ATPase, class VI, type 11C [Source:MGI Symbol;Acc:MGI:1859661]	GO:0016021(integral component of membrane);GO:0005524(ATP binding);GO:0005886(plasma membrane);GO:0005789(endoplasmic reticulum membrane);GO:0005783(endoplasmic reticulum);GO:0055037(recycling endosome);GO:0005765(lysosomal membrane);GO:0000287(magnesium ion binding);GO:0004012(phospholipid-translocating ATPase activity);GO:0045332(phospholipid translocation);GO:0045579(positive regulation of B c…	NA
circRNA101	197.95	174.5	206.5	207.333	182	146.5	10.8065	8.89655	10.5482	10.192	10.0559	8.58615	10.0837	9.61137	up	0.0692167	0.582234	0.745681	no	chr6	29586038	29589229	-	3	circRNA	-	ENSMUST00000115251	Tnpo3	mRNA	chr6:29582309-29586037|chr6:29589229-29609365	transportin 3 [Source:MGI Symbol;Acc:MGI:1196412]	GO:0005737(cytoplasm);GO:0031965(nuclear membrane);GO:0043231(intracellular membrane-bounded organelle);GO:0042802(identical protein binding);GO:0006606(protein import into nucleus);GO:0008565(protein transporter activity);GO:0008139(nuclear localization sequence binding);GO:0035048(splicing factor protein import into nucleus);GO:0005515(protein binding)	NA
circRNA1010	15	51	13	17	3	9	0.410866	1.3046	0.333183	0.419296	0.0831673	0.264657	0.682882	0.255707	up	1.41715	0.302524	0.535446	no	chrX	69544409	69545269	+	1	circRNA	-	ENSMUST00000033532	Aff2	mRNA	chrX:69523568-69544408|chrX:69545269-69693943	AF4/FMR2 family, member 2 [Source:MGI Symbol;Acc:MGI:1202294]	GO:0006397(mRNA processing);GO:0008380(RNA splicing);GO:0016607(nuclear speck);GO:0002151(G-quadruplex RNA binding);GO:0007611(learning or memory);GO:0043484(regulation of RNA splicing)	NA
circRNA1011	314	267	248	257	253	200.333	33.3571	26.4892	24.6514	24.5842	27.2021	22.8478	28.1659	24.878	up	0.179077	0.347734	0.567782	no	chrX	71440525	71450673	-	3	circRNA	-	ENSMUST00000080035	Cd99l2	mRNA	chrX:71438199-71440524|chrX:71450673-71492521	CD99 antigen-like 2 [Source:MGI Symbol;Acc:MGI:2177151]	GO:0016021(integral component of membrane);GO:0005886(plasma membrane);GO:0007155(cell adhesion);GO:0005925(focal adhesion);GO:0005515(protein binding)	NA
circRNA1012	493.2	411	530	542	419	444	34.0102	26.4683	34.1973	33.6549	29.243	32.8701	31.5586	31.9227	down	-0.0165499	0.907441	0.951509	no	chrX	74283272	74288099	+	4	circRNA	-	ENSMUST00000069722	Taz	mRNA	chrX:74283116-74283271|chrX:74288099-74288177	tafazzin [Source:MGI Symbol;Acc:MGI:109626]	GO:0016021(integral component of membrane);GO:0005634(nucleus);GO:0005737(cytoplasm);GO:0016020(membrane);GO:0005829(cytosol);GO:0030097(hemopoiesis);GO:0005739(mitochondrion);GO:0007507(heart development);GO:0032981(mitochondrial respiratory chain complex I assembly);GO:0031966(mitochondrial membrane);GO:0006936(muscle contraction);GO:0060048(cardiac muscle contraction);GO:0007519(skeletal muscl…	00564(Glycerophospholipid metabolism)
circRNA1013	2280.42	2031	1936.5	3403.5	2882	2370.5	124.781	103.787	99.1477	167.696	159.607	139.254	109.239	155.519	down	-0.509609	0.0162694	0.142502	no	chrX	85711051	85713358	-	4	circRNA	-	ENSMUST00000142152	Gk	mRNA	chrX:85704396-85711050|chrX:85713358-85714341	glycerol kinase [Source:MGI Symbol;Acc:MGI:106594]	GO:0005634(nucleus);GO:0005524(ATP binding);GO:0005829(cytosol);GO:0005741(mitochondrial outer membrane);GO:0005739(mitochondrion);GO:0016310(phosphorylation);GO:0042593(glucose homeostasis);GO:0006641(triglyceride metabolic process);GO:0019563(glycerol catabolic process);GO:0019217(regulation of fatty acid metabolic process);GO:0004370(glycerol kinase activity);GO:0006071(glycerol metabolic proc…	00561(Glycerolipid metabolism);03320(PPAR signaling pathway)
circRNA1014	36	36	43	14	34	20	2.80202	2.6168	3.13162	0.981207	2.67837	1.67121	2.85014	1.77693	up	0.681647	0.152422	0.376563	no	chrX	93620505	93626612	-	3	circRNA	-	ENSMUST00000006856	Pola1	mRNA	chrX:93605963-93620504|chrX:93626612-93632068	polymerase (DNA directed), alpha 1 [Source:MGI Symbol;Acc:MGI:99660]	GO:0046872(metal ion binding);GO:0003677(DNA binding);GO:0005634(nucleus);GO:0046982(protein heterodimerization activity);GO:0003682(chromatin binding);GO:0005515(protein binding);GO:0000166(nucleotide binding);GO:0005737(cytoplasm);GO:0000785(chromatin);GO:0005654(nucleoplasm);GO:0005730(nucleolus);GO:0006260(DNA replication);GO:0019901(protein kinase binding);GO:0016363(nuclear matrix);GO:00082…	00230(Purine metabolism);00240(Pyrimidine metabolism);03030(DNA replication)
circRNA1015	211.333	189.5	176.5	168.5	137.5	139.5	7.55154	6.32376	5.90124	5.42165	4.97271	5.35149	6.59218	5.24862	up	0.328818	0.103819	0.307073	no	chrX	94098283	94102380	-	2	circRNA	-	ENSMUST00000088102	Zfx	mRNA	chrX:94082299-94098282|chrX:94102380-94114195	zinc finger protein X-linked [Source:MGI Symbol;Acc:MGI:99211]	GO:0006355(regulation of transcription, DNA-templated);GO:0046872(metal ion binding);GO:0005634(nucleus);GO:0003700(transcription factor activity, sequence-specific DNA binding);GO:0009791(post-embryonic development);GO:0035264(multicellular organism growth);GO:0006351(transcription, DNA-templated);GO:0000977(RNA polymerase II regulatory region sequence-specific DNA binding);GO:0007283(spermatoge…	NA
circRNA1016	823.333	957.5	1036.5	870.5	915.5	821.5	26.672	28.9679	31.4181	25.3929	30.0166	28.5707	29.0194	27.9934	up	0.0519285	0.623965	0.774476	no	chrX	94098283	94114263	-	3	circRNA	-	ENSMUST00000088102	Zfx	mRNA	chrX:94082299-94098282|chrX:94114263-94123067	zinc finger protein X-linked [Source:MGI Symbol;Acc:MGI:99211]	GO:0006355(regulation of transcription, DNA-templated);GO:0046872(metal ion binding);GO:0005634(nucleus);GO:0003700(transcription factor activity, sequence-specific DNA binding);GO:0009791(post-embryonic development);GO:0035264(multicellular organism growth);GO:0006351(transcription, DNA-templated);GO:0000977(RNA polymerase II regulatory region sequence-specific DNA binding);GO:0007283(spermatoge…	NA
circRNA1017	301	134	161	208.5	141	167.5	6.7032	2.78688	3.35485	4.18105	3.17803	4.00464	4.28164	3.78791	up	0.176764	0.729211	0.845787	no	chrX	96497848	96530425	+	6	circRNA	-	ENSMUST00000033553	Heph	mRNA	chrX:96486358-96497847|chrX:96530425-96553842	hephaestin [Source:MGI Symbol;Acc:MGI:1332240]	GO:0016021(integral component of membrane);GO:0005622(intracellular);GO:0055114(oxidation-reduction process);GO:0006826(iron ion transport);GO:0006879(cellular iron ion homeostasis);GO:0016323(basolateral plasma membrane);GO:0005507(copper ion binding);GO:0008198(ferrous iron binding);GO:0006825(copper ion transport);GO:0004322(ferroxidase activity);GO:0005886(plasma membrane);GO:0048471(perinucl…	NA
circRNA1018	809.117	804	945	1032	622.5	639	35.5344	32.9755	38.8329	40.8113	27.6694	30.1281	35.7809	32.8696	up	0.122437	0.558476	0.731145	no	chrX	101664644	101668159	+	4	circRNA	-	ENSMUST00000119299	Ogt	mRNA	chrX:101663983-101664643|chrX:101668159-101669756	O-linked N-acetylglucosamine (GlcNAc) transferase (UDP-N-acetylglucosamine:polypeptide-N-acetylglucosaminyl transferase) [Source:MGI Symbol;Acc:MGI:1339639]	GO:0005622(intracellular);GO:0005634(nucleus);GO:0005515(protein binding);GO:0045944(positive regulation of transcription from RNA polymerase II promoter);GO:0051571(positive regulation of histone H3-K4 methylation);GO:0005886(plasma membrane);GO:0005737(cytoplasm);GO:0005829(cytosol);GO:0080182(histone H3-K4 trimethylation);GO:0003824(catalytic activity);GO:0071300(cellular response to retinoic …	00514(O-Mannosyl glycan biosynthesis)
circRNA1019	1959.92	2832.5	2530.5	2341.83	2249.5	1994.5	23.1457	31.2393	27.9622	24.9031	26.887	25.2872	27.4491	25.6924	up	0.0954144	0.536701	0.716134	no	chrX	105820776	105851270	-	14	circRNA	-	ENSMUST00000113573	Atrx	mRNA	chrX:105819520-105820775|chrX:105851270-105851964	alpha thalassemia/mental retardation syndrome X-linked [Source:MGI Symbol;Acc:MGI:103067]	GO:0046872(metal ion binding);GO:0003677(DNA binding);GO:0005634(nucleus);GO:0005524(ATP binding);GO:0003682(chromatin binding);GO:0005515(protein binding);GO:0045944(positive regulation of transcription from RNA polymerase II promoter);GO:0004386(helicase activity);GO:0006281(DNA repair);GO:0035264(multicellular organism growth);GO:0006351(transcription, DNA-templated);GO:0042393(histone binding…	NA
circRNA102	557.351	746	604.833	597.333	498.667	465.5	11.6839	14.6048	11.8639	11.2756	10.5802	10.4764	12.7175	10.7774	up	0.238811	0.169763	0.395684	no	chr6	30095340	30126359	+	8	circRNA	-	ENSMUST00000115212	Nrf1	mRNA	chr6:30090146-30095339|chr6:30126359-30151513	nuclear respiratory factor 1 [Source:MGI Symbol;Acc:MGI:1332235]	GO:0005634(nucleus);GO:0005515(protein binding);GO:0045944(positive regulation of transcription from RNA polymerase II promoter);GO:0003700(transcription factor activity, sequence-specific DNA binding);GO:0070062(extracellular exosome);GO:0005654(nucleoplasm);GO:0042803(protein homodimerization activity);GO:0006366(transcription from RNA polymerase II promoter);GO:0001077(transcriptional activato…	05016(Huntington's disease)
circRNA1020	201	275.5	224.5	262	171.5	204.5	8.21546	10.5161	8.58585	9.64275	7.09452	8.9735	9.10581	8.57026	up	0.0874488	0.635188	0.78423	no	chrX	105845497	105847723	-	4	circRNA	-	ENSMUST00000113573	Atrx	mRNA	chrX:105839978-105845496|chrX:105847723-105851036	alpha thalassemia/mental retardation syndrome X-linked [Source:MGI Symbol;Acc:MGI:103067]	GO:0046872(metal ion binding);GO:0003677(DNA binding);GO:0005634(nucleus);GO:0005524(ATP binding);GO:0003682(chromatin binding);GO:0005515(protein binding);GO:0045944(positive regulation of transcription from RNA polymerase II promoter);GO:0004386(helicase activity);GO:0006281(DNA repair);GO:0035264(multicellular organism growth);GO:0006351(transcription, DNA-templated);GO:0042393(histone binding…	NA
circRNA1021	237	192	238.5	117	117.5	113	10.4084	7.87475	9.80069	4.62687	5.22274	5.32781	9.36129	5.05914	up	0.887816	0.0231123	0.162301	no	chrX	106096777	106099019	+	3	circRNA	-	ENSMUST00000113557	Atp7a	mRNA	chrX:106095014-106096776|chrX:106099019-106100526	ATPase, Cu++ transporting, alpha polypeptide [Source:MGI Symbol;Acc:MGI:99400]	GO:0051353(positive regulation of oxidoreductase activity);GO:0006878(cellular copper ion homeostasis);GO:0032767(copper-dependent protein binding);GO:0006825(copper ion transport);GO:0030140(trans-Golgi network transport vesicle);GO:0005770(late endosome);GO:0005507(copper ion binding);GO:0016323(basolateral plasma membrane);GO:0005794(Golgi apparatus);GO:0005802(trans-Golgi network);GO:0048471(…	NA
circRNA1022	73.5	144	70	71	37	42	4.52585	8.28083	4.03313	3.93672	2.30589	2.77648	5.61327	3.00636	up	0.900821	0.182546	0.412033	no	chrX	108803982	108805597	-	2	circRNA	-	ENSMUST00000150434	Brwd3	mRNA	chrX:108798855-108803981|chrX:108805597-108824805	bromodomain and WD repeat domain containing 3 [Source:MGI Symbol;Acc:MGI:3029414]	GO:0003674(molecular_function);GO:0005634(nucleus);GO:0006357(regulation of transcription from RNA polymerase II promoter);GO:0007010(cytoskeleton organization);GO:0008360(regulation of cell shape)	NA
circRNA1023	2773.23	3834.08	3679.45	3351.21	2637.45	2439.28	40.1245	51.8065	49.8124	43.6605	38.6217	37.8895	47.2478	40.0573	up	0.238183	0.174552	0.402589	no	chrX	129957243	130179060	+	12	circRNA	-	ENSMUST00000143668	Diaph2	mRNA	chrX:129956012-129957242|chrX:130179060-130259076	diaphanous related formin 2 [Source:MGI Symbol;Acc:MGI:1858500]	GO:0043231(intracellular membrane-bounded organelle);GO:0005794(Golgi apparatus);GO:0005730(nucleolus);GO:0005739(mitochondrion);GO:0007275(multicellular organism development);GO:0017048(Rho GTPase binding);GO:0003779(actin binding);GO:0030041(actin filament polymerization);GO:0048477(oogenesis)	04810(Regulation of actin cytoskeleton)
circRNA1024	347	329	396.5	399.75	411	340	13.8235	12.2401	14.7796	14.3398	16.5712	14.5413	13.6144	15.1508	down	-0.154254	0.209362	0.44046	no	chrX	134261577	134267561	-	5	circRNA	-	ENSMUST00000128115	Trmt2b	mRNA	chrX:134243161-134261576|chrX:134267561-134276845	TRM2 tRNA methyltransferase 2B [Source:MGI Symbol;Acc:MGI:2442530]	GO:0008150(biological_process);GO:0005739(mitochondrion);GO:0008033(tRNA processing);GO:0001510(RNA methylation);GO:0030697(S-adenosylmethionine-dependent tRNA (m5U54) methyltransferase activity);GO:0005515(protein binding)	NA
circRNA1025	1698.34	1796	2023	1672.5	1272	1387.5	79.1565	78.1746	88.2242	70.1925	60.0028	69.4268	81.8518	66.5407	up	0.298777	0.0287604	0.173696	no	chrX	142752040	142834393	+	5	circRNA	-	ENSMUST00000112889	Tmem164	mRNA	chrX:142681556-142752039|chrX:142834393-142842409	transmembrane protein 164 [Source:MGI Symbol;Acc:MGI:2148020]	GO:0016021(integral component of membrane);GO:0005575(cellular_component);GO:0008150(biological_process);GO:0003674(molecular_function)	NA
circRNA1026	115.5	156	146	147	124	65	3.8365	4.83923	4.53771	4.39678	4.16867	2.31793	4.40448	3.62779	up	0.27988	0.366461	0.582914	no	chrX	151597301	151599584	+	4	circRNA	-	ENSMUST00000112662	Phf8	mRNA	chrX:151573516-151597300|chrX:151599584-151620863	PHD finger protein 8 [Source:MGI Symbol;Acc:MGI:2444341]	GO:0005634(nucleus);GO:0005506(iron ion binding);GO:0055114(oxidation-reduction process);GO:0003682(chromatin binding);GO:0031965(nuclear membrane);GO:0008270(zinc ion binding);GO:0045893(positive regulation of transcription, DNA-templated);GO:0005730(nucleolus);GO:0006351(transcription, DNA-templated);GO:0007420(brain development);GO:0035064(methylated histone binding);GO:0016706(oxidoreductase …	NA
circRNA1027	1795	2373	2289.12	2235.17	1893.33	1842	66.5609	82.177	79.4246	74.6325	71.0566	73.3292	76.0542	73.0061	up	0.0590097	0.59427	0.753829	no	chrX	151835224	151843155	+	5	circRNA	-	ENSMUST00000153687	Huwe1	mRNA	chrX:151806860-151835223|chrX:151843155-151850716	HECT, UBA and WWE domain containing 1 [Source:MGI Symbol;Acc:MGI:1926884]	GO:0016574(histone ubiquitination);GO:1903955(positive regulation of protein targeting to mitochondrion);GO:0006513(protein monoubiquitination);GO:0006284(base-excision repair);GO:0005654(nucleoplasm);GO:0070062(extracellular exosome);GO:0005515(protein binding);GO:0000209(protein polyubiquitination);GO:0044822(poly(A) RNA binding);GO:0004842(ubiquitin-protein transferase activity);GO:0016020(mem…	04120(Ubiquitin mediated proteolysis)
circRNA1028	945.95	1116	1051.83	1044	935.5	781	52.9905	58.3838	55.1325	52.6616	53.0391	46.9692	55.5022	50.89	up	0.125164	0.143799	0.365254	no	chrX	151876295	151878909	+	3	circRNA	-	ENSMUST00000026292	Huwe1	mRNA	chrX:151874778-151876294|chrX:151878909-151880499	HECT, UBA and WWE domain containing 1 [Source:MGI Symbol;Acc:MGI:1926884]	GO:0016574(histone ubiquitination);GO:1903955(positive regulation of protein targeting to mitochondrion);GO:0006513(protein monoubiquitination);GO:0006284(base-excision repair);GO:0005654(nucleoplasm);GO:0070062(extracellular exosome);GO:0005515(protein binding);GO:0000209(protein polyubiquitination);GO:0044822(poly(A) RNA binding);GO:0004842(ubiquitin-protein transferase activity);GO:0016020(mem…	04120(Ubiquitin mediated proteolysis)
circRNA1029	1488.67	1468	1567	1651.25	1451	1291	41.9453	38.6287	41.3129	41.8951	41.3787	39.0522	40.629	40.7753	down	-0.00518576	0.918484	0.956722	no	chrX	151921046	151924761	+	6	circRNA	-	ENSMUST00000026292	Huwe1	mRNA	chrX:151920185-151921045|chrX:151924761-151927630	HECT, UBA and WWE domain containing 1 [Source:MGI Symbol;Acc:MGI:1926884]	GO:0016574(histone ubiquitination);GO:1903955(positive regulation of protein targeting to mitochondrion);GO:0006513(protein monoubiquitination);GO:0006284(base-excision repair);GO:0005654(nucleoplasm);GO:0070062(extracellular exosome);GO:0005515(protein binding);GO:0000209(protein polyubiquitination);GO:0044822(poly(A) RNA binding);GO:0004842(ubiquitin-protein transferase activity);GO:0016020(mem…	04120(Ubiquitin mediated proteolysis)
circRNA103	386.767	483.1	480.167	509.567	478.517	467.1	15.0767	17.587	17.5138	17.8863	18.8789	19.5479	16.7258	18.771	down	-0.166432	0.115508	0.326953	no	chr6	31418931	31433131	+	5	circRNA	-	ENSMUST00000026699	Mkln1	mRNA	chr6:31398954-31418930|chr6:31433131-31449495	muskelin 1, intracellular mediator containing kelch motifs [Source:MGI Symbol;Acc:MGI:1351638]	GO:0005515(protein binding);GO:0005737(cytoplasm);GO:0005829(cytosol);GO:0007160(cell-matrix adhesion);GO:0005938(cell cortex);GO:0008360(regulation of cell shape);GO:0001726(ruffle);GO:0031532(actin cytoskeleton reorganization)	NA
circRNA1030	923	600	881.5	876	775	654	58.3585	35.4285	52.1502	49.8736	49.5938	44.3929	48.6457	47.9534	up	0.0206793	0.930023	0.961062	no	chrX	151932549	151933130	+	2	circRNA	-	ENSMUST00000026292	Huwe1	mRNA	chrX:151931856-151932548|chrX:151933130-151934280	HECT, UBA and WWE domain containing 1 [Source:MGI Symbol;Acc:MGI:1926884]	GO:0016574(histone ubiquitination);GO:1903955(positive regulation of protein targeting to mitochondrion);GO:0006513(protein monoubiquitination);GO:0006284(base-excision repair);GO:0005654(nucleoplasm);GO:0070062(extracellular exosome);GO:0005515(protein binding);GO:0000209(protein polyubiquitination);GO:0044822(poly(A) RNA binding);GO:0004842(ubiquitin-protein transferase activity);GO:0016020(mem…	04120(Ubiquitin mediated proteolysis)
circRNA1031	226	165	241	173	217	130	12.9682	8.84203	12.9395	8.93881	12.6024	8.00841	11.5832	9.84987	up	0.233862	0.426655	0.636703	no	chrX	152046660	152047968	+	3	circRNA	-	ENSMUST00000045312	Smc1a	mRNA	chrX:152041468-152046659|chrX:152047968-152058778	structural maintenance of chromosomes 1A [Source:MGI Symbol;Acc:MGI:1344345]	GO:0005634(nucleus);GO:0046982(protein heterodimerization activity);GO:0005524(ATP binding);GO:0003682(chromatin binding);GO:0005515(protein binding);GO:0005737(cytoplasm);GO:0005654(nucleoplasm);GO:0006281(DNA repair);GO:0044822(poly(A) RNA binding);GO:0019827(stem cell population maintenance);GO:0051301(cell division);GO:0030893(meiotic cohesin complex);GO:0007126(meiotic nuclear division);GO:0…	04110(Cell cycle);04114(Oocyte meiosis)
circRNA1032	222.117	210.333	190.667	176.333	136	135.333	2.04942	1.81241	1.6461	1.46504	1.27003	1.34057	1.83598	1.35854	up	0.434489	0.0371199	0.194292	no	chrX	152657424	152661718	-	2	circRNA	-	ENSMUST00000101141	Shroom2	mRNA	chrX:152623335-152657423|chrX:152661718-152673531	shroom family member 2 [Source:MGI Symbol;Acc:MGI:107194]	GO:0005515(protein binding);GO:0005886(plasma membrane);GO:0005737(cytoplasm);GO:0070062(extracellular exosome);GO:0016477(cell migration);GO:0005856(cytoskeleton);GO:0019904(protein domain specific binding);GO:0007420(brain development);GO:0043296(apical junction complex);GO:0043025(neuronal cell body);GO:0016324(apical plasma membrane);GO:0051015(actin filament binding);GO:0005938(cell cortex);…	NA
circRNA1033	324.617	359.833	301.667	335.333	209	205.833	2.84809	2.94837	2.47651	2.64925	1.85589	1.93879	2.75766	2.14798	up	0.360465	0.121091	0.334741	no	chrX	152657424	152673663	-	3	circRNA	-	ENSMUST00000101141	Shroom2	mRNA	chrX:152623335-152657423|chrX:152673663-152695639	shroom family member 2 [Source:MGI Symbol;Acc:MGI:107194]	GO:0005515(protein binding);GO:0005886(plasma membrane);GO:0005737(cytoplasm);GO:0070062(extracellular exosome);GO:0016477(cell migration);GO:0005856(cytoskeleton);GO:0019904(protein domain specific binding);GO:0007420(brain development);GO:0043296(apical junction complex);GO:0043025(neuronal cell body);GO:0016324(apical plasma membrane);GO:0051015(actin filament binding);GO:0005938(cell cortex);…	NA
circRNA1034	703.817	844.833	649.01	688.533	465	458.833	5.84457	6.55183	5.04284	5.14851	3.90813	4.09054	5.81308	4.3824	up	0.407583	0.0709363	0.260376	no	chrX	152657424	152695791	-	4	circRNA	-	ENSMUST00000101141	Shroom2	mRNA	chrX:152623335-152657423|chrX:152695791-152769285	shroom family member 2 [Source:MGI Symbol;Acc:MGI:107194]	GO:0005515(protein binding);GO:0005886(plasma membrane);GO:0005737(cytoplasm);GO:0070062(extracellular exosome);GO:0016477(cell migration);GO:0005856(cytoskeleton);GO:0019904(protein domain specific binding);GO:0007420(brain development);GO:0043296(apical junction complex);GO:0043025(neuronal cell body);GO:0016324(apical plasma membrane);GO:0051015(actin filament binding);GO:0005938(cell cortex);…	NA
circRNA1035	699	641	768	935	697	665	11.6092	9.94213	11.9348	13.9829	11.716	11.8571	11.162	12.5187	down	-0.165482	0.231819	0.465536	no	chrX	160541369	160564359	+	12	circRNA	-	ENSMUST00000112377	Phka2	mRNA	chrX:160533077-160541368|chrX:160564359-160574642	phosphorylase kinase alpha 2 [Source:MGI Symbol;Acc:MGI:97577]	GO:0005886(plasma membrane);GO:0005516(calmodulin binding);GO:0005977(glycogen metabolic process);GO:0004689(phosphorylase kinase activity);GO:0005964(phosphorylase kinase complex)	04020(Calcium signaling pathway);04910(Insulin signaling pathway)
circRNA1036	1550.25	2073	1439	1394	1139.5	680	30.5435	38.143	26.5283	24.7311	22.7224	14.3833	31.7383	20.6123	up	0.622719	0.0753407	0.266223	no	chrX	169926954	169984083	+	5	circRNA	-	ENSMUST00000112104	Mid1	mRNA	chrX:169685372-169926953|chrX:169984083-169984998	midline 1 [Source:MGI Symbol;Acc:MGI:1100537]	GO:0046982(protein heterodimerization activity);GO:0005515(protein binding);GO:0005737(cytoplasm);GO:0008270(zinc ion binding);GO:0042802(identical protein binding);GO:0031625(ubiquitin protein ligase binding);GO:0016874(ligase activity);GO:0042803(protein homodimerization activity);GO:0005874(microtubule);GO:0008017(microtubule binding);GO:0015630(microtubule cytoskeleton);GO:0032874(positive re…	04120(Ubiquitin mediated proteolysis)
circRNA1037	340.667	384	379	431	289	358	12.7123	13.3821	13.2332	14.4822	10.9148	14.342	13.1092	13.2464	down	-0.0150157	0.917825	0.956539	no	chr13	6552634	6556702	+	5	circRNA	-	ENSMUST00000021611	Pitrm1	mRNA	chr13:6549682-6552633|chr13:6556702-6557761	pitrilysin metallepetidase 1 [Source:MGI Symbol;Acc:MGI:1916867]	GO:0006508(proteolysis);GO:0008270(zinc ion binding);GO:0005739(mitochondrion);GO:0005759(mitochondrial matrix);GO:0016485(protein processing);GO:0004222(metalloendopeptidase activity)	NA
circRNA1038	310.367	355.333	326.25	344.25	260.417	292.167	10.2659	10.9763	10.0973	10.2532	8.71794	10.3749	10.4465	9.78203	up	0.0948125	0.348149	0.567782	no	chr13	8835297	8849669	-	6	circRNA	-	ENSMUST00000054251	Wdr37	mRNA	chr13:8820545-8835296|chr13:8849669-8853669	WD repeat domain 37 [Source:MGI Symbol;Acc:MGI:1920393]	GO:0003674(molecular_function);GO:0000460(maturation of 5.8S rRNA);GO:0000470(maturation of LSU-rRNA);GO:0030687(preribosome, large subunit precursor);GO:0070545(PeBoW complex)	NA
circRNA1039	1911.17	2429	2198.83	2257.2	1863.5	1883.5	20.647	24.5066	22.227	21.9579	20.3756	21.8452	22.4602	21.3929	up	0.0702379	0.453897	0.656998	no	chr13	9493105	9604625	+	18	circRNA	-	ENSMUST00000174552	Dip2c	mRNA	chr13:9277066-9493104|chr13:9604625-9606322	disco interacting protein 2 homolog C [Source:MGI Symbol;Acc:MGI:1920179]	GO:0005575(cellular_component);GO:0008150(biological_process);GO:0003674(molecular_function);GO:0008152(metabolic process);GO:0003824(catalytic activity)	NA
circRNA104	1020.52	1398.52	1272.33	1345.48	1223.6	1189.1	27.9206	35.7331	32.5714	33.1472	33.8818	34.9265	32.075	33.9852	down	-0.0834561	0.490899	0.682784	no	chr6	31418931	31459067	+	8	circRNA	-	ENSMUST00000026699	Mkln1	mRNA	chr6:31398954-31418930|chr6:31459067-31468130	muskelin 1, intracellular mediator containing kelch motifs [Source:MGI Symbol;Acc:MGI:1351638]	GO:0005515(protein binding);GO:0005737(cytoplasm);GO:0005829(cytosol);GO:0007160(cell-matrix adhesion);GO:0005938(cell cortex);GO:0008360(regulation of cell shape);GO:0001726(ruffle);GO:0031532(actin cytoskeleton reorganization)	NA
circRNA1040	141	171	159	160	120	141	11.7088	13.2613	12.3544	11.964	10.0855	12.5703	12.4415	11.5399	up	0.108527	0.37178	0.587184	no	chr13	14181220	14184505	+	2	circRNA	-	ENSMUST00000110536	Arid4b	mRNA	chr13:14164942-14181219|chr13:14184505-14186816	AT rich interactive domain 4B (RBP1-like) [Source:MGI Symbol;Acc:MGI:2137512]	GO:0005634(nucleus);GO:0005515(protein binding);GO:0045944(positive regulation of transcription from RNA polymerase II promoter);GO:0006351(transcription, DNA-templated);GO:0044212(transcription regulatory region DNA binding);GO:0007283(spermatogenesis);GO:0006349(regulation of gene expression by genetic imprinting);GO:0034773(histone H4-K20 trimethylation);GO:0036124(histone H3-K9 trimethylation…	NA
circRNA1041	719.7	1137.5	965.833	879.667	884	904.5	12.2462	18.0758	15.3774	13.4781	15.2238	16.523	15.2331	15.075	up	0.0150523	0.938936	0.96684	no	chr13	17750257	17772957	-	6	circRNA	-	ENSMUST00000042365	Cdk13	mRNA	chr13:17739192-17750256|chr13:17772957-17803437	cyclin-dependent kinase 13 [Source:MGI Symbol;Acc:MGI:1916812]	GO:0005524(ATP binding);GO:0005615(extracellular space);GO:0005794(Golgi apparatus);GO:0005737(cytoplasm);GO:0005654(nucleoplasm);GO:0016607(nuclear speck);GO:0030097(hemopoiesis);GO:0044822(poly(A) RNA binding);GO:0030332(cyclin binding);GO:0004693(cyclin-dependent protein serine/threonine kinase activity);GO:0051726(regulation of cell cycle);GO:0008353(RNA polymerase II carboxy-terminal domain …	NA
circRNA1042	287.533	494.667	347.583	314.667	351	380	5.95355	9.56531	6.73407	5.86681	7.3556	8.44704	7.41764	7.22315	up	0.0383326	0.891525	0.941844	no	chr13	17763104	17772957	-	4	circRNA	-	ENSMUST00000042365	Cdk13	mRNA	chr13:17751860-17763103|chr13:17772957-17803437	cyclin-dependent kinase 13 [Source:MGI Symbol;Acc:MGI:1916812]	GO:0005524(ATP binding);GO:0005615(extracellular space);GO:0005794(Golgi apparatus);GO:0005737(cytoplasm);GO:0005654(nucleoplasm);GO:0016607(nuclear speck);GO:0030097(hemopoiesis);GO:0044822(poly(A) RNA binding);GO:0030332(cyclin binding);GO:0004693(cyclin-dependent protein serine/threonine kinase activity);GO:0051726(regulation of cell cycle);GO:0008353(RNA polymerase II carboxy-terminal domain …	NA
circRNA1043	2980.23	3103.5	3063.75	5908.58	4021.83	4133.33	72.3839	70.3951	69.6268	129.223	98.8643	107.777	70.8019	111.955	down	-0.661055	0.0437092	0.20515	no	chr13	23875489	23880726	+	7	circRNA	-	ENSMUST00000110413	Slc17a1	mRNA	chr13:23874765-23875488|chr13:23880726-23887972	solute carrier family 17 (sodium phosphate), member 1 [Source:MGI Symbol;Acc:MGI:103209]	GO:0005887(integral component of plasma membrane);GO:0035725(sodium ion transmembrane transport);GO:0005436(sodium:phosphate symporter activity);GO:0015321(sodium-dependent phosphate transmembrane transporter activity);GO:0035435(phosphate ion transmembrane transport);GO:0044341(sodium-dependent phosphate transport);GO:0046415(urate metabolic process)	NA
circRNA1044	307.75	332.667	312.5	309.25	252	264.75	6.53863	6.60079	6.21255	5.91646	5.41891	6.0389	6.45066	5.79142	up	0.155528	0.0522788	0.224076	no	chr13	24064577	24094570	-	9	circRNA	-	ENSMUST00000125901	Lrrc16a	mRNA	chr13:24049660-24064576|chr13:24094570-24098805	leucine rich repeat containing 16A [Source:MGI Symbol;Acc:MGI:1915982]	GO:0005634(nucleus);GO:0005886(plasma membrane);GO:0005737(cytoplasm);GO:0070062(extracellular exosome);GO:0016477(cell migration);GO:0045111(intermediate filament cytoskeleton);GO:0031252(cell leading edge);GO:0032403(protein complex binding);GO:0031941(filamentous actin);GO:0030027(lamellipodium);GO:1900026(positive regulation of substrate adhesion-dependent cell spreading);GO:0030032(lamellipo…	NA
circRNA1045	582.333	708	651.5	175	134	75	24.0518	27.3091	25.178	6.50845	5.60149	3.3256	25.5129	5.14518	up	2.30994	0.000110845	0.0419161	yes	chr13	25102333	25119406	+	5	circRNA	-	ENSMUST00000036932	Dcdc2a	mRNA	chr13:25061289-25102332|chr13:25119406-25120364	doublecortin domain containing 2a [Source:MGI Symbol;Acc:MGI:2652818]	GO:0003674(molecular_function);GO:0005634(nucleus);GO:0005737(cytoplasm);GO:0035556(intracellular signal transduction);GO:1902017(regulation of cilium assembly);GO:0007605(sensory perception of sound);GO:0005930(axoneme);GO:0045880(positive regulation of smoothened signaling pathway);GO:0072372(primary cilium);GO:0008542(visual learning);GO:0048813(dendrite morphogenesis);GO:0001764(neuron migrat…	NA
circRNA1046	1460.83	1738	1821	1190	920	809.833	52.2789	58.0864	60.9771	38.3475	33.3225	31.1139	57.1142	34.2613	up	0.737269	0.00265258	0.0747778	no	chr13	28608518	28669994	-	3	circRNA	processed_transcript	ENSMUST00000148885	2610307P16Rik	lncRNA	chr13:28561579-28608517|chr13:28669994-28772618	RIKEN cDNA 2610307P16 gene [Source:MGI Symbol;Acc:MGI:1919768]	NA	NA
circRNA1047	1594.5	1899	1633	1762	1416.5	1354	106.83	118.821	102.373	106.301	96.0525	97.3914	109.341	99.9151	up	0.130065	0.194821	0.424435	no	chr13	29691599	29777301	-	4	circRNA	-	ENSMUST00000140278	Cdkal1	mRNA	chr13:29625724-29691598|chr13:29777301-29846227	CDK5 regulatory subunit associated protein 1-like 1 [Source:MGI Symbol;Acc:MGI:1921765]	GO:0016021(integral component of membrane);GO:0046872(metal ion binding);GO:0005789(endoplasmic reticulum membrane);GO:0016020(membrane);GO:0005783(endoplasmic reticulum);GO:0051539(4 iron, 4 sulfur cluster binding);GO:0005791(rough endoplasmic reticulum);GO:0035600(tRNA methylthiolation);GO:0035598(N6-threonylcarbomyladenosine methylthiotransferase activity);GO:0061712(tRNA (N(6)-L-threonylcarba…	NA
circRNA1048	121	142	104	81	56	41	8.91758	9.77346	7.17176	5.3754	4.17708	3.24398	8.62093	4.26549	up	1.01513	0.012613	0.129968	yes	chr13	30194536	30202420	+	3	circRNA	-	ENSMUST00000047311	Mboat1	mRNA	chr13:30136762-30194535|chr13:30202420-30219635	membrane bound O-acyltransferase domain containing 1 [Source:MGI Symbol;Acc:MGI:2387184]	GO:0016021(integral component of membrane);GO:0005575(cellular_component);GO:0008150(biological_process);GO:0003674(molecular_function);GO:0005783(endoplasmic reticulum);GO:0008654(phospholipid biosynthetic process);GO:0016747(transferase activity, transferring acyl groups other than amino-acyl groups)	00561(Glycerolipid metabolism);00564(Glycerophospholipid metabolism)
circRNA1049	78	81	50	40	23	30	2.75791	2.67466	1.6542	1.27353	0.82307	1.13878	2.36226	1.07846	up	1.13119	0.0544536	0.228827	no	chr13	35815909	35816575	+	1	circRNA	-	ENSMUST00000075220	Cdyl	mRNA	chr13:35790175-35815908|chr13:35816575-35856662	chromodomain protein, Y chromosome-like [Source:MGI Symbol;Acc:MGI:1339956]	GO:0006355(regulation of transcription, DNA-templated);GO:0005634(nucleus);GO:0005654(nucleoplasm);GO:0006351(transcription, DNA-templated);GO:0035064(methylated histone binding);GO:0007283(spermatogenesis);GO:0003714(transcription corepressor activity);GO:1903507(negative regulation of nucleic acid-templated transcription);GO:0004402(histone acetyltransferase activity);GO:0016573(histone acetyla…	NA
circRNA105	525	542	409	524.333	443	382	19.4371	18.74	14.1686	17.4801	16.5997	15.1834	17.4486	16.421	up	0.087563	0.609776	0.765185	no	chr6	34886066	34891537	-	5	circRNA	-	ENSMUST00000081214	Wdr91	mRNA	chr6:34884381-34886065|chr6:34891537-34892340	WD repeat domain 91 [Source:MGI Symbol;Acc:MGI:2141558]	GO:0005575(cellular_component);GO:0008150(biological_process);GO:0003674(molecular_function)	NA
circRNA1050	540.083	594.5	470.833	599	501.5	492	18.8419	19.3694	15.3696	18.8172	17.7076	18.4274	17.8603	18.3174	down	-0.0364566	0.754465	0.861579	no	chr13	37888871	37899787	+	5	circRNA	-	ENSMUST00000110238	Rreb1	mRNA	chr13:37826344-37888870|chr13:37899787-37916021	ras responsive element binding protein 1 [Source:MGI Symbol;Acc:MGI:2443664]	GO:0046872(metal ion binding);GO:0005634(nucleus);GO:0005737(cytoplasm);GO:0003700(transcription factor activity, sequence-specific DNA binding);GO:0070062(extracellular exosome);GO:0045892(negative regulation of transcription, DNA-templated);GO:0005654(nucleoplasm);GO:0016607(nuclear speck);GO:0005730(nucleolus);GO:0043565(sequence-specific DNA binding);GO:0000122(negative regulation of transcri…	NA
circRNA1051	954	785.5	882	1063.5	875.5	754.5	7.20654	5.54145	6.23416	7.23402	6.69357	6.11887	6.32739	6.68215	down	-0.0787037	0.578643	0.744013	no	chr13	37928123	37932489	+	2	circRNA	-	ENSMUST00000128570	Rreb1	mRNA	chr13:37916595-37928122|chr13:37932489-37941542	ras responsive element binding protein 1 [Source:MGI Symbol;Acc:MGI:2443664]	GO:0046872(metal ion binding);GO:0005634(nucleus);GO:0005737(cytoplasm);GO:0003700(transcription factor activity, sequence-specific DNA binding);GO:0070062(extracellular exosome);GO:0045892(negative regulation of transcription, DNA-templated);GO:0005654(nucleoplasm);GO:0016607(nuclear speck);GO:0005730(nucleolus);GO:0043565(sequence-specific DNA binding);GO:0000122(negative regulation of transcri…	NA
circRNA1052	3.66667	3	2.66667	1.66667	2.33333	2	0.550787	0.420854	0.37481	0.225437	0.354741	0.322534	0.448817	0.300904	up	0.576825	0.0925847	0.290862	no	chr13	43096650	43096806	+	1	circRNA	-	ENSMUST00000128646	Phactr1	mRNA	chr13:43094996-43096649|chr13:43096806-43122998	phosphatase and actin regulator 1 [Source:MGI Symbol;Acc:MGI:2659021]	GO:0005634(nucleus);GO:0005829(cytosol);GO:0045202(synapse);GO:0030054(cell junction);GO:0048870(cell motility);GO:0003779(actin binding);GO:0004864(protein phosphatase inhibitor activity);GO:0043086(negative regulation of catalytic activity);GO:0031532(actin cytoskeleton reorganization);GO:0043149(stress fiber assembly);GO:0008157(protein phosphatase 1 binding);GO:0031032(actomyosin structure or…	NA
circRNA1053	516.893	648.65	629.586	591.55	535.15	548.3	10.7974	12.654	12.3056	11.1269	11.314	12.2961	11.919	11.579	up	0.0417502	0.645576	0.79108	no	chr13	43406612	43425214	-	8	circRNA	-	ENSMUST00000144326	Ranbp9	mRNA	chr13:43403689-43406611|chr13:43425214-43430447	RAN binding protein 9 [Source:MGI Symbol;Acc:MGI:1928741]	GO:0070373(negative regulation of ERK1 and ERK2 cascade);GO:0019899(enzyme binding);GO:0005515(protein binding);GO:0005634(nucleus);GO:0005737(cytoplasm)	NA
circRNA1054	710.126	870.15	881.586	821.05	717.65	813.8	13.8637	15.8649	16.1042	14.4337	14.1801	17.0567	15.2776	15.2235	up	0.00511789	0.96523	0.981006	no	chr13	43412411	43434981	-	9	circRNA	-	ENSMUST00000144326	Ranbp9	mRNA	chr13:43406723-43412410|chr13:43434981-43436089	RAN binding protein 9 [Source:MGI Symbol;Acc:MGI:1928741]	GO:0070373(negative regulation of ERK1 and ERK2 cascade);GO:0019899(enzyme binding);GO:0005515(protein binding);GO:0005634(nucleus);GO:0005737(cytoplasm)	NA
circRNA1055	2553.3	2762.45	2680.51	3081.21	3646.65	3860.92	158.882	160.533	156.071	172.646	229.662	257.926	158.495	220.078	down	-0.473578	0.133072	0.351042	no	chr13	45795509	45956575	-	3	circRNA	-	ENSMUST00000091628	Atxn1	mRNA	chr13:45735178-45795508|chr13:45956575-45964814	ataxin 1 [Source:MGI Symbol;Acc:MGI:104783]	GO:0042272(nuclear RNA export factor complex);GO:0034046(poly(G) binding);GO:0008266(poly(U) RNA binding);GO:0042405(nuclear inclusion body);GO:0051168(nuclear export);GO:0043621(protein self-association);GO:0016363(nuclear matrix);GO:0008022(protein C-terminus binding);GO:0043231(intracellular membrane-bounded organelle);GO:0005654(nucleoplasm);GO:0042802(identical protein binding);GO:0005515(pr…	NA
circRNA1056	711.833	1055	890	693	698	564	19.566	27.0816	22.89	17.1523	19.4179	16.6432	23.1792	17.7378	up	0.386006	0.11554	0.326953	no	chr13	46709912	46717323	-	5	circRNA	-	ENSMUST00000021803	Nup153	mRNA	chr13:46709810-46709911|chr13:46717323-46727359	nucleoporin 153 [Source:MGI Symbol;Acc:MGI:2385621]	GO:0005737(cytoplasm);GO:0031965(nuclear membrane);GO:0005643(nuclear pore);GO:0017056(structural constituent of nuclear pore);GO:0034399(nuclear periphery);GO:0051292(nuclear pore complex assembly);GO:0005730(nucleolus);GO:0042802(identical protein binding);GO:0005487(nucleocytoplasmic transporter activity);GO:0006405(RNA export from nucleus);GO:0006606(protein import into nucleus);GO:0044613(nu…	NA
circRNA1057	1036	980	1059	1361	735	881	108.109	95.5053	103.402	127.887	77.6271	98.6988	102.339	101.404	up	0.0132381	0.955488	0.976191	no	chr13	48932297	48934078	-	2	circRNA	-	ENSMUST00000060805	Fam120a	mRNA	chr13:48922250-48932296|chr13:48934078-48945941	family with sequence similarity 120, member A [Source:MGI Symbol;Acc:MGI:2446163]	GO:0005634(nucleus);GO:0005886(plasma membrane);GO:0005737(cytoplasm);GO:0016020(membrane);GO:0044822(poly(A) RNA binding)	NA
circRNA1058	1288.5	1524	1337.25	1059.79	1046.5	949	41.1754	45.4819	39.9852	30.4956	33.8468	32.5577	42.2142	32.3	up	0.386191	0.0120223	0.128528	no	chr13	51123088	51144535	+	4	circRNA	-	ENSMUST00000095797	Spin1	mRNA	chr13:51100990-51123087|chr13:51144535-51148961	spindlin 1 [Source:MGI Symbol;Acc:MGI:109242]	GO:0007276(gamete generation);GO:0003677(DNA binding);GO:0005634(nucleus);GO:0005737(cytoplasm);GO:0005730(nucleolus);GO:0016569(covalent chromatin modification);GO:0035064(methylated histone binding);GO:0007275(multicellular organism development);GO:0005819(spindle);GO:0016055(Wnt signaling pathway);GO:0030177(positive regulation of Wnt signaling pathway);GO:0007143(female meiotic division);GO:0…	NA
circRNA1059	2375.96	2553.7	2557.05	2418.41	2111.83	2112.31	11.7103	11.7543	11.7923	10.7331	10.5344	11.1769	11.7523	10.8148	up	0.119942	0.0368877	0.194292	no	chr13	55213204	55282782	+	11	circRNA	-	ENSMUST00000099490	Nsd1	mRNA	chr13:55209875-55213203|chr13:55282782-55290054	nuclear receptor-binding SET-domain protein 1 [Source:MGI Symbol;Acc:MGI:1276545]	GO:1903025(regulation of RNA polymerase II regulatory region sequence-specific DNA binding);GO:0000414(regulation of histone H3-K36 methylation);GO:0046975(histone methyltransferase activity (H3-K36 specific));GO:0033135(regulation of peptidyl-serine phosphorylation);GO:0000979(RNA polymerase II core promoter sequence-specific DNA binding);GO:0050681(androgen receptor binding);GO:0003712(transcri…	00310(Lysine degradation)
circRNA106	217.9	239.417	229.75	237.667	218.833	220.583	5.62857	5.77555	5.553	5.52806	5.72107	6.11711	5.65237	5.78875	down	-0.034395	0.523359	0.705679	no	chr6	35064889	35080226	-	6	circRNA	-	ENSMUST00000114989	Cnot4	mRNA	chr6:35056268-35064888|chr6:35080226-35133501	CCR4-NOT transcription complex, subunit 4 [Source:MGI Symbol;Acc:MGI:1859026]	GO:0051865(protein autoubiquitination);GO:0030014(CCR4-NOT complex);GO:0005515(protein binding);GO:0044822(poly(A) RNA binding);GO:0004842(ubiquitin-protein transferase activity);GO:0006355(regulation of transcription, DNA-templated);GO:0005634(nucleus);GO:0000166(nucleotide binding);GO:0005737(cytoplasm);GO:0008270(zinc ion binding);GO:0006351(transcription, DNA-templated);GO:0016874(ligase acti…	03018(RNA degradation)
circRNA1060	4430.16	5215.53	4666.8	4591.31	3915.58	3926.73	16.1159	17.7187	15.885	15.0396	14.4163	15.3356	16.5732	14.9305	up	0.150591	0.086498	0.281516	no	chr13	55213204	55310541	+	21	circRNA	-	ENSMUST00000099490	Nsd1	mRNA	chr13:55209875-55213203|chr13:55310541-55312118	nuclear receptor-binding SET-domain protein 1 [Source:MGI Symbol;Acc:MGI:1276545]	GO:1903025(regulation of RNA polymerase II regulatory region sequence-specific DNA binding);GO:0000414(regulation of histone H3-K36 methylation);GO:0046975(histone methyltransferase activity (H3-K36 specific));GO:0033135(regulation of peptidyl-serine phosphorylation);GO:0000979(RNA polymerase II core promoter sequence-specific DNA binding);GO:0050681(androgen receptor binding);GO:0003712(transcri…	00310(Lysine degradation)
circRNA1061	609.557	658.4	654.869	650.529	538.643	517.378	5.01066	5.05439	5.03694	4.81517	4.48131	4.56585	5.034	4.62078	up	0.123569	0.05201	0.22393	no	chr13	55233895	55248077	+	3	circRNA	-	ENSMUST00000099490	Nsd1	mRNA	chr13:55214150-55233894|chr13:55248077-55260343	nuclear receptor-binding SET-domain protein 1 [Source:MGI Symbol;Acc:MGI:1276545]	GO:1903025(regulation of RNA polymerase II regulatory region sequence-specific DNA binding);GO:0000414(regulation of histone H3-K36 methylation);GO:0046975(histone methyltransferase activity (H3-K36 specific));GO:0033135(regulation of peptidyl-serine phosphorylation);GO:0000979(RNA polymerase II core promoter sequence-specific DNA binding);GO:0050681(androgen receptor binding);GO:0003712(transcri…	00310(Lysine degradation)
circRNA1062	436.414	486	480.869	457.929	390.643	367.378	4.02041	4.18125	4.14505	3.79868	3.64229	3.63344	4.11557	3.69147	up	0.156896	0.00438057	0.0891382	no	chr13	55245518	55248077	+	1	circRNA	-	ENSMUST00000099490	Nsd1	mRNA	chr13:55238862-55245517|chr13:55248077-55260343	nuclear receptor-binding SET-domain protein 1 [Source:MGI Symbol;Acc:MGI:1276545]	GO:1903025(regulation of RNA polymerase II regulatory region sequence-specific DNA binding);GO:0000414(regulation of histone H3-K36 methylation);GO:0046975(histone methyltransferase activity (H3-K36 specific));GO:0033135(regulation of peptidyl-serine phosphorylation);GO:0000979(RNA polymerase II core promoter sequence-specific DNA binding);GO:0050681(androgen receptor binding);GO:0003712(transcri…	00310(Lysine degradation)
circRNA1063	93.2333	80.3833	106.967	103.817	52.6833	74.65	10.9392	8.80805	11.7434	10.9685	6.25622	9.40326	10.4969	8.87598	up	0.241985	0.388166	0.602203	no	chr13	55290055	55290255	+	1	circRNA	-	ENSMUST00000099490	Nsd1	mRNA	chr13:55282782-55290054|chr13:55290255-55291130	nuclear receptor-binding SET-domain protein 1 [Source:MGI Symbol;Acc:MGI:1276545]	GO:1903025(regulation of RNA polymerase II regulatory region sequence-specific DNA binding);GO:0000414(regulation of histone H3-K36 methylation);GO:0046975(histone methyltransferase activity (H3-K36 specific));GO:0033135(regulation of peptidyl-serine phosphorylation);GO:0000979(RNA polymerase II core promoter sequence-specific DNA binding);GO:0050681(androgen receptor binding);GO:0003712(transcri…	00310(Lysine degradation)
circRNA1064	775.533	770	798	756.5	626	637	19.4574	18.0415	18.7334	17.0906	15.8958	17.1576	18.7441	16.7146	up	0.165325	0.0247646	0.165232	no	chr13	56723429	56728629	+	3	circRNA	-	ENSMUST00000069557	Smad5	mRNA	chr13:56703131-56723428|chr13:56728629-56732849	SMAD family member 5 [Source:MGI Symbol;Acc:MGI:1328787]	GO:0046872(metal ion binding);GO:0005634(nucleus);GO:0005515(protein binding);GO:0045944(positive regulation of transcription from RNA polymerase II promoter);GO:0043234(protein complex);GO:0005737(cytoplasm);GO:0006468(protein phosphorylation);GO:0005654(nucleoplasm);GO:0006351(transcription, DNA-templated);GO:0031625(ubiquitin protein ligase binding);GO:0000979(RNA polymerase II core promoter s…	04350(TGF-beta signaling pathway)
circRNA1065	2000.98	1406	1857.9	2126.93	1666	1641	125.174	82.1398	108.749	119.809	105.48	110.208	105.354	111.832	down	-0.0860857	0.664808	0.802697	no	chr13	58030413	58051138	-	3	circRNA	-	ENSMUST00000160860	Klhl3	mRNA	chr13:58019486-58030412|chr13:58051138-58063700	kelch-like 3 [Source:MGI Symbol;Acc:MGI:2445185]	GO:0005829(cytosol);GO:0005856(cytoskeleton);GO:0016567(protein ubiquitination);GO:0042787(protein ubiquitination involved in ubiquitin-dependent protein catabolic process);GO:0004842(ubiquitin-protein transferase activity);GO:0031463(Cul3-RING ubiquitin ligase complex);GO:0050801(ion homeostasis);GO:0003779(actin binding);GO:0070294(renal sodium ion absorption);GO:0070936(protein K48-linked ubiq…	NA
circRNA1066	168.162	209.033	194.367	164.6	125.367	121.676	3.2401	3.76135	3.50415	2.85577	2.44476	2.51692	3.50187	2.60581	up	0.42639	0.011092	0.125045	no	chr13	59495333	59508056	-	6	circRNA	-	ENSMUST00000022040	Agtpbp1	mRNA	chr13:59482604-59495332|chr13:59508056-59512323	ATP/GTP binding protein 1 [Source:MGI Symbol;Acc:MGI:2159437]	GO:0005634(nucleus);GO:0005515(protein binding);GO:0005737(cytoplasm);GO:0006508(proteolysis);GO:0008270(zinc ion binding);GO:0005829(cytosol);GO:0005739(mitochondrion);GO:0015631(tubulin binding);GO:0007628(adult walking behavior);GO:0021772(olfactory bulb development);GO:0060041(retina development in camera-type eye);GO:0021702(cerebellar Purkinje cell differentiation);GO:0021549(cerebellum dev…	NA
circRNA1067	144.333	89	130	137	122.5	155	8.38402	4.82807	7.06578	7.16589	7.20186	9.66608	6.75929	8.01127	down	-0.24516	0.401441	0.615016	no	chr13	63061035	63068285	+	2	circRNA	-	ENSMUST00000091560	2010111I01Rik	mRNA	chr13:63033189-63061034|chr13:63068285-63156545	RIKEN cDNA 2010111I01 gene [Source:MGI Symbol;Acc:MGI:1919311]	GO:0004177(aminopeptidase activity);GO:0008237(metallopeptidase activity);GO:0006508(proteolysis)	NA
circRNA1068	103.5	110	99	134	79	100	9.38812	9.31814	8.40242	10.9448	7.25251	9.73803	9.03623	9.31177	down	-0.0433354	0.827466	0.904844	no	chr13	64243634	64247318	-	3	circRNA	-	ENSMUST00000109769	Cdc14b	mRNA	chr13:64225648-64243633|chr13:64247318-64248404	CDC14 cell division cycle 14B [Source:MGI Symbol;Acc:MGI:2441808]	GO:0005634(nucleus);GO:0005737(cytoplasm);GO:0031965(nuclear membrane);GO:0005654(nucleoplasm);GO:0005730(nucleolus);GO:0006281(DNA repair);GO:0004725(protein tyrosine phosphatase activity);GO:0006470(protein dephosphorylation);GO:1904668(positive regulation of ubiquitin protein ligase activity);GO:0008138(protein tyrosine/serine/threonine phosphatase activity);GO:0004722(protein serine/threonine…	04110(Cell cycle)
circRNA1069	178	165	215	259	228	159	2.15941	1.86938	2.44053	2.8293	2.79945	2.07083	2.15644	2.56653	down	-0.251166	0.250443	0.481448	no	chr13	67314646	67317977	-	2	circRNA	-	ENSMUST00000169142	Zfp595	mRNA	chr13:67313898-67314645|chr13:67317977-67320271	zinc finger protein 595 [Source:MGI Symbol;Acc:MGI:3040707]	GO:0005575(cellular_component);GO:0003676(nucleic acid binding);GO:0005622(intracellular);GO:0006355(regulation of transcription, DNA-templated);GO:0046872(metal ion binding);GO:0003700(transcription factor activity, sequence-specific DNA binding)	NA
circRNA107	45.0667	61.75	44.75	49	54.5	40.25	2.2906	2.93109	2.12823	2.24261	2.80358	2.1963	2.44997	2.41416	up	0.0212405	0.914779	0.9555	no	chr6	35077981	35080226	-	2	circRNA	-	ENSMUST00000202143	Cnot4	mRNA	chr6:35070303-35077980|chr6:35080226-35133501	CCR4-NOT transcription complex, subunit 4 [Source:MGI Symbol;Acc:MGI:1859026]	GO:0051865(protein autoubiquitination);GO:0030014(CCR4-NOT complex);GO:0005515(protein binding);GO:0044822(poly(A) RNA binding);GO:0004842(ubiquitin-protein transferase activity);GO:0006355(regulation of transcription, DNA-templated);GO:0005634(nucleus);GO:0000166(nucleotide binding);GO:0005737(cytoplasm);GO:0008270(zinc ion binding);GO:0006351(transcription, DNA-templated);GO:0016874(ligase acti…	03018(RNA degradation)
circRNA1070	101.5	133.5	130	103.25	73.5	85	8.19775	10.0695	9.82433	7.50901	6.00813	7.37022	9.36386	6.96245	up	0.427508	0.0358254	0.190965	no	chr13	69512890	69515903	-	3	circRNA	-	ENSMUST00000198607	Papd7	mRNA	chr13:69510727-69512889|chr13:69515903-69533487	PAP associated domain containing 7 [Source:MGI Symbol;Acc:MGI:2682295]	GO:0003674(molecular_function);GO:0046872(metal ion binding);GO:0003677(DNA binding);GO:0005634(nucleus);GO:0005737(cytoplasm);GO:0042493(response to drug);GO:0005654(nucleoplasm);GO:0007067(mitotic nuclear division);GO:0051301(cell division);GO:0003887(DNA-directed DNA polymerase activity);GO:0071897(DNA biosynthetic process);GO:0004652(polynucleotide adenylyltransferase activity)	03018(RNA degradation)
circRNA1071	399.333	197	307	367.5	359	333	22.9142	10.5568	16.4831	18.9885	20.8491	20.5138	16.6514	20.1171	down	-0.272783	0.43448	0.643908	no	chr13	69621605	69627166	+	4	circRNA	-	ENSMUST00000109699	Nsun2	mRNA	chr13:69619638-69621604|chr13:69627166-69627559	NOL1/NOP2/Sun domain family member 2 [Source:MGI Symbol;Acc:MGI:107252]	GO:0005634(nucleus);GO:0005737(cytoplasm);GO:0005730(nucleolus);GO:0044822(poly(A) RNA binding);GO:0000049(tRNA binding);GO:0005819(spindle);GO:0007067(mitotic nuclear division);GO:0051301(cell division);GO:0007286(spermatid development);GO:0033391(chromatoid body);GO:0016428(tRNA (cytosine-5-)-methyltransferase activity);GO:0030488(tRNA methylation);GO:0033313(meiotic cell cycle checkpoint)	NA
circRNA1072	551.5	604	543	575	629	511	14.0458	14.366	12.9399	13.1866	16.2134	13.9719	13.7839	14.4573	down	-0.0688125	0.552707	0.72823	no	chr13	74189161	74193289	-	3	circRNA	-	ENSMUST00000035934	Exoc3	mRNA	chr13:74184773-74189160|chr13:74193289-74199455	exocyst complex component 3 [Source:MGI Symbol;Acc:MGI:2443972]	GO:0015031(protein transport);GO:0006887(exocytosis);GO:0061024(membrane organization);GO:0000145(exocyst);GO:0051601(exocyst localization);GO:0000149(SNARE binding);GO:0030667(secretory granule membrane);GO:0098641(cadherin binding involved in cell-cell adhesion);GO:0005913(cell-cell adherens junction);GO:0005515(protein binding)	04530(Tight junction)
circRNA1073	345.25	427	401.833	416.783	387.333	366.25	4.14154	4.78359	4.5103	4.50197	4.70258	4.7167	4.47848	4.64042	down	-0.0512463	0.483986	0.676588	no	chr13	77066600	77126714	-	14	circRNA	-	ENSMUST00000151524	Slf1	mRNA	chr13:77051294-77066599|chr13:77126714-77135352	SMC5-SMC6 complex localization factor 1 [Source:MGI Symbol;Acc:MGI:2145448]	GO:0000786(nucleosome);GO:0005634(nucleus);GO:0005515(protein binding);GO:0005737(cytoplasm);GO:0006281(DNA repair);GO:0005813(centrosome);GO:0006974(cellular response to DNA damage stimulus);GO:0031625(ubiquitin protein ligase binding);GO:0032403(protein complex binding);GO:0031334(positive regulation of protein complex assembly);GO:0042405(nuclear inclusion body);GO:0035861(site of double-stran…	NA
circRNA1074	78.5	105.5	86.5	152	124.5	98	1.78183	2.23639	1.83714	3.10673	2.86015	2.38811	1.95179	2.785	down	-0.512881	0.0371137	0.194292	no	chr13	77316348	77334363	+	5	circRNA	-	ENSMUST00000168779	2210408I21Rik	mRNA	chr13:77303460-77316347|chr13:77334363-77612526	RIKEN cDNA 2210408I21 gene [Source:MGI Symbol;Acc:MGI:1919621]	GO:0005575(cellular_component);GO:0008150(biological_process);GO:0003674(molecular_function)	NA
circRNA1075	38.5	64.5	45.5	79	72.5	69	1.11544	1.7452	1.23347	2.061	2.12593	2.1462	1.36471	2.11104	down	-0.629365	0.0586428	0.237281	no	chr13	77323365	77334363	+	4	circRNA	-	ENSMUST00000168779	2210408I21Rik	mRNA	chr13:77316572-77323364|chr13:77334363-77612526	RIKEN cDNA 2210408I21 gene [Source:MGI Symbol;Acc:MGI:1919621]	GO:0005575(cellular_component);GO:0008150(biological_process);GO:0003674(molecular_function)	NA
circRNA1076	276.25	192	199	184	150	145	14.9084	9.67675	10.0488	8.94153	8.19303	8.401	11.5447	8.51185	up	0.439681	0.212081	0.44403	no	chr13	92492503	92495097	-	3	circRNA	-	ENSMUST00000022217	Zfyve16	mRNA	chr13:92488623-92492502|chr13:92495097-92500212	zinc finger, FYVE domain containing 16 [Source:MGI Symbol;Acc:MGI:2145181]	GO:0046872(metal ion binding);GO:0005737(cytoplasm);GO:0005769(early endosome);GO:0031901(early endosome membrane);GO:0043231(intracellular membrane-bounded organelle);GO:0005545(1-phosphatidylinositol binding);GO:0005547(phosphatidylinositol-3,4,5-trisphosphate binding);GO:0008565(protein transporter activity);GO:0006622(protein targeting to lysosome);GO:0016197(endosomal transport);GO:0005515(p…	04144(Endocytosis);04350(TGF-beta signaling pathway)
circRNA1077	184	263	239	259	189	247	8.31302	11.0967	10.1035	10.5367	8.64223	11.9804	9.83774	10.3864	down	-0.078303	0.68721	0.818775	no	chr13	93341756	93356079	+	4	circRNA	-	ENSMUST00000109494	Homer1	mRNA	chr13:93305302-93341755|chr13:93356079-93386344	homer scaffolding protein 1 [Source:MGI Symbol;Acc:MGI:1347345]	GO:0005515(protein binding);GO:0005886(plasma membrane);GO:0005737(cytoplasm);GO:0016020(membrane);GO:0030424(axon);GO:0030054(cell junction);GO:0043005(neuron projection);GO:0030018(Z disc);GO:0014069(postsynaptic density);GO:0045211(postsynaptic membrane);GO:0045177(apical part of cell);GO:0044325(ion channel binding);GO:0051592(response to calcium ion);GO:0048741(skeletal muscle fiber developm…	NA
circRNA1078	526.667	447.5	546.5	439.5	481.5	402.5	24.4022	19.3636	23.6927	18.3365	22.5794	20.0213	22.4862	20.3124	up	0.146676	0.341494	0.56501	no	chr13	94208136	94229842	-	4	circRNA	-	ENSMUST00000022197	Scamp1	mRNA	chr13:94204163-94208135|chr13:94229842-94232071	secretory carrier membrane protein 1 [Source:MGI Symbol;Acc:MGI:1349480]	GO:0016021(integral component of membrane);GO:0005515(protein binding);GO:0015031(protein transport);GO:0005654(nucleoplasm);GO:0043231(intracellular membrane-bounded organelle);GO:0045202(synapse);GO:0055038(recycling endosome membrane);GO:0005802(trans-Golgi network);GO:0030054(cell junction);GO:0006887(exocytosis);GO:0008021(synaptic vesicle);GO:0030672(synaptic vesicle membrane);GO:0042589(zy…	NA
circRNA1079	1163.73	1397.67	1259.33	1274.42	1144.83	1061.5	28.6782	32.1663	29.0383	28.2797	28.5539	28.0836	29.9609	28.3057	up	0.0819896	0.272753	0.506467	no	chr13	94471676	94502024	+	7	circRNA	-	ENSMUST00000022196	Ap3b1	mRNA	chr13:94462572-94471675|chr13:94502024-94528164	adaptor-related protein complex 3, beta 1 subunit [Source:MGI Symbol;Acc:MGI:1333879]	GO:0016020(membrane);GO:0006886(intracellular protein transport);GO:0019903(protein phosphatase binding);GO:0005802(trans-Golgi network);GO:0016192(vesicle-mediated transport);GO:0005765(lysosomal membrane);GO:0032438(melanosome organization);GO:0019882(antigen processing and presentation);GO:0007596(blood coagulation);GO:0006829(zinc II ion transport);GO:0030742(GTP-dependent protein binding);GO…	04142(Lysosome)
circRNA108	561.667	630	541.5	696.333	516.5	420.667	18.2958	19.1651	16.5045	20.4246	17.0281	14.7111	17.9885	17.3879	up	0.0489873	0.765986	0.869134	no	chr6	37353557	37364143	-	6	circRNA	-	ENSMUST00000041093	Creb3l2	mRNA	chr6:37336314-37353556|chr6:37364143-37379811	cAMP responsive element binding protein 3-like 2 [Source:MGI Symbol;Acc:MGI:2442695]	GO:0016021(integral component of membrane);GO:0005634(nucleus);GO:0045944(positive regulation of transcription from RNA polymerase II promoter);GO:0005789(endoplasmic reticulum membrane);GO:0005654(nucleoplasm);GO:0045893(positive regulation of transcription, DNA-templated);GO:0005783(endoplasmic reticulum);GO:0002062(chondrocyte differentiation);GO:0044212(transcription regulatory region DNA bin…	NA
circRNA1080	1285.56	1799.67	1436.5	1460.67	1268.33	1208	71.5053	93.4837	74.7622	73.1578	71.4007	72.1349	79.9171	72.2311	up	0.145884	0.378326	0.59408	no	chr13	94501918	94532066	+	3	circRNA	-	ENSMUST00000022196	Ap3b1	mRNA	chr13:94493741-94501917|chr13:94532066-94542778	adaptor-related protein complex 3, beta 1 subunit [Source:MGI Symbol;Acc:MGI:1333879]	GO:0016020(membrane);GO:0006886(intracellular protein transport);GO:0019903(protein phosphatase binding);GO:0005802(trans-Golgi network);GO:0016192(vesicle-mediated transport);GO:0005765(lysosomal membrane);GO:0032438(melanosome organization);GO:0019882(antigen processing and presentation);GO:0007596(blood coagulation);GO:0006829(zinc II ion transport);GO:0030742(GTP-dependent protein binding);GO…	04142(Lysosome)
circRNA1081	268.083	203.333	311.833	270.367	248.667	270.583	8.09525	5.73413	8.81077	7.35153	7.59978	8.77192	7.54672	7.90774	down	-0.0674164	0.749717	0.859616	no	chr13	97929411	97931263	-	2	circRNA	-	ENSMUST00000109426	Arhgef28	mRNA	chr13:97899816-97929410|chr13:97931263-97936674	Rho guanine nucleotide exchange factor (GEF) 28 [Source:MGI Symbol;Acc:MGI:1346016]	GO:0005085(guanyl-nucleotide exchange factor activity)	NA
circRNA1082	850.95	954.35	978.267	952.95	835.45	728.85	21.2141	22.2191	22.8196	21.3921	21.0797	19.507	22.0843	20.6596	up	0.0962055	0.132892	0.350943	no	chr13	97956526	97969329	-	7	circRNA	-	ENSMUST00000109426	Arhgef28	mRNA	chr13:97953963-97956525|chr13:97969329-97970314	Rho guanine nucleotide exchange factor (GEF) 28 [Source:MGI Symbol;Acc:MGI:1346016]	GO:0005085(guanyl-nucleotide exchange factor activity)	NA
circRNA1083	520.4	481.5	573.117	769.167	643.5	529.833	26.5648	22.9543	27.3743	35.3552	33.2461	29.0363	25.6312	32.5459	down	-0.344578	0.0444874	0.207186	no	chr13	98789363	98806397	-	4	circRNA	-	ENSMUST00000040340	Fcho2	mRNA	chr13:98784880-98789362|chr13:98806397-98815075	FCH domain only 2 [Source:MGI Symbol;Acc:MGI:3505790]	GO:0005515(protein binding);GO:0005886(plasma membrane);GO:0072659(protein localization to plasma membrane);GO:0005546(phosphatidylinositol-4,5-bisphosphate binding);GO:0005905(clathrin-coated pit);GO:0001786(phosphatidylserine binding);GO:0035091(phosphatidylinositol binding);GO:0072583(clathrin-mediated endocytosis);GO:0030136(clathrin-coated vesicle);GO:0010324(membrane invagination);GO:004826…	NA
circRNA1084	3634.58	4094	3928.83	4226.5	3589	3447	57.2974	60.2735	57.9528	59.9963	57.2633	58.3384	58.5079	58.5327	down	-0.000611078	0.984562	0.993005	no	chr13	98858386	98884664	-	11	circRNA	-	ENSMUST00000109399	Tnpo1	mRNA	chr13:98856975-98858385|chr13:98884664-98888465	transportin 1 [Source:MGI Symbol;Acc:MGI:2681523]	GO:0005515(protein binding);GO:0005737(cytoplasm);GO:0031965(nuclear membrane);GO:0070062(extracellular exosome);GO:0034399(nuclear periphery);GO:0044822(poly(A) RNA binding);GO:0008565(protein transporter activity);GO:0006607(NLS-bearing protein import into nucleus);GO:0008139(nuclear localization sequence binding);GO:0000060(protein import into nucleus, translocation);GO:0008536(Ran GTPase bind…	NA
circRNA1085	429.5	298	444	414	354	376	10.6399	6.89428	10.2917	9.23504	8.87567	9.99989	9.27531	9.3702	down	-0.0146846	0.945129	0.97071	no	chr13	100534963	100541184	-	3	circRNA	-	ENSMUST00000069756	Ocln	mRNA	chr13:100515175-100534962|chr13:100541184-100552386	occludin [Source:MGI Symbol;Acc:MGI:106183]	GO:0016021(integral component of membrane);GO:0005515(protein binding);GO:0005886(plasma membrane);GO:0031410(cytoplasmic vesicle);GO:0070830(bicellular tight junction assembly);GO:0009986(cell surface);GO:0019904(protein domain specific binding);GO:0030054(cell junction);GO:0016324(apical plasma membrane);GO:0005923(bicellular tight junction);GO:0005911(cell-cell junction);GO:0030139(endocytic v…	04514(Cell adhesion molecules (CAMs));04530(Tight junction);04670(Leukocyte transendothelial migration)
circRNA1086	530.7	483	467	372	326	248	17.5292	14.8991	14.4332	11.0642	10.8982	8.79423	15.6205	10.2522	up	0.607504	0.0132866	0.132777	no	chr13	101757326	101758039	-	1	circRNA	-	ENSMUST00000055518	Pik3r1	mRNA	chr13:101709742-101757325|chr13:101758039-101767976	phosphatidylinositol 3-kinase, regulatory subunit, polypeptide 1 (p85 alpha) [Source:MGI Symbol;Acc:MGI:97583]	GO:0005634(nucleus);GO:0046982(protein heterodimerization activity);GO:0005515(protein binding);GO:0045944(positive regulation of transcription from RNA polymerase II promoter);GO:0005737(cytoplasm);GO:0006468(protein phosphorylation);GO:0016020(membrane);GO:0043066(negative regulation of apoptotic process);GO:0005829(cytosol);GO:0019903(protein phosphatase binding);GO:0032760(positive regulation…	04012(ErbB signaling pathway);04062(Chemokine signaling pathway);04070(Phosphatidylinositol signaling system);04150(mTOR signaling pathway);04210(Apoptosis);04370(VEGF signaling pathway);04510(Focal adhesion);04620(Toll-like receptor signaling pathway);04630(Jak-STAT signaling pathway);04650(Natural killer cell mediated cytotoxicity);04660(T cell receptor signaling pathway);04662(B cell receptor …
circRNA1087	349.833	516	372	344	271	293.333	21.2091	29.2153	21.1026	18.7795	16.6286	19.0922	23.8423	18.1668	up	0.392225	0.161134	0.384713	no	chr13	102781160	102789064	-	4	circRNA	-	ENSMUST00000166726	Mast4	mRNA	chr13:102774394-102781159|chr13:102789064-102793968	microtubule associated serine/threonine kinase family member 4 [Source:MGI Symbol;Acc:MGI:1918885]	GO:0005622(intracellular);GO:0005524(ATP binding);GO:0005737(cytoplasm);GO:0004674(protein serine/threonine kinase activity);GO:0035556(intracellular signal transduction);GO:0000287(magnesium ion binding);GO:0018105(peptidyl-serine phosphorylation)	NA
circRNA1088	402.417	489.167	527.583	607.2	458.833	473.167	26.0727	29.5982	31.984	35.4247	30.0877	32.9122	29.2183	32.8082	down	-0.167184	0.195551	0.42527	no	chr13	103884143	103889285	-	3	circRNA	-	ENSMUST00000022222	Erbin	mRNA	chr13:103868898-103884142|chr13:103889285-103920245	Erbb2 interacting protein [Source:MGI Symbol;Acc:MGI:1890169]	GO:0005634(nucleus);GO:0005515(protein binding);GO:0005886(plasma membrane);GO:0005737(cytoplasm);GO:0031965(nuclear membrane);GO:0032496(response to lipopolysaccharide);GO:0005654(nucleoplasm);GO:0030054(cell junction);GO:0030056(hemidesmosome);GO:0007165(signal transduction);GO:0032495(response to muramyl dipeptide);GO:0016323(basolateral plasma membrane);GO:0032088(negative regulation of NF-ka…	04621(NOD-like receptor signaling pathway)
circRNA1089	131.117	186.25	146.417	151.25	155.917	161.583	2.28376	3.02962	2.38624	2.3722	2.74858	3.0215	2.56654	2.71409	down	-0.0806465	0.649537	0.792173	no	chr13	104294447	104314383	+	6	circRNA	-	ENSMUST00000065766	Adamts6	mRNA	chr13:104288000-104294446|chr13:104314383-104347347	a disintegrin-like and metallopeptidase (reprolysin type) with thrombospondin type 1 motif, 6 [Source:MGI Symbol;Acc:MGI:1347348]	GO:0005575(cellular_component);GO:0003674(molecular_function);GO:0006508(proteolysis);GO:0008270(zinc ion binding);GO:0007507(heart development);GO:0035904(aorta development);GO:0003279(cardiac septum development);GO:0060976(coronary vasculature development);GO:0005578(proteinaceous extracellular matrix);GO:0004222(metalloendopeptidase activity)	NA
circRNA109	111.2	63.5	104.783	97.3333	88.8333	106.833	9.82212	5.23808	8.66011	7.74151	7.94144	10.1307	7.90677	8.60456	down	-0.122012	0.686469	0.818091	no	chr6	37903533	37908364	+	2	circRNA	-	ENSMUST00000149828	Trim24	mRNA	chr6:37871474-37903532|chr6:37908364-37915164	tripartite motif-containing 24 [Source:MGI Symbol;Acc:MGI:109275]	GO:0005634(nucleus);GO:0003682(chromatin binding);GO:0005515(protein binding);GO:0005737(cytoplasm);GO:0006468(protein phosphorylation);GO:0004672(protein kinase activity);GO:0008270(zinc ion binding);GO:0045892(negative regulation of transcription, DNA-templated);GO:0045893(positive regulation of transcription, DNA-templated);GO:0042981(regulation of apoptotic process);GO:0043565(sequence-specif…	NA
circRNA1090	670.427	893.75	754.417	932.917	1053.75	1019.25	7.48988	9.32476	7.88616	9.38491	11.9147	12.2247	8.2336	11.1748	down	-0.440649	0.061119	0.241195	no	chr13	104294447	104400006	+	13	circRNA	-	ENSMUST00000065766	Adamts6	mRNA	chr13:104288000-104294446|chr13:104400006-104413707	a disintegrin-like and metallopeptidase (reprolysin type) with thrombospondin type 1 motif, 6 [Source:MGI Symbol;Acc:MGI:1347348]	GO:0005575(cellular_component);GO:0003674(molecular_function);GO:0006508(proteolysis);GO:0008270(zinc ion binding);GO:0007507(heart development);GO:0035904(aorta development);GO:0003279(cardiac septum development);GO:0060976(coronary vasculature development);GO:0005578(proteinaceous extracellular matrix);GO:0004222(metalloendopeptidase activity)	NA
circRNA1091	67.3333	67	79	107	117	64.6667	4.68427	4.35296	5.14245	6.70285	8.23798	4.82976	4.72656	6.5902	down	-0.479531	0.194353	0.42404	no	chr13	104426935	104429870	+	3	circRNA	-	ENSMUST00000065766	Adamts6	mRNA	chr13:104413810-104426934|chr13:104429870-104444052	a disintegrin-like and metallopeptidase (reprolysin type) with thrombospondin type 1 motif, 6 [Source:MGI Symbol;Acc:MGI:1347348]	GO:0005575(cellular_component);GO:0003674(molecular_function);GO:0006508(proteolysis);GO:0008270(zinc ion binding);GO:0007507(heart development);GO:0035904(aorta development);GO:0003279(cardiac septum development);GO:0060976(coronary vasculature development);GO:0005578(proteinaceous extracellular matrix);GO:0004222(metalloendopeptidase activity)	NA
circRNA1092	152.5	179	184	119.5	146	146	6.68497	7.32792	7.54707	4.71695	6.47747	6.87092	7.18665	6.02178	up	0.25513	0.213726	0.44601	no	chr13	106982524	106988075	-	5	circRNA	-	ENSMUST00000022204	Kif2a	mRNA	chr13:106979567-106982523|chr13:106988075-106990037	kinesin family member 2A [Source:MGI Symbol;Acc:MGI:108390]	GO:0005634(nucleus);GO:0005524(ATP binding);GO:0003777(microtubule motor activity);GO:0016887(ATPase activity);GO:0016020(membrane);GO:0007399(nervous system development);GO:0005730(nucleolus);GO:0007018(microtubule-based movement);GO:0005813(centrosome);GO:0097228(sperm principal piece);GO:0005876(spindle microtubule);GO:0000922(spindle pole);GO:0030154(cell differentiation);GO:0008017(microtubu…	NA
circRNA1093	489.933	420	566	424.5	367	338.5	12.6693	10.143	13.6951	9.88458	9.60519	9.39741	12.1691	9.62906	up	0.337757	0.135479	0.355287	no	chr13	107738372	107748363	-	5	circRNA	-	ENSMUST00000105097	Zswim6	mRNA	chr13:107733934-107738371|chr13:107748363-107769559	zinc finger SWIM-type containing 6 [Source:MGI Symbol;Acc:MGI:1914513]	GO:0005575(cellular_component);GO:0003674(molecular_function);GO:0008270(zinc ion binding);GO:0048812(neuron projection morphogenesis);GO:2001222(regulation of neuron migration)	NA
circRNA1094	206.933	241	243	190	172	143.5	9.68304	10.5316	10.6394	8.00568	8.14578	7.20885	10.2847	7.78677	up	0.401403	0.00403451	0.0860228	no	chr13	107743536	107748363	-	3	circRNA	-	ENSMUST00000105097	Zswim6	mRNA	chr13:107740379-107743535|chr13:107748363-107769559	zinc finger SWIM-type containing 6 [Source:MGI Symbol;Acc:MGI:1914513]	GO:0005575(cellular_component);GO:0003674(molecular_function);GO:0008270(zinc ion binding);GO:0048812(neuron projection morphogenesis);GO:2001222(regulation of neuron migration)	NA
circRNA1095	1045.28	1616	1136.83	1679	1415	1016.5	69.8346	100.827	71.0665	101.007	95.679	72.9083	80.576	89.8648	down	-0.157405	0.524338	0.70661	no	chr13	109740387	109772680	+	4	circRNA	-	ENSMUST00000122041	Pde4d	mRNA	chr13:109032697-109740386|chr13:109772680-109903576	phosphodiesterase 4D, cAMP specific [Source:MGI Symbol;Acc:MGI:99555]	GO:0046872(metal ion binding);GO:0005515(protein binding);GO:0071222(cellular response to lipopolysaccharide);GO:0035264(multicellular organism growth);GO:0005813(centrosome);GO:0034704(calcium channel complex);GO:0016324(apical plasma membrane);GO:0010880(regulation of release of sequestered calcium ion into cytosol by sarcoplasmic reticulum);GO:0051117(ATPase binding);GO:0044325(ion channel bin…	NA
circRNA1096	546.333	629.5	598	737.115	613.5	537.5	9.78326	10.5274	10.0198	11.8857	11.1189	10.3333	10.1101	11.1126	down	-0.136399	0.141042	0.362699	no	chr13	112686066	112726195	+	11	circRNA	-	ENSMUST00000052514	Slc38a9	mRNA	chr13:112669731-112686065|chr13:112726195-112729197	solute carrier family 38, member 9 [Source:MGI Symbol;Acc:MGI:1918839]	GO:0016021(integral component of membrane);GO:0005783(endoplasmic reticulum);GO:0005770(late endosome);GO:0005765(lysosomal membrane);GO:0005764(lysosome);GO:0071230(cellular response to amino acid stimulus);GO:0006865(amino acid transport);GO:0003333(amino acid transmembrane transport);GO:0015171(amino acid transmembrane transporter activity);GO:0032008(positive regulation of TOR signaling);GO:0…	NA
circRNA1097	1035.83	1260	1252	988	803	735.5	77.0623	87.543	87.1541	66.1871	60.4632	58.7446	83.9198	61.7983	up	0.441444	0.008624	0.113384	no	chr13	115006904	115012310	-	2	circRNA	-	ENSMUST00000061673	Itga1	mRNA	chr13:115002323-115006903|chr13:115012310-115016111	integrin alpha 1 [Source:MGI Symbol;Acc:MGI:96599]	GO:0046872(metal ion binding);GO:0005515(protein binding);GO:0005886(plasma membrane);GO:0009897(external side of plasma membrane);GO:0016020(membrane);GO:0070062(extracellular exosome);GO:0009986(cell surface);GO:0019903(protein phosphatase binding);GO:0007155(cell adhesion);GO:0007160(cell-matrix adhesion);GO:0007229(integrin-mediated signaling pathway);GO:0008285(negative regulation of cell pr…	04510(Focal adhesion);04512(ECM-receptor interaction);04640(Hematopoietic cell lineage);04810(Regulation of actin cytoskeleton);05410(Hypertrophic cardiomyopathy (HCM));05412(Arrhythmogenic right ventricular cardiomyopathy (ARVC));05414(Dilated cardiomyopathy)
circRNA1098	829.976	1085.17	985.583	1137.7	929.167	927.667	33.5744	40.9957	37.305	41.4414	38.0417	40.2873	37.2917	39.9235	down	-0.098382	0.351059	0.57057	no	chr12	3442474	3474613	+	6	circRNA	-	ENSMUST00000111215	Asxl2	mRNA	chr12:3427212-3442473|chr12:3474613-3484444	additional sex combs like 2 (Drosophila) [Source:MGI Symbol;Acc:MGI:1922552]	GO:0035360(positive regulation of peroxisome proliferator activated receptor signaling pathway);GO:0042975(peroxisome proliferator activated receptor binding);GO:0045600(positive regulation of fat cell differentiation);GO:0005654(nucleoplasm);GO:0045944(positive regulation of transcription from RNA polymerase II promoter)	NA
circRNA1099	212.983	207.917	254.333	233.993	198.405	210.5	9.77224	8.90915	10.919	9.66751	9.21348	10.3689	9.86679	9.74997	up	0.0171834	0.872443	0.92909	no	chr12	3617606	3648389	+	4	circRNA	-	ENSMUST00000173199	Dtnb	mRNA	chr12:3596862-3617605|chr12:3648389-3686737	dystrobrevin, beta [Source:MGI Symbol;Acc:MGI:1203728]	GO:0005515(protein binding);GO:0005737(cytoplasm);GO:0008270(zinc ion binding);GO:0045202(synapse)	NA
circRNA11	301.25	445	302	408	354	302	20.5335	28.3266	19.2608	25.0414	24.4209	22.0991	22.7069	23.8538	down	-0.0710883	0.731195	0.847102	no	chr7	46775765	46777034	-	2	circRNA	-	ENSMUST00000142663	Hps5	mRNA	chr7:46775284-46775764|chr7:46777034-46778020	Hermansky-Pudlak syndrome 5 [Source:MGI Symbol;Acc:MGI:2180307]	GO:0005515(protein binding);GO:0043473(pigmentation);GO:0007596(blood coagulation);GO:0006996(organelle organization);GO:0031084(BLOC-2 complex)	NA
circRNA110	233.45	237.5	221.117	218.333	208.167	225.167	10.6491	10.1177	9.43786	8.96819	9.61071	11.027	10.0682	9.86864	up	0.0288893	0.793571	0.885276	no	chr6	37903533	37919490	+	4	circRNA	-	ENSMUST00000149828	Trim24	mRNA	chr6:37871474-37903532|chr6:37919490-37927525	tripartite motif-containing 24 [Source:MGI Symbol;Acc:MGI:109275]	GO:0005634(nucleus);GO:0003682(chromatin binding);GO:0005515(protein binding);GO:0005737(cytoplasm);GO:0006468(protein phosphorylation);GO:0004672(protein kinase activity);GO:0008270(zinc ion binding);GO:0045892(negative regulation of transcription, DNA-templated);GO:0045893(positive regulation of transcription, DNA-templated);GO:0042981(regulation of apoptotic process);GO:0043565(sequence-specif…	NA
circRNA1100	1180.68	1312.92	1333.17	1135.99	995.405	932.5	43.5757	45.2529	46.039	37.7529	37.1821	36.9481	44.9559	37.2944	up	0.269552	0.00493998	0.0913577	no	chr12	3617606	3686862	+	5	circRNA	-	ENSMUST00000173199	Dtnb	mRNA	chr12:3596862-3617605|chr12:3686862-3718411	dystrobrevin, beta [Source:MGI Symbol;Acc:MGI:1203728]	GO:0005515(protein binding);GO:0005737(cytoplasm);GO:0008270(zinc ion binding);GO:0045202(synapse)	NA
circRNA1101	589.833	606	625.333	635.5	513	475	18.1836	17.447	18.0382	17.6413	16.0063	15.7209	17.8896	16.4561	up	0.120495	0.126064	0.340429	no	chr12	4658015	4666326	+	5	circRNA	-	ENSMUST00000062580	Itsn2	mRNA	chr12:4653543-4658014|chr12:4666326-4671272	intersectin 2 [Source:MGI Symbol;Acc:MGI:1338049]	GO:1903861(positive regulation of dendrite extension);GO:0005813(centrosome);GO:0070062(extracellular exosome);GO:0005515(protein binding)	NA
circRNA1102	205.033	193.167	244.333	232.167	231	279.833	7.05904	6.21086	7.87109	7.19755	8.04926	10.3432	7.04699	8.52999	down	-0.275536	0.255033	0.487667	no	chr12	4937387	4945022	+	6	circRNA	-	ENSMUST00000045664	Atad2b	mRNA	chr12:4917921-4937386|chr12:4945022-4950518	ATPase family, AAA domain containing 2B [Source:MGI Symbol;Acc:MGI:2444798]	GO:0005634(nucleus);GO:0005524(ATP binding);GO:0003682(chromatin binding);GO:0045944(positive regulation of transcription from RNA polymerase II promoter);GO:0016887(ATPase activity);GO:0042393(histone binding);GO:0031936(negative regulation of chromatin silencing);GO:0070577(lysine-acetylated histone binding)	NA
circRNA1103	544.033	586.167	664.333	592.167	643	742.833	13.1999	13.282	15.0821	12.9376	15.7899	19.3495	13.8547	16.0257	down	-0.210009	0.36413	0.580852	no	chr12	4937387	4954657	+	9	circRNA	-	ENSMUST00000045664	Atad2b	mRNA	chr12:4917921-4937386|chr12:4954657-4957499	ATPase family, AAA domain containing 2B [Source:MGI Symbol;Acc:MGI:2444798]	GO:0005634(nucleus);GO:0005524(ATP binding);GO:0003682(chromatin binding);GO:0045944(positive regulation of transcription from RNA polymerase II promoter);GO:0016887(ATPase activity);GO:0042393(histone binding);GO:0031936(negative regulation of chromatin silencing);GO:0070577(lysine-acetylated histone binding)	NA
circRNA1104	1693.75	1905	1874	1754	1655.67	2060	34.1409	35.8607	35.3449	31.836	33.7771	44.5785	35.1155	36.7305	down	-0.0648725	0.72413	0.844203	no	chr12	4961218	5006791	+	10	circRNA	-	ENSMUST00000045664	Atad2b	mRNA	chr12:4958231-4961217|chr12:5006791-5010252	ATPase family, AAA domain containing 2B [Source:MGI Symbol;Acc:MGI:2444798]	GO:0005634(nucleus);GO:0005524(ATP binding);GO:0003682(chromatin binding);GO:0045944(positive regulation of transcription from RNA polymerase II promoter);GO:0016887(ATPase activity);GO:0042393(histone binding);GO:0031936(negative regulation of chromatin silencing);GO:0070577(lysine-acetylated histone binding)	NA
circRNA1105	3847.76	4658.5	4964.5	5001.25	4350.5	4313.25	45.9465	51.9504	55.4691	53.7758	52.5783	55.2945	51.122	53.8829	down	-0.0758829	0.427989	0.63786	no	chr12	8698091	8733509	+	12	circRNA	-	ENSMUST00000111123	Pum2	mRNA	chr12:8674170-8698090|chr12:8733509-8743760	pumilio RNA-binding family member 2 [Source:MGI Symbol;Acc:MGI:1931751]	GO:0005515(protein binding);GO:0048471(perinuclear region of cytoplasm);GO:0005737(cytoplasm);GO:0031965(nuclear membrane);GO:0003723(RNA binding);GO:0044822(poly(A) RNA binding);GO:0003730(mRNA 3'-UTR binding);GO:0043488(regulation of mRNA stability);GO:1900246(positive regulation of RIG-I signaling pathway);GO:0051983(regulation of chromosome segregation);GO:0010608(posttranscriptional regulati…	NA
circRNA1106	474.91	475.583	515.5	533.25	435.25	382.25	8.95293	8.37296	9.09314	9.05209	8.30455	7.73633	8.80634	8.36432	up	0.0742947	0.384982	0.599583	no	chr12	13352783	13393532	+	9	circRNA	-	ENSMUST00000042953	Nbas	mRNA	chr12:13336410-13352782|chr12:13393532-13405373	neuroblastoma amplified sequence [Source:MGI Symbol;Acc:MGI:1918419]	GO:0016020(membrane);GO:0005783(endoplasmic reticulum);GO:0000149(SNARE binding);GO:0000956(nuclear-transcribed mRNA catabolic process);GO:0006890(retrograde vesicle-mediated transport, Golgi to ER);GO:0070939(Dsl1/NZR complex);GO:2000623(negative regulation of nuclear-transcribed mRNA catabolic process, nonsense-mediated decay)	NA
circRNA1107	290.543	275.583	302	331.417	244.833	227.167	5.53032	4.89882	5.37871	5.68039	4.71665	4.64214	5.26928	5.01306	up	0.0719155	0.550663	0.726364	no	chr12	13374696	13415731	+	10	circRNA	-	ENSMUST00000042953	Nbas	mRNA	chr12:13362615-13374695|chr12:13415731-13432896	neuroblastoma amplified sequence [Source:MGI Symbol;Acc:MGI:1918419]	GO:0016020(membrane);GO:0005783(endoplasmic reticulum);GO:0000149(SNARE binding);GO:0000956(nuclear-transcribed mRNA catabolic process);GO:0006890(retrograde vesicle-mediated transport, Golgi to ER);GO:0070939(Dsl1/NZR complex);GO:2000623(negative regulation of nuclear-transcribed mRNA catabolic process, nonsense-mediated decay)	NA
circRNA1108	135.5	130	123	143.833	118.25	100.25	8.77909	7.86596	7.45669	8.39138	7.75415	6.97313	8.03392	7.70622	up	0.0600797	0.594061	0.753759	no	chr12	13432897	13441946	+	3	circRNA	-	ENSMUST00000042953	Nbas	mRNA	chr12:13415731-13432896|chr12:13441946-13453052	neuroblastoma amplified sequence [Source:MGI Symbol;Acc:MGI:1918419]	GO:0016020(membrane);GO:0005783(endoplasmic reticulum);GO:0000149(SNARE binding);GO:0000956(nuclear-transcribed mRNA catabolic process);GO:0006890(retrograde vesicle-mediated transport, Golgi to ER);GO:0070939(Dsl1/NZR complex);GO:2000623(negative regulation of nuclear-transcribed mRNA catabolic process, nonsense-mediated decay)	NA
circRNA1109	114.7	75	114	139.5	103	98	4.61612	2.81886	4.29289	5.05536	4.19541	4.23422	3.90929	4.49499	down	-0.201412	0.415379	0.628089	no	chr12	13482386	13484044	+	2	circRNA	-	ENSMUST00000042953	Nbas	mRNA	chr12:13474237-13482385|chr12:13484044-13513369	neuroblastoma amplified sequence [Source:MGI Symbol;Acc:MGI:1918419]	GO:0016020(membrane);GO:0005783(endoplasmic reticulum);GO:0000149(SNARE binding);GO:0000956(nuclear-transcribed mRNA catabolic process);GO:0006890(retrograde vesicle-mediated transport, Golgi to ER);GO:0070939(Dsl1/NZR complex);GO:2000623(negative regulation of nuclear-transcribed mRNA catabolic process, nonsense-mediated decay)	NA
circRNA111	616.883	676.75	597.117	692.333	602.126	631.383	18.6757	19.1338	16.9147	18.8735	18.4495	20.5211	18.2414	19.2814	down	-0.0799915	0.324332	0.551242	no	chr6	37903533	37931500	+	6	circRNA	-	ENSMUST00000149828	Trim24	mRNA	chr6:37871474-37903532|chr6:37931500-37945520	tripartite motif-containing 24 [Source:MGI Symbol;Acc:MGI:109275]	GO:0005634(nucleus);GO:0003682(chromatin binding);GO:0005515(protein binding);GO:0005737(cytoplasm);GO:0006468(protein phosphorylation);GO:0004672(protein kinase activity);GO:0008270(zinc ion binding);GO:0045892(negative regulation of transcription, DNA-templated);GO:0045893(positive regulation of transcription, DNA-templated);GO:0042981(regulation of apoptotic process);GO:0043565(sequence-specif…	NA
circRNA1110	1026.08	986	1063	989	635	735	84.0237	75.404	81.4485	72.9255	52.6279	64.6159	80.2921	63.3897	up	0.341008	0.0863855	0.281516	no	chr12	21396282	21398364	-	2	circRNA	-	ENSMUST00000135088	Ywhaq	mRNA	chr12:21395060-21396281|chr12:21398364-21416797	tyrosine 3-monooxygenase/tryptophan 5-monooxygenase activation protein, theta polypeptide [Source:MGI Symbol;Acc:MGI:891963]	GO:0005515(protein binding);GO:0043234(protein complex);GO:0005737(cytoplasm);GO:0016020(membrane);GO:0070062(extracellular exosome);GO:0045892(negative regulation of transcription, DNA-templated);GO:0007264(small GTPase mediated signal transduction);GO:0005829(cytosol);GO:0019904(protein domain specific binding);GO:0007165(signal transduction);GO:0030659(cytoplasmic vesicle membrane);GO:0005925(…	04110(Cell cycle);04114(Oocyte meiosis);04722(Neurotrophin signaling pathway)
circRNA1111	139.667	205.333	172.583	204.333	136.333	116	7.05322	9.68395	8.15501	9.29175	6.96819	6.28906	8.29739	7.51633	up	0.142629	0.547398	0.724981	no	chr12	31833182	31839854	+	3	circRNA	-	ENSMUST00000036862	Cog5	mRNA	chr12:31820206-31833181|chr12:31839854-31869418	component of oligomeric golgi complex 5 [Source:MGI Symbol;Acc:MGI:2145130]	GO:0003674(molecular_function);GO:0005794(Golgi apparatus);GO:0016020(membrane);GO:0015031(protein transport);GO:0005654(nucleoplasm);GO:0005829(cytosol);GO:0000139(Golgi membrane);GO:0006891(intra-Golgi vesicle-mediated transport);GO:0017119(Golgi transport complex);GO:0048219(inter-Golgi cisterna vesicle-mediated transport);GO:0005515(protein binding)	NA
circRNA1112	180.017	172.9	230.85	230.25	194.9	217.7	9.91929	8.89736	11.9022	11.4243	10.8693	12.8783	10.2396	11.724	down	-0.195301	0.245338	0.47602	no	chr12	35078900	35086984	+	4	circRNA	-	ENSMUST00000048519	Snx13	mRNA	chr12:35047411-35078899|chr12:35086984-35091362	sorting nexin 13 [Source:MGI Symbol;Acc:MGI:2661416]	GO:0032266(phosphatidylinositol-3-phosphate binding);GO:0035091(phosphatidylinositol binding);GO:0006886(intracellular protein transport);GO:0005769(early endosome);GO:0043547(positive regulation of GTPase activity)	NA
circRNA1113	375.017	513.567	472.517	468.643	408.817	453.95	10.7203	13.7105	12.6388	12.0632	11.8279	13.9315	12.3565	12.6076	down	-0.0290151	0.831283	0.907729	no	chr12	35078900	35098313	+	8	circRNA	-	ENSMUST00000048519	Snx13	mRNA	chr12:35047411-35078899|chr12:35098313-35100538	sorting nexin 13 [Source:MGI Symbol;Acc:MGI:2661416]	GO:0032266(phosphatidylinositol-3-phosphate binding);GO:0035091(phosphatidylinositol binding);GO:0006886(intracellular protein transport);GO:0005769(early endosome);GO:0043547(positive regulation of GTPase activity)	NA
circRNA1114	839.85	1259.07	1018.93	1019.14	905.817	915.95	11.6992	16.3795	13.281	12.7836	12.7708	13.6981	13.7866	13.0842	up	0.0754443	0.663425	0.801536	no	chr12	35078900	35112504	+	16	circRNA	-	ENSMUST00000048519	Snx13	mRNA	chr12:35047411-35078899|chr12:35112504-35119765	sorting nexin 13 [Source:MGI Symbol;Acc:MGI:2661416]	GO:0032266(phosphatidylinositol-3-phosphate binding);GO:0035091(phosphatidylinositol binding);GO:0006886(intracellular protein transport);GO:0005769(early endosome);GO:0043547(positive regulation of GTPase activity)	NA
circRNA1115	2168.18	3001.57	2579.43	2576.14	2455.32	2341.2	20.4453	26.4329	22.759	21.8742	23.433	23.7011	23.2124	23.0028	up	0.0130869	0.917795	0.956539	no	chr12	35082869	35140280	+	23	circRNA	-	ENSMUST00000048519	Snx13	mRNA	chr12:35079012-35082868|chr12:35140280-35144088	sorting nexin 13 [Source:MGI Symbol;Acc:MGI:2661416]	GO:0032266(phosphatidylinositol-3-phosphate binding);GO:0035091(phosphatidylinositol binding);GO:0006886(intracellular protein transport);GO:0005769(early endosome);GO:0043547(positive regulation of GTPase activity)	NA
circRNA1116	52.7667	56	51.6	71.45	58.65	60.05	3.97582	3.94052	3.63788	4.84767	4.47258	4.8575	3.85141	4.72592	down	-0.29521	0.00670049	0.102546	no	chr12	35091363	35092913	+	3	circRNA	-	ENSMUST00000048519	Snx13	mRNA	chr12:35086984-35091362|chr12:35092913-35098229	sorting nexin 13 [Source:MGI Symbol;Acc:MGI:2661416]	GO:0032266(phosphatidylinositol-3-phosphate binding);GO:0035091(phosphatidylinositol binding);GO:0006886(intracellular protein transport);GO:0005769(early endosome);GO:0043547(positive regulation of GTPase activity)	NA
circRNA1117	1851.45	1609	1864.17	2339	2284.5	2130	28.6509	23.2531	26.9925	32.5927	35.78	35.3866	26.2988	34.5865	down	-0.395209	0.0171075	0.14536	no	chr12	44282578	44290660	+	4	circRNA	-	ENSMUST00000043082	Pnpla8	mRNA	chr12:44269301-44282577|chr12:44290660-44295897	patatin-like phospholipase domain containing 8 [Source:MGI Symbol;Acc:MGI:1914702]	GO:0016021(integral component of membrane);GO:0005622(intracellular);GO:0048471(perinuclear region of cytoplasm);GO:0005789(endoplasmic reticulum membrane);GO:0016020(membrane);GO:0004622(lysophospholipase activity);GO:0000139(Golgi membrane);GO:0005777(peroxisome);GO:0008219(cell death);GO:0006631(fatty acid metabolic process);GO:0005778(peroxisomal membrane);GO:0019369(arachidonic acid metaboli…	NA
circRNA1118	269.483	376.167	362.333	313.417	315.5	308.933	15.2408	19.868	19.1741	15.961	18.0592	18.7574	18.0943	17.5926	up	0.0405701	0.781939	0.878612	no	chr12	51619814	51623343	-	3	circRNA	-	ENSMUST00000013130	Strn3	mRNA	chr12:51610446-51619813|chr12:51623343-51627109	striatin, calmodulin binding protein 3 [Source:MGI Symbol;Acc:MGI:2151064]	GO:0005794(Golgi apparatus);GO:0005886(plasma membrane);GO:0005654(nucleoplasm);GO:0032403(protein complex binding);GO:0005516(calmodulin binding);GO:0000159(protein phosphatase type 2A complex);GO:0070016(armadillo repeat domain binding);GO:0051721(protein phosphatase 2A binding);GO:0005515(protein binding);GO:0005737(cytoplasm);GO:0045892(negative regulation of transcription, DNA-templated);GO:…	NA
circRNA1119	1603.94	2295.08	2008.45	1840.21	1797.2	1861.47	20.4249	27.294	23.9311	21.1009	23.1628	25.4484	23.8833	23.2374	up	0.0395575	0.79913	0.888848	no	chr12	51619814	51661713	-	15	circRNA	-	ENSMUST00000013130	Strn3	mRNA	chr12:51610446-51619813|chr12:51661713-51691421	striatin, calmodulin binding protein 3 [Source:MGI Symbol;Acc:MGI:2151064]	GO:0005794(Golgi apparatus);GO:0005886(plasma membrane);GO:0005654(nucleoplasm);GO:0032403(protein complex binding);GO:0005516(calmodulin binding);GO:0000159(protein phosphatase type 2A complex);GO:0070016(armadillo repeat domain binding);GO:0051721(protein phosphatase 2A binding);GO:0005515(protein binding);GO:0005737(cytoplasm);GO:0045892(negative regulation of transcription, DNA-templated);GO:…	NA
circRNA112	540.433	620.75	522.583	620	532.793	553.05	19.3112	20.7149	17.4725	19.9491	19.2686	21.2161	19.1662	20.1446	down	-0.0718274	0.433305	0.642943	no	chr6	37908217	37931500	+	5	circRNA	-	ENSMUST00000149828	Trim24	mRNA	chr6:37903651-37908216|chr6:37931500-37945520	tripartite motif-containing 24 [Source:MGI Symbol;Acc:MGI:109275]	GO:0005634(nucleus);GO:0003682(chromatin binding);GO:0005515(protein binding);GO:0005737(cytoplasm);GO:0006468(protein phosphorylation);GO:0004672(protein kinase activity);GO:0008270(zinc ion binding);GO:0045892(negative regulation of transcription, DNA-templated);GO:0045893(positive regulation of transcription, DNA-templated);GO:0042981(regulation of apoptotic process);GO:0043565(sequence-specif…	NA
circRNA1120	1490.11	2091.08	1803.28	1691.71	1616.2	1699.47	20.1504	26.408	22.8171	20.5994	22.1199	24.6725	23.1251	22.4639	up	0.0418517	0.777838	0.875894	no	chr12	51621780	51661713	-	14	circRNA	-	ENSMUST00000013130	Strn3	mRNA	chr12:51619921-51621779|chr12:51661713-51691421	striatin, calmodulin binding protein 3 [Source:MGI Symbol;Acc:MGI:2151064]	GO:0005794(Golgi apparatus);GO:0005886(plasma membrane);GO:0005654(nucleoplasm);GO:0032403(protein complex binding);GO:0005516(calmodulin binding);GO:0000159(protein phosphatase type 2A complex);GO:0070016(armadillo repeat domain binding);GO:0051721(protein phosphatase 2A binding);GO:0005515(protein binding);GO:0005737(cytoplasm);GO:0045892(negative regulation of transcription, DNA-templated);GO:…	NA
circRNA1121	1417.86	2011.42	1740.62	1611.04	1557.2	1626.14	20.8598	27.6362	23.9614	21.3427	23.1871	25.6844	24.1525	23.4047	up	0.0453729	0.766726	0.869772	no	chr12	51623176	51661713	-	13	circRNA	-	ENSMUST00000013130	Strn3	mRNA	chr12:51621920-51623175|chr12:51661713-51691421	striatin, calmodulin binding protein 3 [Source:MGI Symbol;Acc:MGI:2151064]	GO:0005794(Golgi apparatus);GO:0005886(plasma membrane);GO:0005654(nucleoplasm);GO:0032403(protein complex binding);GO:0005516(calmodulin binding);GO:0000159(protein phosphatase type 2A complex);GO:0070016(armadillo repeat domain binding);GO:0051721(protein phosphatase 2A binding);GO:0005515(protein binding);GO:0005737(cytoplasm);GO:0045892(negative regulation of transcription, DNA-templated);GO:…	NA
circRNA1122	354.536	390.25	385.95	354.167	350.7	403.475	11.8937	12.2264	12.1149	10.6986	11.9074	14.5313	12.0783	12.3791	down	-0.0354894	0.815559	0.897759	no	chr12	51647994	51661713	-	6	circRNA	-	ENSMUST00000013130	Strn3	mRNA	chr12:51643214-51647993|chr12:51661713-51691421	striatin, calmodulin binding protein 3 [Source:MGI Symbol;Acc:MGI:2151064]	GO:0005794(Golgi apparatus);GO:0005886(plasma membrane);GO:0005654(nucleoplasm);GO:0032403(protein complex binding);GO:0005516(calmodulin binding);GO:0000159(protein phosphatase type 2A complex);GO:0070016(armadillo repeat domain binding);GO:0051721(protein phosphatase 2A binding);GO:0005515(protein binding);GO:0005737(cytoplasm);GO:0045892(negative regulation of transcription, DNA-templated);GO:…	NA
circRNA1123	204.917	167.833	225.167	218.833	210.167	185.333	18.8042	14.3832	19.3336	18.0824	19.5194	18.2585	17.507	18.6201	down	-0.0889256	0.557031	0.731145	no	chr12	51762424	51764154	-	2	circRNA	-	ENSMUST00000042052	Hectd1	mRNA	chr12:51761170-51762423|chr12:51764154-51767555	HECT domain containing 1 [Source:MGI Symbol;Acc:MGI:2384768]	GO:0046872(metal ion binding);GO:0005634(nucleus);GO:0005515(protein binding);GO:0005737(cytoplasm);GO:0042787(protein ubiquitination involved in ubiquitin-dependent protein catabolic process);GO:0061630(ubiquitin protein ligase activity);GO:0016874(ligase activity);GO:0001892(embryonic placenta development);GO:0001843(neural tube closure);GO:0035904(aorta development);GO:0003281(ventricular sept…	NA
circRNA1124	527.917	326	472.25	576.167	606.5	569	18.6381	10.7486	15.6005	18.3167	21.6715	21.5665	14.9957	20.5182	down	-0.452358	0.122693	0.337578	no	chr12	51772274	51774150	-	3	circRNA	-	ENSMUST00000042052	Hectd1	mRNA	chr12:51769365-51772273|chr12:51774150-51774650	HECT domain containing 1 [Source:MGI Symbol;Acc:MGI:2384768]	GO:0046872(metal ion binding);GO:0005634(nucleus);GO:0005515(protein binding);GO:0005737(cytoplasm);GO:0042787(protein ubiquitination involved in ubiquitin-dependent protein catabolic process);GO:0061630(ubiquitin protein ligase activity);GO:0016874(ligase activity);GO:0001892(embryonic placenta development);GO:0001843(neural tube closure);GO:0035904(aorta development);GO:0003281(ventricular sept…	NA
circRNA1125	742.5	963	1060	975.333	871	727	55.4142	67.1196	74.0221	65.5453	65.7909	58.2495	65.5186	63.1952	up	0.0520897	0.724781	0.844659	no	chr12	52557489	52562427	+	3	circRNA	-	ENSMUST00000110725	Arhgap5	mRNA	chr12:52542636-52557488|chr12:52562427-52567010	Rho GTPase activating protein 5 [Source:MGI Symbol;Acc:MGI:1332637]	GO:0042169(SH2 domain binding);GO:0005515(protein binding);GO:0005783(endoplasmic reticulum);GO:0005737(cytoplasm);GO:0030879(mammary gland development)	04510(Focal adhesion);04670(Leukocyte transendothelial migration)
circRNA1126	536.25	595.5	505.833	606	525.5	457	14.6714	15.2154	12.9492	14.9293	14.5512	13.4231	14.2787	14.3012	down	-0.00227747	0.979542	0.990028	no	chr12	55676404	55677265	-	1	circRNA	-	ENSMUST00000085385	Ralgapa1	mRNA	chr12:55673524-55676403|chr12:55677265-55683906	Ral GTPase activating protein, alpha subunit 1 [Source:MGI Symbol;Acc:MGI:1931050]	GO:0006355(regulation of transcription, DNA-templated);GO:0005634(nucleus);GO:0046982(protein heterodimerization activity);GO:0005737(cytoplasm);GO:0005096(GTPase activator activity);GO:0090630(activation of GTPase activity);GO:0051056(regulation of small GTPase mediated signal transduction)	NA
circRNA1127	821.867	1352	937.6	1209.33	863	900.333	21.4173	32.9032	22.8619	28.3774	22.7613	25.1883	25.7274	25.4423	up	0.0160767	0.947486	0.971948	no	chr12	55776019	55795776	-	8	circRNA	-	ENSMUST00000085385	Ralgapa1	mRNA	chr12:55770858-55776018|chr12:55795776-55820661	Ral GTPase activating protein, alpha subunit 1 [Source:MGI Symbol;Acc:MGI:1931050]	GO:0006355(regulation of transcription, DNA-templated);GO:0005634(nucleus);GO:0046982(protein heterodimerization activity);GO:0005737(cytoplasm);GO:0005096(GTPase activator activity);GO:0090630(activation of GTPase activity);GO:0051056(regulation of small GTPase mediated signal transduction)	NA
circRNA1128	13.5	26.5	24.75	29	31.5	27.75	0.72359	1.32649	1.24127	1.39965	1.70881	1.59682	1.09711	1.56843	down	-0.515602	0.113221	0.323376	no	chr12	57303345	57307464	+	3	circRNA	-	ENSMUST00000148418	Mipol1	mRNA	chr12:57230611-57303344|chr12:57307464-57325523	mirror-image polydactyly 1 [Source:MGI Symbol;Acc:MGI:1920740]	GO:0005515(protein binding);GO:0005634(nucleus)	NA
circRNA1129	29.3333	15.8333	22.0833	39.5	29.5	28.25	2.06504	1.04097	1.45466	2.50396	2.1019	2.1351	1.52022	2.24699	down	-0.563708	0.11968	0.33267	no	chr12	57325524	57332459	+	3	circRNA	-	ENSMUST00000150292	Mipol1	mRNA	chr12:57307464-57325523|chr12:57332459-57352719	mirror-image polydactyly 1 [Source:MGI Symbol;Acc:MGI:1920740]	GO:0005515(protein binding);GO:0005634(nucleus)	NA
circRNA113	653.833	482	581	554	566	484	18.3569	12.638	15.263	14.0057	16.0832	14.5885	15.4193	14.8925	up	0.0501531	0.787938	0.88175	no	chr6	37953494	37958694	+	5	circRNA	-	ENSMUST00000031859	Trim24	mRNA	chr6:37951625-37953493|chr6:37958694-37960780	tripartite motif-containing 24 [Source:MGI Symbol;Acc:MGI:109275]	GO:0005634(nucleus);GO:0003682(chromatin binding);GO:0005515(protein binding);GO:0005737(cytoplasm);GO:0006468(protein phosphorylation);GO:0004672(protein kinase activity);GO:0008270(zinc ion binding);GO:0045892(negative regulation of transcription, DNA-templated);GO:0045893(positive regulation of transcription, DNA-templated);GO:0042981(regulation of apoptotic process);GO:0043565(sequence-specif…	NA
circRNA1130	145.143	132.833	149.083	262.5	207	206.25	7.72687	6.60409	7.42622	12.5835	11.1532	11.7879	7.25239	11.8415	down	-0.707326	0.00120015	0.0537165	no	chr12	57325524	57364234	+	4	circRNA	-	ENSMUST00000145003	Mipol1	mRNA	chr12:57307464-57325523|chr12:57364234-57414315	mirror-image polydactyly 1 [Source:MGI Symbol;Acc:MGI:1920740]	GO:0005515(protein binding);GO:0005634(nucleus)	NA
circRNA1131	1712.83	2103	1838.5	2741.67	2495	2053	72.6527	83.3056	72.9678	104.717	107.11	93.4886	76.3087	101.772	down	-0.415417	0.0103634	0.120718	no	chr12	59172525	59184303	+	5	circRNA	-	ENSMUST00000175912	Ctage5	mRNA	chr12:59170992-59172524|chr12:59184303-59185728	CTAGE family, member 5 [Source:MGI Symbol;Acc:MGI:1346056]	NA	NA
circRNA1132	1107.5	1365.5	1389	1433	1193	1290.5	16.1727	18.6221	18.979	18.843	17.632	20.2316	17.9246	18.9022	down	-0.0766134	0.447355	0.651955	no	chr12	64976695	64997045	+	9	circRNA	-	ENSMUST00000066296	Fam179b	mRNA	chr12:64968028-64976694|chr12:64997045-65002607	family with sequence similarity 179, member B [Source:MGI Symbol;Acc:MGI:2684313]	GO:0005575(cellular_component);GO:0008150(biological_process);GO:0003674(molecular_function)	NA
circRNA1133	98.1667	118	122.917	93.6667	111.333	102.917	4.57536	5.13619	5.36047	3.93106	5.25181	5.14967	5.02401	4.77752	up	0.0725776	0.644674	0.790586	no	chr12	69603476	69607412	-	3	circRNA	-	ENSMUST00000035773	Sos2	mRNA	chr12:69598893-69603475|chr12:69607412-69610722	son of sevenless homolog 2 (Drosophila) [Source:MGI Symbol;Acc:MGI:98355]	GO:0005515(protein binding);GO:0051057(positive regulation of small GTPase mediated signal transduction);GO:0005622(intracellular);GO:0003677(DNA binding);GO:0046982(protein heterodimerization activity);GO:0005088(Ras guanyl-nucleotide exchange factor activity);GO:0007264(small GTPase mediated signal transduction);GO:0043547(positive regulation of GTPase activity);GO:0005089(Rho guanyl-nucleotide…	04010(MAPK signaling pathway);04012(ErbB signaling pathway);04062(Chemokine signaling pathway);04320(Dorso-ventral axis formation);04510(Focal adhesion);04540(Gap junction);04630(Jak-STAT signaling pathway);04650(Natural killer cell mediated cytotoxicity);04660(T cell receptor signaling pathway);04662(B cell receptor signaling pathway);04664(Fc epsilon RI signaling pathway);04722(Neurotrophin sig…
circRNA1134	311	579	362	335	267	298	9.67615	16.8236	10.5386	9.38536	8.40769	9.95386	12.3461	9.24897	up	0.416692	0.301543	0.534646	no	chr12	71060062	71067338	+	5	circRNA	-	ENSMUST00000046305	Arid4a	mRNA	chr12:71047360-71060061|chr12:71067338-71069833	AT rich interactive domain 4A (RBP1-like) [Source:MGI Symbol;Acc:MGI:2444354]	GO:0003677(DNA binding);GO:0005634(nucleus);GO:0045944(positive regulation of transcription from RNA polymerase II promoter);GO:0045892(negative regulation of transcription, DNA-templated);GO:0044212(transcription regulatory region DNA binding);GO:0080182(histone H3-K4 trimethylation);GO:0017053(transcriptional repressor complex);GO:0007283(spermatogenesis);GO:0006349(regulation of gene expressio…	NA
circRNA1135	327.533	314.5	322	228	208.5	261	18.3044	16.4141	16.8378	11.4735	11.7931	15.6593	17.1854	12.9753	up	0.405417	0.071998	0.261874	no	chr12	73926557	73928298	+	3	circRNA	-	ENSMUST00000110461	Hif1a	mRNA	chr12:73901498-73926556|chr12:73928298-73930656	hypoxia inducible factor 1, alpha subunit [Source:MGI Symbol;Acc:MGI:106918]	GO:0006355(regulation of transcription, DNA-templated);GO:0003677(DNA binding);GO:0005634(nucleus);GO:0046982(protein heterodimerization activity);GO:0005515(protein binding);GO:0045944(positive regulation of transcription from RNA polymerase II promoter);GO:0005737(cytoplasm);GO:0003700(transcription factor activity, sequence-specific DNA binding);GO:0043066(negative regulation of apoptotic proc…	04150(mTOR signaling pathway);05200(Pathways in cancer);05211(Renal cell carcinoma)
circRNA1136	900.95	960.5	1001	790	729.5	770	28.7909	28.6649	29.9309	22.7324	23.5941	26.4167	29.1289	24.2478	up	0.264602	0.0360108	0.191745	no	chr12	73926557	73932476	+	5	circRNA	-	ENSMUST00000110461	Hif1a	mRNA	chr12:73901498-73926556|chr12:73932476-73936189	hypoxia inducible factor 1, alpha subunit [Source:MGI Symbol;Acc:MGI:106918]	GO:0006355(regulation of transcription, DNA-templated);GO:0003677(DNA binding);GO:0005634(nucleus);GO:0046982(protein heterodimerization activity);GO:0005515(protein binding);GO:0045944(positive regulation of transcription from RNA polymerase II promoter);GO:0005737(cytoplasm);GO:0003700(transcription factor activity, sequence-specific DNA binding);GO:0043066(negative regulation of apoptotic proc…	04150(mTOR signaling pathway);05200(Pathways in cancer);05211(Renal cell carcinoma)
circRNA1137	1308	1578	1388	1188.5	977.333	837	37.3456	42.0762	37.081	30.5559	28.2421	25.6561	38.8343	28.1513	up	0.464127	0.00807155	0.112442	no	chr12	73941688	73945037	+	4	circRNA	-	ENSMUST00000021530	Hif1a	mRNA	chr12:73940631-73941687|chr12:73945037-73945551	hypoxia inducible factor 1, alpha subunit [Source:MGI Symbol;Acc:MGI:106918]	GO:0006355(regulation of transcription, DNA-templated);GO:0003677(DNA binding);GO:0005634(nucleus);GO:0046982(protein heterodimerization activity);GO:0005515(protein binding);GO:0045944(positive regulation of transcription from RNA polymerase II promoter);GO:0005737(cytoplasm);GO:0003700(transcription factor activity, sequence-specific DNA binding);GO:0043066(negative regulation of apoptotic proc…	04150(mTOR signaling pathway);05200(Pathways in cancer);05211(Renal cell carcinoma)
circRNA1138	15867.5	17832.8	16180.2	14313.9	13660	11842	36.2399	38.0363	34.5777	29.4376	31.5757	29.036	36.2846	30.0164	up	0.273605	0.00902355	0.115343	no	chr12	75962518	76066638	+	51	circRNA	-	ENSMUST00000044217	Syne2	mRNA	chr12:75953025-75962517|chr12:76066638-76072127	spectrin repeat containing, nuclear envelope 2 [Source:MGI Symbol;Acc:MGI:2449316]	GO:0016021(integral component of membrane);GO:0005634(nucleus);GO:0005737(cytoplasm);GO:0031965(nuclear membrane);GO:0070062(extracellular exosome);GO:0005654(nucleoplasm);GO:0045111(intermediate filament cytoskeleton);GO:0005739(mitochondrion);GO:0007097(nuclear migration);GO:0010761(fibroblast migration);GO:0051015(actin filament binding);GO:0030018(Z disc);GO:0033017(sarcoplasmic reticulum mem…	NA
circRNA1139	710.331	731.333	801.667	681.5	625	504.5	20.4047	19.6192	21.5473	17.6278	18.1707	15.5583	20.5237	17.1189	up	0.2617	0.0296855	0.17598	no	chr12	76031276	76039085	+	5	circRNA	-	ENSMUST00000044217	Syne2	mRNA	chr12:76029900-76031275|chr12:76039085-76040353	spectrin repeat containing, nuclear envelope 2 [Source:MGI Symbol;Acc:MGI:2449316]	GO:0016021(integral component of membrane);GO:0005634(nucleus);GO:0005737(cytoplasm);GO:0031965(nuclear membrane);GO:0070062(extracellular exosome);GO:0005654(nucleoplasm);GO:0045111(intermediate filament cytoskeleton);GO:0005739(mitochondrion);GO:0007097(nuclear migration);GO:0010761(fibroblast migration);GO:0051015(actin filament binding);GO:0030018(Z disc);GO:0033017(sarcoplasmic reticulum mem…	NA
circRNA114	886.45	1030.67	970.667	932	780.167	681.333	38.5005	41.805	39.4469	36.4495	34.2943	31.7691	39.9175	34.171	up	0.224249	0.0304383	0.177914	no	chr6	38067737	38076836	-	4	circRNA	-	ENSMUST00000114908	Atp6v0a4	mRNA	chr6:38061088-38067736|chr6:38076836-38078745	ATPase, H+ transporting, lysosomal V0 subunit A4 [Source:MGI Symbol;Acc:MGI:2153480]	GO:0016021(integral component of membrane);GO:0005886(plasma membrane);GO:0070062(extracellular exosome);GO:0005768(endosome);GO:0070072(vacuolar proton-transporting V-type ATPase complex assembly);GO:0006885(regulation of pH);GO:0015992(proton transport);GO:0007605(sensory perception of sound);GO:0005765(lysosomal membrane);GO:0016324(apical plasma membrane);GO:0051117(ATPase binding);GO:0045177…	00190(Oxidative phosphorylation);04142(Lysosome);04145(Phagosome);04966(Collecting duct acid secretion)
circRNA1140	762.042	1083	815.1	1255.47	1005.6	958.167	28.8935	38.3485	28.9177	42.8637	38.5895	39.0027	32.0532	40.152	down	-0.325004	0.108091	0.315573	no	chr12	77277361	77332329	+	3	circRNA	-	ENSMUST00000171770	Fut8	mRNA	chr12:77238199-77277360|chr12:77332329-77364968	fucosyltransferase 8 [Source:MGI Symbol;Acc:MGI:1858901]	GO:0016021(integral component of membrane);GO:0005737(cytoplasm);GO:0016020(membrane);GO:0070062(extracellular exosome);GO:0016477(cell migration);GO:0010468(regulation of gene expression);GO:0007179(transforming growth factor beta receptor signaling pathway);GO:0007229(integrin-mediated signaling pathway);GO:0017124(SH3 domain binding);GO:0006491(N-glycan processing);GO:0032580(Golgi cisterna me…	00510(N-Glycan biosynthesis);00533(Glycosaminoglycan biosynthesis - keratan sulfate)
circRNA1141	1206.98	1631	1688.58	2207.23	1700.5	1494.75	49.9388	63.0215	65.3718	82.2335	71.2093	66.3954	59.444	73.2794	down	-0.301876	0.108255	0.315812	no	chr12	78454757	78504751	+	4	circRNA	-	ENSMUST00000052472	Gphn	mRNA	chr12:78412433-78454756|chr12:78504751-78522897	gephyrin [Source:MGI Symbol;Acc:MGI:109602]	GO:0097112(gamma-aminobutyric acid receptor clustering);GO:0032324(molybdopterin cofactor biosynthetic process);GO:0030425(dendrite);GO:0045211(postsynaptic membrane);GO:0005515(protein binding);GO:0005622(intracellular);GO:0046872(metal ion binding);GO:0005524(ATP binding);GO:0005737(cytoplasm);GO:0005856(cytoskeleton);GO:0008092(cytoskeletal protein binding);GO:0030054(cell junction);GO:0043025…	NA
circRNA1142	4124.7	7181.5	6317.48	8070.05	6708.5	6845.83	234.399	381.133	335.922	412.956	385.844	417.66	317.152	405.487	down	-0.354482	0.173418	0.401042	no	chr12	78504617	78590671	+	5	circRNA	-	ENSMUST00000052472	Gphn	mRNA	chr12:78492310-78504616|chr12:78590671-78609144	gephyrin [Source:MGI Symbol;Acc:MGI:109602]	GO:0097112(gamma-aminobutyric acid receptor clustering);GO:0032324(molybdopterin cofactor biosynthetic process);GO:0030425(dendrite);GO:0045211(postsynaptic membrane);GO:0005515(protein binding);GO:0005622(intracellular);GO:0046872(metal ion binding);GO:0005524(ATP binding);GO:0005737(cytoplasm);GO:0005856(cytoskeleton);GO:0008092(cytoskeletal protein binding);GO:0030054(cell junction);GO:0043025…	NA
circRNA1143	1443.32	1860.5	1687.25	2222.5	2019	1893.33	45.8743	55.225	50.1785	63.6082	64.9482	64.6052	50.4259	64.3872	down	-0.352608	0.0330839	0.184015	no	chr12	78590534	78637579	+	7	circRNA	-	ENSMUST00000052472	Gphn	mRNA	chr12:78562898-78590533|chr12:78637579-78654806	gephyrin [Source:MGI Symbol;Acc:MGI:109602]	GO:0097112(gamma-aminobutyric acid receptor clustering);GO:0032324(molybdopterin cofactor biosynthetic process);GO:0030425(dendrite);GO:0045211(postsynaptic membrane);GO:0005515(protein binding);GO:0005622(intracellular);GO:0046872(metal ion binding);GO:0005524(ATP binding);GO:0005737(cytoplasm);GO:0005856(cytoskeleton);GO:0008092(cytoskeletal protein binding);GO:0030054(cell junction);GO:0043025…	NA
circRNA1144	2217.42	2114.33	2369.56	2022.17	1708.83	1889	60.808	54.1483	60.801	49.9337	47.4281	55.6132	58.5858	50.9917	up	0.200288	0.0823212	0.278287	no	chr12	80348320	80404698	-	7	circRNA	-	ENSMUST00000054145	Dcaf5	mRNA	chr12:80340276-80348319|chr12:80404698-80436184	DDB1 and CUL4 associated factor 5 [Source:MGI Symbol;Acc:MGI:2444785]	GO:0008150(biological_process);GO:0003674(molecular_function);GO:0016567(protein ubiquitination);GO:0005739(mitochondrion);GO:0080008(Cul4-RING E3 ubiquitin ligase complex)	NA
circRNA1145	5146.77	6108.5	5927.58	5026.1	3881.4	3192.6	59.6755	66.1445	64.3086	52.4754	45.5483	39.7409	63.3762	45.9215	up	0.464769	0.0243151	0.163568	no	chr12	82234463	82342499	+	4	circRNA	-	ENSMUST00000166429	Sipa1l1	mRNA	chr12:82170076-82234462|chr12:82342499-82357232	signal-induced proliferation-associated 1 like 1 [Source:MGI Symbol;Acc:MGI:2443679]	GO:0005737(cytoplasm);GO:0005856(cytoskeleton);GO:0005096(GTPase activator activity);GO:0090630(activation of GTPase activity);GO:0030054(cell junction);GO:0043197(dendritic spine);GO:0014069(postsynaptic density);GO:0045211(postsynaptic membrane);GO:0043087(regulation of GTPase activity);GO:0051056(regulation of small GTPase mediated signal transduction);GO:0048013(ephrin receptor signaling path…	NA
circRNA1146	334.108	360	324.993	373.6	347.9	316.1	4.28699	4.31387	3.90185	4.31655	4.51797	4.35435	4.16757	4.39629	down	-0.0770805	0.222473	0.454586	no	chr12	82340662	82342499	+	1	circRNA	-	ENSMUST00000166429	Sipa1l1	mRNA	chr12:82311409-82340661|chr12:82342499-82357232	signal-induced proliferation-associated 1 like 1 [Source:MGI Symbol;Acc:MGI:2443679]	GO:0005737(cytoplasm);GO:0005856(cytoskeleton);GO:0005096(GTPase activator activity);GO:0090630(activation of GTPase activity);GO:0030054(cell junction);GO:0043197(dendritic spine);GO:0014069(postsynaptic density);GO:0045211(postsynaptic membrane);GO:0043087(regulation of GTPase activity);GO:0051056(regulation of small GTPase mediated signal transduction);GO:0048013(ephrin receptor signaling path…	NA
circRNA1147	283.5	190	219.333	200	133.5	122	15.7688	9.86956	11.4151	10.017	7.51537	7.28515	12.3512	8.27252	up	0.578249	0.132619	0.350412	no	chr12	83091748	83116299	+	3	circRNA	-	ENSMUST00000186848	Rgs6	mRNA	chr12:83070659-83091747|chr12:83116299-83133654	regulator of G-protein signaling 6 [Source:MGI Symbol;Acc:MGI:1354730]	GO:0019898(extrinsic component of membrane);GO:0005515(protein binding);GO:0005829(cytosol);GO:0043547(positive regulation of GTPase activity);GO:0005096(GTPase activator activity);GO:0005634(nucleus);GO:0005886(plasma membrane);GO:0007186(G-protein coupled receptor signaling pathway);GO:0005737(cytoplasm);GO:0035556(intracellular signal transduction);GO:0004871(signal transducer activity);GO:000…	NA
circRNA1148	284.5	184	230	166	164	168	3.40587	2.05713	2.57635	1.78944	1.98707	2.15917	2.67978	1.97856	up	0.437664	0.210764	0.442271	no	chr12	84171460	84174423	-	2	circRNA	-	ENSMUST00000046266	Elmsan1	mRNA	chr12:84162601-84171459|chr12:84174423-84218774	ELM2 and Myb/SANT-like domain containing 1 [Source:MGI Symbol;Acc:MGI:2685106]	GO:0046872(metal ion binding);GO:0003700(transcription factor activity, sequence-specific DNA binding);GO:0005654(nucleoplasm);GO:0006357(regulation of transcription from RNA polymerase II promoter);GO:0044212(transcription regulatory region DNA binding);GO:0008134(transcription factor binding);GO:0005667(transcription factor complex);GO:0000118(histone deacetylase complex)	NA
circRNA1149	404.2	326.333	367.5	525.667	467.5	486.333	24.072	18.15	20.4788	28.1897	28.1787	31.0945	20.9003	29.1543	down	-0.480187	0.0226878	0.161463	no	chr12	84292284	84298202	+	3	circRNA	-	ENSMUST00000123614	Ptgr2	mRNA	chr12:84285476-84292283|chr12:84298202-84302236	prostaglandin reductase 2 [Source:MGI Symbol;Acc:MGI:1916372]	GO:0055114(oxidation-reduction process);GO:0070062(extracellular exosome);GO:0005829(cytosol);GO:0005739(mitochondrion);GO:0006693(prostaglandin metabolic process);GO:0019371(cyclooxygenase pathway);GO:0036132(13-prostaglandin reductase activity);GO:0047522(15-oxoprostaglandin 13-oxidase activity)	NA
circRNA115	1154.78	1326.17	1228.67	1156.5	1049.67	867.833	36.0239	38.6355	35.8637	32.4862	33.1409	29.0642	36.841	31.5638	up	0.223042	0.031903	0.181443	no	chr6	38067737	38078958	-	5	circRNA	-	ENSMUST00000114908	Atp6v0a4	mRNA	chr6:38061088-38067736|chr6:38078958-38082030	ATPase, H+ transporting, lysosomal V0 subunit A4 [Source:MGI Symbol;Acc:MGI:2153480]	GO:0016021(integral component of membrane);GO:0005886(plasma membrane);GO:0070062(extracellular exosome);GO:0005768(endosome);GO:0070072(vacuolar proton-transporting V-type ATPase complex assembly);GO:0006885(regulation of pH);GO:0015992(proton transport);GO:0007605(sensory perception of sound);GO:0005765(lysosomal membrane);GO:0016324(apical plasma membrane);GO:0051117(ATPase binding);GO:0045177…	00190(Oxidative phosphorylation);04142(Lysosome);04145(Phagosome);04966(Collecting duct acid secretion)
circRNA1150	520.667	518.5	539.583	488	482	433	8.44514	7.85406	8.18911	7.12739	7.91257	7.53994	8.16277	7.52663	up	0.117054	0.0937515	0.293026	no	chr12	84934152	84951381	-	7	circRNA	-	ENSMUST00000163231	Arel1	mRNA	chr12:84931776-84934151|chr12:84951381-84970628	apoptosis resistant E3 ubiquitin protein ligase 1 [Source:MGI Symbol;Acc:MGI:1915747]	GO:0005634(nucleus);GO:0005737(cytoplasm);GO:0043066(negative regulation of apoptotic process);GO:0005829(cytosol);GO:0042787(protein ubiquitination involved in ubiquitin-dependent protein catabolic process);GO:0004842(ubiquitin-protein transferase activity);GO:0016874(ligase activity);GO:0006915(apoptotic process)	NA
circRNA1151	465.643	438	504.5	408.583	445.167	416	4.91126	4.31432	4.97888	3.88047	4.7521	4.71049	4.73482	4.44769	up	0.0902546	0.466058	0.665758	no	chr12	85028770	85034034	+	2	circRNA	-	ENSMUST00000021670	Ylpm1	mRNA	chr12:85015593-85028769|chr12:85034034-85040572	YLP motif containing 1 [Source:MGI Symbol;Acc:MGI:1926195]	GO:0005654(nucleoplasm);GO:0005515(protein binding);GO:0044822(poly(A) RNA binding);GO:0005634(nucleus);GO:0005737(cytoplasm);GO:0016607(nuclear speck);GO:0000122(negative regulation of transcription from RNA polymerase II promoter);GO:0006351(transcription, DNA-templated);GO:0001078(transcriptional repressor activity, RNA polymerase II core promoter proximal region sequence-specific binding);GO:…	NA
circRNA1152	494.417	593.75	587.333	499.75	504.083	474.083	6.83881	7.66989	7.60156	6.22449	7.05688	7.04004	7.37009	6.7738	up	0.121716	0.19422	0.42404	no	chr12	85033917	85057302	+	12	circRNA	-	ENSMUST00000168977	Ylpm1	mRNA	chr12:85015593-85033916|chr12:85057302-85060262	YLP motif containing 1 [Source:MGI Symbol;Acc:MGI:1926195]	GO:0005654(nucleoplasm);GO:0005515(protein binding);GO:0044822(poly(A) RNA binding);GO:0005634(nucleus);GO:0005737(cytoplasm);GO:0016607(nuclear speck);GO:0000122(negative regulation of transcription from RNA polymerase II promoter);GO:0006351(transcription, DNA-templated);GO:0001078(transcriptional repressor activity, RNA polymerase II core promoter proximal region sequence-specific binding);GO:…	NA
circRNA1153	13	8.25	16.5	14	15.75	11.75	1.11893	0.663152	1.32885	1.08506	1.37203	1.08575	1.03698	1.18095	down	-0.18756	0.55855	0.731145	no	chr12	85042942	85044524	+	2	circRNA	-	ENSMUST00000168977	Ylpm1	mRNA	chr12:85042311-85042941|chr12:85044524-85048808	YLP motif containing 1 [Source:MGI Symbol;Acc:MGI:1926195]	GO:0005654(nucleoplasm);GO:0005515(protein binding);GO:0044822(poly(A) RNA binding);GO:0005634(nucleus);GO:0005737(cytoplasm);GO:0016607(nuclear speck);GO:0000122(negative regulation of transcription from RNA polymerase II promoter);GO:0006351(transcription, DNA-templated);GO:0001078(transcriptional repressor activity, RNA polymerase II core promoter proximal region sequence-specific binding);GO:…	NA
circRNA1154	100.75	78.25	104.167	76.9167	79.0833	78.0833	2.96266	2.14892	2.86614	2.03667	2.35367	2.46507	2.65924	2.28514	up	0.218734	0.285016	0.518056	no	chr12	85042942	85050372	+	7	circRNA	-	ENSMUST00000168977	Ylpm1	mRNA	chr12:85042311-85042941|chr12:85050372-85057221	YLP motif containing 1 [Source:MGI Symbol;Acc:MGI:1926195]	GO:0005654(nucleoplasm);GO:0005515(protein binding);GO:0044822(poly(A) RNA binding);GO:0005634(nucleus);GO:0005737(cytoplasm);GO:0016607(nuclear speck);GO:0000122(negative regulation of transcription from RNA polymerase II promoter);GO:0006351(transcription, DNA-templated);GO:0001078(transcriptional repressor activity, RNA polymerase II core promoter proximal region sequence-specific binding);GO:…	NA
circRNA1155	242.143	202	256.6	248	168	189.5	12.6621	9.86472	12.5552	11.6775	8.89134	10.6384	11.694	10.4024	up	0.168849	0.351638	0.570998	no	chr12	86260577	86269061	+	5	circRNA	-	ENSMUST00000071106	Gpatch2l	mRNA	chr12:86256932-86260576|chr12:86269061-86281448	G patch domain containing 2 like [Source:MGI Symbol;Acc:MGI:1917623]	GO:0005575(cellular_component);GO:0008150(biological_process);GO:0003674(molecular_function);GO:0005515(protein binding)	NA
circRNA1156	464.333	641	506	552.5	518	459	19.983	25.7625	20.3757	21.4105	22.5623	21.2069	22.0404	21.7266	up	0.0206892	0.88344	0.937058	no	chr12	87244455	87251818	-	7	circRNA	-	ENSMUST00000021426	Vipas39	mRNA	chr12:87242572-87244454|chr12:87251818-87252634	VPS33B interacting protein, apical-basolateral polarity regulator, spe-39 homolog [Source:MGI Symbol;Acc:MGI:2144805]	GO:0003674(molecular_function);GO:0006355(regulation of transcription, DNA-templated);GO:0005737(cytoplasm);GO:0005769(early endosome);GO:0016023(cytoplasmic, membrane-bounded vesicle);GO:0006351(transcription, DNA-templated);GO:0006886(intracellular protein transport);GO:0005770(late endosome);GO:0055037(recycling endosome);GO:0007283(spermatogenesis);GO:0030154(cell differentiation);GO:0030897(…	NA
circRNA1157	1620.42	2005	1576	1302	1054.5	1222	69.8636	80.7304	63.5787	50.5474	46.0144	56.5625	71.3909	51.0414	up	0.484071	0.0346968	0.187575	no	chr12	87336032	87346801	-	4	circRNA	-	ENSMUST00000021424	Sptlc2	mRNA	chr12:87314186-87336031|chr12:87346801-87350260	serine palmitoyltransferase, long chain base subunit 2 [Source:MGI Symbol;Acc:MGI:108074]	GO:0016021(integral component of membrane);GO:0030170(pyridoxal phosphate binding);GO:0005739(mitochondrion);GO:0046513(ceramide biosynthetic process);GO:0006686(sphingomyelin biosynthetic process);GO:0017059(serine C-palmitoyltransferase complex);GO:0030148(sphingolipid biosynthetic process);GO:0046511(sphinganine biosynthetic process);GO:0046512(sphingosine biosynthetic process);GO:1904504(posi…	NA
circRNA1158	558	607.333	483.333	806	737	664.5	32.1753	32.705	26.0775	41.8492	43.0109	41.1354	30.3193	41.9985	down	-0.470104	0.0255577	0.166499	no	chr12	98227168	98234397	-	3	circRNA	-	ENSMUST00000021390	Galc	mRNA	chr12:98222689-98227167|chr12:98234397-98242641	galactosylceramidase [Source:MGI Symbol;Acc:MGI:95636]	GO:0070062(extracellular exosome);GO:0005975(carbohydrate metabolic process);GO:0005739(mitochondrion);GO:0005764(lysosome);GO:0004336(galactosylceramidase activity);GO:0006683(galactosylceramide catabolic process)	00600(Sphingolipid metabolism);04142(Lysosome)
circRNA1159	354.143	416	404.25	391.333	353.2	343	12.0694	13.2403	12.891	12.0093	12.1829	12.5497	12.7335	12.2473	up	0.0561743	0.298106	0.531411	no	chr12	98758512	98760410	+	3	circRNA	-	ENSMUST00000057000	Zc3h14	mRNA	chr12:98757204-98758511|chr12:98760410-98763822	zinc finger CCCH type containing 14 [Source:MGI Symbol;Acc:MGI:1919824]	GO:0046872(metal ion binding);GO:0005634(nucleus);GO:0005737(cytoplasm);GO:0005654(nucleoplasm);GO:0016607(nuclear speck);GO:0005730(nucleolus);GO:0044822(poly(A) RNA binding);GO:0043488(regulation of mRNA stability);GO:1900364(negative regulation of mRNA polyadenylation);GO:0008143(poly(A) binding);GO:0005515(protein binding)	NA
circRNA116	1304.63	1595.77	1531.93	1302.21	1256.67	1373.27	9.77691	11.1682	10.742	8.78736	9.53146	11.0485	10.5624	9.7891	up	0.109687	0.389113	0.602763	no	chr6	38440455	38491931	+	13	circRNA	-	ENSMUST00000160583	Ubn2	mRNA	chr6:38434598-38440454|chr6:38491931-38498687	ubinuclein 2 [Source:MGI Symbol;Acc:MGI:2444236]	GO:0005615(extracellular space);GO:0005654(nucleoplasm)	NA
circRNA1160	473	626	475	720	848	667	8.01947	9.9119	7.53545	10.9921	14.5514	12.1407	8.48894	12.5614	down	-0.565339	0.0390581	0.19768	no	chr12	98858719	98873205	-	8	circRNA	-	ENSMUST00000065716	Eml5	mRNA	chr12:98856029-98858718|chr12:98873205-98874506	echinoderm microtubule associated protein like 5 [Source:MGI Symbol;Acc:MGI:2442513]	GO:0008150(biological_process);GO:0003674(molecular_function);GO:0005737(cytoplasm);GO:0070062(extracellular exosome);GO:0005874(microtubule)	NA
circRNA1161	235.5	177	216	406	233	243	19.4876	13.6785	16.7244	30.2522	19.514	21.5877	16.6302	23.7846	down	-0.516226	0.148795	0.370778	no	chr12	98957281	98964607	+	3	circRNA	-	ENSMUST00000085109	Ttc8	mRNA	chr12:98946613-98957280|chr12:98964607-98974641	tetratricopeptide repeat domain 8 [Source:MGI Symbol;Acc:MGI:1923510]	GO:0005515(protein binding);GO:0007608(sensory perception of smell);GO:0016020(membrane);GO:0015031(protein transport);GO:0035264(multicellular organism growth);GO:0005813(centrosome);GO:0060170(ciliary membrane);GO:0036064(ciliary basal body);GO:0042384(cilium assembly);GO:0005814(centriole);GO:0045444(fat cell differentiation);GO:0021772(olfactory bulb development);GO:0005929(cilium);GO:0032880…	NA
circRNA1162	3937.67	4697	4083	3991	3277	2984.25	126.346	140.748	122.584	115.311	106.42	102.8	129.893	108.177	up	0.263931	0.0378589	0.195638	no	chr12	99291237	99388917	-	3	circRNA	-	ENSMUST00000046859	Foxn3	mRNA	chr12:99209566-99291236|chr12:99388917-99393669	forkhead box N3 [Source:MGI Symbol;Acc:MGI:1918625]	GO:0005634(nucleus);GO:0003700(transcription factor activity, sequence-specific DNA binding);GO:0043565(sequence-specific DNA binding);GO:0006351(transcription, DNA-templated);GO:0097094(craniofacial suture morphogenesis);GO:0007095(mitotic G2 DNA damage checkpoint);GO:0008022(protein C-terminus binding);GO:0005515(protein binding);GO:0045892(negative regulation of transcription, DNA-templated)	NA
circRNA1163	1317.62	1592	1435.67	1295	1308	1318	9.24279	10.4293	9.4232	8.17989	9.28634	9.92572	9.69843	9.13065	up	0.0870333	0.422716	0.63317	no	chr12	101883256	101890618	-	4	circRNA	-	ENSMUST00000021605	Trip11	mRNA	chr12:101878929-101883255|chr12:101890618-101893430	thyroid hormone receptor interactor 11 [Source:MGI Symbol;Acc:MGI:1924393]	GO:0005634(nucleus);GO:0005515(protein binding);GO:0005794(Golgi apparatus);GO:0060348(bone development);GO:0003281(ventricular septum development);GO:0007030(Golgi organization);GO:0006486(protein glycosylation);GO:0002080(acrosomal membrane);GO:0005801(cis-Golgi network);GO:0000042(protein targeting to Golgi);GO:0002081(outer acrosomal membrane);GO:0060122(inner ear receptor stereocilium organi…	NA
circRNA1164	377.5	342	496	503	415	380	19.9615	16.8889	24.5408	23.9502	22.21	21.5721	20.4638	22.5774	down	-0.14181	0.446547	0.651927	no	chr12	102807900	102812843	-	3	circRNA	-	ENSMUST00000045652	Btbd7	mRNA	chr12:102795316-102807899|chr12:102812843-102837617	BTB (POZ) domain containing 7 [Source:MGI Symbol;Acc:MGI:1917858]	GO:0003674(molecular_function);GO:0005634(nucleus);GO:0007275(multicellular organism development);GO:0060693(regulation of branching involved in salivary gland morphogenesis)	NA
circRNA1165	874.833	886	984	785	704	637	15.0377	14.2229	15.8265	12.1504	12.2477	11.7552	15.029	12.0511	up	0.31859	0.0159326	0.14129	no	chr12	105637911	105646952	-	10	circRNA	-	ENSMUST00000041055	Atg2b	mRNA	chr12:105636552-105637910|chr12:105646952-105648312	autophagy related 2B [Source:MGI Symbol;Acc:MGI:1923809]	GO:0003674(molecular_function);GO:0000045(autophagosome assembly);GO:0019898(extrinsic component of membrane);GO:0000407(pre-autophagosomal structure);GO:0044804(nucleophagy);GO:0005811(lipid particle);GO:0000422(mitophagy);GO:0034045(pre-autophagosomal structure membrane)	NA
circRNA1166	296.117	356	301.202	344.333	342	382.4	14.3399	16.1002	13.6481	15.015	16.7622	19.8808	14.6961	17.2193	down	-0.228601	0.213221	0.44533	no	chr12	105799651	105807218	+	5	circRNA	-	ENSMUST00000109901	Papola	mRNA	chr12:105784914-105799650|chr12:105807218-105808554	poly (A) polymerase alpha [Source:MGI Symbol;Acc:MGI:109301]	GO:0005634(nucleus);GO:0005524(ATP binding);GO:0005737(cytoplasm);GO:0005654(nucleoplasm);GO:0003723(RNA binding);GO:0006378(mRNA polyadenylation);GO:0000287(magnesium ion binding);GO:0030145(manganese ion binding);GO:0004652(polynucleotide adenylyltransferase activity);GO:0031440(regulation of mRNA 3'-end processing);GO:0043631(RNA polyadenylation);GO:0005515(protein binding)	NA
circRNA1167	1284.3	1314	1296	1648	1335	1387	44.4115	42.4347	41.9337	51.3155	46.7231	51.4916	42.9266	49.8434	down	-0.21553	0.0302498	0.177094	no	chr12	108157754	108165172	-	5	circRNA	-	ENSMUST00000071095	Setd3	mRNA	chr12:108119164-108157753|chr12:108165172-108179152	SET domain containing 3 [Source:MGI Symbol;Acc:MGI:1289184]	GO:0045944(positive regulation of transcription from RNA polymerase II promoter);GO:0045893(positive regulation of transcription, DNA-templated);GO:0006351(transcription, DNA-templated);GO:0003713(transcription coactivator activity);GO:0000790(nuclear chromatin);GO:0001102(RNA polymerase II activating transcription factor binding);GO:0042800(histone methyltransferase activity (H3-K4 specific));GO…	NA
circRNA1168	315	291	344	251	262	265	14.0432	12.1157	14.3498	10.0761	11.8217	12.6834	13.5029	11.5271	up	0.228242	0.130277	0.346642	no	chr12	108862803	108867777	-	3	circRNA	-	ENSMUST00000161410	Wars	mRNA	chr12:108861426-108862802|chr12:108867777-108875113	tryptophanyl-tRNA synthetase [Source:MGI Symbol;Acc:MGI:104630]	GO:0005634(nucleus);GO:0005524(ATP binding);GO:0005737(cytoplasm);GO:0070062(extracellular exosome);GO:0001525(angiogenesis);GO:0045765(regulation of angiogenesis);GO:0004830(tryptophan-tRNA ligase activity);GO:0006436(tryptophanyl-tRNA aminoacylation);GO:0005515(protein binding)	00380(Tryptophan metabolism);00970(Aminoacyl-tRNA biosynthesis)
circRNA1169	410.967	374.167	362.167	346.083	274.429	290.167	3.18714	2.70993	2.62806	2.41679	2.15401	2.41588	2.84171	2.32889	up	0.287114	0.079845	0.273665	no	chr12	110896087	110939937	+	11	circRNA	-	ENSMUST00000165978	Tecpr2	mRNA	chr12:110889326-110896086|chr12:110939937-110941452	tectonin beta-propeller repeat containing 2 [Source:MGI Symbol;Acc:MGI:2144865]	GO:0005575(cellular_component);GO:0008150(biological_process);GO:0003674(molecular_function);GO:0005515(protein binding)	NA
circRNA117	84.3668	94.625	90.994	81.4901	76.6944	85.1984	2.47781	2.59538	2.50058	2.15509	2.27973	2.68634	2.52459	2.37372	up	0.088899	0.447923	0.652523	no	chr6	38461475	38470222	+	4	circRNA	-	ENSMUST00000160583	Ubn2	mRNA	chr6:38452971-38461474|chr6:38470222-38479063	ubinuclein 2 [Source:MGI Symbol;Acc:MGI:2444236]	GO:0005615(extracellular space);GO:0005654(nucleoplasm)	NA
circRNA1170	105.833	68.6667	91.25	62.5833	35.7619	49.5	3.66511	2.2208	2.95684	1.95158	1.25345	1.84036	2.94758	1.6818	up	0.809528	0.0740045	0.26504	no	chr12	110936276	110941594	+	4	circRNA	-	ENSMUST00000165978	Tecpr2	mRNA	chr12:110933632-110936275|chr12:110941594-110944644	tectonin beta-propeller repeat containing 2 [Source:MGI Symbol;Acc:MGI:2144865]	GO:0005575(cellular_component);GO:0008150(biological_process);GO:0003674(molecular_function);GO:0005515(protein binding)	NA
circRNA1171	703.15	776	770.983	676.333	615.167	661.028	45.9359	47.3439	47.1281	39.7859	40.6743	46.3615	46.8027	42.2739	up	0.146824	0.153848	0.377802	no	chr12	111592577	111618383	+	4	circRNA	-	ENSMUST00000075281	Mark3	mRNA	chr12:111575101-111592576|chr12:111618383-111623244	MAP/microtubule affinity regulating kinase 3 [Source:MGI Symbol;Acc:MGI:1341865]	GO:0005524(ATP binding);GO:0005886(plasma membrane);GO:0000226(microtubule cytoskeleton organization);GO:0004674(protein serine/threonine kinase activity);GO:0006468(protein phosphorylation);GO:0030010(establishment of cell polarity);GO:0070062(extracellular exosome)	NA
circRNA1172	3395.66	3862	3693.18	3200.67	3219.67	3007.03	44.6638	47.4397	45.4531	37.9084	42.8613	42.4621	45.8522	41.0773	up	0.15865	0.0756943	0.266479	no	chr12	111592577	111647728	+	14	circRNA	-	ENSMUST00000075281	Mark3	mRNA	chr12:111575101-111592576|chr12:111647728-111655269	MAP/microtubule affinity regulating kinase 3 [Source:MGI Symbol;Acc:MGI:1341865]	GO:0005524(ATP binding);GO:0005886(plasma membrane);GO:0000226(microtubule cytoskeleton organization);GO:0004674(protein serine/threonine kinase activity);GO:0006468(protein phosphorylation);GO:0030010(establishment of cell polarity);GO:0070062(extracellular exosome)	NA
circRNA1173	375	319	283	255	264	267.5	25.6344	20.3649	18.1013	15.6963	18.265	19.6313	21.3669	17.8642	up	0.258305	0.257607	0.490579	no	chr12	111858210	111872433	-	3	circRNA	-	ENSMUST00000054815	Ppp1r13b	mRNA	chr12:111846429-111858209|chr12:111872433-111907861	protein phosphatase 1, regulatory (inhibitor) subunit 13B [Source:MGI Symbol;Acc:MGI:1336199]	GO:0005634(nucleus);GO:0005886(plasma membrane);GO:0005737(cytoplasm);GO:0005654(nucleoplasm);GO:0002039(p53 binding);GO:0072332(intrinsic apoptotic signaling pathway by p53 class mediator);GO:0008134(transcription factor binding);GO:0045786(negative regulation of cell cycle);GO:0097193(intrinsic apoptotic signaling pathway);GO:0005515(protein binding);GO:0048471(perinuclear region of cytoplasm);…	NA
circRNA1174	595.417	905	780.5	876	727.5	600.571	24.5492	34.8468	30.1106	32.5225	30.3579	26.5836	29.8355	29.8213	up	0.000686817	0.996954	0.99823	no	chr12	119189819	119192327	-	3	circRNA	-	ENSMUST00000026360	Itgb8	mRNA	chr12:119181011-119189818|chr12:119192327-119202406	integrin beta 8 [Source:MGI Symbol;Acc:MGI:1338035]	GO:0070062(extracellular exosome);GO:0010628(positive regulation of gene expression);GO:0009986(cell surface);GO:0004872(receptor activity);GO:0007160(cell-matrix adhesion);GO:0007229(integrin-mediated signaling pathway);GO:0010629(negative regulation of gene expression);GO:0051216(cartilage development);GO:0034686(integrin alphav-beta8 complex);GO:1990430(extracellular matrix protein binding);GO…	NA
circRNA1175	665.833	736	570	780	605	534.5	19.3623	19.9879	15.5095	20.4244	17.8061	16.6867	18.2865	18.3057	down	-0.00151477	0.991956	0.99663	no	chr11	3142308	3153498	-	8	circRNA	-	ENSMUST00000101655	Sfi1	mRNA	chr11:3140233-3142307|chr11:3153498-3155398	Sfi1 homolog, spindle assembly associated (yeast) [Source:MGI Symbol;Acc:MGI:1926137]	GO:0005814(centriole);GO:0019902(phosphatase binding);GO:0010923(negative regulation of phosphatase activity);GO:0005515(protein binding)	NA
circRNA1176	121	115	65.5	60	79	78	14.1269	12.5388	7.15538	6.30776	9.33492	9.7766	11.2737	8.47309	up	0.411998	0.323328	0.551242	no	chr11	3221093	3221294	+	1	circRNA	-	ENSMUST00000020734	Eif4enif1	mRNA	chr11:3220530-3221092|chr11:3221294-3224631	eukaryotic translation initiation factor 4E nuclear import factor 1 [Source:MGI Symbol;Acc:MGI:1921453]	GO:0005634(nucleus);GO:0005515(protein binding);GO:0005737(cytoplasm);GO:0016020(membrane);GO:0015031(protein transport);GO:0016607(nuclear speck);GO:0005829(cytosol);GO:0043231(intracellular membrane-bounded organelle);GO:0044822(poly(A) RNA binding);GO:0016605(PML body);GO:0019827(stem cell population maintenance);GO:0000932(cytoplasmic mRNA processing body);GO:0017148(negative regulation of tr…	NA
circRNA1177	236.5	275.5	235.5	238.5	234	193	11.969	13.021	11.1519	10.8687	11.9857	10.4861	12.0473	11.1135	up	0.116392	0.257332	0.490506	no	chr11	4166496	4167890	+	2	circRNA	-	ENSMUST00000002198	Sf3a1	mRNA	chr11:4161167-4166495|chr11:4167890-4171061	splicing factor 3a, subunit 1 [Source:MGI Symbol;Acc:MGI:1914715]	GO:0005654(nucleoplasm);GO:0003723(RNA binding);GO:0006397(mRNA processing);GO:0005681(spliceosomal complex);GO:0000398(mRNA splicing, via spliceosome);GO:0044822(poly(A) RNA binding);GO:0071013(catalytic step 2 spliceosome);GO:0000381(regulation of alternative mRNA splicing, via spliceosome);GO:0005686(U2 snRNP);GO:0071004(U2-type prespliceosome);GO:0005684(U2-type spliceosomal complex);GO:00003…	03040(Spliceosome)
circRNA1178	275.533	419	345.533	357.667	267	265.333	12.0113	17.0579	14.094	14.0397	11.7801	12.4176	14.3877	12.7458	up	0.174819	0.387822	0.602148	no	chr11	4517741	4531305	-	5	circRNA	-	ENSMUST00000109943	Mtmr3	mRNA	chr11:4507686-4517740|chr11:4531305-4594602	myotubularin related protein 3 [Source:MGI Symbol;Acc:MGI:1921552]	GO:2000785(regulation of autophagosome assembly);GO:0042149(cellular response to glucose starvation);GO:0052629(phosphatidylinositol-3,5-bisphosphate 3-phosphatase activity);GO:0046856(phosphatidylinositol dephosphorylation);GO:0004438(phosphatidylinositol-3-phosphatase activity);GO:0006470(protein dephosphorylation);GO:0004722(protein serine/threonine phosphatase activity);GO:0005654(nucleoplasm…	NA
circRNA1179	329.5	299.667	348.267	333	261.833	302	17.864	15.1726	17.6671	16.2566	14.3671	17.5777	16.9012	16.0672	up	0.0730117	0.548023	0.724981	no	chr11	4803678	4818627	-	5	circRNA	-	ENSMUST00000109910	Nf2	mRNA	chr11:4799995-4803677|chr11:4818627-4820367	neurofibromatosis 2 [Source:MGI Symbol;Acc:MGI:97307]	GO:0005634(nucleus);GO:0005515(protein binding);GO:0048471(perinuclear region of cytoplasm);GO:0005886(plasma membrane);GO:0005737(cytoplasm);GO:0016020(membrane);GO:0005769(early endosome);GO:0005730(nucleolus);GO:0005856(cytoskeleton);GO:0042475(odontogenesis of dentin-containing tooth);GO:0007420(brain development);GO:0050767(regulation of neurogenesis);GO:0008285(negative regulation of cell p…	NA
circRNA118	808.917	909.292	922.044	801.99	780.421	762.198	6.46248	6.78417	6.89252	5.76936	6.31026	6.53727	6.71306	6.20563	up	0.113392	0.143179	0.364563	no	chr6	38461475	38491931	+	11	circRNA	-	ENSMUST00000160583	Ubn2	mRNA	chr6:38452971-38461474|chr6:38491931-38498687	ubinuclein 2 [Source:MGI Symbol;Acc:MGI:2444236]	GO:0005615(extracellular space);GO:0005654(nucleoplasm)	NA
circRNA1180	414	386.167	422.767	401	341.333	370.5	17.404	15.1608	16.6295	15.1795	14.5228	16.7213	16.3981	15.4745	up	0.0836345	0.374974	0.5904	no	chr11	4803678	4820493	-	6	circRNA	-	ENSMUST00000109910	Nf2	mRNA	chr11:4799995-4803677|chr11:4820493-4848871	neurofibromatosis 2 [Source:MGI Symbol;Acc:MGI:97307]	GO:0005634(nucleus);GO:0005515(protein binding);GO:0048471(perinuclear region of cytoplasm);GO:0005886(plasma membrane);GO:0005737(cytoplasm);GO:0016020(membrane);GO:0005769(early endosome);GO:0005730(nucleolus);GO:0005856(cytoskeleton);GO:0042475(odontogenesis of dentin-containing tooth);GO:0007420(brain development);GO:0050767(regulation of neurogenesis);GO:0008285(negative regulation of cell p…	NA
circRNA1181	309.667	264.167	319.767	298	247.833	280.5	18.1669	14.4731	17.5529	15.7422	14.7153	17.6665	16.731	16.0413	up	0.0607266	0.657274	0.797642	no	chr11	4808257	4820493	-	4	circRNA	-	ENSMUST00000109910	Nf2	mRNA	chr11:4806336-4808256|chr11:4820493-4848871	neurofibromatosis 2 [Source:MGI Symbol;Acc:MGI:97307]	GO:0005634(nucleus);GO:0005515(protein binding);GO:0048471(perinuclear region of cytoplasm);GO:0005886(plasma membrane);GO:0005737(cytoplasm);GO:0016020(membrane);GO:0005769(early endosome);GO:0005730(nucleolus);GO:0005856(cytoskeleton);GO:0042475(odontogenesis of dentin-containing tooth);GO:0007420(brain development);GO:0050767(regulation of neurogenesis);GO:0008285(negative regulation of cell p…	NA
circRNA1182	728.417	666.5	793.5	807.3	680.5	688	35.8638	30.6461	36.5556	35.7911	33.91	36.3662	34.3551	35.3557	down	-0.0414181	0.656985	0.797489	no	chr11	5085896	5091982	-	3	circRNA	-	ENSMUST00000079949	Ewsr1	mRNA	chr11:5083571-5085895|chr11:5091982-5093680	Ewing sarcoma breakpoint region 1 [Source:MGI Symbol;Acc:MGI:99960]	GO:0006355(regulation of transcription, DNA-templated);GO:0005634(nucleus);GO:0005515(protein binding);GO:0000166(nucleotide binding);GO:0005886(plasma membrane);GO:0005737(cytoplasm);GO:0008270(zinc ion binding);GO:0006351(transcription, DNA-templated);GO:0005516(calmodulin binding);GO:0005730(nucleolus);GO:0042802(identical protein binding);GO:0044822(poly(A) RNA binding)	NA
circRNA1183	2074.5	1809	1894.67	2321	1650	1738	165.845	135.06	141.727	167.082	133.505	149.167	147.544	149.918	down	-0.0230242	0.868732	0.928161	no	chr11	6313788	6317080	+	2	circRNA	-	ENSMUST00000003461	Ogdh	mRNA	chr11:6297199-6313787|chr11:6317080-6334532	oxoglutarate (alpha-ketoglutarate) dehydrogenase (lipoamide) [Source:MGI Symbol;Acc:MGI:1098267]	GO:0046872(metal ion binding);GO:0005739(mitochondrion);GO:0005759(mitochondrial matrix);GO:0031966(mitochondrial membrane);GO:0004591(oxoglutarate dehydrogenase (succinyl-transferring) activity);GO:0006091(generation of precursor metabolites and energy);GO:0006096(glycolytic process);GO:0006099(tricarboxylic acid cycle);GO:0030976(thiamine pyrophosphate binding);GO:0045252(oxoglutarate dehydroge…	NA
circRNA1184	815.583	914	945.533	1004	665.167	653.5	44.8356	46.9244	48.6365	49.6995	37.009	38.5685	46.7988	41.759	up	0.164385	0.333909	0.558764	no	chr11	9256170	9262137	+	3	circRNA	-	ENSMUST00000042740	Abca13	mRNA	chr11:9251387-9256169|chr11:9262137-9267456	ATP-binding cassette, sub-family A (ABC1), member 13 [Source:MGI Symbol;Acc:MGI:2388707]	GO:0016021(integral component of membrane);GO:0005524(ATP binding);GO:0055085(transmembrane transport);GO:0043231(intracellular membrane-bounded organelle);GO:0042626(ATPase activity, coupled to transmembrane movement of substances);GO:0033344(cholesterol efflux);GO:0033700(phospholipid efflux)	02010(ABC transporters)
circRNA1185	942.693	940.25	993.817	1064.5	761.25	755.265	29.5641	27.5382	29.1629	30.061	24.1626	25.4288	28.7551	26.5508	up	0.11506	0.34508	0.566381	no	chr11	9273885	9277972	+	5	circRNA	-	ENSMUST00000042740	Abca13	mRNA	chr11:9269329-9273884|chr11:9277972-9288417	ATP-binding cassette, sub-family A (ABC1), member 13 [Source:MGI Symbol;Acc:MGI:2388707]	GO:0016021(integral component of membrane);GO:0005524(ATP binding);GO:0055085(transmembrane transport);GO:0043231(intracellular membrane-bounded organelle);GO:0042626(ATPase activity, coupled to transmembrane movement of substances);GO:0033344(cholesterol efflux);GO:0033700(phospholipid efflux)	02010(ABC transporters)
circRNA1186	479.906	570.343	584.932	718.029	469.857	452.108	14.2903	15.8606	16.2976	19.2527	14.1604	14.4531	15.4829	15.9554	down	-0.0433743	0.808612	0.895127	no	chr11	9328047	9346053	+	5	circRNA	-	ENSMUST00000042740	Abca13	mRNA	chr11:9316247-9328046|chr11:9346053-9354825	ATP-binding cassette, sub-family A (ABC1), member 13 [Source:MGI Symbol;Acc:MGI:2388707]	GO:0016021(integral component of membrane);GO:0005524(ATP binding);GO:0055085(transmembrane transport);GO:0043231(intracellular membrane-bounded organelle);GO:0042626(ATPase activity, coupled to transmembrane movement of substances);GO:0033344(cholesterol efflux);GO:0033700(phospholipid efflux)	02010(ABC transporters)
circRNA1187	592.354	692.843	718.543	897.362	588.968	559.497	15.8209	17.2816	17.957	21.5815	15.9208	16.0428	17.0199	17.8484	down	-0.0685758	0.708211	0.83347	no	chr11	9328047	9354916	+	6	circRNA	-	ENSMUST00000042740	Abca13	mRNA	chr11:9316247-9328046|chr11:9354916-9373272	ATP-binding cassette, sub-family A (ABC1), member 13 [Source:MGI Symbol;Acc:MGI:2388707]	GO:0016021(integral component of membrane);GO:0005524(ATP binding);GO:0055085(transmembrane transport);GO:0043231(intracellular membrane-bounded organelle);GO:0042626(ATPase activity, coupled to transmembrane movement of substances);GO:0033344(cholesterol efflux);GO:0033700(phospholipid efflux)	02010(ABC transporters)
circRNA1188	903.442	838.898	993.856	1233.41	911.74	784.741	18.8386	16.3364	19.3912	23.159	19.2417	17.5674	18.1887	19.9894	down	-0.136189	0.410908	0.624642	no	chr11	9373273	9403918	+	6	circRNA	-	ENSMUST00000042740	Abca13	mRNA	chr11:9354916-9373272|chr11:9403918-9430545	ATP-binding cassette, sub-family A (ABC1), member 13 [Source:MGI Symbol;Acc:MGI:2388707]	GO:0016021(integral component of membrane);GO:0005524(ATP binding);GO:0055085(transmembrane transport);GO:0043231(intracellular membrane-bounded organelle);GO:0042626(ATPase activity, coupled to transmembrane movement of substances);GO:0033344(cholesterol efflux);GO:0033700(phospholipid efflux)	02010(ABC transporters)
circRNA1189	822.864	1033.31	1144.08	1115.57	804.833	799.495	21.3021	24.9817	27.7127	26.0049	21.0874	22.2199	24.6655	23.104	up	0.094348	0.549078	0.725398	no	chr11	9434108	9483915	+	5	circRNA	-	ENSMUST00000042740	Abca13	mRNA	chr11:9431907-9434107|chr11:9483915-9510460	ATP-binding cassette, sub-family A (ABC1), member 13 [Source:MGI Symbol;Acc:MGI:2388707]	GO:0016021(integral component of membrane);GO:0005524(ATP binding);GO:0055085(transmembrane transport);GO:0043231(intracellular membrane-bounded organelle);GO:0042626(ATPase activity, coupled to transmembrane movement of substances);GO:0033344(cholesterol efflux);GO:0033700(phospholipid efflux)	02010(ABC transporters)
circRNA119	885.217	968	957.75	1039.67	956.667	998	22.2092	22.6807	22.4837	23.4878	24.2922	26.8811	22.4579	24.887	down	-0.148173	0.138653	0.358437	no	chr6	38570510	38603468	+	8	circRNA	-	ENSMUST00000057692	Luc7l2	mRNA	chr6:38551908-38570509|chr6:38603468-38608152	LUC7-like 2 (S. cerevisiae) [Source:MGI Symbol;Acc:MGI:2183260]	GO:0016607(nuclear speck);GO:0019899(enzyme binding);GO:0044822(poly(A) RNA binding);GO:0006376(mRNA splice site selection);GO:0003729(mRNA binding);GO:0005685(U1 snRNP);GO:0071004(U2-type prespliceosome)	NA
circRNA1190	353.142	405.05	455.275	442.239	362.45	338.611	17.6076	18.8607	21.24	19.8551	18.2903	18.1253	19.2361	18.7569	up	0.0363954	0.716249	0.838902	no	chr11	9522336	9542173	+	5	circRNA	-	ENSMUST00000042740	Abca13	mRNA	chr11:9510731-9522335|chr11:9542173-9566275	ATP-binding cassette, sub-family A (ABC1), member 13 [Source:MGI Symbol;Acc:MGI:2388707]	GO:0016021(integral component of membrane);GO:0005524(ATP binding);GO:0055085(transmembrane transport);GO:0043231(intracellular membrane-bounded organelle);GO:0042626(ATPase activity, coupled to transmembrane movement of substances);GO:0033344(cholesterol efflux);GO:0033700(phospholipid efflux)	02010(ABC transporters)
circRNA1191	1555.62	1618	1665	1715	1444	1318.67	51.1676	49.7015	51.2434	50.7949	48.071	46.5651	50.7041	48.477	up	0.0648037	0.206254	0.436445	no	chr11	9577151	9588497	+	4	circRNA	-	ENSMUST00000042740	Abca13	mRNA	chr11:9570660-9577150|chr11:9588497-9615656	ATP-binding cassette, sub-family A (ABC1), member 13 [Source:MGI Symbol;Acc:MGI:2388707]	GO:0016021(integral component of membrane);GO:0005524(ATP binding);GO:0055085(transmembrane transport);GO:0043231(intracellular membrane-bounded organelle);GO:0042626(ATPase activity, coupled to transmembrane movement of substances);GO:0033344(cholesterol efflux);GO:0033700(phospholipid efflux)	02010(ABC transporters)
circRNA1192	539.75	649	593.5	627.25	573	435	25.8201	28.994	26.5654	27.019	27.7423	22.3402	27.1265	25.7005	up	0.0779058	0.514139	0.6994	no	chr11	19998120	20008477	+	4	circRNA	-	ENSMUST00000093299	Spred2	mRNA	chr11:19924956-19998119|chr11:20008477-20018051	sprouty-related, EVH1 domain containing 2 [Source:MGI Symbol;Acc:MGI:2150019]	GO:0005515(protein binding);GO:0005886(plasma membrane);GO:0031410(cytoplasmic vesicle);GO:0007275(multicellular organism development);GO:0019901(protein kinase binding);GO:0000188(inactivation of MAPK activity);GO:0010801(negative regulation of peptidyl-threonine phosphorylation);GO:0030658(transport vesicle membrane);GO:0005173(stem cell factor receptor binding);GO:0090311(regulation of protein…	04630(Jak-STAT signaling pathway)
circRNA1193	1187.33	1187.5	1154.5	1161.33	816.5	839	49.473	46.2091	45.0111	43.5728	34.433	37.531	46.8977	38.5123	up	0.2842	0.0697971	0.258523	no	chr11	20072456	20080798	-	4	circRNA	-	ENSMUST00000000137	Actr2	mRNA	chr11:20064859-20072455|chr11:20080798-20091294	ARP2 actin-related protein 2 [Source:MGI Symbol;Acc:MGI:1913963]	GO:0005524(ATP binding);GO:0005737(cytoplasm);GO:0016020(membrane);GO:0070062(extracellular exosome);GO:0005829(cytosol);GO:0042384(cilium assembly);GO:0051015(actin filament binding);GO:0005938(cell cortex);GO:0042995(cell projection);GO:0005925(focal adhesion);GO:0005200(structural constituent of cytoskeleton);GO:0005885(Arp2/3 protein complex);GO:0034314(Arp2/3 complex-mediated actin nucleatio…	NA
circRNA1194	595.658	691	669.396	774.333	633.333	619	31.4973	34.1235	33.12	36.8696	33.8947	35.1399	32.9136	35.3014	down	-0.101041	0.108105	0.315573	no	chr11	20692465	20708737	-	5	circRNA	-	ENSMUST00000146722	Aftph	mRNA	chr11:20686198-20692464|chr11:20708737-20709619	aftiphilin [Source:MGI Symbol;Acc:MGI:1923012]	GO:0005634(nucleus);GO:0005794(Golgi apparatus);GO:0005737(cytoplasm);GO:0015031(protein transport);GO:0005654(nucleoplasm);GO:0005829(cytosol);GO:0043231(intracellular membrane-bounded organelle);GO:0030121(AP-1 adaptor complex);GO:0030276(clathrin binding);GO:0046907(intracellular transport)	NA
circRNA1195	907.15	1042.5	948	1086.92	986.833	968	10.9432	11.7446	10.7005	11.8066	12.0485	12.5364	11.1294	12.1305	down	-0.124257	0.0666642	0.251865	no	chr11	20725685	20727639	-	1	circRNA	-	ENSMUST00000035350	Aftph	mRNA	chr11:20712315-20725684|chr11:20727639-20741305	aftiphilin [Source:MGI Symbol;Acc:MGI:1923012]	GO:0005634(nucleus);GO:0005794(Golgi apparatus);GO:0005737(cytoplasm);GO:0015031(protein transport);GO:0005654(nucleoplasm);GO:0005829(cytosol);GO:0043231(intracellular membrane-bounded organelle);GO:0030121(AP-1 adaptor complex);GO:0030276(clathrin binding);GO:0046907(intracellular transport)	NA
circRNA1196	1088.33	1124	1400	1426.25	1265.5	1257.5	25.8218	24.9052	31.0802	30.4709	30.3886	32.0307	27.2691	30.9634	down	-0.183296	0.188371	0.418185	no	chr11	21263199	21278060	+	6	circRNA	-	ENSMUST00000109578	Vps54	mRNA	chr11:21239371-21263198|chr11:21278060-21291032	VPS54 GARP complex subunit [Source:MGI Symbol;Acc:MGI:2178798]	GO:0048873(homeostasis of number of cells within a tissue);GO:0005794(Golgi apparatus);GO:0048471(perinuclear region of cytoplasm);GO:0015031(protein transport);GO:0005829(cytosol);GO:0005802(trans-Golgi network);GO:0040007(growth);GO:0007041(lysosomal transport);GO:0019905(syntaxin binding);GO:0042147(retrograde transport, endosome to Golgi);GO:0006896(Golgi to vacuole transport);GO:0050881(musc…	NA
circRNA1197	852.333	863	851	942	662	596	79.7665	75.4258	74.5198	79.3827	62.7036	59.8812	76.5707	67.3225	up	0.185705	0.264806	0.497741	no	chr11	22995930	22996457	+	2	circRNA	-	ENSMUST00000173867	Cct4	mRNA	chr11:22994387-22995929|chr11:22996457-22997032	chaperonin containing Tcp1, subunit 4 (delta) [Source:MGI Symbol;Acc:MGI:104689]	GO:0005524(ATP binding);GO:0005515(protein binding);GO:0005737(cytoplasm);GO:0070062(extracellular exosome);GO:0005654(nucleoplasm);GO:0005813(centrosome);GO:0044822(poly(A) RNA binding);GO:0005874(microtubule);GO:0005929(cilium);GO:0044297(cell body);GO:0006457(protein folding);GO:1901998(toxin transport);GO:0050821(protein stabilization);GO:0007339(binding of sperm to zona pellucida);GO:0051082…	NA
circRNA1198	243.767	286.75	267.06	292.983	269	232.429	9.81044	10.7774	10.0566	10.6175	10.9569	10.0424	10.2148	10.5389	down	-0.0450612	0.457525	0.659137	no	chr11	23388434	23393961	+	4	circRNA	-	ENSMUST00000180046	Usp34	mRNA	chr11:23385172-23388433|chr11:23393961-23401452	ubiquitin specific peptidase 34 [Source:MGI Symbol;Acc:MGI:109473]	GO:0006355(regulation of transcription, DNA-templated);GO:0004197(cysteine-type endopeptidase activity);GO:0006511(ubiquitin-dependent protein catabolic process);GO:0016055(Wnt signaling pathway);GO:0090263(positive regulation of canonical Wnt signaling pathway);GO:0000124(SAGA complex);GO:0016578(histone deubiquitination);GO:0004843(thiol-dependent ubiquitin-specific protease activity);GO:001657…	NA
circRNA1199	147.333	201	131	71	74	136.5	9.09597	11.5889	7.56747	3.94703	4.62384	9.04719	9.41745	5.87269	up	0.681316	0.15479	0.378977	no	chr11	23748751	23757047	-	3	circRNA	-	ENSMUST00000102864	Rel	mRNA	chr11:23745850-23748750|chr11:23757047-23761012	reticuloendotheliosis oncogene [Source:MGI Symbol;Acc:MGI:97897]	GO:0001205(transcriptional activator activity, RNA polymerase II distal enhancer sequence-specific binding);GO:0032688(negative regulation of interferon-beta production);GO:0000980(RNA polymerase II distal enhancer sequence-specific DNA binding);GO:0010629(negative regulation of gene expression);GO:0043123(positive regulation of I-kappaB kinase/NF-kappaB signaling);GO:0045944(positive regulation …	NA
circRNA12	712.917	861	631	639	591	512	28.4969	32.1411	23.6004	22.9998	23.9095	21.9716	28.0795	22.9603	up	0.290375	0.169142	0.394987	no	chr7	49786067	49806626	+	5	circRNA	-	ENSMUST00000032715	Prmt3	mRNA	chr7:49782044-49786066|chr7:49806626-49818031	protein arginine N-methyltransferase 3 [Source:MGI Symbol;Acc:MGI:1919224]	GO:0006355(regulation of transcription, DNA-templated);GO:0046872(metal ion binding);GO:0005515(protein binding);GO:0005840(ribosome);GO:0005829(cytosol);GO:0006479(protein methylation);GO:0008168(methyltransferase activity);GO:0031397(negative regulation of protein ubiquitination);GO:0008469(histone-arginine N-methyltransferase activity);GO:0016274(protein-arginine N-methyltransferase activity);…	NA
circRNA120	798.976	696	851	871.5	894	780	17.3827	14.1413	17.3238	17.0731	19.6853	18.2184	16.2826	18.3256	down	-0.170532	0.201892	0.431599	no	chr6	38818230	38819313	-	1	circRNA	-	ENSMUST00000161779	Hipk2	mRNA	chr6:38747997-38818229|chr6:38819313-38875798	homeodomain interacting protein kinase 2 [Source:MGI Symbol;Acc:MGI:1314872]	GO:0005634(nucleus);GO:0005524(ATP binding);GO:0005515(protein binding);GO:0045944(positive regulation of transcription from RNA polymerase II promoter);GO:0005737(cytoplasm);GO:0004674(protein serine/threonine kinase activity);GO:0006468(protein phosphorylation);GO:0004672(protein kinase activity);GO:0008284(positive regulation of cell proliferation);GO:0045893(positive regulation of transcripti…	NA
circRNA1200	149	200	167.5	124	68	68	8.05956	10.1031	8.47756	6.03963	3.72269	3.94882	8.88006	4.57038	up	0.958256	0.0118483	0.128528	no	chr11	28867466	28868039	+	2	circRNA	-	ENSMUST00000020759	Efemp1	mRNA	chr11:28854554-28867465|chr11:28868039-28910609	epidermal growth factor-containing fibulin-like extracellular matrix protein 1 [Source:MGI Symbol;Acc:MGI:1339998]	GO:0006355(regulation of transcription, DNA-templated);GO:0005615(extracellular space);GO:0005509(calcium ion binding);GO:0070062(extracellular exosome);GO:0018108(peptidyl-tyrosine phosphorylation);GO:0031012(extracellular matrix);GO:0007173(epidermal growth factor receptor signaling pathway);GO:0008083(growth factor activity);GO:0032331(negative regulation of chondrocyte differentiation);GO:000…	NA
circRNA1201	247	289.5	276.5	224.5	288.5	259.5	7.62457	8.34575	7.98628	6.2402	9.01337	8.5998	7.98553	7.95112	up	0.00622936	0.9723	0.984547	no	chr11	29540068	29542509	+	4	circRNA	-	ENSMUST00000020749	Mtif2	mRNA	chr11:29538793-29540067|chr11:29542509-29544269	mitochondrial translational initiation factor 2 [Source:MGI Symbol;Acc:MGI:1924034]	GO:0003924(GTPase activity);GO:0005525(GTP binding);GO:0005654(nucleoplasm);GO:0005739(mitochondrion);GO:0044822(poly(A) RNA binding);GO:0003743(translation initiation factor activity);GO:0008135(translation factor activity, RNA binding);GO:0043024(ribosomal small subunit binding);GO:0032790(ribosome disassembly);GO:0070124(mitochondrial translational initiation)	NA
circRNA1202	1025.5	1339	1106	514.5	519	540	10.0021	12.1965	10.0935	4.51861	5.12325	5.65434	10.764	5.09873	up	1.07801	0.00693476	0.104272	yes	chr11	29705535	29708770	+	2	circRNA	-	ENSMUST00000102843	Rtn4	mRNA	chr11:29693693-29705534|chr11:29708770-29733632	reticulon 4 [Source:MGI Symbol;Acc:MGI:1915835]	GO:0005622(intracellular);GO:0005515(protein binding);GO:0005789(endoplasmic reticulum membrane);GO:0070062(extracellular exosome);GO:0007399(nervous system development);GO:0051292(nuclear pore complex assembly);GO:0005783(endoplasmic reticulum);GO:0044822(poly(A) RNA binding);GO:0042995(cell projection);GO:0014069(postsynaptic density);GO:0005635(nuclear envelope);GO:0030308(negative regulation …	NA
circRNA1203	207	209	232	283	153	197	14.8836	14.034	15.6083	18.3226	11.134	15.2068	14.842	14.8878	down	-0.00444698	0.984641	0.993005	no	chr11	29893188	29906331	-	3	circRNA	-	ENSMUST00000058902	Eml6	mRNA	chr11:29882143-29893187|chr11:29906331-30024379	echinoderm microtubule associated protein like 6 [Source:MGI Symbol;Acc:MGI:2442895]	GO:0005575(cellular_component);GO:0008150(biological_process);GO:0003674(molecular_function);GO:0005737(cytoplasm);GO:0005874(microtubule)	NA
circRNA1204	269.333	202	242	232	200	157	32.7416	22.9329	27.5268	25.3958	24.6072	20.49	27.7338	23.4977	up	0.239126	0.27759	0.511258	no	chr11	30219579	30219772	-	1	circRNA	-	ENSMUST00000006629	Sptbn1	mRNA	chr11:30159445-30219578|chr11:30219772-30267947	spectrin beta, non-erythrocytic 1 [Source:MGI Symbol;Acc:MGI:98388]	GO:0005634(nucleus);GO:0005515(protein binding);GO:0005886(plasma membrane);GO:0005737(cytoplasm);GO:0016020(membrane);GO:0070062(extracellular exosome);GO:0005730(nucleolus);GO:0012505(endomembrane system);GO:0044822(poly(A) RNA binding);GO:0007010(cytoskeleton organization);GO:0007184(SMAD protein import into nucleus);GO:0005516(calmodulin binding);GO:0030506(ankyrin binding);GO:0031430(M band)…	04530(Tight junction)
circRNA1205	4428.42	4941	5053	5928.83	5544.5	5603.5	45.9271	47.8558	49.0345	55.3674	58.1978	62.3898	47.6058	58.6517	down	-0.301035	0.019235	0.152093	no	chr11	30791092	30823154	+	19	circRNA	-	ENSMUST00000041231	Psme4	mRNA	chr11:30772224-30791091|chr11:30823154-30830349	proteasome (prosome, macropain) activator subunit 4 [Source:MGI Symbol;Acc:MGI:2143994]	GO:0005634(nucleus);GO:0016607(nuclear speck);GO:0005829(cytosol);GO:0006281(DNA repair);GO:0006974(cellular response to DNA damage stimulus);GO:0007275(multicellular organism development);GO:0035093(spermatogenesis, exchange of chromosomal proteins);GO:0070577(lysine-acetylated histone binding);GO:0010499(proteasomal ubiquitin-independent protein catabolic process);GO:0010952(positive regulation…	03050(Proteasome)
circRNA1206	122	101	131	153	159	104	4.60353	3.55919	4.62524	5.1986	6.07228	4.21306	4.26265	5.16132	down	-0.275987	0.244788	0.475422	no	chr11	31055458	31061586	+	4	circRNA	-	ENSMUST00000203878	Asb3	mRNA	chr11:31029066-31055457|chr11:31061586-31081361	ankyrin repeat and SOCS box-containing 3 [Source:MGI Symbol;Acc:MGI:1929749]	GO:0008150(biological_process);GO:0005634(nucleus);GO:0005737(cytoplasm);GO:0035556(intracellular signal transduction);GO:0016567(protein ubiquitination);GO:0031625(ubiquitin protein ligase binding);GO:0000151(ubiquitin ligase complex);GO:0004842(ubiquitin-protein transferase activity)	NA
circRNA1207	510.222	435	468	572	481	412	16.6661	13.2697	14.3038	16.8242	15.9017	14.4479	14.7465	15.7246	down	-0.0926456	0.473023	0.66966	no	chr11	32234732	32241935	-	5	circRNA	-	ENSMUST00000124640	Nprl3	mRNA	chr11:32234096-32234731|chr11:32241935-32248144	nitrogen permease regulator-like 3 [Source:MGI Symbol;Acc:MGI:109258]	GO:0060021(palate development);GO:0005096(GTPase activator activity);GO:0035909(aorta morphogenesis);GO:0003281(ventricular septum development);GO:0034198(cellular response to amino acid starvation);GO:0048738(cardiac muscle tissue development);GO:0032007(negative regulation of TOR signaling);GO:1990130(Iml1 complex)	NA
circRNA1208	4069.39	4519.25	4511.37	4465.75	4007.5	4655	197.879	205.227	205.262	195.537	197.227	243.009	202.789	211.924	down	-0.0635667	0.617946	0.771467	no	chr11	32652748	32711997	+	3	circRNA	-	ENSMUST00000143290	Fbxw11	mRNA	chr11:32642935-32652747|chr11:32711997-32720471	F-box and WD-40 domain protein 11 [Source:MGI Symbol;Acc:MGI:2144023]	GO:0005634(nucleus);GO:0005515(protein binding);GO:0005737(cytoplasm);GO:0045892(negative regulation of transcription, DNA-templated);GO:0045893(positive regulation of transcription, DNA-templated);GO:0005829(cytosol);GO:0005813(centrosome);GO:0016567(protein ubiquitination);GO:0007049(cell cycle);GO:0061630(ubiquitin protein ligase activity);GO:0004842(ubiquitin-protein transferase activity);GO:…	04114(Oocyte meiosis);04120(Ubiquitin mediated proteolysis);04310(Wnt signaling pathway);04340(Hedgehog signaling pathway);04710(Circadian rhythm - mammal)
circRNA1209	92.75	59.75	91.5	143.25	84.5	90.25	9.6787	5.8229	8.93419	13.4605	8.92448	10.1107	8.14526	10.8319	down	-0.411255	0.211121	0.442507	no	chr11	32711772	32711997	+	1	circRNA	-	ENSMUST00000109366	Fbxw11	mRNA	chr11:32708250-32711771|chr11:32711997-32720471	F-box and WD-40 domain protein 11 [Source:MGI Symbol;Acc:MGI:2144023]	GO:0005634(nucleus);GO:0005515(protein binding);GO:0005737(cytoplasm);GO:0045892(negative regulation of transcription, DNA-templated);GO:0045893(positive regulation of transcription, DNA-templated);GO:0005829(cytosol);GO:0005813(centrosome);GO:0016567(protein ubiquitination);GO:0007049(cell cycle);GO:0061630(ubiquitin protein ligase activity);GO:0004842(ubiquitin-protein transferase activity);GO:…	04114(Oocyte meiosis);04120(Ubiquitin mediated proteolysis);04310(Wnt signaling pathway);04340(Hedgehog signaling pathway);04710(Circadian rhythm - mammal)
circRNA121	989.833	1112	1010.83	634.917	590.5	618.833	12.6663	13.2889	12.1031	7.31588	7.64767	8.50145	12.6861	7.82167	up	0.697699	0.0005896	0.0476404	no	chr6	47540677	47577667	-	14	circRNA	-	ENSMUST00000081721	Ezh2	mRNA	chr6:47533837-47540676|chr6:47577667-47594893	enhancer of zeste 2 polycomb repressive complex 2 subunit [Source:MGI Symbol;Acc:MGI:107940]	GO:0005634(nucleus);GO:0003682(chromatin binding);GO:0005515(protein binding);GO:0005737(cytoplasm);GO:0045892(negative regulation of transcription, DNA-templated);GO:0048387(negative regulation of retinoic acid receptor signaling pathway);GO:0005654(nucleoplasm);GO:0003723(RNA binding);GO:0043547(positive regulation of GTPase activity);GO:0043565(sequence-specific DNA binding);GO:0000122(negativ…	NA
circRNA1210	4175.23	3649.33	3530.67	2457.75	1914.58	1829.08	60.9705	49.7681	48.2422	32.3177	28.2967	28.6751	52.9936	29.7632	up	0.832288	0.0205073	0.157383	no	chr11	35852194	35876618	-	10	circRNA	-	ENSMUST00000018993	Wwc1	mRNA	chr11:35844247-35852193|chr11:35876618-35883247	WW, C2 and coiled-coil domain containing 1 [Source:MGI Symbol;Acc:MGI:2388637]	GO:0005634(nucleus);GO:0048471(perinuclear region of cytoplasm);GO:0005737(cytoplasm);GO:0016477(cell migration);GO:0005829(cytosol);GO:0000122(negative regulation of transcription from RNA polymerase II promoter);GO:0006351(transcription, DNA-templated);GO:0003713(transcription coactivator activity);GO:0043410(positive regulation of MAPK cascade);GO:0019900(kinase binding);GO:0032587(ruffle memb…	NA
circRNA1211	3778.62	3289.83	3004.67	2034.92	1571.58	1635.83	77.5576	63.0614	57.7057	37.6099	32.6477	36.0465	66.1082	35.4347	up	0.899668	0.0294435	0.175526	no	chr11	35869097	35883490	-	6	circRNA	-	ENSMUST00000018993	Wwc1	mRNA	chr11:35867427-35869096|chr11:35883490-35888062	WW, C2 and coiled-coil domain containing 1 [Source:MGI Symbol;Acc:MGI:2388637]	GO:0005634(nucleus);GO:0048471(perinuclear region of cytoplasm);GO:0005737(cytoplasm);GO:0016477(cell migration);GO:0005829(cytosol);GO:0000122(negative regulation of transcription from RNA polymerase II promoter);GO:0006351(transcription, DNA-templated);GO:0003713(transcription coactivator activity);GO:0043410(positive regulation of MAPK cascade);GO:0019900(kinase binding);GO:0032587(ruffle memb…	NA
circRNA1212	142.75	100	149	141	134	112	5.745	3.75848	5.61088	5.10972	5.4581	4.8391	5.03812	5.13564	down	-0.0276587	0.895315	0.944017	no	chr11	43437345	43439317	+	4	circRNA	-	ENSMUST00000151880	Slu7	mRNA	chr11:43436432-43437344|chr11:43439317-43440610	SLU7 splicing factor homolog (S. cerevisiae) [Source:MGI Symbol;Acc:MGI:2385598]	GO:0005634(nucleus);GO:0005737(cytoplasm);GO:0016020(membrane);GO:0008270(zinc ion binding);GO:0005654(nucleoplasm);GO:0016607(nuclear speck);GO:0006886(intracellular protein transport);GO:0043231(intracellular membrane-bounded organelle);GO:0005681(spliceosomal complex);GO:0071013(catalytic step 2 spliceosome);GO:0034605(cellular response to heat);GO:0000375(RNA splicing, via transesterification…	03040(Spliceosome)
circRNA1213	169	142	165.7	143	152.5	124	4.22208	3.31304	3.87341	3.21691	3.85596	3.32579	3.80284	3.46622	up	0.133714	0.370048	0.585651	no	chr11	43704534	43705477	+	1	circRNA	-	ENSMUST00000094294	Pwwp2a	mRNA	chr11:43682616-43704533|chr11:43705477-43717029	PWWP domain containing 2A [Source:MGI Symbol;Acc:MGI:1918052]	GO:0005575(cellular_component);GO:0008150(biological_process);GO:0003674(molecular_function);GO:0005515(protein binding)	NA
circRNA1214	1625.73	1390	1608	1389.93	1228.6	1209	39.4859	31.5287	36.5434	30.3984	30.2013	31.5247	35.8527	30.7081	up	0.223459	0.153422	0.377802	no	chr11	45883710	45895129	+	7	circRNA	-	ENSMUST00000109260	Clint1	mRNA	chr11:45852192-45883709|chr11:45895129-45902210	clathrin interactor 1 [Source:MGI Symbol;Acc:MGI:2144243]	GO:0030276(clathrin binding);GO:0043231(intracellular membrane-bounded organelle);GO:0005794(Golgi apparatus);GO:0005654(nucleoplasm);GO:0098641(cadherin binding involved in cell-cell adhesion);GO:0005913(cell-cell adherens junction);GO:0005515(protein binding);GO:0016020(membrane);GO:0030136(clathrin-coated vesicle);GO:0048268(clathrin coat assembly)	NA
circRNA1215	899.5	811	812	997	699	768	46.4191	39.0854	39.2087	46.3291	36.5086	42.549	41.5711	41.7956	down	-0.00777164	0.955188	0.976087	no	chr11	50085741	50095980	+	4	circRNA	-	ENSMUST00000054684	Rnf130	mRNA	chr11:50071421-50085740|chr11:50095980-50104548	ring finger protein 130 [Source:MGI Symbol;Acc:MGI:1891717]	GO:0016021(integral component of membrane);GO:0003674(molecular_function);GO:0005634(nucleus);GO:0005737(cytoplasm);GO:0008270(zinc ion binding);GO:0016567(protein ubiquitination);GO:0004842(ubiquitin-protein transferase activity);GO:0016874(ligase activity);GO:0006915(apoptotic process);GO:0012501(programmed cell death)	NA
circRNA1216	2019.33	2538.58	2293.43	2179.62	2136.42	1846.08	66.0515	77.5472	70.1929	64.1978	70.727	64.8277	71.2639	66.5842	up	0.0979915	0.313898	0.543904	no	chr11	50301758	50308929	-	5	circRNA	-	ENSMUST00000179865	Canx	mRNA	chr11:50301054-50301757|chr11:50308929-50310371	calnexin [Source:MGI Symbol;Acc:MGI:88261]	GO:0016021(integral component of membrane);GO:0005515(protein binding);GO:0005509(calcium ion binding);GO:0005789(endoplasmic reticulum membrane);GO:0016020(membrane);GO:0005783(endoplasmic reticulum);GO:0044822(poly(A) RNA binding);GO:0071556(integral component of lumenal side of endoplasmic reticulum membrane);GO:0002474(antigen processing and presentation of peptide antigen via MHC class I);GO…	04145(Phagosome);04612(Antigen processing and presentation)
circRNA1217	1280.49	1502.58	1435.43	1454.62	1266.92	1154.58	49.7508	54.5205	52.1839	50.8903	49.8189	48.1594	52.1517	49.6229	up	0.0717098	0.204281	0.434618	no	chr11	50304326	50308929	-	4	circRNA	-	ENSMUST00000179865	Canx	mRNA	chr11:50301871-50304325|chr11:50308929-50310371	calnexin [Source:MGI Symbol;Acc:MGI:88261]	GO:0016021(integral component of membrane);GO:0005515(protein binding);GO:0005509(calcium ion binding);GO:0005789(endoplasmic reticulum membrane);GO:0016020(membrane);GO:0005783(endoplasmic reticulum);GO:0044822(poly(A) RNA binding);GO:0071556(integral component of lumenal side of endoplasmic reticulum membrane);GO:0002474(antigen processing and presentation of peptide antigen via MHC class I);GO…	04145(Phagosome);04612(Antigen processing and presentation)
circRNA1218	712.325	945.25	793.1	833.45	698.75	662.25	40.286	49.9253	41.9696	42.4442	39.9964	40.2097	44.0603	40.8834	up	0.107962	0.398507	0.612653	no	chr11	50307470	50308929	-	3	circRNA	-	ENSMUST00000179865	Canx	mRNA	chr11:50304515-50307469|chr11:50308929-50310371	calnexin [Source:MGI Symbol;Acc:MGI:88261]	GO:0016021(integral component of membrane);GO:0005515(protein binding);GO:0005509(calcium ion binding);GO:0005789(endoplasmic reticulum membrane);GO:0016020(membrane);GO:0005783(endoplasmic reticulum);GO:0044822(poly(A) RNA binding);GO:0071556(integral component of lumenal side of endoplasmic reticulum membrane);GO:0002474(antigen processing and presentation of peptide antigen via MHC class I);GO…	04145(Phagosome);04612(Antigen processing and presentation)
circRNA1219	1375.47	1602.25	1500.6	1433.45	1345.75	1350.25	58.9796	64.1619	60.2067	55.3471	58.4032	62.1579	61.1161	58.6361	up	0.0597637	0.382529	0.597809	no	chr11	50307470	50310867	-	5	circRNA	-	ENSMUST00000179865	Canx	mRNA	chr11:50304515-50307469|chr11:50310867-50311603	calnexin [Source:MGI Symbol;Acc:MGI:88261]	GO:0016021(integral component of membrane);GO:0005515(protein binding);GO:0005509(calcium ion binding);GO:0005789(endoplasmic reticulum membrane);GO:0016020(membrane);GO:0005783(endoplasmic reticulum);GO:0044822(poly(A) RNA binding);GO:0071556(integral component of lumenal side of endoplasmic reticulum membrane);GO:0002474(antigen processing and presentation of peptide antigen via MHC class I);GO…	04145(Phagosome);04612(Antigen processing and presentation)
circRNA122	768.5	844.667	817.333	948.81	826.667	872.333	25.3129	25.9826	25.19	28.1411	27.5583	30.8471	25.4952	28.8488	down	-0.178288	0.07299	0.263277	no	chr6	50143719	50163649	+	5	circRNA	-	ENSMUST00000166318	Mpp6	mRNA	chr6:50110464-50143718|chr6:50163649-50176876	membrane protein, palmitoylated 6 (MAGUK p55 subfamily member 6) [Source:MGI Symbol;Acc:MGI:1927340]	GO:0016021(integral component of membrane);GO:0005515(protein binding);GO:0005886(plasma membrane);GO:0070062(extracellular exosome);GO:0046037(GMP metabolic process);GO:0004385(guanylate kinase activity);GO:0046710(GDP metabolic process);GO:0030165(PDZ domain binding)	NA
circRNA1220	850.917	624.75	754.5	793.667	599	663.5	47.1074	32.3003	39.0834	39.5643	33.5623	39.4345	39.497	37.5204	up	0.07407	0.704938	0.831413	no	chr11	52117987	52119304	+	3	circRNA	-	ENSMUST00000020608	Ppp2ca	mRNA	chr11:52113329-52117986|chr11:52119304-52120932	protein phosphatase 2 (formerly 2A), catalytic subunit, alpha isoform [Source:MGI Symbol;Acc:MGI:1321159]	GO:0046872(metal ion binding);GO:0005634(nucleus);GO:0046982(protein heterodimerization activity);GO:0005515(protein binding);GO:0005886(plasma membrane);GO:0005737(cytoplasm);GO:0070062(extracellular exosome);GO:0005829(cytosol);GO:0050811(GABA receptor binding);GO:0000922(spindle pole);GO:0008022(protein C-terminus binding);GO:0046983(protein dimerization activity);GO:0006470(protein dephosphor…	NA
circRNA1221	4211.14	3628	3332.5	3919.33	3990	3843.5	228.835	184.114	169.443	191.778	219.441	224.224	194.131	211.814	down	-0.125772	0.449319	0.653302	no	chr11	52376391	52384077	+	3	circRNA	-	ENSMUST00000102758	Vdac1	mRNA	chr11:52374967-52376390|chr11:52384077-52385582	voltage-dependent anion channel 1 [Source:MGI Symbol;Acc:MGI:106919]	GO:0005634(nucleus);GO:0005515(protein binding);GO:0000166(nucleotide binding);GO:0005886(plasma membrane);GO:0016020(membrane);GO:0070062(extracellular exosome);GO:0001662(behavioral fear response);GO:0005741(mitochondrial outer membrane);GO:0006820(anion transport);GO:0008308(voltage-gated anion channel activity);GO:0005739(mitochondrion);GO:0005743(mitochondrial inner membrane);GO:0045121(memb…	04020(Calcium signaling pathway);05012(Parkinson's disease);05016(Huntington's disease)
circRNA1222	131	143	172	123	124	80	9.87049	10.0624	12.1263	8.34519	9.4561	6.47128	10.6864	8.09086	up	0.401409	0.0857489	0.281516	no	chr11	54740238	54740550	-	1	circRNA	-	ENSMUST00000064104	Cdc42se2	mRNA	chr11:54723675-54740237|chr11:54740550-54756405	CDC42 small effector 2 [Source:MGI Symbol;Acc:MGI:1919979]	GO:0005886(plasma membrane);GO:0005737(cytoplasm);GO:0070062(extracellular exosome);GO:0005856(cytoskeleton);GO:0005198(structural molecule activity);GO:0007165(signal transduction);GO:0042995(cell projection);GO:0008360(regulation of cell shape);GO:0009966(regulation of signal transduction);GO:0006909(phagocytosis);GO:0001891(phagocytic cup);GO:0005515(protein binding)	NA
circRNA1223	584.117	472.333	595.333	468.067	413	492.167	14.5466	10.9852	13.8724	10.4962	10.4096	13.1585	13.1347	11.3548	up	0.210088	0.279584	0.511979	no	chr11	58040391	58044050	+	7	circRNA	-	ENSMUST00000071487	Larp1	mRNA	chr11:58009547-58040390|chr11:58044050-58047694	La ribonucleoprotein domain family, member 1 [Source:MGI Symbol;Acc:MGI:1890165]	GO:0005737(cytoplasm);GO:0016020(membrane);GO:0005654(nucleoplasm);GO:0044822(poly(A) RNA binding);GO:0008283(cell proliferation);GO:0006413(translational initiation);GO:0003730(mRNA 3'-UTR binding);GO:0045070(positive regulation of viral genome replication);GO:0016239(positive regulation of macroautophagy);GO:0048027(mRNA 5'-UTR binding);GO:0031929(TOR signaling);GO:0031369(translation initiatio…	NA
circRNA1224	745.033	655	701	787	624	594	29.882	24.5343	26.3077	28.4232	25.3304	25.5772	26.908	26.4436	up	0.0251172	0.817233	0.897759	no	chr11	59824275	59830239	-	4	circRNA	-	ENSMUST00000019517	Cops3	mRNA	chr11:59821386-59824274|chr11:59830239-59832883	COP9 signalosome subunit 3 [Source:MGI Symbol;Acc:MGI:1349409]	GO:0005634(nucleus);GO:0005515(protein binding);GO:0005737(cytoplasm);GO:0005654(nucleoplasm);GO:0001701(in utero embryonic development);GO:0006511(ubiquitin-dependent protein catabolic process);GO:0008180(COP9 signalosome);GO:0010388(cullin deneddylation)	NA
circRNA1225	274.833	227	242	269.667	198.5	178.5	28.3039	21.8323	23.3197	25.0073	20.69	19.7355	24.4853	21.8109	up	0.166865	0.353955	0.572914	no	chr11	60270318	60275002	-	2	circRNA	-	ENSMUST00000095254	Tom1l2	mRNA	chr11:60262783-60270317|chr11:60275002-60280198	target of myb1-like 2 (chicken) [Source:MGI Symbol;Acc:MGI:2443306]	GO:0005622(intracellular);GO:0070062(extracellular exosome);GO:0006886(intracellular protein transport);GO:0007165(signal transduction);GO:0019901(protein kinase binding);GO:0045839(negative regulation of mitotic nuclear division);GO:0030276(clathrin binding);GO:0005515(protein binding)	NA
circRNA1226	284.5	223	254	265	239	229	15.6036	11.4221	13.0349	13.0874	13.2667	13.4838	13.3535	13.2793	up	0.00804381	0.957025	0.976545	no	chr11	60460787	60462634	+	5	circRNA	-	ENSMUST00000018568	Drg2	mRNA	chr11:60460088-60460786|chr11:60462634-60464133	developmentally regulated GTP binding protein 2 [Source:MGI Symbol;Acc:MGI:1342307]	GO:0008150(biological_process);GO:0005737(cytoplasm);GO:0016020(membrane);GO:0005525(GTP binding);GO:0005654(nucleoplasm);GO:0005739(mitochondrion);GO:0043231(intracellular membrane-bounded organelle);GO:0005515(protein binding)	NA
circRNA1227	648.5	687	671	559.5	360	464	26.7378	26.4527	25.8862	20.7721	15.0225	20.5384	26.3589	18.7776	up	0.489276	0.0539739	0.228083	no	chr11	60797525	60802031	-	4	circRNA	-	ENSMUST00000018744	Shmt1	mRNA	chr11:60794952-60797524|chr11:60802031-60804262	serine hydroxymethyltransferase 1 (soluble) [Source:MGI Symbol;Acc:MGI:98299]	GO:0005634(nucleus);GO:0005737(cytoplasm);GO:0070062(extracellular exosome);GO:0005829(cytosol);GO:0030170(pyridoxal phosphate binding);GO:0005739(mitochondrion);GO:0042803(protein homodimerization activity);GO:0051289(protein homotetramerization);GO:0006730(one-carbon metabolic process);GO:0035999(tetrahydrofolate interconversion);GO:0051262(protein tetramerization);GO:0046653(tetrahydrofolate m…	NA
circRNA1228	3219.33	2987	3175	6195	5406.5	4627.5	99.1171	85.8848	91.4655	171.746	168.47	152.954	92.1558	164.39	down	-0.834978	0.000978904	0.0500057	no	chr11	61352662	61363491	-	8	circRNA	-	ENSMUST00000010267	Slc47a1	mRNA	chr11:61349539-61352661|chr11:61363491-61367672	solute carrier family 47, member 1 [Source:MGI Symbol;Acc:MGI:1914723]	GO:0016021(integral component of membrane);GO:0005886(plasma membrane);GO:0006855(drug transmembrane transport);GO:0015238(drug transmembrane transporter activity);GO:0031988(membrane-bounded vesicle);GO:0015695(organic cation transport);GO:0005451(monovalent cation:proton antiporter activity);GO:0015893(drug transport)	NA
circRNA1229	231	229	198	231	158	183	14.2988	13.2379	11.4679	12.8754	9.89844	12.161	13.0015	11.645	up	0.158973	0.328681	0.55371	no	chr11	61532518	61535383	-	3	circRNA	-	ENSMUST00000108711	Epn2	mRNA	chr11:61523193-61532517|chr11:61535383-61546149	epsin 2 [Source:MGI Symbol;Acc:MGI:1333766]	GO:0005794(Golgi apparatus);GO:0008289(lipid binding);GO:0005654(nucleoplasm);GO:0043231(intracellular membrane-bounded organelle);GO:0001701(in utero embryonic development);GO:0048568(embryonic organ development);GO:0007219(Notch signaling pathway);GO:0006897(endocytosis);GO:0030128(clathrin coat of endocytic vesicle);GO:0098641(cadherin binding involved in cell-cell adhesion);GO:0005913(cell-ce…	04144(Endocytosis)
circRNA123	2254.42	2716.67	2279.33	2344.51	2360.67	2311	43.5442	49.0039	41.1941	40.7767	46.1481	47.9213	44.5807	44.9487	down	-0.0118593	0.912849	0.954243	no	chr6	50143719	50183871	+	10	circRNA	-	ENSMUST00000166318	Mpp6	mRNA	chr6:50110464-50143718|chr6:50183871-50194525	membrane protein, palmitoylated 6 (MAGUK p55 subfamily member 6) [Source:MGI Symbol;Acc:MGI:1927340]	GO:0016021(integral component of membrane);GO:0005515(protein binding);GO:0005886(plasma membrane);GO:0070062(extracellular exosome);GO:0046037(GMP metabolic process);GO:0004385(guanylate kinase activity);GO:0046710(GDP metabolic process);GO:0030165(PDZ domain binding)	NA
circRNA1230	679.917	899.167	785.833	758.667	657.5	681	18.3466	22.6589	19.8409	18.4338	17.9564	19.7279	20.2821	18.706	up	0.116707	0.342353	0.565061	no	chr11	61890238	61909946	-	7	circRNA	-	ENSMUST00000102650	Akap10	mRNA	chr11:61886782-61890237|chr11:61909946-61915023	A kinase (PRKA) anchor protein 10 [Source:MGI Symbol;Acc:MGI:1890218]	GO:0005886(plasma membrane);GO:0005737(cytoplasm);GO:0005739(mitochondrion);GO:0051018(protein kinase A binding);GO:0008104(protein localization)	NA
circRNA1231	1129.83	1188	1259.5	1751.5	1686.17	1532.67	27.872	27.3696	29.0725	38.907	42.0995	40.5914	28.1047	40.5327	down	-0.528273	0.00111018	0.0518509	no	chr11	68829915	68845424	-	7	circRNA	-	ENSMUST00000018880	Ndel1	mRNA	chr11:68822665-68829914|chr11:68845424-68852941	nudE neurodevelopment protein 1 like 1 [Source:MGI Symbol;Acc:MGI:1932915]	GO:0005515(protein binding);GO:0000226(microtubule cytoskeleton organization);GO:0030424(axon);GO:0016477(cell migration);GO:0043547(positive regulation of GTPase activity);GO:0005813(centrosome);GO:0090630(activation of GTPase activity);GO:0005815(microtubule organizing center);GO:0031252(cell leading edge);GO:0010975(regulation of neuron projection development);GO:0005874(microtubule);GO:000581…	NA
circRNA1232	55	53	35	60	52	49	0.33022	0.297176	0.196625	0.324381	0.315985	0.315841	0.274674	0.318736	down	-0.214642	0.387144	0.601569	no	chr11	69474200	69500858	-	25	circRNA	-	ENSMUST00000035539	Dnah2	mRNA	chr11:69473872-69474199|chr11:69500858-69514675	dynein, axonemal, heavy chain 2 [Source:MGI Symbol;Acc:MGI:107731]	GO:0005524(ATP binding);GO:0003777(microtubule motor activity);GO:0005737(cytoplasm);GO:0016887(ATPase activity);GO:0036156(inner dynein arm);GO:0007018(microtubule-based movement);GO:0005874(microtubule);GO:0031512(motile primary cilium)	05016(Huntington's disease)
circRNA1233	406.5	454	338.4	241	253	209	11.6203	12.1203	9.05147	6.20352	7.31983	6.41412	10.9307	6.64583	up	0.717863	0.0339427	0.185506	no	chr11	69649728	69651723	+	5	circRNA	-	ENSMUST00000018909	Fxr2	mRNA	chr11:69649228-69649727|chr11:69651723-69651977	fragile X mental retardation, autosomal homolog 2 [Source:MGI Symbol;Acc:MGI:1346074]	GO:0002230(positive regulation of defense response to virus by host);GO:0098792(xenophagy);GO:0042803(protein homodimerization activity);GO:0070062(extracellular exosome);GO:0042802(identical protein binding);GO:0005515(protein binding);GO:0044822(poly(A) RNA binding);GO:0046982(protein heterodimerization activity);GO:0016020(membrane);GO:0005737(cytoplasm)	NA
circRNA1234	215.983	220	225.333	183.583	167.2	213.833	10.3111	9.80857	10.0656	7.8919	8.07875	10.9596	10.0618	8.97674	up	0.164621	0.388627	0.602538	no	chr11	70874746	70887171	+	3	circRNA	-	ENSMUST00000076270	Rabep1	mRNA	chr11:70845008-70874745|chr11:70887171-70893568	rabaptin, RAB GTPase binding effector protein 1 [Source:MGI Symbol;Acc:MGI:1860236]	GO:0005515(protein binding);GO:0005768(endosome);GO:0005769(early endosome);GO:0015031(protein transport);GO:0043547(positive regulation of GTPase activity);GO:0005096(GTPase activator activity);GO:0043231(intracellular membrane-bounded organelle);GO:0055037(recycling endosome);GO:0016192(vesicle-mediated transport);GO:0042803(protein homodimerization activity);GO:0006915(apoptotic process);GO:00…	04144(Endocytosis)
circRNA1235	169.483	177	163.333	145.333	139.2	179.333	12.0031	11.7068	10.8236	9.26822	9.97768	13.6352	11.5112	10.9604	up	0.0707415	0.727626	0.845402	no	chr11	70874746	70884968	+	2	circRNA	-	ENSMUST00000076270	Rabep1	mRNA	chr11:70845008-70874745|chr11:70884968-70887010	rabaptin, RAB GTPase binding effector protein 1 [Source:MGI Symbol;Acc:MGI:1860236]	GO:0005515(protein binding);GO:0005768(endosome);GO:0005769(early endosome);GO:0015031(protein transport);GO:0043547(positive regulation of GTPase activity);GO:0005096(GTPase activator activity);GO:0043231(intracellular membrane-bounded organelle);GO:0055037(recycling endosome);GO:0016192(vesicle-mediated transport);GO:0042803(protein homodimerization activity);GO:0006915(apoptotic process);GO:00…	04144(Endocytosis)
circRNA1236	169.233	204.667	214.167	193.667	176.533	163.667	8.92874	10.0844	10.5727	9.20074	9.42657	9.27037	9.86195	9.29923	up	0.0847617	0.367496	0.583426	no	chr11	70900472	70908517	+	3	circRNA	-	ENSMUST00000076270	Rabep1	mRNA	chr11:70893688-70900471|chr11:70908517-70917314	rabaptin, RAB GTPase binding effector protein 1 [Source:MGI Symbol;Acc:MGI:1860236]	GO:0005515(protein binding);GO:0005768(endosome);GO:0005769(early endosome);GO:0015031(protein transport);GO:0043547(positive regulation of GTPase activity);GO:0005096(GTPase activator activity);GO:0043231(intracellular membrane-bounded organelle);GO:0055037(recycling endosome);GO:0016192(vesicle-mediated transport);GO:0042803(protein homodimerization activity);GO:0006915(apoptotic process);GO:00…	04144(Endocytosis)
circRNA1237	766.817	1098.17	873.667	783.167	674.533	612.167	13.1332	17.5648	14.0008	12.078	11.6924	11.2559	14.8996	11.6754	up	0.351798	0.136649	0.356311	no	chr11	70900472	70925912	+	8	circRNA	-	ENSMUST00000076270	Rabep1	mRNA	chr11:70893688-70900471|chr11:70925912-70934404	rabaptin, RAB GTPase binding effector protein 1 [Source:MGI Symbol;Acc:MGI:1860236]	GO:0005515(protein binding);GO:0005768(endosome);GO:0005769(early endosome);GO:0015031(protein transport);GO:0043547(positive regulation of GTPase activity);GO:0005096(GTPase activator activity);GO:0043231(intracellular membrane-bounded organelle);GO:0055037(recycling endosome);GO:0016192(vesicle-mediated transport);GO:0042803(protein homodimerization activity);GO:0006915(apoptotic process);GO:00…	04144(Endocytosis)
circRNA1238	290.5	353.833	284.667	274.5	236.333	199.167	7.36673	8.37965	6.75455	6.26808	6.06564	5.42223	7.50031	5.91865	up	0.341681	0.0588768	0.238031	no	chr11	70917315	70925912	+	5	circRNA	-	ENSMUST00000076270	Rabep1	mRNA	chr11:70908517-70917314|chr11:70925912-70934404	rabaptin, RAB GTPase binding effector protein 1 [Source:MGI Symbol;Acc:MGI:1860236]	GO:0005515(protein binding);GO:0005768(endosome);GO:0005769(early endosome);GO:0015031(protein transport);GO:0043547(positive regulation of GTPase activity);GO:0005096(GTPase activator activity);GO:0043231(intracellular membrane-bounded organelle);GO:0055037(recycling endosome);GO:0016192(vesicle-mediated transport);GO:0042803(protein homodimerization activity);GO:0006915(apoptotic process);GO:00…	04144(Endocytosis)
circRNA1239	654	460	523	606	612	461	41.1299	27.017	30.7761	34.3176	38.9543	31.1253	32.9743	34.7991	down	-0.0777055	0.728232	0.845729	no	chr11	74656423	74657339	+	2	circRNA	-	ENSMUST00000117818	Cluh	mRNA	chr11:74649694-74656422|chr11:74657339-74659185	clustered mitochondria (cluA/CLU1) homolog [Source:MGI Symbol;Acc:MGI:1921398]	GO:0048312(intracellular distribution of mitochondria);GO:0007005(mitochondrion organization);GO:0003729(mRNA binding);GO:0005737(cytoplasm)	NA
circRNA124	189	228.667	234	303.667	231.667	223.833	11.7918	13.3236	13.6605	17.0601	14.6287	14.9926	12.9253	15.5605	down	-0.267687	0.0543131	0.228628	no	chr6	50162586	50163649	+	2	circRNA	-	ENSMUST00000166318	Mpp6	mRNA	chr6:50158834-50162585|chr6:50163649-50176876	membrane protein, palmitoylated 6 (MAGUK p55 subfamily member 6) [Source:MGI Symbol;Acc:MGI:1927340]	GO:0016021(integral component of membrane);GO:0005515(protein binding);GO:0005886(plasma membrane);GO:0070062(extracellular exosome);GO:0046037(GMP metabolic process);GO:0004385(guanylate kinase activity);GO:0046710(GDP metabolic process);GO:0030165(PDZ domain binding)	NA
circRNA1240	1734.37	2201.67	2045	1590	1700	1678	70.8886	84.0399	78.2096	58.519	70.3247	73.631	77.7127	67.4916	up	0.203444	0.163898	0.388475	no	chr11	74688977	74699520	-	4	circRNA	-	ENSMUST00000126341	Pafah1b1	mRNA	chr11:74686064-74688976|chr11:74699520-74723998	platelet-activating factor acetylhydrolase, isoform 1b, subunit 1 [Source:MGI Symbol;Acc:MGI:109520]	GO:0005515(protein binding);GO:0048471(perinuclear region of cytoplasm);GO:0005737(cytoplasm);GO:0000226(microtubule cytoskeleton organization);GO:0031965(nuclear membrane);GO:0070062(extracellular exosome);GO:0016477(cell migration);GO:0005813(centrosome);GO:0016042(lipid catabolic process);GO:0060117(auditory receptor cell development);GO:0048854(brain morphogenesis);GO:0042803(protein homodime…	00565(Ether lipid metabolism)
circRNA1241	264	319	267	253	234	191	13.6238	15.3739	12.8925	11.7565	12.2218	10.5819	13.9634	11.5201	up	0.277504	0.0591664	0.23846	no	chr11	74784058	74792318	+	3	circRNA	-	ENSMUST00000010698	Mettl16	mRNA	chr11:74773649-74784057|chr11:74792318-74795981	methyltransferase like 16 [Source:MGI Symbol;Acc:MGI:1914743]	GO:0005634(nucleus);GO:0044822(poly(A) RNA binding);GO:0070475(rRNA base methylation);GO:0052907(23S rRNA (adenine(1618)-N(6))-methyltransferase activity)	NA
circRNA1242	322	263	251.5	256	232	189	8.13928	6.20846	5.94838	5.82685	5.93528	5.12891	6.76537	5.63034	up	0.264947	0.237011	0.469426	no	chr11	74836363	74842353	+	4	circRNA	-	ENSMUST00000000291	Mnt	mRNA	chr11:74831401-74836362|chr11:74842353-74842550	max binding protein [Source:MGI Symbol;Acc:MGI:109150]	GO:0006355(regulation of transcription, DNA-templated);GO:0003677(DNA binding);GO:0005634(nucleus);GO:0003682(chromatin binding);GO:0005515(protein binding);GO:0003700(transcription factor activity, sequence-specific DNA binding);GO:0000122(negative regulation of transcription from RNA polymerase II promoter);GO:0001227(transcriptional repressor activity, RNA polymerase II transcription regulator…	NA
circRNA1243	462.167	630.333	503.667	675.583	574.667	553.867	4.24109	5.40191	4.32467	5.5824	5.33725	5.45653	4.65589	5.45873	down	-0.229509	0.160704	0.384418	no	chr11	74928993	74946219	+	7	circRNA	-	ENSMUST00000045281	Smg6	mRNA	chr11:74926003-74928992|chr11:74946219-74981851	Smg-6 homolog, nonsense mediated mRNA decay factor (C. elegans) [Source:MGI Symbol;Acc:MGI:2144117]	GO:0046872(metal ion binding);GO:0005634(nucleus);GO:0005737(cytoplasm);GO:0005829(cytosol);GO:0005730(nucleolus);GO:0043021(ribonucleoprotein complex binding);GO:0000781(chromosome, telomeric region);GO:0000184(nuclear-transcribed mRNA catabolic process, nonsense-mediated decay);GO:0035145(exon-exon junction complex);GO:0042162(telomeric DNA binding);GO:0000723(telomere maintenance);GO:1904354(n…	NA
circRNA1244	1169.34	1467.33	1464.83	1935.08	1572.42	1463.37	9.92707	11.6334	11.6359	14.7925	13.5105	13.3372	11.0654	13.8801	down	-0.326954	0.0198726	0.154202	no	chr11	74928993	74990215	+	9	circRNA	-	ENSMUST00000045281	Smg6	mRNA	chr11:74926003-74928992|chr11:74990215-75038612	Smg-6 homolog, nonsense mediated mRNA decay factor (C. elegans) [Source:MGI Symbol;Acc:MGI:2144117]	GO:0046872(metal ion binding);GO:0005634(nucleus);GO:0005737(cytoplasm);GO:0005829(cytosol);GO:0005730(nucleolus);GO:0043021(ribonucleoprotein complex binding);GO:0000781(chromosome, telomeric region);GO:0000184(nuclear-transcribed mRNA catabolic process, nonsense-mediated decay);GO:0035145(exon-exon junction complex);GO:0042162(telomeric DNA binding);GO:0000723(telomere maintenance);GO:1904354(n…	NA
circRNA1245	172	142	189	164	154	133	3.50899	2.70546	3.60783	3.01274	3.17978	2.91299	3.27409	3.03517	up	0.109319	0.494898	0.685008	no	chr11	75390072	75391227	+	1	circRNA	-	ENSMUST00000044530	Smyd4	mRNA	chr11:75387500-75390071|chr11:75391227-75399600	SET and MYND domain containing 4 [Source:MGI Symbol;Acc:MGI:2442796]	GO:0005575(cellular_component);GO:0008150(biological_process);GO:0003674(molecular_function);GO:0046872(metal ion binding);GO:0008168(methyltransferase activity);GO:0032259(methylation)	NA
circRNA1246	2205.17	2601	2818.5	2692.92	2389.5	2061	30.0612	33.1134	35.9513	33.0561	32.9682	30.1631	33.042	32.0625	up	0.0434135	0.648286	0.791829	no	chr11	76797581	76813652	-	9	circRNA	-	ENSMUST00000021201	Cpd	mRNA	chr11:76795636-76797580|chr11:76813652-76814770	carboxypeptidase D [Source:MGI Symbol;Acc:MGI:107265]	GO:0016021(integral component of membrane);GO:0005634(nucleus);GO:0005615(extracellular space);GO:0005886(plasma membrane);GO:0016020(membrane);GO:0070062(extracellular exosome);GO:0008270(zinc ion binding);GO:0005802(trans-Golgi network);GO:0016485(protein processing);GO:0006518(peptide metabolic process);GO:0004181(metallocarboxypeptidase activity);GO:0004185(serine-type carboxypeptidase activi…	NA
circRNA1247	694.693	922.05	879.75	775.333	727.85	772.9	9.83989	12.1969	11.6597	9.88894	10.4343	11.7531	11.2322	10.6921	up	0.0710896	0.583763	0.746653	no	chr11	77553673	77585494	-	13	circRNA	-	ENSMUST00000058496	Taok1	mRNA	chr11:77551000-77553672|chr11:77585494-77607207	TAO kinase 1 [Source:MGI Symbol;Acc:MGI:1914490]	GO:0005524(ATP binding);GO:0005737(cytoplasm);GO:0004674(protein serine/threonine kinase activity);GO:0070062(extracellular exosome);GO:0006281(DNA repair);GO:0006974(cellular response to DNA damage stimulus);GO:0023014(signal transduction by protein phosphorylation);GO:0032874(positive regulation of stress-activated MAPK cascade);GO:0046330(positive regulation of JNK cascade);GO:0097194(executio…	04010(MAPK signaling pathway)
circRNA1248	536.693	668.883	642.75	591.333	572.35	577.4	9.78901	11.3936	10.9695	9.71201	10.5657	11.3064	10.7174	10.528	up	0.025717	0.790095	0.883279	no	chr11	77559742	77585494	-	11	circRNA	-	ENSMUST00000058496	Taok1	mRNA	chr11:77555698-77559741|chr11:77585494-77607207	TAO kinase 1 [Source:MGI Symbol;Acc:MGI:1914490]	GO:0005524(ATP binding);GO:0005737(cytoplasm);GO:0004674(protein serine/threonine kinase activity);GO:0070062(extracellular exosome);GO:0006281(DNA repair);GO:0006974(cellular response to DNA damage stimulus);GO:0023014(signal transduction by protein phosphorylation);GO:0032874(positive regulation of stress-activated MAPK cascade);GO:0046330(positive regulation of JNK cascade);GO:0097194(executio…	04010(MAPK signaling pathway)
circRNA1249	249.15	359.217	304.05	271	254.35	271.4	7.88708	10.6196	9.00599	7.72482	8.14911	9.22355	9.1709	8.36583	up	0.132556	0.438608	0.646315	no	chr11	77571607	77585494	-	7	circRNA	-	ENSMUST00000058496	Taok1	mRNA	chr11:77565839-77571606|chr11:77585494-77607207	TAO kinase 1 [Source:MGI Symbol;Acc:MGI:1914490]	GO:0005524(ATP binding);GO:0005737(cytoplasm);GO:0004674(protein serine/threonine kinase activity);GO:0070062(extracellular exosome);GO:0006281(DNA repair);GO:0006974(cellular response to DNA damage stimulus);GO:0023014(signal transduction by protein phosphorylation);GO:0032874(positive regulation of stress-activated MAPK cascade);GO:0046330(positive regulation of JNK cascade);GO:0097194(executio…	04010(MAPK signaling pathway)
circRNA125	6971.44	7155	6957.5	8467.33	7009	8298.92	85.1435	81.6089	79.5085	93.1193	86.638	108.814	82.087	96.1903	down	-0.228739	0.15896	0.382316	no	chr6	50320037	50370358	-	14	circRNA	-	ENSMUST00000114468	Osbpl3	mRNA	chr6:50312695-50320036|chr6:50370358-50382789	oxysterol binding protein-like 3 [Source:MGI Symbol;Acc:MGI:1918970]	GO:0008150(biological_process);GO:0005886(plasma membrane);GO:0031965(nuclear membrane);GO:0005789(endoplasmic reticulum membrane);GO:0016020(membrane);GO:0005829(cytosol);GO:0006869(lipid transport);GO:0015485(cholesterol binding);GO:0097038(perinuclear endoplasmic reticulum);GO:0032433(filopodium tip);GO:0005515(protein binding)	NA
circRNA1250	124.3	165.8	140.8	121	118.6	119.4	7.40266	9.22145	7.84603	6.48882	7.14865	7.63403	8.15671	7.0905	up	0.202101	0.186245	0.415535	no	chr11	77578726	77585494	-	3	circRNA	-	ENSMUST00000058496	Taok1	mRNA	chr11:77577368-77578725|chr11:77585494-77607207	TAO kinase 1 [Source:MGI Symbol;Acc:MGI:1914490]	GO:0005524(ATP binding);GO:0005737(cytoplasm);GO:0004674(protein serine/threonine kinase activity);GO:0070062(extracellular exosome);GO:0006281(DNA repair);GO:0006974(cellular response to DNA damage stimulus);GO:0023014(signal transduction by protein phosphorylation);GO:0032874(positive regulation of stress-activated MAPK cascade);GO:0046330(positive regulation of JNK cascade);GO:0097194(executio…	04010(MAPK signaling pathway)
circRNA1251	1202.8	962	973.5	898	798	776	26.2652	19.6183	19.8909	17.6574	17.6366	18.1921	21.9248	17.8287	up	0.298363	0.199164	0.428553	no	chr11	77777235	77778314	+	1	circRNA	-	ENSMUST00000108375	Myo18a	mRNA	chr11:77763379-77777234|chr11:77778314-77817618	myosin XVIIIA [Source:MGI Symbol;Acc:MGI:2667185]	GO:0005524(ATP binding);GO:0005794(Golgi apparatus);GO:0016020(membrane);GO:0043066(negative regulation of apoptotic process);GO:0005654(nucleoplasm);GO:0016477(cell migration);GO:0005856(cytoskeleton);GO:0044822(poly(A) RNA binding);GO:0000139(Golgi membrane);GO:0005802(trans-Golgi network);GO:0051015(actin filament binding);GO:0007030(Golgi organization);GO:0005903(brush border);GO:0016459(myos…	NA
circRNA1252	54	70	59	56	52	30	6.18213	7.48412	6.32015	5.77293	6.02519	3.68722	6.66213	5.16178	up	0.368116	0.171138	0.397378	no	chr11	78077817	78078389	-	2	circRNA	-	ENSMUST00000021183	Eral1	mRNA	chr11:78076279-78077816|chr11:78078389-78080076	Era (G-protein)-like 1 (E. coli) [Source:MGI Symbol;Acc:MGI:1889295]	GO:0005737(cytoplasm);GO:0003924(GTPase activity);GO:0005525(GTP binding);GO:0019843(rRNA binding);GO:0045111(intermediate filament cytoskeleton);GO:0005739(mitochondrion);GO:0005743(mitochondrial inner membrane);GO:0044822(poly(A) RNA binding);GO:0015629(actin cytoskeleton);GO:0005759(mitochondrial matrix);GO:0000028(ribosomal small subunit assembly);GO:0043024(ribosomal small subunit binding);G…	NA
circRNA1253	72.9	76.45	64.95	56.2	56.2	48.5	3.36448	3.29508	2.80479	2.33556	2.62513	2.40306	3.15479	2.45458	up	0.362064	0.0392713	0.197928	no	chr11	79446806	79448336	+	3	circRNA	-	ENSMUST00000108251	Nf1	mRNA	chr11:79445799-79446805|chr11:79448336-79453802	neurofibromatosis 1 [Source:MGI Symbol;Acc:MGI:97306]	GO:0005515(protein binding);GO:0005737(cytoplasm);GO:0016020(membrane);GO:0030424(axon);GO:0043547(positive regulation of GTPase activity);GO:0005730(nucleolus);GO:0048745(smooth muscle tissue development);GO:0005096(GTPase activator activity);GO:0030425(dendrite);GO:0007420(brain development);GO:0010468(regulation of gene expression);GO:0030336(negative regulation of cell migration);GO:0008285(n…	04010(MAPK signaling pathway)
circRNA1254	131.167	99.4	124.817	130.283	101.267	81.3667	7.69501	5.44591	6.85155	6.88237	6.01278	5.12466	6.66416	6.0066	up	0.149873	0.474842	0.670654	no	chr11	79453803	79458906	+	3	circRNA	-	ENSMUST00000108251	Nf1	mRNA	chr11:79448336-79453802|chr11:79458906-79468716	neurofibromatosis 1 [Source:MGI Symbol;Acc:MGI:97306]	GO:0005515(protein binding);GO:0005737(cytoplasm);GO:0016020(membrane);GO:0030424(axon);GO:0043547(positive regulation of GTPase activity);GO:0005730(nucleolus);GO:0048745(smooth muscle tissue development);GO:0005096(GTPase activator activity);GO:0030425(dendrite);GO:0007420(brain development);GO:0010468(regulation of gene expression);GO:0030336(negative regulation of cell migration);GO:0008285(n…	04010(MAPK signaling pathway)
circRNA1255	163.733	191.65	171.383	160.667	137.067	126.217	5.32612	5.82211	5.21643	4.70612	4.51262	4.40781	5.45489	4.54218	up	0.264163	0.023896	0.163042	no	chr11	79463233	79475883	+	6	circRNA	-	ENSMUST00000071325	Nf1	mRNA	chr11:79458906-79463232|chr11:79475883-79535602	neurofibromatosis 1 [Source:MGI Symbol;Acc:MGI:97306]	GO:0005515(protein binding);GO:0005737(cytoplasm);GO:0016020(membrane);GO:0030424(axon);GO:0043547(positive regulation of GTPase activity);GO:0005730(nucleolus);GO:0048745(smooth muscle tissue development);GO:0005096(GTPase activator activity);GO:0030425(dendrite);GO:0007420(brain development);GO:0010468(regulation of gene expression);GO:0030336(negative regulation of cell migration);GO:0008285(n…	04010(MAPK signaling pathway)
circRNA1256	265	204	222.5	339.5	288	234	11.9497	8.59089	9.38795	13.7852	13.1439	11.3281	9.97617	12.7524	down	-0.354214	0.0973724	0.299072	no	chr11	79943231	79949075	-	4	circRNA	-	ENSMUST00000108241	Utp6	mRNA	chr11:79942207-79943230|chr11:79949075-79950769	UTP6 small subunit processome component [Source:MGI Symbol;Acc:MGI:2445193]	GO:0005730(nucleolus);GO:0032040(small-subunit processome);GO:0000462(maturation of SSU-rRNA from tricistronic rRNA transcript (SSU-rRNA, 5.8S rRNA, LSU-rRNA));GO:0030515(snoRNA binding);GO:0034388(Pwp2p-containing subcomplex of 90S preribosome)	NA
circRNA1257	313.119	313	303	288	278	202	8.89699	8.3057	8.05577	7.36868	7.99469	6.16194	8.41949	7.1751	up	0.230732	0.13239	0.350357	no	chr11	80056452	80064399	-	5	circRNA	-	ENSMUST00000103233	Crlf3	mRNA	chr11:80047737-80056451|chr11:80064399-80080783	cytokine receptor-like factor 3 [Source:MGI Symbol;Acc:MGI:1860086]	GO:0003674(molecular_function);GO:0045944(positive regulation of transcription from RNA polymerase II promoter);GO:0005886(plasma membrane);GO:0005737(cytoplasm);GO:0045893(positive regulation of transcription, DNA-templated);GO:0030308(negative regulation of cell growth);GO:0000082(G1/S transition of mitotic cell cycle);GO:0071158(positive regulation of cell cycle arrest);GO:0046427(positive reg…	NA
circRNA1258	770.258	716.5	764.167	634.833	535.5	537.333	22.0188	19.1281	20.4398	16.3411	15.4932	16.4905	20.5289	16.1083	up	0.349856	0.0230371	0.162301	no	chr11	80637874	80671019	-	6	circRNA	-	ENSMUST00000041065	Myo1d	mRNA	chr11:80601806-80637873|chr11:80671019-80674613	myosin ID [Source:MGI Symbol;Acc:MGI:107728]	GO:0005524(ATP binding);GO:0005515(protein binding);GO:0070062(extracellular exosome);GO:0005768(endosome);GO:0031410(cytoplasmic vesicle);GO:0030424(axon);GO:0005829(cytosol);GO:0019904(protein domain specific binding);GO:0043005(neuron projection);GO:0043025(neuronal cell body);GO:0051015(actin filament binding);GO:0005516(calmodulin binding);GO:0016323(basolateral plasma membrane);GO:0005903(b…	NA
circRNA1259	23.5	25.5	25.5	34.5	33.5	15	0.925236	0.937612	0.939412	1.22312	1.33491	0.634029	0.934087	1.06402	down	-0.187895	0.610753	0.765824	no	chr11	82736314	82742120	-	5	circRNA	-	ENSMUST00000021040	Cct6b	mRNA	chr11:82723947-82736313|chr11:82742120-82753633	chaperonin containing Tcp1, subunit 6b (zeta) [Source:MGI Symbol;Acc:MGI:1329013]	GO:0003674(molecular_function);GO:0005524(ATP binding);GO:0005737(cytoplasm);GO:0006457(protein folding);GO:1901998(toxin transport);GO:0051082(unfolded protein binding);GO:0005832(chaperonin-containing T-complex)	NA
circRNA126	1420.54	1549	1339	2273.5	2300	2033	85.2458	86.8098	75.1849	122.851	139.692	130.975	82.4135	131.173	down	-0.670513	0.00179082	0.0621327	no	chr6	52619977	52630349	-	3	circRNA	-	ENSMUST00000031788	Hibadh	mRNA	chr6:52557912-52619976|chr6:52630349-52640160	3-hydroxyisobutyrate dehydrogenase [Source:MGI Symbol;Acc:MGI:1889802]	GO:0055114(oxidation-reduction process);GO:0005739(mitochondrion);GO:0051287(NAD binding);GO:0009083(branched-chain amino acid catabolic process);GO:0006574(valine catabolic process);GO:0004616(phosphogluconate dehydrogenase (decarboxylating) activity);GO:0008442(3-hydroxyisobutyrate dehydrogenase activity)	00280(Valine, leucine and isoleucine degradation)
circRNA1260	404.5	510	541	492	358	404.667	14.6538	17.2544	18.3383	16.0494	13.1261	15.7384	16.7488	14.9713	up	0.161857	0.284388	0.517425	no	chr11	85017630	85022905	-	4	circRNA	-	ENSMUST00000108075	Usp32	mRNA	chr11:85010143-85017629|chr11:85022905-85025518	ubiquitin specific peptidase 32 [Source:MGI Symbol;Acc:MGI:2144475]	GO:0005794(Golgi apparatus);GO:0005509(calcium ion binding);GO:0005737(cytoplasm);GO:0006511(ubiquitin-dependent protein catabolic process);GO:0004843(thiol-dependent ubiquitin-specific protease activity);GO:0016579(protein deubiquitination)	NA
circRNA1261	800	1046	974	1007	878	722	26.4985	32.3565	30.1871	30.0348	29.434	25.6745	29.6807	28.3811	up	0.0645954	0.585898	0.74824	no	chr11	86278470	86283423	-	4	circRNA	-	ENSMUST00000043624	Med13	mRNA	chr11:86276968-86278469|chr11:86283423-86283750	mediator complex subunit 13 [Source:MGI Symbol;Acc:MGI:3029632]	GO:0005634(nucleus);GO:0045944(positive regulation of transcription from RNA polymerase II promoter);GO:0016020(membrane);GO:0005654(nucleoplasm);GO:0045893(positive regulation of transcription, DNA-templated);GO:0003712(transcription cofactor activity);GO:0004872(receptor activity);GO:0003713(transcription coactivator activity);GO:0001104(RNA polymerase II transcription cofactor activity);GO:000…	NA
circRNA1262	1522.42	1783.5	1956.5	1856.5	1623.5	1782	36.7494	40.2058	44.1904	40.353	39.6636	46.1804	40.3819	42.0657	down	-0.0589359	0.602547	0.760198	no	chr11	86306984	86320031	-	3	circRNA	-	ENSMUST00000043624	Med13	mRNA	chr11:86303655-86306983|chr11:86320031-86327801	mediator complex subunit 13 [Source:MGI Symbol;Acc:MGI:3029632]	GO:0005634(nucleus);GO:0045944(positive regulation of transcription from RNA polymerase II promoter);GO:0016020(membrane);GO:0005654(nucleoplasm);GO:0045893(positive regulation of transcription, DNA-templated);GO:0003712(transcription cofactor activity);GO:0004872(receptor activity);GO:0003713(transcription coactivator activity);GO:0001104(RNA polymerase II transcription cofactor activity);GO:000…	NA
circRNA1263	625.417	745.583	710.5	637.167	609.833	554.9	19.9319	22.1909	21.1873	18.2851	19.6704	18.9857	21.1034	18.9804	up	0.152961	0.0621182	0.243313	no	chr11	86635175	86665878	-	6	circRNA	-	ENSMUST00000018315	Vmp1	mRNA	chr11:86611422-86635174|chr11:86665878-86683739	vacuole membrane protein 1 [Source:MGI Symbol;Acc:MGI:1923159]	GO:0016021(integral component of membrane);GO:0003674(molecular_function);GO:0005886(plasma membrane);GO:0016020(membrane);GO:0006914(autophagy);GO:0005730(nucleolus);GO:0033116(endoplasmic reticulum-Golgi intermediate compartment membrane);GO:0005783(endoplasmic reticulum);GO:0000421(autophagosome membrane);GO:0006887(exocytosis);GO:0007029(endoplasmic reticulum organization);GO:0007030(Golgi or…	NA
circRNA1264	157.417	161.083	172.5	169.333	146.333	143.567	8.43742	8.06321	8.65125	8.17269	7.93826	8.26124	8.38396	8.12407	up	0.04543	0.274955	0.508166	no	chr11	86661123	86665878	-	4	circRNA	-	ENSMUST00000018315	Vmp1	mRNA	chr11:86643665-86661122|chr11:86665878-86683739	vacuole membrane protein 1 [Source:MGI Symbol;Acc:MGI:1923159]	GO:0016021(integral component of membrane);GO:0003674(molecular_function);GO:0005886(plasma membrane);GO:0016020(membrane);GO:0006914(autophagy);GO:0005730(nucleolus);GO:0033116(endoplasmic reticulum-Golgi intermediate compartment membrane);GO:0005783(endoplasmic reticulum);GO:0000421(autophagosome membrane);GO:0006887(exocytosis);GO:0007029(endoplasmic reticulum organization);GO:0007030(Golgi or…	NA
circRNA1265	100.75	104.75	106.5	90	87	80.9	7.22205	7.01242	7.14326	5.80928	6.31187	6.22583	7.12591	6.11566	up	0.220567	0.0133708	0.132885	no	chr11	86663483	86665878	-	3	circRNA	-	ENSMUST00000018315	Vmp1	mRNA	chr11:86661233-86663482|chr11:86665878-86683739	vacuole membrane protein 1 [Source:MGI Symbol;Acc:MGI:1923159]	GO:0016021(integral component of membrane);GO:0003674(molecular_function);GO:0005886(plasma membrane);GO:0016020(membrane);GO:0006914(autophagy);GO:0005730(nucleolus);GO:0033116(endoplasmic reticulum-Golgi intermediate compartment membrane);GO:0005783(endoplasmic reticulum);GO:0000421(autophagosome membrane);GO:0006887(exocytosis);GO:0007029(endoplasmic reticulum organization);GO:0007030(Golgi or…	NA
circRNA1266	598	695	715	624.75	566	460	14.9555	16.2324	16.7316	14.0692	14.3265	12.3507	15.9732	13.5821	up	0.233941	0.0439739	0.205968	no	chr11	88073057	88076374	+	3	circRNA	-	ENSMUST00000018521	Vezf1	mRNA	chr11:88068433-88073056|chr11:88076374-88078402	NA	NA	NA
[truncated: 4,291 more rows]
