# Supplementary material for: CircNr1h4 regulates the pathological process of renal injury in salt‐sensitive hypertensive mice by targeting miR‐155‐5p
Source: J Cell Mol Med. 2019 Nov 28;24(2):1700–12. doi: 10.1111/jcmm.14863 (PMC6991678; doi:10.1111/jcmm.14863)
Supplement: Supplementary file 7 [file JCMM-24-1700-s007.xlsx]

## Sheet: Sheet1
Accession	mean_fpkm_Doca_salt	mean_fpkm_Control	regulation	log2fold_change	pvalue	FDR	significant	chr	start	end	strand	exon Count	circType	circRNA category	isoformName	geneName	hosting gene type	flankIntron	gene Discription	GO	KEGG	t_id	class_code	chr	strand	start	end	t_name	num_exons	length	gene_id	gene_name	GO	KEGG	KO_ENTRY	EC	Description	fc	log2(fc)	pval	qval	regulation	significant
ciRNA161	9.30121	3.51803	up	1.40265	0.00345828	0.083025	yes	chr1	132328197	132329957	+	1	ciRNA	-	ENSMUST00000072177	Nuak2	mRNA	chr1:132328196-132329957	NUAK family, SNF1-like kinase, 2 [Source:MGI Symbol;Acc:MGI:1921387]	GO:0005634(nucleus);GO:0005524(ATP binding);GO:0005737(cytoplasm);GO:0004674(protein serine/threonine kinase activity);GO:0006468(protein phosphorylation);GO:0035556(intracellular signal transduction);GO:0043066(negative regulation of apoptotic process);GO:0000287(magnesium ion binding);GO:0006915(apoptotic process);GO:0030036(actin cytoskeleton organization);GO:0042149(cellular response to gluco…	NA	8104	0	chr1	+	132316126	132333293	ENSMUST00000072177	8	2936	MSTRG.3273	Nuak2	GO:0005634(nucleus);GO:0005524(ATP binding);GO:0005737(cytoplasm);GO:0004674(protein serine/threonine kinase activity);GO:0006468(protein phosphorylation);GO:0035556(intracellular signal transduction);GO:0043066(negative regulation of apoptotic process);GO:0000287(magnesium ion binding);GO:0006915(apoptotic process);GO:0030036(actin cytoskeleton organization);GO:0042149(cellular response to gluco…	NA	NA	NA	NUAK family, SNF1-like kinase, 2 [Source:MGI Symbol;Acc:MGI:1921387]	3.33	1.73	0	0.16	up	yes
circRNA1045	25.5129	5.14518	up	2.30994	0.000110845	0.0419161	yes	chr13	25102333	25119406	+	5	circRNA	-	ENSMUST00000036932	Dcdc2a	mRNA	chr13:25061289-25102332|chr13:25119406-25120364	doublecortin domain containing 2a [Source:MGI Symbol;Acc:MGI:2652818]	GO:0003674(molecular_function);GO:0005634(nucleus);GO:0005737(cytoplasm);GO:0035556(intracellular signal transduction);GO:1902017(regulation of cilium assembly);GO:0007605(sensory perception of sound);GO:0005930(axoneme);GO:0045880(positive regulation of smoothened signaling pathway);GO:0072372(primary cilium);GO:0008542(visual learning);GO:0048813(dendrite morphogenesis);GO:0001764(neuron migrat…	NA	43268	0	chr13	+	25056004	25121523	ENSMUST00000036932	8	2345	MSTRG.21140	Dcdc2a	GO:0003674(molecular_function);GO:0005634(nucleus);GO:0005737(cytoplasm);GO:0035556(intracellular signal transduction);GO:1902017(regulation of cilium assembly);GO:0007605(sensory perception of sound);GO:0005930(axoneme);GO:0045880(positive regulation of smoothened signaling pathway);GO:0072372(primary cilium);GO:0008542(visual learning);GO:0048813(dendrite morphogenesis);GO:0001764(neuron migrat…	NA	NA	NA	doublecortin domain containing 2a [Source:MGI Symbol;Acc:MGI:2652818]	2.79	1.48	0.01	0.5	up	yes
circRNA2126	23.129	10.3809	up	1.15577	0.00489456	0.0913577	yes	chr3	132904658	132910015	-	5	circRNA	-	ENSMUST00000042744	Npnt	mRNA	chr3:132891488-132904657|chr3:132910015-132917460	nephronectin [Source:MGI Symbol;Acc:MGI:2148811]	GO:0005509(calcium ion binding);GO:0070062(extracellular exosome);GO:0005576(extracellular region);GO:0005604(basement membrane);GO:0007160(cell-matrix adhesion);GO:0030198(extracellular matrix organization);GO:0030511(positive regulation of transforming growth factor beta receptor signaling pathway);GO:0045184(establishment of protein localization);GO:2000721(positive regulation of transcription…	04512(ECM-receptor interaction)	111749	0	chr3	-	132881745	132950291	ENSMUST00000042744	12	4619	MSTRG.55438	Npnt	GO:0005509(calcium ion binding);GO:0070062(extracellular exosome);GO:0005576(extracellular region);GO:0005604(basement membrane);GO:0007160(cell-matrix adhesion);GO:0030198(extracellular matrix organization);GO:0030511(positive regulation of transforming growth factor beta receptor signaling pathway);GO:0045184(establishment of protein localization);GO:2000721(positive regulation of transcription…	04512(ECM-receptor interaction)	K06824	NA	nephronectin [Source:MGI Symbol;Acc:MGI:2148811]	2.51	1.33	0.03	0.76	up	yes
circRNA3271	6.89277	1.8053	up	1.93285	0.0116196	0.127356	yes	chr17	57406834	57413761	+	5	circRNA	-	ENSMUST00000086763	Adgre1	mRNA	chr17:57402861-57406833|chr17:57413761-57419321	adhesion G protein-coupled receptor E1 [Source:MGI Symbol;Acc:MGI:106912]	GO:0016021(integral component of membrane);GO:0004930(G-protein coupled receptor activity);GO:0005886(plasma membrane);GO:0007186(G-protein coupled receptor signaling pathway);GO:0005509(calcium ion binding);GO:0009897(external side of plasma membrane);GO:0071944(cell periphery);GO:0002250(adaptive immune response);GO:0007166(cell surface receptor signaling pathway)	NA	75324	0	chr17	+	57358686	57483529	ENSMUST00000086763	22	3245	MSTRG.38235	Adgre1	GO:0016021(integral component of membrane);GO:0004930(G-protein coupled receptor activity);GO:0005886(plasma membrane);GO:0007186(G-protein coupled receptor signaling pathway);GO:0005509(calcium ion binding);GO:0009897(external side of plasma membrane);GO:0071944(cell periphery);GO:0002250(adaptive immune response);GO:0007166(cell surface receptor signaling pathway)	NA	NA	NA	adhesion G protein-coupled receptor E1 [Source:MGI Symbol;Acc:MGI:106912]	3.22	1.69	0	0.37	up	yes
circRNA3799	19.6396	7.85337	up	1.32238	0.0163598	0.142502	yes	chr11	72399874	72404004	-	6	circRNA	-	ENSMUST00000108500	Smtnl2	mRNA	chr11:72391413-72399873|chr11:72404004-72411243	smoothelin-like 2 [Source:MGI Symbol;Acc:MGI:2442764]	GO:0005575(cellular_component);GO:0008150(biological_process);GO:0003674(molecular_function)	NA	28257	0	chr11	-	72389164	72411711	ENSMUST00000108500	8	3572	MSTRG.13697	Smtnl2	GO:0005575(cellular_component);GO:0008150(biological_process);GO:0003674(molecular_function)	NA	NA	NA	smoothelin-like 2 [Source:MGI Symbol;Acc:MGI:2442764]	2.27	1.18	0.01	0.53	up	yes
circRNA486	43.182	19.5089	up	1.1463	0.00511897	0.092292	yes	chr3	132904658	132917553	-	6	circRNA	-	ENSMUST00000042744	Npnt	mRNA	chr3:132891488-132904657|chr3:132917553-132948046	nephronectin [Source:MGI Symbol;Acc:MGI:2148811]	GO:0005509(calcium ion binding);GO:0070062(extracellular exosome);GO:0005576(extracellular region);GO:0005604(basement membrane);GO:0007160(cell-matrix adhesion);GO:0030198(extracellular matrix organization);GO:0030511(positive regulation of transforming growth factor beta receptor signaling pathway);GO:0045184(establishment of protein localization);GO:2000721(positive regulation of transcription…	04512(ECM-receptor interaction)	111749	0	chr3	-	132881745	132950291	ENSMUST00000042744	12	4619	MSTRG.55438	Npnt	GO:0005509(calcium ion binding);GO:0070062(extracellular exosome);GO:0005576(extracellular region);GO:0005604(basement membrane);GO:0007160(cell-matrix adhesion);GO:0030198(extracellular matrix organization);GO:0030511(positive regulation of transforming growth factor beta receptor signaling pathway);GO:0045184(establishment of protein localization);GO:2000721(positive regulation of transcription…	04512(ECM-receptor interaction)	K06824	NA	nephronectin [Source:MGI Symbol;Acc:MGI:2148811]	2.51	1.33	0.03	0.76	up	yes
circRNA761	11.987	4.28749	up	1.48326	0.00158398	0.0588366	yes	chr1	79810554	79821557	-	3	circRNA	-	ENSMUST00000027467	Serpine2	mRNA	chr1:79803045-79810553|chr1:79821557-79858510	serine (or cysteine) peptidase inhibitor, clade E, member 2 [Source:MGI Symbol;Acc:MGI:101780]	GO:0005615(extracellular space);GO:0005576(extracellular region);GO:0005829(cytosol);GO:0009611(response to wounding);GO:0010466(negative regulation of peptidase activity);GO:0008285(negative regulation of cell proliferation);GO:0008201(heparin binding);GO:1903561(extracellular vesicle);GO:0060384(innervation);GO:0031012(extracellular matrix);GO:0051966(regulation of synaptic transmission, glutam…	NA	4917	0	chr1	-	79794197	79858696	ENSMUST00000027467	9	2210	MSTRG.2054	Serpine2	GO:0005615(extracellular space);GO:0005576(extracellular region);GO:0005829(cytosol);GO:0009611(response to wounding);GO:0010466(negative regulation of peptidase activity);GO:0008285(negative regulation of cell proliferation);GO:0008201(heparin binding);GO:1903561(extracellular vesicle);GO:0060384(innervation);GO:0031012(extracellular matrix);GO:0051966(regulation of synaptic transmission, glutam…	NA	NA	NA	serine (or cysteine) peptidase inhibitor, clade E, member 2 [Source:MGI Symbol;Acc:MGI:101780]	3.07	1.62	0	0.17	up	yes
circRNA77	15.9809	7.64324	up	1.0641	0.039433	0.197932	yes	chr7	143191420	143195404	+	4	circRNA	-	ENSMUST00000009689	Kcnq1	mRNA	chr7:143184542-143191419|chr7:143195404-143261255	potassium voltage-gated channel, subfamily Q, member 1 [Source:MGI Symbol;Acc:MGI:108083]	GO:0016021(integral component of membrane);GO:0005886(plasma membrane);GO:0005737(cytoplasm);GO:0005769(early endosome);GO:0005783(endoplasmic reticulum);GO:0048839(inner ear development);GO:0005770(late endosome);GO:0071805(potassium ion transmembrane transport);GO:0005249(voltage-gated potassium channel activity);GO:0034237(protein kinase A regulatory subunit binding);GO:0045121(membrane raft);…	NA	168281	0	chr7	+	143107254	143427042	ENSMUST00000009689	16	3029	MSTRG.79328	Kcnq1	GO:0016021(integral component of membrane);GO:0005886(plasma membrane);GO:0005737(cytoplasm);GO:0005769(early endosome);GO:0005783(endoplasmic reticulum);GO:0048839(inner ear development);GO:0005770(late endosome);GO:0071805(potassium ion transmembrane transport);GO:0005249(voltage-gated potassium channel activity);GO:0034237(protein kinase A regulatory subunit binding);GO:0045121(membrane raft);…	NA	K04926	NA	potassium voltage-gated channel, subfamily Q, member 1 [Source:MGI Symbol;Acc:MGI:108083]	2.01	1.01	0	0.27	up	yes
circRNA828	2.75903	0.465472	up	2.56739	0.00487115	0.0913577	yes	chr1	189671048	189682951	-	6	circRNA	-	ENSMUST00000171929	Cenpf	mRNA	chr1:189668638-189671047|chr1:189682951-189683767	centromere protein F [Source:MGI Symbol;Acc:MGI:1313302]	GO:0005634(nucleus);GO:0005737(cytoplasm);GO:0015031(protein transport);GO:0045892(negative regulation of transcription, DNA-templated);GO:0005654(nucleoplasm);GO:0001822(kidney development);GO:0005813(centrosome);GO:0008134(transcription factor binding);GO:0042803(protein homodimerization activity);GO:0036064(ciliary basal body);GO:0000922(spindle pole);GO:0097539(ciliary transition fiber);GO:00…	NA	12823	0	chr1	-	189640606	189688086	ENSMUST00000171929	18	11130	MSTRG.5640	Cenpf	GO:0005634(nucleus);GO:0005737(cytoplasm);GO:0015031(protein transport);GO:0045892(negative regulation of transcription, DNA-templated);GO:0005654(nucleoplasm);GO:0001822(kidney development);GO:0005813(centrosome);GO:0008134(transcription factor binding);GO:0042803(protein homodimerization activity);GO:0036064(ciliary basal body);GO:0000922(spindle pole);GO:0097539(ciliary transition fiber);GO:00…	NA	NA	NA	centromere protein F [Source:MGI Symbol;Acc:MGI:1313302]	2.15	1.11	0	0.2	up	yes
circRNA958	14.3775	1.05669	up	3.76618	0.00140909	0.0557271	yes	chr9	71252598	71264146	+	6	circRNA	-	ENSMUST00000034723	Aldh1a2	mRNA	chr9:71215963-71252597|chr9:71264146-71281603	aldehyde dehydrogenase family 1, subfamily A2 [Source:MGI Symbol;Acc:MGI:107928]	GO:0055114(oxidation-reduction process);GO:0005737(cytoplasm);GO:0008284(positive regulation of cell proliferation);GO:0010628(positive regulation of gene expression);GO:0009952(anterior/posterior pattern specification);GO:0008285(negative regulation of cell proliferation);GO:0016331(morphogenesis of embryonic epithelium);GO:0007507(heart development);GO:0021915(neural tube development);GO:004257…	00830(Retinol metabolism)	183781	0	chr9	+	71215789	71296243	ENSMUST00000034723	14	2264	MSTRG.86755	Aldh1a2	GO:0055114(oxidation-reduction process);GO:0005737(cytoplasm);GO:0008284(positive regulation of cell proliferation);GO:0010628(positive regulation of gene expression);GO:0009952(anterior/posterior pattern specification);GO:0008285(negative regulation of cell proliferation);GO:0016331(morphogenesis of embryonic epithelium);GO:0007507(heart development);GO:0021915(neural tube development);GO:004257…	00830(Retinol metabolism)	K07249	EC:1.2.1.36	aldehyde dehydrogenase family 1, subfamily A2 [Source:MGI Symbol;Acc:MGI:107928]	9.96	3.32	0	0.16	up	yes
circRNA962	12.4575	1.71904	up	2.85734	0.03191	0.181443	yes	chr9	79639672	79647721	-	6	circRNA	-	ENSMUST00000071750	Col12a1	mRNA	chr9:79638521-79639671|chr9:79647721-79648660	collagen, type XII, alpha 1 [Source:MGI Symbol;Acc:MGI:88448]	GO:0005615(extracellular space);GO:0070062(extracellular exosome);GO:0007155(cell adhesion);GO:1903561(extracellular vesicle);GO:0031012(extracellular matrix);GO:0005578(proteinaceous extracellular matrix);GO:0005581(collagen trimer);GO:0035987(endodermal cell differentiation)	NA	184478	0	chr9	-	79598991	79718518	ENSMUST00000071750	66	11511	MSTRG.87095	Col12a1	GO:0005615(extracellular space);GO:0070062(extracellular exosome);GO:0007155(cell adhesion);GO:1903561(extracellular vesicle);GO:0031012(extracellular matrix);GO:0005578(proteinaceous extracellular matrix);GO:0005581(collagen trimer);GO:0035987(endodermal cell differentiation)	NA	K08132	NA	collagen, type XII, alpha 1 [Source:MGI Symbol;Acc:MGI:88448]	4.99	2.32	0	0.19	up	yes
ciRNA125	1.26599	0.468983	up	1.43266	0.0502292	0.221116	no	chr8	11445123	11445959	+	1	ciRNA	-	ENSMUST00000033899	Col4a2	mRNA	chr8:11445122-11445959	collagen, type IV, alpha 2 [Source:MGI Symbol;Acc:MGI:88455]	GO:0070062(extracellular exosome);GO:0005576(extracellular region);GO:0006351(transcription, DNA-templated);GO:0043231(intracellular membrane-bounded organelle);GO:0005604(basement membrane);GO:0030198(extracellular matrix organization);GO:0031012(extracellular matrix);GO:0016525(negative regulation of angiogenesis);GO:0001525(angiogenesis);GO:0005201(extracellular matrix structural constituent);…	04510(Focal adhesion);04512(ECM-receptor interaction);05200(Pathways in cancer);05222(Small cell lung cancer)	169156	0	chr8	+	11312805	11449287	ENSMUST00000033899	48	6450	MSTRG.79657	Col4a2	GO:0070062(extracellular exosome);GO:0005576(extracellular region);GO:0006351(transcription, DNA-templated);GO:0043231(intracellular membrane-bounded organelle);GO:0005604(basement membrane);GO:0030198(extracellular matrix organization);GO:0031012(extracellular matrix);GO:0016525(negative regulation of angiogenesis);GO:0001525(angiogenesis);GO:0005201(extracellular matrix structural constituent);…	04510(Focal adhesion);04512(ECM-receptor interaction);05200(Pathways in cancer);05222(Small cell lung cancer)	K06237	NA	collagen, type IV, alpha 2 [Source:MGI Symbol;Acc:MGI:88455]	3.11	1.63	0	0.18	up	yes
ciRNA156	0.839571	0.145167	up	2.53194	0.0907003	0.287604	no	chr1	45330609	45331105	+	1	ciRNA	-	ENSMUST00000087883	Col3a1	mRNA	chr1:45330608-45331105	collagen, type III, alpha 1 [Source:MGI Symbol;Acc:MGI:88453]	GO:0046872(metal ion binding);GO:0005615(extracellular space);GO:0007179(transforming growth factor beta receptor signaling pathway);GO:0046332(SMAD binding);GO:0007160(cell-matrix adhesion);GO:0007229(integrin-mediated signaling pathway);GO:0043588(skin development);GO:0048565(digestive tract development);GO:0007507(heart development);GO:0001568(blood vessel development);GO:0018149(peptide cross…	04510(Focal adhesion);04512(ECM-receptor interaction)	2365	0	chr1	+	45311538	45349706	ENSMUST00000087883	51	5564	MSTRG.1029	Col3a1	GO:0046872(metal ion binding);GO:0005615(extracellular space);GO:0007179(transforming growth factor beta receptor signaling pathway);GO:0046332(SMAD binding);GO:0007160(cell-matrix adhesion);GO:0007229(integrin-mediated signaling pathway);GO:0043588(skin development);GO:0048565(digestive tract development);GO:0007507(heart development);GO:0001568(blood vessel development);GO:0018149(peptide cross…	04510(Focal adhesion);04512(ECM-receptor interaction)	K19720	NA	collagen, type III, alpha 1 [Source:MGI Symbol;Acc:MGI:88453]	11.1	3.47	0.01	0.49	up	yes
ciRNA17	0.622234	0.548534	up	0.181876	0.85942	0.922837	no	chr4	137543994	137544272	+	1	ciRNA	-	ENSMUST00000030547	Hspg2	mRNA	chr4:137543993-137544364	perlecan (heparan sulfate proteoglycan 2) [Source:MGI Symbol;Acc:MGI:96257]	GO:0008022(protein C-terminus binding);GO:0005925(focal adhesion);GO:0031012(extracellular matrix);GO:0070062(extracellular exosome);GO:0005515(protein binding);GO:0005615(extracellular space)	04512(ECM-receptor interaction)	123727	0	chr4	+	137468769	137570630	ENSMUST00000030547	97	14187	MSTRG.61232	Hspg2	GO:0008022(protein C-terminus binding);GO:0005925(focal adhesion);GO:0031012(extracellular matrix);GO:0070062(extracellular exosome);GO:0005515(protein binding);GO:0005615(extracellular space)	04512(ECM-receptor interaction)	K06255	NA	perlecan (heparan sulfate proteoglycan 2) [Source:MGI Symbol;Acc:MGI:96257]	5.4	2.43	0	0.28	up	yes
ciRNA176	0.360812	0.302298	up	0.255277	0.561576	0.732439	no	chr13	108387021	108388445	+	1	ciRNA	-	ENSMUST00000051594	Depdc1b	mRNA	chr13:108387020-108388540	DEP domain containing 1B [Source:MGI Symbol;Acc:MGI:2145425]	GO:0003674(molecular_function);GO:0005622(intracellular);GO:0035556(intracellular signal transduction);GO:0016477(cell migration);GO:0043547(positive regulation of GTPase activity);GO:0005096(GTPase activator activity);GO:0030177(positive regulation of Wnt signaling pathway)	NA	48035	0	chr13	+	108316332	108389585	ENSMUST00000051594	11	2563	MSTRG.23870	Depdc1b	GO:0003674(molecular_function);GO:0005622(intracellular);GO:0035556(intracellular signal transduction);GO:0016477(cell migration);GO:0043547(positive regulation of GTPase activity);GO:0005096(GTPase activator activity);GO:0030177(positive regulation of Wnt signaling pathway)	NA	NA	NA	DEP domain containing 1B [Source:MGI Symbol;Acc:MGI:2145425]	4.21	2.07	0	0.26	up	yes
ciRNA26	0.100356	0	up	Inf	0.42265	0.63317	no	chr2	127538427	127538661	-	1	ciRNA	-	ENSMUST00000028855	Prom2	mRNA	chr2:127538332-127538661	prominin 2 [Source:MGI Symbol;Acc:MGI:2138997]	GO:0005886(plasma membrane);GO:0005887(integral component of plasma membrane);GO:0070062(extracellular exosome);GO:0031410(cytoplasmic vesicle);GO:0001934(positive regulation of protein phosphorylation);GO:0009986(cell surface);GO:0060170(ciliary membrane);GO:0045121(membrane raft);GO:0015485(cholesterol binding);GO:0016324(apical plasma membrane);GO:0042995(cell projection);GO:0005929(cilium);GO…	NA	96881	0	chr2	-	127526473	127541467	ENSMUST00000028855	24	4796	MSTRG.48749	Prom2	GO:0005886(plasma membrane);GO:0005887(integral component of plasma membrane);GO:0070062(extracellular exosome);GO:0031410(cytoplasmic vesicle);GO:0001934(positive regulation of protein phosphorylation);GO:0009986(cell surface);GO:0060170(ciliary membrane);GO:0045121(membrane raft);GO:0015485(cholesterol binding);GO:0016324(apical plasma membrane);GO:0042995(cell projection);GO:0005929(cilium);GO…	NA	NA	NA	prominin 2 [Source:MGI Symbol;Acc:MGI:2138997]	2.02	1.02	0.02	0.69	up	yes
ciRNA8	0.678914	0.358425	up	0.921555	0.228748	0.462972	no	chr6	23320948	23321705	-	1	ciRNA	-	ENSMUST00000166458	Cadps2	mRNA	chr6:23314207-23321705	Ca2+-dependent activator protein for secretion 2 [Source:MGI Symbol;Acc:MGI:2443963]	GO:0046872(metal ion binding);GO:0005515(protein binding);GO:0008289(lipid binding);GO:0016023(cytoplasmic, membrane-bounded vesicle);GO:0031410(cytoplasmic vesicle);GO:0015031(protein transport);GO:0005654(nucleoplasm);GO:0043231(intracellular membrane-bounded organelle);GO:0030054(cell junction);GO:0009267(cellular response to starvation);GO:0045211(postsynaptic membrane);GO:0030659(cytoplasmic…	NA	140861	0	chr6	-	23262773	23839137	ENSMUST00000166458	30	4598	MSTRG.68721	Cadps2	GO:0046872(metal ion binding);GO:0005515(protein binding);GO:0008289(lipid binding);GO:0016023(cytoplasmic, membrane-bounded vesicle);GO:0031410(cytoplasmic vesicle);GO:0015031(protein transport);GO:0005654(nucleoplasm);GO:0043231(intracellular membrane-bounded organelle);GO:0030054(cell junction);GO:0009267(cellular response to starvation);GO:0045211(postsynaptic membrane);GO:0030659(cytoplasmic…	NA	NA	NA	Ca2+-dependent activator protein for secretion 2 [Source:MGI Symbol;Acc:MGI:2443963]	0.44	-1.18	0.04	0.78	down	yes
circRNA1008	0.901387	0.286906	up	1.65157	0.330952	0.555809	no	chrX	48416647	48417024	-	1	circRNA	-	ENSMUST00000114958	Elf4	mRNA	chrX:48415446-48416646|chrX:48417024-48417870	E74-like factor 4 (ets domain transcription factor) [Source:MGI Symbol;Acc:MGI:1928377]	GO:0005634(nucleus);GO:0045944(positive regulation of transcription from RNA polymerase II promoter);GO:0005794(Golgi apparatus);GO:0031965(nuclear membrane);GO:0005654(nucleoplasm);GO:0045893(positive regulation of transcription, DNA-templated);GO:0045087(innate immune response);GO:0016605(PML body);GO:0000981(RNA polymerase II transcription factor activity, sequence-specific DNA binding);GO:000…	NA	190905	0	chrX	-	48411046	48454169	ENSMUST00000114958	9	6088	MSTRG.89877	Elf4	GO:0005634(nucleus);GO:0045944(positive regulation of transcription from RNA polymerase II promoter);GO:0005794(Golgi apparatus);GO:0031965(nuclear membrane);GO:0005654(nucleoplasm);GO:0045893(positive regulation of transcription, DNA-templated);GO:0045087(innate immune response);GO:0016605(PML body);GO:0000981(RNA polymerase II transcription factor activity, sequence-specific DNA binding);GO:000…	NA	NA	NA	E74-like factor 4 (ets domain transcription factor) [Source:MGI Symbol;Acc:MGI:1928377]	2.04	1.03	0.03	0.76	up	yes
circRNA1162	129.893	108.177	up	0.263931	0.0378589	0.195638	no	chr12	99291237	99388917	-	3	circRNA	-	ENSMUST00000046859	Foxn3	mRNA	chr12:99209566-99291236|chr12:99388917-99393669	forkhead box N3 [Source:MGI Symbol;Acc:MGI:1918625]	GO:0005634(nucleus);GO:0003700(transcription factor activity, sequence-specific DNA binding);GO:0043565(sequence-specific DNA binding);GO:0006351(transcription, DNA-templated);GO:0097094(craniofacial suture morphogenesis);GO:0007095(mitotic G2 DNA damage checkpoint);GO:0008022(protein C-terminus binding);GO:0005515(protein binding);GO:0045892(negative regulation of transcription, DNA-templated)	NA	39783	0	chr12	-	99194980	99393797	ENSMUST00000046859	6	2803	MSTRG.19387	Foxn3	GO:0005634(nucleus);GO:0003700(transcription factor activity, sequence-specific DNA binding);GO:0043565(sequence-specific DNA binding);GO:0006351(transcription, DNA-templated);GO:0097094(craniofacial suture morphogenesis);GO:0007095(mitotic G2 DNA damage checkpoint);GO:0008022(protein C-terminus binding);GO:0005515(protein binding);GO:0045892(negative regulation of transcription, DNA-templated)	NA	NA	NA	forkhead box N3 [Source:MGI Symbol;Acc:MGI:1918625]	0.17	-2.52	0	0.15	down	yes
circRNA1393	3.68913	1.10671	up	1.737	0.0548325	0.229828	no	chr17	57406834	57408495	+	2	circRNA	-	ENSMUST00000086763	Adgre1	mRNA	chr17:57402861-57406833|chr17:57408495-57410717	adhesion G protein-coupled receptor E1 [Source:MGI Symbol;Acc:MGI:106912]	GO:0016021(integral component of membrane);GO:0004930(G-protein coupled receptor activity);GO:0005886(plasma membrane);GO:0007186(G-protein coupled receptor signaling pathway);GO:0005509(calcium ion binding);GO:0009897(external side of plasma membrane);GO:0071944(cell periphery);GO:0002250(adaptive immune response);GO:0007166(cell surface receptor signaling pathway)	NA	75324	0	chr17	+	57358686	57483529	ENSMUST00000086763	22	3245	MSTRG.38235	Adgre1	GO:0016021(integral component of membrane);GO:0004930(G-protein coupled receptor activity);GO:0005886(plasma membrane);GO:0007186(G-protein coupled receptor signaling pathway);GO:0005509(calcium ion binding);GO:0009897(external side of plasma membrane);GO:0071944(cell periphery);GO:0002250(adaptive immune response);GO:0007166(cell surface receptor signaling pathway)	NA	NA	NA	adhesion G protein-coupled receptor E1 [Source:MGI Symbol;Acc:MGI:106912]	3.22	1.69	0	0.37	up	yes
circRNA1394	6.23536	1.50667	up	2.04911	0.0933662	0.292194	no	chr17	57419322	57420524	+	2	circRNA	-	ENSMUST00000086763	Adgre1	mRNA	chr17:57413761-57419321|chr17:57420524-57441254	adhesion G protein-coupled receptor E1 [Source:MGI Symbol;Acc:MGI:106912]	GO:0016021(integral component of membrane);GO:0004930(G-protein coupled receptor activity);GO:0005886(plasma membrane);GO:0007186(G-protein coupled receptor signaling pathway);GO:0005509(calcium ion binding);GO:0009897(external side of plasma membrane);GO:0071944(cell periphery);GO:0002250(adaptive immune response);GO:0007166(cell surface receptor signaling pathway)	NA	75324	0	chr17	+	57358686	57483529	ENSMUST00000086763	22	3245	MSTRG.38235	Adgre1	GO:0016021(integral component of membrane);GO:0004930(G-protein coupled receptor activity);GO:0005886(plasma membrane);GO:0007186(G-protein coupled receptor signaling pathway);GO:0005509(calcium ion binding);GO:0009897(external side of plasma membrane);GO:0071944(cell periphery);GO:0002250(adaptive immune response);GO:0007166(cell surface receptor signaling pathway)	NA	NA	NA	adhesion G protein-coupled receptor E1 [Source:MGI Symbol;Acc:MGI:106912]	3.22	1.69	0	0.37	up	yes
circRNA1455	10.9987	7.57044	up	0.538878	0.0312219	0.180344	no	chr16	24761593	24762276	+	1	circRNA	-	ENSMUST00000038053	Lpp	mRNA	chr16:24681871-24761592|chr16:24762276-24845090	LIM domain containing preferred translocation partner in lipoma [Source:MGI Symbol;Acc:MGI:2441849]	GO:0005634(nucleus);GO:0005515(protein binding);GO:0005737(cytoplasm);GO:0008270(zinc ion binding);GO:0007155(cell adhesion);GO:0005925(focal adhesion)	NA	64666	0	chr16	+	24393350	24992576	ENSMUST00000038053	13	15647	MSTRG.33023	Lpp	GO:0005634(nucleus);GO:0005515(protein binding);GO:0005737(cytoplasm);GO:0008270(zinc ion binding);GO:0007155(cell adhesion);GO:0005925(focal adhesion)	NA	NA	NA	LIM domain containing preferred translocation partner in lipoma [Source:MGI Symbol;Acc:MGI:2441849]	3.26	1.7	0	0.3	up	yes
circRNA1459	14.0292	8.93524	up	0.650854	0.137597	0.357053	no	chr16	32618218	32619176	+	3	circRNA	-	ENSMUST00000023486	Tfrc	mRNA	chr16:32617199-32618217|chr16:32619176-32620365	transferrin receptor [Source:MGI Symbol;Acc:MGI:98822]	GO:0005615(extracellular space);GO:0005515(protein binding);GO:0048471(perinuclear region of cytoplasm);GO:0005886(plasma membrane);GO:0005887(integral component of plasma membrane);GO:0009897(external side of plasma membrane);GO:0030890(positive regulation of B cell proliferation);GO:0016020(membrane);GO:0070062(extracellular exosome);GO:0005768(endosome);GO:0016023(cytoplasmic, membrane-bounded…	04144(Endocytosis);04145(Phagosome);04640(Hematopoietic cell lineage)	65084	0	chr16	+	32608920	32632794	ENSMUST00000023486	19	4890	MSTRG.33104	Tfrc	GO:0005615(extracellular space);GO:0005515(protein binding);GO:0048471(perinuclear region of cytoplasm);GO:0005886(plasma membrane);GO:0005887(integral component of plasma membrane);GO:0009897(external side of plasma membrane);GO:0030890(positive regulation of B cell proliferation);GO:0016020(membrane);GO:0070062(extracellular exosome);GO:0005768(endosome);GO:0016023(cytoplasmic, membrane-bounded…	04144(Endocytosis);04145(Phagosome);04640(Hematopoietic cell lineage)	K06503	NA	transferrin receptor [Source:MGI Symbol;Acc:MGI:98822]	2.11	1.08	0.03	0.78	up	yes
circRNA1661	6.97926	3.74431	up	0.898375	0.0578938	0.236436	no	chr19	40243406	40252061	-	3	circRNA	-	ENSMUST00000068439	Pdlim1	mRNA	chr19:40230658-40243405|chr19:40252061-40271345	PDZ and LIM domain 1 (elfin) [Source:MGI Symbol;Acc:MGI:1860611]	GO:0006355(regulation of transcription, DNA-templated);GO:0005515(protein binding);GO:0005737(cytoplasm);GO:0008270(zinc ion binding);GO:0005856(cytoskeleton);GO:0003713(transcription coactivator activity);GO:0005925(focal adhesion);GO:0005667(transcription factor complex);GO:0098641(cadherin binding involved in cell-cell adhesion);GO:0005913(cell-cell adherens junction);GO:0001666(response to hy…	NA	84487	0	chr19	-	40221173	40271616	ENSMUST00000068439	7	2571	MSTRG.43245	Pdlim1	GO:0006355(regulation of transcription, DNA-templated);GO:0005515(protein binding);GO:0005737(cytoplasm);GO:0008270(zinc ion binding);GO:0005856(cytoskeleton);GO:0003713(transcription coactivator activity);GO:0005925(focal adhesion);GO:0005667(transcription factor complex);GO:0098641(cadherin binding involved in cell-cell adhesion);GO:0005913(cell-cell adherens junction);GO:0001666(response to hy…	NA	NA	NA	PDZ and LIM domain 1 (elfin) [Source:MGI Symbol;Acc:MGI:1860611]	2.25	1.17	0.01	0.59	up	yes
circRNA1735	2.40306	1.53026	up	0.651091	0.258171	0.49072	no	chr8	82068932	82071835	+	2	circRNA	-	ENSMUST00000042529	Inpp4b	mRNA	chr8:82048557-82068931|chr8:82071835-82121216	inositol polyphosphate-4-phosphatase, type II [Source:MGI Symbol;Acc:MGI:2158925]	GO:0008289(lipid binding);GO:0006874(cellular calcium ion homeostasis);GO:0005623(cell);GO:0036092(phosphatidylinositol-3-phosphate biosynthetic process);GO:0046855(inositol phosphate dephosphorylation);GO:0046856(phosphatidylinositol dephosphorylation);GO:0045671(negative regulation of osteoclast differentiation);GO:0051896(regulation of protein kinase B signaling);GO:0046850(regulation of bone …	00562(Inositol phosphate metabolism);04070(Phosphatidylinositol signaling system)	174381	0	chr8	+	81715200	82122559	ENSMUST00000042529	23	4120	MSTRG.82173	Inpp4b	GO:0008289(lipid binding);GO:0006874(cellular calcium ion homeostasis);GO:0005623(cell);GO:0036092(phosphatidylinositol-3-phosphate biosynthetic process);GO:0046855(inositol phosphate dephosphorylation);GO:0046856(phosphatidylinositol dephosphorylation);GO:0045671(negative regulation of osteoclast differentiation);GO:0051896(regulation of protein kinase B signaling);GO:0046850(regulation of bone …	00562(Inositol phosphate metabolism);04070(Phosphatidylinositol signaling system)	K01109	EC:3.1.3.66	inositol polyphosphate-4-phosphatase, type II [Source:MGI Symbol;Acc:MGI:2158925]	2.33	1.22	0	0.4	up	yes
circRNA1870	18.1969	18.0535	up	0.0114076	0.944117	0.970232	no	chr13	108362235	108373853	+	4	circRNA	-	ENSMUST00000051594	Depdc1b	mRNA	chr13:108357529-108362234|chr13:108373853-108382755	DEP domain containing 1B [Source:MGI Symbol;Acc:MGI:2145425]	GO:0003674(molecular_function);GO:0005622(intracellular);GO:0035556(intracellular signal transduction);GO:0016477(cell migration);GO:0043547(positive regulation of GTPase activity);GO:0005096(GTPase activator activity);GO:0030177(positive regulation of Wnt signaling pathway)	NA	48035	0	chr13	+	108316332	108389585	ENSMUST00000051594	11	2563	MSTRG.23870	Depdc1b	GO:0003674(molecular_function);GO:0005622(intracellular);GO:0035556(intracellular signal transduction);GO:0016477(cell migration);GO:0043547(positive regulation of GTPase activity);GO:0005096(GTPase activator activity);GO:0030177(positive regulation of Wnt signaling pathway)	NA	NA	NA	DEP domain containing 1B [Source:MGI Symbol;Acc:MGI:2145425]	4.21	2.07	0	0.26	up	yes
circRNA2078	8.45772	5.26008	up	0.685182	0.00221181	0.0686501	no	chr4	136540356	136545402	+	2	circRNA	-	ENSMUST00000063021	Luzp1	mRNA	chr4:136521443-136540355|chr4:136545402-136545996	leucine zipper protein 1 [Source:MGI Symbol;Acc:MGI:107629]	GO:0003674(molecular_function);GO:0005634(nucleus);GO:0016020(membrane);GO:0070062(extracellular exosome);GO:0003281(ventricular septum development);GO:0060840(artery development);GO:0021503(neural fold bending)	NA	123634	0	chr4	+	136521395	136546394	ENSMUST00000063021	4	3775	MSTRG.61180	Luzp1	GO:0003674(molecular_function);GO:0005634(nucleus);GO:0016020(membrane);GO:0070062(extracellular exosome);GO:0003281(ventricular septum development);GO:0060840(artery development);GO:0021503(neural fold bending)	NA	NA	NA	leucine zipper protein 1 [Source:MGI Symbol;Acc:MGI:107629]	3.62	1.86	0	0.29	up	yes
circRNA2172	9.6474	8.1655	up	0.2406	0.345834	0.566457	no	chr2	113525151	113529463	+	2	circRNA	-	ENSMUST00000099576	Fmn1	mRNA	chr2:113478963-113525150|chr2:113529463-113563282	formin 1 [Source:MGI Symbol;Acc:MGI:101815]	GO:0005634(nucleus);GO:0005515(protein binding);GO:0005886(plasma membrane);GO:0005737(cytoplasm);GO:0001822(kidney development);GO:0048705(skeletal system morphogenesis);GO:0017124(SH3 domain binding);GO:0008017(microtubule binding);GO:0015630(microtubule cytoskeleton);GO:0060173(limb development);GO:0005912(adherens junction);GO:0003779(actin binding);GO:0005884(actin filament);GO:0048813(dendr…	NA	95359	0	chr2	+	113327736	113716767	ENSMUST00000099576	19	11817	MSTRG.48149	Fmn1	GO:0005634(nucleus);GO:0005515(protein binding);GO:0005886(plasma membrane);GO:0005737(cytoplasm);GO:0001822(kidney development);GO:0048705(skeletal system morphogenesis);GO:0017124(SH3 domain binding);GO:0008017(microtubule binding);GO:0015630(microtubule cytoskeleton);GO:0060173(limb development);GO:0005912(adherens junction);GO:0003779(actin binding);GO:0005884(actin filament);GO:0048813(dendr…	NA	NA	NA	formin 1 [Source:MGI Symbol;Acc:MGI:101815]	0.37	-1.43	0	0.37	down	yes
circRNA2173	1.54421	0.504946	up	1.61267	0.101447	0.302789	no	chr2	118631759	118639739	+	6	circRNA	-	ENSMUST00000038341	Bub1b	mRNA	chr2:118631078-118631758|chr2:118639739-118641087	BUB1B, mitotic checkpoint serine/threonine kinase [Source:MGI Symbol;Acc:MGI:1333889]	GO:0005524(ATP binding);GO:0005515(protein binding);GO:0048471(perinuclear region of cytoplasm);GO:0005737(cytoplasm);GO:0004674(protein serine/threonine kinase activity);GO:0006468(protein phosphorylation);GO:0007091(metaphase/anaphase transition of mitotic cell cycle);GO:0051301(cell division);GO:0006915(apoptotic process);GO:0000940(condensed chromosome outer kinetochore);GO:0007094(mitotic sp…	04110(Cell cycle)	95645	0	chr2	+	118598211	118641591	ENSMUST00000038341	23	3668	MSTRG.48261	Bub1b	GO:0005524(ATP binding);GO:0005515(protein binding);GO:0048471(perinuclear region of cytoplasm);GO:0005737(cytoplasm);GO:0004674(protein serine/threonine kinase activity);GO:0006468(protein phosphorylation);GO:0007091(metaphase/anaphase transition of mitotic cell cycle);GO:0051301(cell division);GO:0006915(apoptotic process);GO:0000940(condensed chromosome outer kinetochore);GO:0007094(mitotic sp…	04110(Cell cycle)	K06637	EC:2.7.11.1	BUB1B, mitotic checkpoint serine/threonine kinase [Source:MGI Symbol;Acc:MGI:1333889]	2.12	1.08	0	0.31	up	yes
circRNA2241	6.52095	5.82998	up	0.161592	0.408023	0.62168	no	chr1	87364104	87365279	+	2	circRNA	-	ENSMUST00000027475	Gigyf2	mRNA	chr1:87354486-87364103|chr1:87365279-87373996	GRB10 interacting GYF protein 2 [Source:MGI Symbol;Acc:MGI:2138584]	GO:0048873(homeostasis of number of cells within a tissue);GO:0005515(protein binding);GO:0016020(membrane);GO:0009791(post-embryonic development);GO:0035264(multicellular organism growth);GO:0044822(poly(A) RNA binding);GO:0050885(neuromuscular process controlling balance);GO:0017148(negative regulation of translation);GO:0008344(adult locomotory behavior);GO:0007631(feeding behavior);GO:0031571…	NA	5578	0	chr1	+	87327003	87450796	ENSMUST00000027475	29	5724	MSTRG.2381	Gigyf2	GO:0048873(homeostasis of number of cells within a tissue);GO:0005515(protein binding);GO:0016020(membrane);GO:0009791(post-embryonic development);GO:0035264(multicellular organism growth);GO:0044822(poly(A) RNA binding);GO:0050885(neuromuscular process controlling balance);GO:0017148(negative regulation of translation);GO:0008344(adult locomotory behavior);GO:0007631(feeding behavior);GO:0031571…	NA	NA	NA	GRB10 interacting GYF protein 2 [Source:MGI Symbol;Acc:MGI:2138584]	2.29	1.2	0.01	0.57	up	yes
circRNA2242	43.9233	43.0883	up	0.0276921	0.73652	0.850257	no	chr1	87364104	87419179	+	13	circRNA	-	ENSMUST00000027475	Gigyf2	mRNA	chr1:87354486-87364103|chr1:87419179-87420284	GRB10 interacting GYF protein 2 [Source:MGI Symbol;Acc:MGI:2138584]	GO:0048873(homeostasis of number of cells within a tissue);GO:0005515(protein binding);GO:0016020(membrane);GO:0009791(post-embryonic development);GO:0035264(multicellular organism growth);GO:0044822(poly(A) RNA binding);GO:0050885(neuromuscular process controlling balance);GO:0017148(negative regulation of translation);GO:0008344(adult locomotory behavior);GO:0007631(feeding behavior);GO:0031571…	NA	5578	0	chr1	+	87327003	87450796	ENSMUST00000027475	29	5724	MSTRG.2381	Gigyf2	GO:0048873(homeostasis of number of cells within a tissue);GO:0005515(protein binding);GO:0016020(membrane);GO:0009791(post-embryonic development);GO:0035264(multicellular organism growth);GO:0044822(poly(A) RNA binding);GO:0050885(neuromuscular process controlling balance);GO:0017148(negative regulation of translation);GO:0008344(adult locomotory behavior);GO:0007631(feeding behavior);GO:0031571…	NA	NA	NA	GRB10 interacting GYF protein 2 [Source:MGI Symbol;Acc:MGI:2138584]	2.29	1.2	0.01	0.57	up	yes
circRNA2285	0.881425	0.0245566	up	5.16565	0.235491	0.468689	no	chr18	58148991	58153957	-	2	circRNA	-	ENSMUST00000025497	Fbn2	mRNA	chr18:58124341-58148990|chr18:58153957-58190240	fibrillin 2 [Source:MGI Symbol;Acc:MGI:95490]	GO:0005515(protein binding);GO:0005509(calcium ion binding);GO:0005576(extracellular region);GO:0031012(extracellular matrix);GO:0005201(extracellular matrix structural constituent);GO:0035108(limb morphogenesis);GO:0001527(microfibril);GO:0030501(positive regulation of bone mineralization);GO:0030326(embryonic limb morphogenesis);GO:0045669(positive regulation of osteoblast differentiation);GO:0…	NA	79376	0	chr18	-	58008623	58209926	ENSMUST00000025497	65	10480	MSTRG.40614	Fbn2	GO:0005515(protein binding);GO:0005509(calcium ion binding);GO:0005576(extracellular region);GO:0031012(extracellular matrix);GO:0005201(extracellular matrix structural constituent);GO:0035108(limb morphogenesis);GO:0001527(microfibril);GO:0030501(positive regulation of bone mineralization);GO:0030326(embryonic limb morphogenesis);GO:0045669(positive regulation of osteoblast differentiation);GO:0…	NA	NA	NA	fibrillin 2 [Source:MGI Symbol;Acc:MGI:95490]	2.17	1.12	0	0.1	up	yes
circRNA2308	5.14693	0.951357	up	2.43565	0.0675907	0.254054	no	chr9	22360410	22364100	-	4	circRNA	-	ENSMUST00000040912	Anln	mRNA	chr9:22358748-22360409|chr9:22364100-22368385	anillin, actin binding protein [Source:MGI Symbol;Acc:MGI:1920174]	GO:0005654(nucleoplasm);GO:0043231(intracellular membrane-bounded organelle);GO:0002244(hematopoietic progenitor cell differentiation);GO:0015629(actin cytoskeleton);GO:0007067(mitotic nuclear division);GO:0003779(actin binding);GO:0000281(mitotic cytokinesis);GO:0005826(actomyosin contractile ring);GO:0090521(glomerular visceral epithelial cell migration);GO:0098641(cadherin binding involved in …	NA	180188	0	chr9	-	22331214	22389206	ENSMUST00000040912	24	5421	MSTRG.84505	Anln	GO:0005654(nucleoplasm);GO:0043231(intracellular membrane-bounded organelle);GO:0002244(hematopoietic progenitor cell differentiation);GO:0015629(actin cytoskeleton);GO:0007067(mitotic nuclear division);GO:0003779(actin binding);GO:0000281(mitotic cytokinesis);GO:0005826(actomyosin contractile ring);GO:0090521(glomerular visceral epithelial cell migration);GO:0098641(cadherin binding involved in …	NA	NA	NA	anillin, actin binding protein [Source:MGI Symbol;Acc:MGI:1920174]	2.67	1.42	0	0.14	up	yes
circRNA2321	4.11061	1.50569	up	1.44893	0.0949745	0.294231	no	chr9	61937082	61937535	-	2	circRNA	-	ENSMUST00000034815	Kif23	mRNA	chr9:61936772-61937081|chr9:61937535-61944202	kinesin family member 23 [Source:MGI Symbol;Acc:MGI:1919069]	GO:0005634(nucleus);GO:0005524(ATP binding);GO:0003777(microtubule motor activity);GO:0005737(cytoplasm);GO:0016887(ATPase activity);GO:0005654(nucleoplasm);GO:0007018(microtubule-based movement);GO:0005813(centrosome);GO:0005874(microtubule);GO:0005819(spindle);GO:0008017(microtubule binding);GO:0030496(midbody);GO:0005925(focal adhesion);GO:0005871(kinesin complex);GO:0032467(positive regulatio…	NA	183025	0	chr9	-	61917280	61946799	ENSMUST00000034815	23	3423	MSTRG.86384	Kif23	GO:0005634(nucleus);GO:0005524(ATP binding);GO:0003777(microtubule motor activity);GO:0005737(cytoplasm);GO:0016887(ATPase activity);GO:0005654(nucleoplasm);GO:0007018(microtubule-based movement);GO:0005813(centrosome);GO:0005874(microtubule);GO:0005819(spindle);GO:0008017(microtubule binding);GO:0030496(midbody);GO:0005925(focal adhesion);GO:0005871(kinesin complex);GO:0032467(positive regulatio…	NA	K17387	NA	kinesin family member 23 [Source:MGI Symbol;Acc:MGI:1919069]	2.21	1.14	0.02	0.69	up	yes
circRNA2572	22.643	14.644	up	0.62876	0.0032377	0.0822678	no	chr16	32616749	32621297	+	7	circRNA	-	ENSMUST00000023486	Tfrc	mRNA	chr16:32615394-32616748|chr16:32621297-32623056	transferrin receptor [Source:MGI Symbol;Acc:MGI:98822]	GO:0005615(extracellular space);GO:0005515(protein binding);GO:0048471(perinuclear region of cytoplasm);GO:0005886(plasma membrane);GO:0005887(integral component of plasma membrane);GO:0009897(external side of plasma membrane);GO:0030890(positive regulation of B cell proliferation);GO:0016020(membrane);GO:0070062(extracellular exosome);GO:0005768(endosome);GO:0016023(cytoplasmic, membrane-bounded…	04144(Endocytosis);04145(Phagosome);04640(Hematopoietic cell lineage)	65084	0	chr16	+	32608920	32632794	ENSMUST00000023486	19	4890	MSTRG.33104	Tfrc	GO:0005615(extracellular space);GO:0005515(protein binding);GO:0048471(perinuclear region of cytoplasm);GO:0005886(plasma membrane);GO:0005887(integral component of plasma membrane);GO:0009897(external side of plasma membrane);GO:0030890(positive regulation of B cell proliferation);GO:0016020(membrane);GO:0070062(extracellular exosome);GO:0005768(endosome);GO:0016023(cytoplasmic, membrane-bounded…	04144(Endocytosis);04145(Phagosome);04640(Hematopoietic cell lineage)	K06503	NA	transferrin receptor [Source:MGI Symbol;Acc:MGI:98822]	2.11	1.08	0.03	0.78	up	yes
circRNA2918	92.4012	52.5274	up	0.814839	0.00846547	0.113378	no	chr2	60627748	60669306	-	8	circRNA	-	ENSMUST00000059888	Itgb6	mRNA	chr2:60620433-60627747|chr2:60669306-60672631	integrin beta 6 [Source:MGI Symbol;Acc:MGI:96615]	GO:0009897(external side of plasma membrane);GO:0070062(extracellular exosome);GO:0006954(inflammatory response);GO:0043235(receptor complex);GO:0004872(receptor activity);GO:0007160(cell-matrix adhesion);GO:0007229(integrin-mediated signaling pathway);GO:0008305(integrin complex);GO:0005178(integrin binding)	04510(Focal adhesion);04512(ECM-receptor interaction);04810(Regulation of actin cytoskeleton);05410(Hypertrophic cardiomyopathy (HCM));05412(Arrhythmogenic right ventricular cardiomyopathy (ARVC));05414(Dilated cardiomyopathy)	91443	0	chr2	-	60598292	60673711	ENSMUST00000059888	15	4806	MSTRG.46470	Itgb6	GO:0009897(external side of plasma membrane);GO:0070062(extracellular exosome);GO:0006954(inflammatory response);GO:0043235(receptor complex);GO:0004872(receptor activity);GO:0007160(cell-matrix adhesion);GO:0007229(integrin-mediated signaling pathway);GO:0008305(integrin complex);GO:0005178(integrin binding)	04510(Focal adhesion);04512(ECM-receptor interaction);04810(Regulation of actin cytoskeleton);05410(Hypertrophic cardiomyopathy (HCM));05412(Arrhythmogenic right ventricular cardiomyopathy (ARVC));05414(Dilated cardiomyopathy)	K06589	NA	integrin beta 6 [Source:MGI Symbol;Acc:MGI:96615]	4.87	2.29	0	0.33	up	yes
circRNA2919	55.7994	32.4515	up	0.781964	0.0120064	0.128528	no	chr2	60649974	60669306	-	5	circRNA	-	ENSMUST00000059888	Itgb6	mRNA	chr2:60634669-60649973|chr2:60669306-60672631	integrin beta 6 [Source:MGI Symbol;Acc:MGI:96615]	GO:0009897(external side of plasma membrane);GO:0070062(extracellular exosome);GO:0006954(inflammatory response);GO:0043235(receptor complex);GO:0004872(receptor activity);GO:0007160(cell-matrix adhesion);GO:0007229(integrin-mediated signaling pathway);GO:0008305(integrin complex);GO:0005178(integrin binding)	04510(Focal adhesion);04512(ECM-receptor interaction);04810(Regulation of actin cytoskeleton);05410(Hypertrophic cardiomyopathy (HCM));05412(Arrhythmogenic right ventricular cardiomyopathy (ARVC));05414(Dilated cardiomyopathy)	91443	0	chr2	-	60598292	60673711	ENSMUST00000059888	15	4806	MSTRG.46470	Itgb6	GO:0009897(external side of plasma membrane);GO:0070062(extracellular exosome);GO:0006954(inflammatory response);GO:0043235(receptor complex);GO:0004872(receptor activity);GO:0007160(cell-matrix adhesion);GO:0007229(integrin-mediated signaling pathway);GO:0008305(integrin complex);GO:0005178(integrin binding)	04510(Focal adhesion);04512(ECM-receptor interaction);04810(Regulation of actin cytoskeleton);05410(Hypertrophic cardiomyopathy (HCM));05412(Arrhythmogenic right ventricular cardiomyopathy (ARVC));05414(Dilated cardiomyopathy)	K06589	NA	integrin beta 6 [Source:MGI Symbol;Acc:MGI:96615]	4.87	2.29	0	0.33	up	yes
circRNA2935	1.10375	0.483409	up	1.1911	0.385347	0.599892	no	chr2	118631759	118635277	+	3	circRNA	-	ENSMUST00000038341	Bub1b	mRNA	chr2:118631078-118631758|chr2:118635277-118636699	BUB1B, mitotic checkpoint serine/threonine kinase [Source:MGI Symbol;Acc:MGI:1333889]	GO:0005524(ATP binding);GO:0005515(protein binding);GO:0048471(perinuclear region of cytoplasm);GO:0005737(cytoplasm);GO:0004674(protein serine/threonine kinase activity);GO:0006468(protein phosphorylation);GO:0007091(metaphase/anaphase transition of mitotic cell cycle);GO:0051301(cell division);GO:0006915(apoptotic process);GO:0000940(condensed chromosome outer kinetochore);GO:0007094(mitotic sp…	04110(Cell cycle)	95645	0	chr2	+	118598211	118641591	ENSMUST00000038341	23	3668	MSTRG.48261	Bub1b	GO:0005524(ATP binding);GO:0005515(protein binding);GO:0048471(perinuclear region of cytoplasm);GO:0005737(cytoplasm);GO:0004674(protein serine/threonine kinase activity);GO:0006468(protein phosphorylation);GO:0007091(metaphase/anaphase transition of mitotic cell cycle);GO:0051301(cell division);GO:0006915(apoptotic process);GO:0000940(condensed chromosome outer kinetochore);GO:0007094(mitotic sp…	04110(Cell cycle)	K06637	EC:2.7.11.1	BUB1B, mitotic checkpoint serine/threonine kinase [Source:MGI Symbol;Acc:MGI:1333889]	2.12	1.08	0	0.31	up	yes
circRNA2982	21.6791	19.1203	up	0.181197	0.116308	0.327441	no	chr1	63065704	63105759	-	8	circRNA	-	ENSMUST00000165066	Ino80d	mRNA	chr1:63062253-63065703|chr1:63105759-63114210	INO80 complex subunit D [Source:MGI Symbol;Acc:MGI:3027003]	NA	NA	3552	0	chr1	-	63047801	63114267	ENSMUST00000165066	12	13529	MSTRG.1527	Ino80d	NA	NA	NA	NA	INO80 complex subunit D [Source:MGI Symbol;Acc:MGI:3027003]	5.2	2.38	0.01	0.57	up	yes
circRNA2996	17.5196	16.3734	up	0.0976148	0.281345	0.51406	no	chr1	87410662	87423281	+	7	circRNA	-	ENSMUST00000027475	Gigyf2	mRNA	chr1:87407723-87410661|chr1:87423281-87425064	GRB10 interacting GYF protein 2 [Source:MGI Symbol;Acc:MGI:2138584]	GO:0048873(homeostasis of number of cells within a tissue);GO:0005515(protein binding);GO:0016020(membrane);GO:0009791(post-embryonic development);GO:0035264(multicellular organism growth);GO:0044822(poly(A) RNA binding);GO:0050885(neuromuscular process controlling balance);GO:0017148(negative regulation of translation);GO:0008344(adult locomotory behavior);GO:0007631(feeding behavior);GO:0031571…	NA	5578	0	chr1	+	87327003	87450796	ENSMUST00000027475	29	5724	MSTRG.2381	Gigyf2	GO:0048873(homeostasis of number of cells within a tissue);GO:0005515(protein binding);GO:0016020(membrane);GO:0009791(post-embryonic development);GO:0035264(multicellular organism growth);GO:0044822(poly(A) RNA binding);GO:0050885(neuromuscular process controlling balance);GO:0017148(negative regulation of translation);GO:0008344(adult locomotory behavior);GO:0007631(feeding behavior);GO:0031571…	NA	NA	NA	GRB10 interacting GYF protein 2 [Source:MGI Symbol;Acc:MGI:2138584]	2.29	1.2	0.01	0.57	up	yes
circRNA3020	9.04577	8.48243	up	0.0927664	0.685871	0.817681	no	chr18	32861027	32863262	+	4	circRNA	-	ENSMUST00000166214	Wdr36	mRNA	chr18:32859327-32861026|chr18:32863262-32864652	WD repeat domain 36 [Source:MGI Symbol;Acc:MGI:1917819]	GO:0005730(nucleolus);GO:0044822(poly(A) RNA binding);GO:0006364(rRNA processing);GO:0032040(small-subunit processome);GO:0030516(regulation of axon extension);GO:0001895(retina homeostasis)	NA	77844	0	chr18	+	32837225	32866350	ENSMUST00000166214	24	2942	MSTRG.39711	Wdr36	GO:0005730(nucleolus);GO:0044822(poly(A) RNA binding);GO:0006364(rRNA processing);GO:0032040(small-subunit processome);GO:0030516(regulation of axon extension);GO:0001895(retina homeostasis)	NA	K14554	NA	WD repeat domain 36 [Source:MGI Symbol;Acc:MGI:1917819]	0.34	-1.54	0.02	0.61	down	yes
circRNA323	9.11359	5.31382	up	0.778271	0.0298782	0.176533	no	chr4	58099943	58104551	-	3	circRNA	-	ENSMUST00000042850	Svep1	mRNA	chr4:58097441-58099942|chr4:58104551-58106294	sushi, von Willebrand factor type A, EGF and pentraxin domain containing 1 [Source:MGI Symbol;Acc:MGI:1928849]	GO:0008150(biological_process);GO:0003682(chromatin binding);GO:0005509(calcium ion binding);GO:0005737(cytoplasm);GO:0016020(membrane);GO:0005576(extracellular region);GO:0007155(cell adhesion)	NA	117100	0	chr4	-	58042442	58206596	ENSMUST00000042850	48	11629	MSTRG.58151	Svep1	GO:0008150(biological_process);GO:0003682(chromatin binding);GO:0005509(calcium ion binding);GO:0005737(cytoplasm);GO:0016020(membrane);GO:0005576(extracellular region);GO:0007155(cell adhesion)	NA	NA	NA	sushi, von Willebrand factor type A, EGF and pentraxin domain containing 1 [Source:MGI Symbol;Acc:MGI:1928849]	2.05	1.04	0	0.14	up	yes
circRNA324	11.7848	6.32222	up	0.898423	0.00078071	0.0493765	no	chr4	58175931	58179707	-	2	circRNA	-	ENSMUST00000042850	Svep1	mRNA	chr4:58146673-58175930|chr4:58179707-58205842	sushi, von Willebrand factor type A, EGF and pentraxin domain containing 1 [Source:MGI Symbol;Acc:MGI:1928849]	GO:0008150(biological_process);GO:0003682(chromatin binding);GO:0005509(calcium ion binding);GO:0005737(cytoplasm);GO:0016020(membrane);GO:0005576(extracellular region);GO:0007155(cell adhesion)	NA	117100	0	chr4	-	58042442	58206596	ENSMUST00000042850	48	11629	MSTRG.58151	Svep1	GO:0008150(biological_process);GO:0003682(chromatin binding);GO:0005509(calcium ion binding);GO:0005737(cytoplasm);GO:0016020(membrane);GO:0005576(extracellular region);GO:0007155(cell adhesion)	NA	NA	NA	sushi, von Willebrand factor type A, EGF and pentraxin domain containing 1 [Source:MGI Symbol;Acc:MGI:1928849]	2.05	1.04	0	0.14	up	yes
circRNA3370	19.8127	18.7183	up	0.0819706	0.31584	0.545417	no	chr19	10525952	10536917	+	6	circRNA	-	ENSMUST00000038379	Cpsf7	mRNA	chr19:10525327-10525951|chr19:10536917-10539619	cleavage and polyadenylation specific factor 7 [Source:MGI Symbol;Acc:MGI:1917826]	GO:0005634(nucleus);GO:0000166(nucleotide binding);GO:0016020(membrane);GO:0006397(mRNA processing);GO:0044822(poly(A) RNA binding);GO:0051262(protein tetramerization);GO:0005849(mRNA cleavage factor complex);GO:0005515(protein binding)	NA	82735	0	chr19	+	10525244	10547735	ENSMUST00000038379	10	3604	MSTRG.42361	Cpsf7	GO:0005634(nucleus);GO:0000166(nucleotide binding);GO:0016020(membrane);GO:0006397(mRNA processing);GO:0044822(poly(A) RNA binding);GO:0051262(protein tetramerization);GO:0005849(mRNA cleavage factor complex);GO:0005515(protein binding)	NA	K14398	NA	cleavage and polyadenylation specific factor 7 [Source:MGI Symbol;Acc:MGI:1917826]	2.41	1.27	0.02	0.72	up	yes
circRNA3421	24.3252	17.6776	up	0.460532	0.0198035	0.154153	no	chr8	85040614	85044907	+	4	circRNA	-	ENSMUST00000093360	Tnpo2	mRNA	chr8:85040537-85040613|chr8:85044907-85044982	transportin 2 (importin 3, karyopherin beta 2b) [Source:MGI Symbol;Acc:MGI:2384849]	GO:0005515(protein binding);GO:0005737(cytoplasm);GO:0031965(nuclear membrane);GO:0034399(nuclear periphery);GO:0006606(protein import into nucleus);GO:0008565(protein transporter activity);GO:0006607(NLS-bearing protein import into nucleus);GO:0008139(nuclear localization sequence binding);GO:0000060(protein import into nucleus, translocation);GO:0008536(Ran GTPase binding);GO:0051148(negative r…	NA	174895	0	chr8	+	85036915	85057580	ENSMUST00000093360	25	4863	MSTRG.82409	Tnpo2	GO:0005515(protein binding);GO:0005737(cytoplasm);GO:0031965(nuclear membrane);GO:0034399(nuclear periphery);GO:0006606(protein import into nucleus);GO:0008565(protein transporter activity);GO:0006607(NLS-bearing protein import into nucleus);GO:0008139(nuclear localization sequence binding);GO:0000060(protein import into nucleus, translocation);GO:0008536(Ran GTPase binding);GO:0051148(negative r…	NA	NA	NA	transportin 2 (importin 3, karyopherin beta 2b) [Source:MGI Symbol;Acc:MGI:2384849]	2.25	1.17	0.04	0.78	up	yes
circRNA3620	32.0034	28.3863	up	0.173027	0.028403	0.172874	no	chr2	113582098	113603289	+	6	circRNA	-	ENSMUST00000099576	Fmn1	mRNA	chr2:113563370-113582097|chr2:113603289-113636731	formin 1 [Source:MGI Symbol;Acc:MGI:101815]	GO:0005634(nucleus);GO:0005515(protein binding);GO:0005886(plasma membrane);GO:0005737(cytoplasm);GO:0001822(kidney development);GO:0048705(skeletal system morphogenesis);GO:0017124(SH3 domain binding);GO:0008017(microtubule binding);GO:0015630(microtubule cytoskeleton);GO:0060173(limb development);GO:0005912(adherens junction);GO:0003779(actin binding);GO:0005884(actin filament);GO:0048813(dendr…	NA	95359	0	chr2	+	113327736	113716767	ENSMUST00000099576	19	11817	MSTRG.48149	Fmn1	GO:0005634(nucleus);GO:0005515(protein binding);GO:0005886(plasma membrane);GO:0005737(cytoplasm);GO:0001822(kidney development);GO:0048705(skeletal system morphogenesis);GO:0017124(SH3 domain binding);GO:0008017(microtubule binding);GO:0015630(microtubule cytoskeleton);GO:0060173(limb development);GO:0005912(adherens junction);GO:0003779(actin binding);GO:0005884(actin filament);GO:0048813(dendr…	NA	NA	NA	formin 1 [Source:MGI Symbol;Acc:MGI:101815]	0.37	-1.43	0	0.37	down	yes
circRNA3652	22.1557	21.3874	up	0.0509179	0.339977	0.563259	no	chr1	87364104	87374111	+	3	circRNA	-	ENSMUST00000027475	Gigyf2	mRNA	chr1:87354486-87364103|chr1:87374111-87378971	GRB10 interacting GYF protein 2 [Source:MGI Symbol;Acc:MGI:2138584]	GO:0048873(homeostasis of number of cells within a tissue);GO:0005515(protein binding);GO:0016020(membrane);GO:0009791(post-embryonic development);GO:0035264(multicellular organism growth);GO:0044822(poly(A) RNA binding);GO:0050885(neuromuscular process controlling balance);GO:0017148(negative regulation of translation);GO:0008344(adult locomotory behavior);GO:0007631(feeding behavior);GO:0031571…	NA	5578	0	chr1	+	87327003	87450796	ENSMUST00000027475	29	5724	MSTRG.2381	Gigyf2	GO:0048873(homeostasis of number of cells within a tissue);GO:0005515(protein binding);GO:0016020(membrane);GO:0009791(post-embryonic development);GO:0035264(multicellular organism growth);GO:0044822(poly(A) RNA binding);GO:0050885(neuromuscular process controlling balance);GO:0017148(negative regulation of translation);GO:0008344(adult locomotory behavior);GO:0007631(feeding behavior);GO:0031571…	NA	NA	NA	GRB10 interacting GYF protein 2 [Source:MGI Symbol;Acc:MGI:2138584]	2.29	1.2	0.01	0.57	up	yes
circRNA3815	6.36609	4.74728	up	0.423307	0.000323396	0.0419161	no	chr11	110106524	110120783	-	12	circRNA	-	ENSMUST00000044850	Abca9	mRNA	chr11:110102566-110106523|chr11:110120783-110127360	ATP-binding cassette, sub-family A (ABC1), member 9 [Source:MGI Symbol;Acc:MGI:2386796]	GO:0016021(integral component of membrane);GO:0005524(ATP binding);GO:0055085(transmembrane transport);GO:0005739(mitochondrion);GO:0005743(mitochondrial inner membrane);GO:0006869(lipid transport);GO:0042626(ATPase activity, coupled to transmembrane movement of substances)	02010(ABC transporters)	33278	0	chr11	-	110100749	110168196	ENSMUST00000044850	39	6384	MSTRG.15585	Abca9	GO:0016021(integral component of membrane);GO:0005524(ATP binding);GO:0055085(transmembrane transport);GO:0005739(mitochondrion);GO:0005743(mitochondrial inner membrane);GO:0006869(lipid transport);GO:0042626(ATPase activity, coupled to transmembrane movement of substances)	02010(ABC transporters)	K05651	NA	ATP-binding cassette, sub-family A (ABC1), member 9 [Source:MGI Symbol;Acc:MGI:2386796]	4.73	2.24	0	0.25	up	yes
circRNA3865	45.0072	31.6212	up	0.509263	0.0295105	0.17563	no	chr16	24442781	24456942	+	2	circRNA	-	ENSMUST00000038053	Lpp	mRNA	chr16:24393604-24442780|chr16:24456942-24559591	LIM domain containing preferred translocation partner in lipoma [Source:MGI Symbol;Acc:MGI:2441849]	GO:0005634(nucleus);GO:0005515(protein binding);GO:0005737(cytoplasm);GO:0008270(zinc ion binding);GO:0007155(cell adhesion);GO:0005925(focal adhesion)	NA	64666	0	chr16	+	24393350	24992576	ENSMUST00000038053	13	15647	MSTRG.33023	Lpp	GO:0005634(nucleus);GO:0005515(protein binding);GO:0005737(cytoplasm);GO:0008270(zinc ion binding);GO:0007155(cell adhesion);GO:0005925(focal adhesion)	NA	NA	NA	LIM domain containing preferred translocation partner in lipoma [Source:MGI Symbol;Acc:MGI:2441849]	3.26	1.7	0	0.3	up	yes
circRNA3888	17.2565	17.2266	up	0.00250621	0.989462	0.995144	no	chr15	55208731	55218273	+	4	circRNA	-	ENSMUST00000096433	Deptor	mRNA	chr15:55181043-55208730|chr15:55218273-55252006	DEP domain containing MTOR-interacting protein [Source:MGI Symbol;Acc:MGI:2146322]	GO:0005622(intracellular);GO:0035556(intracellular signal transduction);GO:0006469(negative regulation of protein kinase activity);GO:0045792(negative regulation of cell size);GO:0032007(negative regulation of TOR signaling);GO:2001236(regulation of extrinsic apoptotic signaling pathway);GO:0005515(protein binding)	NA	57749	0	chr15	+	55112317	55259271	ENSMUST00000096433	9	8547	MSTRG.29416	Deptor	GO:0005622(intracellular);GO:0035556(intracellular signal transduction);GO:0006469(negative regulation of protein kinase activity);GO:0045792(negative regulation of cell size);GO:0032007(negative regulation of TOR signaling);GO:2001236(regulation of extrinsic apoptotic signaling pathway);GO:0005515(protein binding)	NA	NA	NA	DEP domain containing MTOR-interacting protein [Source:MGI Symbol;Acc:MGI:2146322]	3.85	1.95	0.01	0.53	up	yes
circRNA3943	14.7962	9.54569	up	0.632303	0.0769178	0.268856	no	chr8	85047121	85047735	+	3	circRNA	-	ENSMUST00000093360	Tnpo2	mRNA	chr8:85045316-85047120|chr8:85047735-85049935	transportin 2 (importin 3, karyopherin beta 2b) [Source:MGI Symbol;Acc:MGI:2384849]	GO:0005515(protein binding);GO:0005737(cytoplasm);GO:0031965(nuclear membrane);GO:0034399(nuclear periphery);GO:0006606(protein import into nucleus);GO:0008565(protein transporter activity);GO:0006607(NLS-bearing protein import into nucleus);GO:0008139(nuclear localization sequence binding);GO:0000060(protein import into nucleus, translocation);GO:0008536(Ran GTPase binding);GO:0051148(negative r…	NA	174895	0	chr8	+	85036915	85057580	ENSMUST00000093360	25	4863	MSTRG.82409	Tnpo2	GO:0005515(protein binding);GO:0005737(cytoplasm);GO:0031965(nuclear membrane);GO:0034399(nuclear periphery);GO:0006606(protein import into nucleus);GO:0008565(protein transporter activity);GO:0006607(NLS-bearing protein import into nucleus);GO:0008139(nuclear localization sequence binding);GO:0000060(protein import into nucleus, translocation);GO:0008536(Ran GTPase binding);GO:0051148(negative r…	NA	NA	NA	transportin 2 (importin 3, karyopherin beta 2b) [Source:MGI Symbol;Acc:MGI:2384849]	2.25	1.17	0.04	0.78	up	yes
circRNA4101	8.50867	7.09841	up	0.261438	0.455184	0.657503	no	chr3	37451643	37464658	+	4	circRNA	-	ENSMUST00000108112	Spata5	mRNA	chr3:37448562-37451642|chr3:37464658-37528157	spermatogenesis associated 5 [Source:MGI Symbol;Acc:MGI:1927170]	GO:0005524(ATP binding);GO:0005737(cytoplasm);GO:0005739(mitochondrion);GO:0007420(brain development);GO:0007283(spermatogenesis);GO:0030154(cell differentiation)	NA	104200	0	chr3	+	37419896	37579096	ENSMUST00000108112	16	3295	MSTRG.52131	Spata5	GO:0005524(ATP binding);GO:0005737(cytoplasm);GO:0005739(mitochondrion);GO:0007420(brain development);GO:0007283(spermatogenesis);GO:0030154(cell differentiation)	NA	K14575	NA	spermatogenesis associated 5 [Source:MGI Symbol;Acc:MGI:1927170]	0.31	-1.67	0.01	0.44	down	yes
circRNA4193	28.7786	19.3302	up	0.574138	0.027674	0.172171	no	chr1	127382921	127397640	+	5	circRNA	-	ENSMUST00000038361	Mgat5	mRNA	chr1:127366492-127382920|chr1:127397640-127412126	mannoside acetylglucosaminyltransferase 5 [Source:MGI Symbol;Acc:MGI:894701]	GO:0016021(integral component of membrane);GO:0005794(Golgi apparatus);GO:0070062(extracellular exosome);GO:0000139(Golgi membrane);GO:0016757(transferase activity, transferring glycosyl groups);GO:0006487(protein N-linked glycosylation);GO:0008375(acetylglucosaminyltransferase activity);GO:0030144(alpha-1,6-mannosylglycoprotein 6-beta-N-acetylglucosaminyltransferase activity)	00510(N-Glycan biosynthesis)	7629	0	chr1	+	127205018	127488336	ENSMUST00000038361	18	8436	MSTRG.3070	Mgat5	GO:0016021(integral component of membrane);GO:0005794(Golgi apparatus);GO:0070062(extracellular exosome);GO:0000139(Golgi membrane);GO:0016757(transferase activity, transferring glycosyl groups);GO:0006487(protein N-linked glycosylation);GO:0008375(acetylglucosaminyltransferase activity);GO:0030144(alpha-1,6-mannosylglycoprotein 6-beta-N-acetylglucosaminyltransferase activity)	00510(N-Glycan biosynthesis)	K00744	EC:2.4.1.155	mannoside acetylglucosaminyltransferase 5 [Source:MGI Symbol;Acc:MGI:894701]	0.11	-3.14	0	0.18	down	yes
circRNA4281	25.8793	18.413	up	0.491076	0.00160212	0.0588366	no	chr9	75529369	75532592	-	2	circRNA	-	ENSMUST00000072232	Tmod3	mRNA	chr9:75516595-75529368|chr9:75532592-75559499	tropomodulin 3 [Source:MGI Symbol;Acc:MGI:1355315]	GO:0007015(actin filament organization);GO:0031941(filamentous actin);GO:0003779(actin binding);GO:0005865(striated muscle thin filament);GO:0006936(muscle contraction);GO:0001726(ruffle);GO:0030239(myofibril assembly);GO:0030027(lamellipodium);GO:0030036(actin cytoskeleton organization);GO:0005523(tropomyosin binding);GO:0051694(pointed-end actin filament capping);GO:0048821(erythrocyte developm…	NA	184215	0	chr9	-	75497796	75559657	ENSMUST00000072232	10	3578	MSTRG.86966	Tmod3	GO:0007015(actin filament organization);GO:0031941(filamentous actin);GO:0003779(actin binding);GO:0005865(striated muscle thin filament);GO:0006936(muscle contraction);GO:0001726(ruffle);GO:0030239(myofibril assembly);GO:0030027(lamellipodium);GO:0030036(actin cytoskeleton organization);GO:0005523(tropomyosin binding);GO:0051694(pointed-end actin filament capping);GO:0048821(erythrocyte developm…	NA	NA	NA	tropomodulin 3 [Source:MGI Symbol;Acc:MGI:1355315]	2.1	1.07	0	0.25	up	yes
circRNA431	9.34846	7.90857	up	0.241313	0.419308	0.630763	no	chr3	37448408	37464658	+	5	circRNA	-	ENSMUST00000108112	Spata5	mRNA	chr3:37439356-37448407|chr3:37464658-37528157	spermatogenesis associated 5 [Source:MGI Symbol;Acc:MGI:1927170]	GO:0005524(ATP binding);GO:0005737(cytoplasm);GO:0005739(mitochondrion);GO:0007420(brain development);GO:0007283(spermatogenesis);GO:0030154(cell differentiation)	NA	104200	0	chr3	+	37419896	37579096	ENSMUST00000108112	16	3295	MSTRG.52131	Spata5	GO:0005524(ATP binding);GO:0005737(cytoplasm);GO:0005739(mitochondrion);GO:0007420(brain development);GO:0007283(spermatogenesis);GO:0030154(cell differentiation)	NA	K14575	NA	spermatogenesis associated 5 [Source:MGI Symbol;Acc:MGI:1927170]	0.31	-1.67	0.01	0.44	down	yes
circRNA4470	235.475	162.689	up	0.533464	0.0260011	0.166499	no	chr16	24559592	24889959	+	7	circRNA	-	ENSMUST00000038053	Lpp	mRNA	chr16:24456942-24559591|chr16:24889959-24971830	LIM domain containing preferred translocation partner in lipoma [Source:MGI Symbol;Acc:MGI:2441849]	GO:0005634(nucleus);GO:0005515(protein binding);GO:0005737(cytoplasm);GO:0008270(zinc ion binding);GO:0007155(cell adhesion);GO:0005925(focal adhesion)	NA	64666	0	chr16	+	24393350	24992576	ENSMUST00000038053	13	15647	MSTRG.33023	Lpp	GO:0005634(nucleus);GO:0005515(protein binding);GO:0005737(cytoplasm);GO:0008270(zinc ion binding);GO:0007155(cell adhesion);GO:0005925(focal adhesion)	NA	NA	NA	LIM domain containing preferred translocation partner in lipoma [Source:MGI Symbol;Acc:MGI:2441849]	3.26	1.7	0	0.3	up	yes
circRNA4479	100.529	95.4887	up	0.0742076	0.48945	0.681892	no	chr16	96386486	96397964	+	4	circRNA	-	ENSMUST00000113794	Igsf5	mRNA	chr16:96378384-96386485|chr16:96397964-96421734	immunoglobulin superfamily, member 5 [Source:MGI Symbol;Acc:MGI:1919308]	NA	04530(Tight junction)	68639	0	chr16	+	96361668	96422121	ENSMUST00000113794	9	1601	MSTRG.35092	Igsf5	NA	04530(Tight junction)	K06786	NA	immunoglobulin superfamily, member 5 [Source:MGI Symbol;Acc:MGI:1919308]	8.57	3.1	0	0.16	up	yes
circRNA4537	11.3463	7.61903	up	0.574536	0.369611	0.585462	no	chr19	6007252	6009170	-	4	circRNA	-	ENSMUST00000025891	Capn1	mRNA	chr19:5997866-6007251|chr19:6009170-6011014	calpain 1 [Source:MGI Symbol;Acc:MGI:88263]	GO:0005515(protein binding);GO:0005886(plasma membrane);GO:0005737(cytoplasm);GO:0016020(membrane);GO:0070062(extracellular exosome);GO:0006508(proteolysis);GO:0005829(cytosol);GO:0005739(mitochondrion);GO:0005764(lysosome);GO:0005925(focal adhesion);GO:0032801(receptor catabolic process);GO:0004198(calcium-dependent cysteine-type endopeptidase activity);GO:0060056(mammary gland involution)	04210(Apoptosis);05010(Alzheimer's disease)	81854	0	chr19	-	5988546	6015247	ENSMUST00000025891	22	3100	MSTRG.41995	Capn1	GO:0005515(protein binding);GO:0005886(plasma membrane);GO:0005737(cytoplasm);GO:0016020(membrane);GO:0070062(extracellular exosome);GO:0006508(proteolysis);GO:0005829(cytosol);GO:0005739(mitochondrion);GO:0005764(lysosome);GO:0005925(focal adhesion);GO:0032801(receptor catabolic process);GO:0004198(calcium-dependent cysteine-type endopeptidase activity);GO:0060056(mammary gland involution)	04210(Apoptosis);05010(Alzheimer's disease)	K01367	EC:3.4.22.52	calpain 1 [Source:MGI Symbol;Acc:MGI:88263]	2.43	1.28	0.01	0.42	up	yes
circRNA485	60.5005	32.6651	up	0.889199	0.00182606	0.0621327	no	chr3	132890764	132891488	-	2	circRNA	-	ENSMUST00000042744	Npnt	mRNA	chr3:132886012-132890763|chr3:132891488-132904657	nephronectin [Source:MGI Symbol;Acc:MGI:2148811]	GO:0005509(calcium ion binding);GO:0070062(extracellular exosome);GO:0005576(extracellular region);GO:0005604(basement membrane);GO:0007160(cell-matrix adhesion);GO:0030198(extracellular matrix organization);GO:0030511(positive regulation of transforming growth factor beta receptor signaling pathway);GO:0045184(establishment of protein localization);GO:2000721(positive regulation of transcription…	04512(ECM-receptor interaction)	111749	0	chr3	-	132881745	132950291	ENSMUST00000042744	12	4619	MSTRG.55438	Npnt	GO:0005509(calcium ion binding);GO:0070062(extracellular exosome);GO:0005576(extracellular region);GO:0005604(basement membrane);GO:0007160(cell-matrix adhesion);GO:0030198(extracellular matrix organization);GO:0030511(positive regulation of transforming growth factor beta receptor signaling pathway);GO:0045184(establishment of protein localization);GO:2000721(positive regulation of transcription…	04512(ECM-receptor interaction)	K06824	NA	nephronectin [Source:MGI Symbol;Acc:MGI:2148811]	2.51	1.33	0.03	0.76	up	yes
circRNA496	20.3102	15.1601	up	0.421925	0.0171875	0.145419	no	chr3	144447270	144465285	-	3	circRNA	-	ENSMUST00000043325	Hs2st1	mRNA	chr3:144437692-144447269|chr3:144465285-144569733	heparan sulfate 2-O-sulfotransferase 1 [Source:MGI Symbol;Acc:MGI:1346049]	GO:0016021(integral component of membrane);GO:0016020(membrane);GO:0000139(Golgi membrane);GO:0060676(ureteric bud formation);GO:0015014(heparan sulfate proteoglycan biosynthetic process, polysaccharide chain biosynthetic process);GO:0004394(heparan sulfate 2-O-sulfotransferase activity);GO:0030202(heparin metabolic process)	00534(Glycosaminoglycan biosynthesis - heparan sulfate)	112523	0	chr3	-	144429706	144570181	ENSMUST00000043325	7	6177	MSTRG.55721	Hs2st1	GO:0016021(integral component of membrane);GO:0016020(membrane);GO:0000139(Golgi membrane);GO:0060676(ureteric bud formation);GO:0015014(heparan sulfate proteoglycan biosynthetic process, polysaccharide chain biosynthetic process);GO:0004394(heparan sulfate 2-O-sulfotransferase activity);GO:0030202(heparin metabolic process)	00534(Glycosaminoglycan biosynthesis - heparan sulfate)	K02513	EC:2.8.2.-	heparan sulfate 2-O-sulfotransferase 1 [Source:MGI Symbol;Acc:MGI:1346049]	0.36	-1.47	0.05	0.78	down	yes
circRNA616	19.5435	18.6247	up	0.0694723	0.608422	0.764464	no	chr2	126904910	126927868	-	13	circRNA	-	ENSMUST00000028844	Sppl2a	mRNA	chr2:126894286-126904909|chr2:126927868-126932946	signal peptide peptidase like 2A [Source:MGI Symbol;Acc:MGI:1913802]	GO:0005886(plasma membrane);GO:0050776(regulation of immune response);GO:0016020(membrane);GO:0070062(extracellular exosome);GO:0005770(late endosome);GO:0043231(intracellular membrane-bounded organelle);GO:0005765(lysosomal membrane);GO:0006465(signal peptide processing);GO:0030660(Golgi-associated vesicle membrane);GO:0033619(membrane protein proteolysis);GO:0042500(aspartic endopeptidase activ…	NA	96766	0	chr2	-	126890391	126933235	ENSMUST00000028844	15	5616	MSTRG.48696	Sppl2a	GO:0005886(plasma membrane);GO:0050776(regulation of immune response);GO:0016020(membrane);GO:0070062(extracellular exosome);GO:0005770(late endosome);GO:0043231(intracellular membrane-bounded organelle);GO:0005765(lysosomal membrane);GO:0006465(signal peptide processing);GO:0030660(Golgi-associated vesicle membrane);GO:0033619(membrane protein proteolysis);GO:0042500(aspartic endopeptidase activ…	NA	NA	NA	signal peptide peptidase like 2A [Source:MGI Symbol;Acc:MGI:1913802]	0.49	-1.03	0.01	0.47	down	yes
circRNA617	13.6683	13.3176	up	0.0375032	0.827216	0.904844	no	chr2	126913532	126927868	-	10	circRNA	-	ENSMUST00000028844	Sppl2a	mRNA	chr2:126912745-126913531|chr2:126927868-126932946	signal peptide peptidase like 2A [Source:MGI Symbol;Acc:MGI:1913802]	GO:0005886(plasma membrane);GO:0050776(regulation of immune response);GO:0016020(membrane);GO:0070062(extracellular exosome);GO:0005770(late endosome);GO:0043231(intracellular membrane-bounded organelle);GO:0005765(lysosomal membrane);GO:0006465(signal peptide processing);GO:0030660(Golgi-associated vesicle membrane);GO:0033619(membrane protein proteolysis);GO:0042500(aspartic endopeptidase activ…	NA	96766	0	chr2	-	126890391	126933235	ENSMUST00000028844	15	5616	MSTRG.48696	Sppl2a	GO:0005886(plasma membrane);GO:0050776(regulation of immune response);GO:0016020(membrane);GO:0070062(extracellular exosome);GO:0005770(late endosome);GO:0043231(intracellular membrane-bounded organelle);GO:0005765(lysosomal membrane);GO:0006465(signal peptide processing);GO:0030660(Golgi-associated vesicle membrane);GO:0033619(membrane protein proteolysis);GO:0042500(aspartic endopeptidase activ…	NA	NA	NA	signal peptide peptidase like 2A [Source:MGI Symbol;Acc:MGI:1913802]	0.49	-1.03	0.01	0.47	down	yes
circRNA741	4.90708	4.67967	up	0.0684579	0.549979	0.726053	no	chr1	63085668	63093730	-	3	circRNA	-	ENSMUST00000165066	Ino80d	mRNA	chr1:63079061-63085667|chr1:63093730-63105655	INO80 complex subunit D [Source:MGI Symbol;Acc:MGI:3027003]	NA	NA	3552	0	chr1	-	63047801	63114267	ENSMUST00000165066	12	13529	MSTRG.1527	Ino80d	NA	NA	NA	NA	INO80 complex subunit D [Source:MGI Symbol;Acc:MGI:3027003]	5.2	2.38	0.01	0.57	up	yes
ciRNA57	2.16108	10.4582	down	-2.27481	0.0111042	0.125045	yes	chr15	10988946	10989744	+	1	ciRNA	-	ENSMUST00000070877	Amacr	mRNA	chr15:10988945-10994839	alpha-methylacyl-CoA racemase [Source:MGI Symbol;Acc:MGI:1098273]	GO:0005737(cytoplasm);GO:0005739(mitochondrion);GO:0005777(peroxisome);GO:0006631(fatty acid metabolic process);GO:0005102(receptor binding);GO:0008206(bile acid metabolic process);GO:0006699(bile acid biosynthetic process);GO:0008111(alpha-methylacyl-CoA racemase activity);GO:0008300(isoprenoid catabolic process)	00120(Primary bile acid biosynthesis);04146(Peroxisome)	56235	0	chr15	+	10981756	10996624	ENSMUST00000070877	5	2575	MSTRG.28348	Amacr	GO:0005737(cytoplasm);GO:0005739(mitochondrion);GO:0005777(peroxisome);GO:0006631(fatty acid metabolic process);GO:0005102(receptor binding);GO:0008206(bile acid metabolic process);GO:0006699(bile acid biosynthetic process);GO:0008111(alpha-methylacyl-CoA racemase activity);GO:0008300(isoprenoid catabolic process)	00120(Primary bile acid biosynthesis);04146(Peroxisome)	K01796	EC:5.1.99.4	alpha-methylacyl-CoA racemase [Source:MGI Symbol;Acc:MGI:1098273]	0.28	-1.84	0	0.36	down	yes
circRNA2830	18.2165	79.9811	down	-2.13441	0.00780583	0.111459	yes	chr4	96061899	96062075	-	1	circRNA	-	ENSMUST00000030305	Cyp2j13	mRNA	chr4:96059125-96061898|chr4:96062075-96068183	cytochrome P450, family 2, subfamily j, polypeptide 13 [Source:MGI Symbol;Acc:MGI:2385197]	GO:0016021(integral component of membrane);GO:0005506(iron ion binding);GO:0020037(heme binding);GO:0055114(oxidation-reduction process);GO:0016712(oxidoreductase activity, acting on paired donors, with incorporation or reduction of molecular oxygen, reduced flavin or flavoprotein as one donor, and incorporation of one atom of oxygen);GO:0008392(arachidonic acid epoxygenase activity);GO:0008395(s…	00590(Arachidonic acid metabolism);00591(Linoleic acid metabolism)	118966	0	chr4	-	96042660	96077540	ENSMUST00000030305	9	4374	MSTRG.58934	Cyp2j13	GO:0016021(integral component of membrane);GO:0005506(iron ion binding);GO:0020037(heme binding);GO:0055114(oxidation-reduction process);GO:0016712(oxidoreductase activity, acting on paired donors, with incorporation or reduction of molecular oxygen, reduced flavin or flavoprotein as one donor, and incorporation of one atom of oxygen);GO:0008392(arachidonic acid epoxygenase activity);GO:0008395(s…	00590(Arachidonic acid metabolism);00591(Linoleic acid metabolism)	K07418	EC:1.14.14.1	cytochrome P450, family 2, subfamily j, polypeptide 13 [Source:MGI Symbol;Acc:MGI:2385197]	0.34	-1.55	0.01	0.49	down	yes
circRNA344	3.6406	14.8774	down	-2.03088	0.000333346	0.0419161	yes	chr4	96199336	96230138	-	7	circRNA	-	ENSMUST00000162514	Cyp2j7	mRNA	chr4:96195375-96199335|chr4:96230138-96236443	cytochrome P450, family 2, subfamily j, polypeptide 7 [Source:MGI Symbol;Acc:MGI:2449816]	GO:0016021(integral component of membrane);GO:0005506(iron ion binding);GO:0020037(heme binding);GO:0055114(oxidation-reduction process);GO:0016712(oxidoreductase activity, acting on paired donors, with incorporation or reduction of molecular oxygen, reduced flavin or flavoprotein as one donor, and incorporation of one atom of oxygen)	NA	118982	0	chr4	-	96195197	96236659	ENSMUST00000162514	9	1515	MSTRG.58942	Cyp2j7	GO:0016021(integral component of membrane);GO:0005506(iron ion binding);GO:0020037(heme binding);GO:0055114(oxidation-reduction process);GO:0016712(oxidoreductase activity, acting on paired donors, with incorporation or reduction of molecular oxygen, reduced flavin or flavoprotein as one donor, and incorporation of one atom of oxygen)	NA	NA	NA	cytochrome P450, family 2, subfamily j, polypeptide 7 [Source:MGI Symbol;Acc:MGI:2449816]	0.48	-1.07	0.03	0.77	down	yes
circRNA3498	9.953	141.501	down	-3.82954	0.00737724	0.108788	yes	chr6	141911811	141913480	-	2	circRNA	-	ENSMUST00000168119	Slco1a1	mRNA	chr6:141910797-141911810|chr6:141913480-141918462	solute carrier organic anion transporter family, member 1a1 [Source:MGI Symbol;Acc:MGI:1351891]	GO:0005887(integral component of plasma membrane);GO:0016020(membrane);GO:0016323(basolateral plasma membrane);GO:0015347(sodium-independent organic anion transmembrane transporter activity);GO:0043252(sodium-independent organic anion transport);GO:0008514(organic anion transmembrane transporter activity);GO:0015711(organic anion transport);GO:0008206(bile acid metabolic process);GO:0015125(bile …	NA	151381	0	chr6	-	141907282	141946810	ENSMUST00000168119	15	3904	MSTRG.73234	Slco1a1	GO:0005887(integral component of plasma membrane);GO:0016020(membrane);GO:0016323(basolateral plasma membrane);GO:0015347(sodium-independent organic anion transmembrane transporter activity);GO:0043252(sodium-independent organic anion transport);GO:0008514(organic anion transmembrane transporter activity);GO:0015711(organic anion transport);GO:0008206(bile acid metabolic process);GO:0015125(bile …	NA	K03460	NA	solute carrier organic anion transporter family, member 1a1 [Source:MGI Symbol;Acc:MGI:1351891]	0.44	-1.18	0.03	0.74	down	yes
circRNA3504	60.0279	162.677	down	-1.43831	0.00421877	0.0874806	yes	chr5	17811181	17820600	-	5	circRNA	-	ENSMUST00000170051	Cd36	mRNA	chr5:17798298-17811180|chr5:17820600-17828774	CD36 antigen [Source:MGI Symbol;Acc:MGI:107899]	GO:0016021(integral component of membrane);GO:0005615(extracellular space);GO:0005515(protein binding);GO:0005794(Golgi apparatus);GO:0005886(plasma membrane);GO:0008289(lipid binding);GO:0009897(external side of plasma membrane);GO:0016020(membrane);GO:0050830(defense response to Gram-positive bacterium);GO:0071222(cellular response to lipopolysaccharide);GO:0006955(immune response);GO:0000122(n…	03320(PPAR signaling pathway);04145(Phagosome);04512(ECM-receptor interaction);04640(Hematopoietic cell lineage);04920(Adipocytokine signaling pathway);05144(Malaria)	127091	0	chr5	-	17781690	17849792	ENSMUST00000170051	15	3399	MSTRG.62620	Cd36	GO:0016021(integral component of membrane);GO:0005615(extracellular space);GO:0005515(protein binding);GO:0005794(Golgi apparatus);GO:0005886(plasma membrane);GO:0008289(lipid binding);GO:0009897(external side of plasma membrane);GO:0016020(membrane);GO:0050830(defense response to Gram-positive bacterium);GO:0071222(cellular response to lipopolysaccharide);GO:0006955(immune response);GO:0000122(n…	03320(PPAR signaling pathway);04145(Phagosome);04512(ECM-receptor interaction);04640(Hematopoietic cell lineage);04920(Adipocytokine signaling pathway);05144(Malaria)	K06259	NA	CD36 antigen [Source:MGI Symbol;Acc:MGI:107899]	0.34	-1.55	0.03	0.74	down	yes
circRNA3555	42.568	149.567	down	-1.81295	0.00306228	0.0795937	yes	chr4	96056558	96071707	-	7	circRNA	-	ENSMUST00000030305	Cyp2j13	mRNA	chr4:96045628-96056557|chr4:96071707-96077258	cytochrome P450, family 2, subfamily j, polypeptide 13 [Source:MGI Symbol;Acc:MGI:2385197]	GO:0016021(integral component of membrane);GO:0005506(iron ion binding);GO:0020037(heme binding);GO:0055114(oxidation-reduction process);GO:0016712(oxidoreductase activity, acting on paired donors, with incorporation or reduction of molecular oxygen, reduced flavin or flavoprotein as one donor, and incorporation of one atom of oxygen);GO:0008392(arachidonic acid epoxygenase activity);GO:0008395(s…	00590(Arachidonic acid metabolism);00591(Linoleic acid metabolism)	118966	0	chr4	-	96042660	96077540	ENSMUST00000030305	9	4374	MSTRG.58934	Cyp2j13	GO:0016021(integral component of membrane);GO:0005506(iron ion binding);GO:0020037(heme binding);GO:0055114(oxidation-reduction process);GO:0016712(oxidoreductase activity, acting on paired donors, with incorporation or reduction of molecular oxygen, reduced flavin or flavoprotein as one donor, and incorporation of one atom of oxygen);GO:0008392(arachidonic acid epoxygenase activity);GO:0008395(s…	00590(Arachidonic acid metabolism);00591(Linoleic acid metabolism)	K07418	EC:1.14.14.1	cytochrome P450, family 2, subfamily j, polypeptide 13 [Source:MGI Symbol;Acc:MGI:2385197]	0.34	-1.55	0.01	0.49	down	yes
circRNA4488	22.0683	54.5601	down	-1.30587	0.00556845	0.0937684	yes	chr15	57247439	57255255	-	5	circRNA	-	ENSMUST00000022995	Slc22a22	mRNA	chr15:57245026-57247438|chr15:57255255-57256474	solute carrier family 22 (organic cation transporter), member 22 [Source:MGI Symbol;Acc:MGI:2446114]	GO:0007186(G-protein coupled receptor signaling pathway);GO:0005887(integral component of plasma membrane);GO:0055085(transmembrane transport);GO:0005452(inorganic anion exchanger activity);GO:0016323(basolateral plasma membrane);GO:0015347(sodium-independent organic anion transmembrane transporter activity);GO:0015698(inorganic anion transport);GO:0043252(sodium-independent organic anion transpo…	NA	57823	0	chr15	-	57243767	57265161	ENSMUST00000022995	11	2015	MSTRG.29464	Slc22a22	GO:0007186(G-protein coupled receptor signaling pathway);GO:0005887(integral component of plasma membrane);GO:0055085(transmembrane transport);GO:0005452(inorganic anion exchanger activity);GO:0016323(basolateral plasma membrane);GO:0015347(sodium-independent organic anion transmembrane transporter activity);GO:0015698(inorganic anion transport);GO:0043252(sodium-independent organic anion transpo…	NA	NA	NA	solute carrier family 22 (organic cation transporter), member 22 [Source:MGI Symbol;Acc:MGI:2446114]	0.45	-1.15	0.02	0.63	down	yes
circRNA535	496.326	1038.68	down	-1.0654	0.0189582	0.151173	yes	chr2	31478935	31481163	+	2	circRNA	-	ENSMUST00000102840	Ass1	mRNA	chr2:31476995-31478934|chr2:31481163-31486488	argininosuccinate synthetase 1 [Source:MGI Symbol;Acc:MGI:88090]	GO:0005524(ATP binding);GO:0070062(extracellular exosome);GO:0005739(mitochondrion);GO:0042802(identical protein binding);GO:0044822(poly(A) RNA binding);GO:0000050(urea cycle);GO:0006526(arginine biosynthetic process);GO:0016597(amino acid binding);GO:0000053(argininosuccinate metabolic process);GO:0004055(argininosuccinate synthase activity);GO:0043209(myelin sheath);GO:0045429(positive regulat…	00250(Alanine, aspartate and glutamate metabolism);00330(Arginine and proline metabolism)	89427	0	chr2	+	31470207	31520672	ENSMUST00000102840	16	1696	MSTRG.45663	Ass1	GO:0005524(ATP binding);GO:0070062(extracellular exosome);GO:0005739(mitochondrion);GO:0042802(identical protein binding);GO:0044822(poly(A) RNA binding);GO:0000050(urea cycle);GO:0006526(arginine biosynthetic process);GO:0016597(amino acid binding);GO:0000053(argininosuccinate metabolic process);GO:0004055(argininosuccinate synthase activity);GO:0043209(myelin sheath);GO:0045429(positive regulat…	00250(Alanine, aspartate and glutamate metabolism);00330(Arginine and proline metabolism)	K01940	EC:6.3.4.5	argininosuccinate synthetase 1 [Source:MGI Symbol;Acc:MGI:88090]	0.39	-1.34	0.03	0.78	down	yes
ciRNA184	1.3665	1.7455	down	-0.353148	0.0136198	0.133557	no	chr11	69918035	69919150	-	1	ciRNA	-	ENSMUST00000164359	Eif5a	mRNA	chr11:69918021-69919150	eukaryotic translation initiation factor 5A [Source:MGI Symbol;Acc:MGI:106248]	GO:0005634(nucleus);GO:0005737(cytoplasm);GO:0005789(endoplasmic reticulum membrane);GO:0016020(membrane);GO:0070062(extracellular exosome);GO:0008284(positive regulation of cell proliferation);GO:0005643(nuclear pore);GO:0003723(RNA binding);GO:0044822(poly(A) RNA binding);GO:0006915(apoptotic process);GO:0006406(mRNA export from nucleus);GO:0043065(positive regulation of apoptotic process);GO:0…	NA	27636	0	chr11	-	69916714	69921085	ENSMUST00000164359	7	1281	MSTRG.13495	Eif5a	GO:0005634(nucleus);GO:0005737(cytoplasm);GO:0005789(endoplasmic reticulum membrane);GO:0016020(membrane);GO:0070062(extracellular exosome);GO:0008284(positive regulation of cell proliferation);GO:0005643(nuclear pore);GO:0003723(RNA binding);GO:0044822(poly(A) RNA binding);GO:0006915(apoptotic process);GO:0006406(mRNA export from nucleus);GO:0043065(positive regulation of apoptotic process);GO:0…	NA	NA	NA	eukaryotic translation initiation factor 5A [Source:MGI Symbol;Acc:MGI:106248]	0.28	-1.81	0.01	0.45	down	yes
ciRNA252	0.614763	0.685498	down	-0.157122	0.334604	0.55927	no	chr6	7864142	7866375	+	1	ciRNA	-	ENSMUST00000040159	C1galt1	mRNA	chr6:7864141-7866375	core 1 synthase, glycoprotein-N-acetylgalactosamine 3-beta-galactosyltransferase, 1 [Source:MGI Symbol;Acc:MGI:2151071]	GO:0016021(integral component of membrane);GO:0046872(metal ion binding);GO:0001822(kidney development);GO:0001525(angiogenesis);GO:0006493(protein O-linked glycosylation);GO:0060576(intestinal epithelial cell development);GO:0008378(galactosyltransferase activity);GO:0016263(glycoprotein-N-acetylgalactosamine 3-beta-galactosyltransferase activity);GO:0016267(O-glycan processing, core 1);GO:00055…	00512(O-Glycan biosynthesis)	140146	0	chr6	+	7844842	7875687	ENSMUST00000040159	4	6092	MSTRG.68171	C1galt1	GO:0016021(integral component of membrane);GO:0046872(metal ion binding);GO:0001822(kidney development);GO:0001525(angiogenesis);GO:0006493(protein O-linked glycosylation);GO:0060576(intestinal epithelial cell development);GO:0008378(galactosyltransferase activity);GO:0016263(glycoprotein-N-acetylgalactosamine 3-beta-galactosyltransferase activity);GO:0016267(O-glycan processing, core 1);GO:00055…	00512(O-Glycan biosynthesis)	K00731	EC:2.4.1.122	core 1 synthase, glycoprotein-N-acetylgalactosamine 3-beta-galactosyltransferase, 1 [Source:MGI Symbol;Acc:MGI:2151071]	2.66	1.41	0.01	0.55	up	yes
circRNA1013	109.239	155.519	down	-0.509609	0.0162694	0.142502	no	chrX	85711051	85713358	-	4	circRNA	-	ENSMUST00000142152	Gk	mRNA	chrX:85704396-85711050|chrX:85713358-85714341	glycerol kinase [Source:MGI Symbol;Acc:MGI:106594]	GO:0005634(nucleus);GO:0005524(ATP binding);GO:0005829(cytosol);GO:0005741(mitochondrial outer membrane);GO:0005739(mitochondrion);GO:0016310(phosphorylation);GO:0042593(glucose homeostasis);GO:0006641(triglyceride metabolic process);GO:0019563(glycerol catabolic process);GO:0019217(regulation of fatty acid metabolic process);GO:0004370(glycerol kinase activity);GO:0006071(glycerol metabolic proc…	00561(Glycerolipid metabolism);03320(PPAR signaling pathway)	192604	0	chrX	-	85701937	85776624	ENSMUST00000142152	20	4229	MSTRG.90403	Gk	GO:0005634(nucleus);GO:0005524(ATP binding);GO:0005829(cytosol);GO:0005741(mitochondrial outer membrane);GO:0005739(mitochondrion);GO:0016310(phosphorylation);GO:0042593(glucose homeostasis);GO:0006641(triglyceride metabolic process);GO:0019563(glycerol catabolic process);GO:0019217(regulation of fatty acid metabolic process);GO:0004370(glycerol kinase activity);GO:0006071(glycerol metabolic proc…	00561(Glycerolipid metabolism);03320(PPAR signaling pathway)	K00864	EC:2.7.1.30	glycerol kinase [Source:MGI Symbol;Acc:MGI:106594]	0.43	-1.22	0.03	0.78	down	yes
circRNA120	16.2826	18.3256	down	-0.170532	0.201892	0.431599	no	chr6	38818230	38819313	-	1	circRNA	-	ENSMUST00000161779	Hipk2	mRNA	chr6:38747997-38818229|chr6:38819313-38875798	homeodomain interacting protein kinase 2 [Source:MGI Symbol;Acc:MGI:1314872]	GO:0005634(nucleus);GO:0005524(ATP binding);GO:0005515(protein binding);GO:0045944(positive regulation of transcription from RNA polymerase II promoter);GO:0005737(cytoplasm);GO:0004674(protein serine/threonine kinase activity);GO:0006468(protein phosphorylation);GO:0004672(protein kinase activity);GO:0008284(positive regulation of cell proliferation);GO:0045893(positive regulation of transcripti…	NA	142043	0	chr6	-	38694390	38876165	ENSMUST00000161779	15	7684	MSTRG.69164	Hipk2	GO:0005634(nucleus);GO:0005524(ATP binding);GO:0005515(protein binding);GO:0045944(positive regulation of transcription from RNA polymerase II promoter);GO:0005737(cytoplasm);GO:0004674(protein serine/threonine kinase activity);GO:0006468(protein phosphorylation);GO:0004672(protein kinase activity);GO:0008284(positive regulation of cell proliferation);GO:0045893(positive regulation of transcripti…	NA	NA	NA	homeodomain interacting protein kinase 2 [Source:MGI Symbol;Acc:MGI:1314872]	6.52	2.71	0.04	0.78	up	yes
circRNA126	82.4135	131.173	down	-0.670513	0.00179082	0.0621327	no	chr6	52619977	52630349	-	3	circRNA	-	ENSMUST00000031788	Hibadh	mRNA	chr6:52557912-52619976|chr6:52630349-52640160	3-hydroxyisobutyrate dehydrogenase [Source:MGI Symbol;Acc:MGI:1889802]	GO:0055114(oxidation-reduction process);GO:0005739(mitochondrion);GO:0051287(NAD binding);GO:0009083(branched-chain amino acid catabolic process);GO:0006574(valine catabolic process);GO:0004616(phosphogluconate dehydrogenase (decarboxylating) activity);GO:0008442(3-hydroxyisobutyrate dehydrogenase activity)	00280(Valine, leucine and isoleucine degradation)	143423	0	chr6	-	52546228	52640389	ENSMUST00000031788	8	1825	MSTRG.69644	Hibadh	GO:0055114(oxidation-reduction process);GO:0005739(mitochondrion);GO:0051287(NAD binding);GO:0009083(branched-chain amino acid catabolic process);GO:0006574(valine catabolic process);GO:0004616(phosphogluconate dehydrogenase (decarboxylating) activity);GO:0008442(3-hydroxyisobutyrate dehydrogenase activity)	00280(Valine, leucine and isoleucine degradation)	K00020	EC:1.1.1.31	3-hydroxyisobutyrate dehydrogenase [Source:MGI Symbol;Acc:MGI:1889802]	51.62	5.69	0	0.37	up	yes
circRNA1347	337.921	666.077	down	-0.979002	0.00390956	0.0851158	no	chr10	87538142	87567470	+	4	circRNA	-	ENSMUST00000020241	Pah	mRNA	chr10:87528406-87538141|chr10:87567470-87570207	phenylalanine hydroxylase [Source:MGI Symbol;Acc:MGI:97473]	GO:0055114(oxidation-reduction process);GO:0070062(extracellular exosome);GO:0006559(L-phenylalanine catabolic process);GO:0004505(phenylalanine 4-monooxygenase activity)	00360(Phenylalanine metabolism);00400(Phenylalanine, tyrosine and tryptophan biosynthesis)	18967	0	chr10	+	87521795	87584136	ENSMUST00000020241	13	2142	MSTRG.8990	Pah	GO:0055114(oxidation-reduction process);GO:0070062(extracellular exosome);GO:0006559(L-phenylalanine catabolic process);GO:0004505(phenylalanine 4-monooxygenase activity)	00360(Phenylalanine metabolism);00400(Phenylalanine, tyrosine and tryptophan biosynthesis)	K00500	EC:1.14.16.1	phenylalanine hydroxylase [Source:MGI Symbol;Acc:MGI:97473]	0.4	-1.33	0	0.36	down	yes
circRNA1633	246.856	455.214	down	-0.882875	0.000785352	0.0493765	no	chr19	12639772	12650428	+	4	circRNA	-	ENSMUST00000044976	Glyat	mRNA	chr19:12633606-12639771|chr19:12650428-12651228	glycine-N-acyltransferase [Source:MGI Symbol;Acc:MGI:2147502]	GO:0008150(biological_process);GO:0070062(extracellular exosome);GO:0005739(mitochondrion);GO:0047961(glycine N-acyltransferase activity);GO:0009636(response to toxic substance);GO:0032787(monocarboxylic acid metabolic process);GO:0006544(glycine metabolic process);GO:0047962(glycine N-benzoyltransferase activity);GO:0005515(protein binding)	NA	83041	0	chr19	+	12633308	12653249	ENSMUST00000044976	6	2822	MSTRG.42448	Glyat	GO:0008150(biological_process);GO:0070062(extracellular exosome);GO:0005739(mitochondrion);GO:0047961(glycine N-acyltransferase activity);GO:0009636(response to toxic substance);GO:0032787(monocarboxylic acid metabolic process);GO:0006544(glycine metabolic process);GO:0047962(glycine N-benzoyltransferase activity);GO:0005515(protein binding)	NA	K00628	EC:2.3.1.13	glycine-N-acyltransferase [Source:MGI Symbol;Acc:MGI:2147502]	0.48	-1.05	0.02	0.67	down	yes
circRNA1814	101.729	128.733	down	-0.339647	0.236279	0.468867	no	chr3	98503760	98503924	-	1	circRNA	-	ENSMUST00000179429	Hsd3b4	mRNA	chr3:98500267-98503759|chr3:98503924-98509822	hydroxy-delta-5-steroid dehydrogenase, 3 beta- and steroid delta-isomerase 4 [Source:MGI Symbol;Acc:MGI:96236]	GO:0016021(integral component of membrane);GO:0055114(oxidation-reduction process);GO:0005789(endoplasmic reticulum membrane);GO:0003854(3-beta-hydroxy-delta5-steroid dehydrogenase activity);GO:0006694(steroid biosynthetic process);GO:0005739(mitochondrion);GO:0005743(mitochondrial inner membrane);GO:0035634(response to stilbenoid)	00140(Steroid hormone biosynthesis)	109221	0	chr3	-	98499071	98510035	ENSMUST00000179429	3	1575	MSTRG.54354	Hsd3b4	GO:0016021(integral component of membrane);GO:0055114(oxidation-reduction process);GO:0005789(endoplasmic reticulum membrane);GO:0003854(3-beta-hydroxy-delta5-steroid dehydrogenase activity);GO:0006694(steroid biosynthetic process);GO:0005739(mitochondrion);GO:0005743(mitochondrial inner membrane);GO:0035634(response to stilbenoid)	00140(Steroid hormone biosynthesis)	K00070	EC:1.1.1.145 5.3.3.1	hydroxy-delta-5-steroid dehydrogenase, 3 beta- and steroid delta-isomerase 4 [Source:MGI Symbol;Acc:MGI:96236]	3.97	1.99	0.04	0.78	up	yes
circRNA1944	27.2608	34.5679	down	-0.342605	0.125964	0.340429	no	chr6	7863905	7864141	+	1	circRNA	-	ENSMUST00000040159	C1galt1	mRNA	chr6:7845394-7863904|chr6:7864141-7866375	core 1 synthase, glycoprotein-N-acetylgalactosamine 3-beta-galactosyltransferase, 1 [Source:MGI Symbol;Acc:MGI:2151071]	GO:0016021(integral component of membrane);GO:0046872(metal ion binding);GO:0001822(kidney development);GO:0001525(angiogenesis);GO:0006493(protein O-linked glycosylation);GO:0060576(intestinal epithelial cell development);GO:0008378(galactosyltransferase activity);GO:0016263(glycoprotein-N-acetylgalactosamine 3-beta-galactosyltransferase activity);GO:0016267(O-glycan processing, core 1);GO:00055…	00512(O-Glycan biosynthesis)	140146	0	chr6	+	7844842	7875687	ENSMUST00000040159	4	6092	MSTRG.68171	C1galt1	GO:0016021(integral component of membrane);GO:0046872(metal ion binding);GO:0001822(kidney development);GO:0001525(angiogenesis);GO:0006493(protein O-linked glycosylation);GO:0060576(intestinal epithelial cell development);GO:0008378(galactosyltransferase activity);GO:0016263(glycoprotein-N-acetylgalactosamine 3-beta-galactosyltransferase activity);GO:0016267(O-glycan processing, core 1);GO:00055…	00512(O-Glycan biosynthesis)	K00731	EC:2.4.1.122	core 1 synthase, glycoprotein-N-acetylgalactosamine 3-beta-galactosyltransferase, 1 [Source:MGI Symbol;Acc:MGI:2151071]	2.66	1.41	0.01	0.55	up	yes
circRNA2174	9.83383	11.4494	down	-0.219448	0.136902	0.356311	no	chr2	119658274	119660659	-	2	circRNA	-	ENSMUST00000110801	Ndufaf1	mRNA	chr2:119656442-119658273|chr2:119660659-119662608	NADH dehydrogenase (ubiquinone) 1 alpha subcomplex, assembly factor 1 [Source:MGI Symbol;Acc:MGI:1916952]	GO:0005515(protein binding);GO:0005737(cytoplasm)	NA	95856	0	chr2	-	119655446	119662820	ENSMUST00000110801	5	1478	MSTRG.48370	Ndufaf1	GO:0005515(protein binding);GO:0005737(cytoplasm)	NA	NA	NA	NADH dehydrogenase (ubiquinone) 1 alpha subcomplex, assembly factor 1 [Source:MGI Symbol;Acc:MGI:1916952]	0.44	-1.18	0.04	0.78	down	yes
circRNA2201	18.6588	29.7072	down	-0.670956	0.0036397	0.0835243	no	chr2	162991415	162999268	+	9	circRNA	-	ENSMUST00000018012	Sgk2	mRNA	chr2:162987595-162991414|chr2:162999268-163003271	serum/glucocorticoid regulated kinase 2 [Source:MGI Symbol;Acc:MGI:1351318]	GO:0005575(cellular_component);GO:0005622(intracellular);GO:0005634(nucleus);GO:0005524(ATP binding);GO:0005737(cytoplasm);GO:0004674(protein serine/threonine kinase activity);GO:0035556(intracellular signal transduction);GO:0042981(regulation of apoptotic process);GO:0001558(regulation of cell growth);GO:0042127(regulation of cell proliferation);GO:0017080(sodium channel regulator activity);GO:0…	NA	100024	0	chr2	+	162987330	163014127	ENSMUST00000018012	14	2693	MSTRG.50073	Sgk2	GO:0005575(cellular_component);GO:0005622(intracellular);GO:0005634(nucleus);GO:0005524(ATP binding);GO:0005737(cytoplasm);GO:0004674(protein serine/threonine kinase activity);GO:0035556(intracellular signal transduction);GO:0042981(regulation of apoptotic process);GO:0001558(regulation of cell growth);GO:0042127(regulation of cell proliferation);GO:0017080(sodium channel regulator activity);GO:0…	NA	K13303	EC:2.7.11.1	serum/glucocorticoid regulated kinase 2 [Source:MGI Symbol;Acc:MGI:1351318]	0.36	-1.46	0	0.35	down	yes
circRNA2357	83.2963	124.984	down	-0.585417	0.017675	0.146912	no	chrX	85746225	85761407	-	5	circRNA	-	ENSMUST00000142152	Gk	mRNA	chrX:85743851-85746224|chrX:85761407-85776425	glycerol kinase [Source:MGI Symbol;Acc:MGI:106594]	GO:0005634(nucleus);GO:0005524(ATP binding);GO:0005829(cytosol);GO:0005741(mitochondrial outer membrane);GO:0005739(mitochondrion);GO:0016310(phosphorylation);GO:0042593(glucose homeostasis);GO:0006641(triglyceride metabolic process);GO:0019563(glycerol catabolic process);GO:0019217(regulation of fatty acid metabolic process);GO:0004370(glycerol kinase activity);GO:0006071(glycerol metabolic proc…	00561(Glycerolipid metabolism);03320(PPAR signaling pathway)	192604	0	chrX	-	85701937	85776624	ENSMUST00000142152	20	4229	MSTRG.90403	Gk	GO:0005634(nucleus);GO:0005524(ATP binding);GO:0005829(cytosol);GO:0005741(mitochondrial outer membrane);GO:0005739(mitochondrion);GO:0016310(phosphorylation);GO:0042593(glucose homeostasis);GO:0006641(triglyceride metabolic process);GO:0019563(glycerol catabolic process);GO:0019217(regulation of fatty acid metabolic process);GO:0004370(glycerol kinase activity);GO:0006071(glycerol metabolic proc…	00561(Glycerolipid metabolism);03320(PPAR signaling pathway)	K00864	EC:2.7.1.30	glycerol kinase [Source:MGI Symbol;Acc:MGI:106594]	0.43	-1.22	0.03	0.78	down	yes
circRNA2698	68.9	121.884	down	-0.822935	7.34717e-05	0.0419161	no	chr7	119633062	119640734	+	4	circRNA	-	ENSMUST00000047929	Acsm1	mRNA	chr7:119622689-119633061|chr7:119640734-119652553	acyl-CoA synthetase medium-chain family member 1 [Source:MGI Symbol;Acc:MGI:2152200]	GO:0046872(metal ion binding);GO:0005524(ATP binding);GO:0070062(extracellular exosome);GO:0005525(GTP binding);GO:0005739(mitochondrion);GO:0005759(mitochondrial matrix);GO:0072562(blood microparticle);GO:0006633(fatty acid biosynthetic process);GO:0015645(fatty acid ligase activity);GO:0047760(butyrate-CoA ligase activity);GO:0003996(acyl-CoA ligase activity)	00650(Butanoate metabolism)	164992	0	chr7	+	119617781	119662515	ENSMUST00000047929	14	2083	MSTRG.78191	Acsm1	GO:0046872(metal ion binding);GO:0005524(ATP binding);GO:0070062(extracellular exosome);GO:0005525(GTP binding);GO:0005739(mitochondrion);GO:0005759(mitochondrial matrix);GO:0072562(blood microparticle);GO:0006633(fatty acid biosynthetic process);GO:0015645(fatty acid ligase activity);GO:0047760(butyrate-CoA ligase activity);GO:0003996(acyl-CoA ligase activity)	00650(Butanoate metabolism)	K01896	EC:6.2.1.2	acyl-CoA synthetase medium-chain family member 1 [Source:MGI Symbol;Acc:MGI:2152200]	0.41	-1.28	0	0.14	down	yes
circRNA2799	40.3382	41.2951	down	-0.0338266	0.834618	0.909751	no	chr5	134621949	134627775	-	5	circRNA	-	ENSMUST00000202622	Eif4h	mRNA	chr5:134621648-134621948|chr5:134627775-134639240	eukaryotic translation initiation factor 4H [Source:MGI Symbol;Acc:MGI:1341822]	GO:0000166(nucleotide binding);GO:0048471(perinuclear region of cytoplasm);GO:0016020(membrane);GO:0044822(poly(A) RNA binding);GO:0048589(developmental growth);GO:0003743(translation initiation factor activity);GO:0002181(cytoplasmic translation);GO:0005844(polysome);GO:0001731(formation of translation preinitiation complex);GO:0019953(sexual reproduction);GO:0043024(ribosomal small subunit bind…	NA	137301	0	chr5	-	134619721	134639490	ENSMUST00000202622	7	2726	MSTRG.66784	Eif4h	GO:0000166(nucleotide binding);GO:0048471(perinuclear region of cytoplasm);GO:0016020(membrane);GO:0044822(poly(A) RNA binding);GO:0048589(developmental growth);GO:0003743(translation initiation factor activity);GO:0002181(cytoplasmic translation);GO:0005844(polysome);GO:0001731(formation of translation preinitiation complex);GO:0019953(sexual reproduction);GO:0043024(ribosomal small subunit bind…	NA	NA	NA	eukaryotic translation initiation factor 4H [Source:MGI Symbol;Acc:MGI:1341822]	0.44	-1.2	0	0.4	down	yes
circRNA2945	7.64195	7.67748	down	-0.00669238	0.953654	0.975332	no	chr2	126923456	126927868	-	5	circRNA	-	ENSMUST00000028844	Sppl2a	mRNA	chr2:126920414-126923455|chr2:126927868-126932946	signal peptide peptidase like 2A [Source:MGI Symbol;Acc:MGI:1913802]	GO:0005886(plasma membrane);GO:0050776(regulation of immune response);GO:0016020(membrane);GO:0070062(extracellular exosome);GO:0005770(late endosome);GO:0043231(intracellular membrane-bounded organelle);GO:0005765(lysosomal membrane);GO:0006465(signal peptide processing);GO:0030660(Golgi-associated vesicle membrane);GO:0033619(membrane protein proteolysis);GO:0042500(aspartic endopeptidase activ…	NA	96766	0	chr2	-	126890391	126933235	ENSMUST00000028844	15	5616	MSTRG.48696	Sppl2a	GO:0005886(plasma membrane);GO:0050776(regulation of immune response);GO:0016020(membrane);GO:0070062(extracellular exosome);GO:0005770(late endosome);GO:0043231(intracellular membrane-bounded organelle);GO:0005765(lysosomal membrane);GO:0006465(signal peptide processing);GO:0030660(Golgi-associated vesicle membrane);GO:0033619(membrane protein proteolysis);GO:0042500(aspartic endopeptidase activ…	NA	NA	NA	signal peptide peptidase like 2A [Source:MGI Symbol;Acc:MGI:1913802]	0.49	-1.03	0.01	0.47	down	yes
circRNA2995	5.38696	7.64202	down	-0.504483	0.182018	0.411287	no	chr1	87378972	87380008	+	2	circRNA	-	ENSMUST00000027475	Gigyf2	mRNA	chr1:87374111-87378971|chr1:87380008-87403666	GRB10 interacting GYF protein 2 [Source:MGI Symbol;Acc:MGI:2138584]	GO:0048873(homeostasis of number of cells within a tissue);GO:0005515(protein binding);GO:0016020(membrane);GO:0009791(post-embryonic development);GO:0035264(multicellular organism growth);GO:0044822(poly(A) RNA binding);GO:0050885(neuromuscular process controlling balance);GO:0017148(negative regulation of translation);GO:0008344(adult locomotory behavior);GO:0007631(feeding behavior);GO:0031571…	NA	5578	0	chr1	+	87327003	87450796	ENSMUST00000027475	29	5724	MSTRG.2381	Gigyf2	GO:0048873(homeostasis of number of cells within a tissue);GO:0005515(protein binding);GO:0016020(membrane);GO:0009791(post-embryonic development);GO:0035264(multicellular organism growth);GO:0044822(poly(A) RNA binding);GO:0050885(neuromuscular process controlling balance);GO:0017148(negative regulation of translation);GO:0008344(adult locomotory behavior);GO:0007631(feeding behavior);GO:0031571…	NA	NA	NA	GRB10 interacting GYF protein 2 [Source:MGI Symbol;Acc:MGI:2138584]	2.29	1.2	0.01	0.57	up	yes
circRNA3024	33.9304	35.2758	down	-0.0560989	0.687417	0.818823	no	chr18	35584515	35584881	+	1	circRNA	-	ENSMUST00000166793	Matr3	mRNA	chr18:35583921-35584514|chr18:35584881-35587630	matrin 3 [Source:MGI Symbol;Acc:MGI:1298379]	GO:0005634(nucleus);GO:0000166(nucleotide binding);GO:0016020(membrane);GO:0008270(zinc ion binding);GO:0005654(nucleoplasm);GO:0044822(poly(A) RNA binding);GO:0003281(ventricular septum development);GO:0016363(nuclear matrix);GO:0003170(heart valve development);GO:0010608(posttranscriptional regulation of gene expression)	NA	78059	0	chr18	+	35562158	35593835	ENSMUST00000166793	15	6262	MSTRG.39843	Matr3	GO:0005634(nucleus);GO:0000166(nucleotide binding);GO:0016020(membrane);GO:0008270(zinc ion binding);GO:0005654(nucleoplasm);GO:0044822(poly(A) RNA binding);GO:0003281(ventricular septum development);GO:0016363(nuclear matrix);GO:0003170(heart valve development);GO:0010608(posttranscriptional regulation of gene expression)	NA	NA	NA	matrin 3 [Source:MGI Symbol;Acc:MGI:1298379]	0.27	-1.91	0.03	0.78	down	yes
circRNA3104	79.9828	120.797	down	-0.594821	0.0188904	0.150877	no	chrX	85743714	85761407	-	6	circRNA	-	ENSMUST00000142152	Gk	mRNA	chrX:85741176-85743713|chrX:85761407-85776425	glycerol kinase [Source:MGI Symbol;Acc:MGI:106594]	GO:0005634(nucleus);GO:0005524(ATP binding);GO:0005829(cytosol);GO:0005741(mitochondrial outer membrane);GO:0005739(mitochondrion);GO:0016310(phosphorylation);GO:0042593(glucose homeostasis);GO:0006641(triglyceride metabolic process);GO:0019563(glycerol catabolic process);GO:0019217(regulation of fatty acid metabolic process);GO:0004370(glycerol kinase activity);GO:0006071(glycerol metabolic proc…	00561(Glycerolipid metabolism);03320(PPAR signaling pathway)	192604	0	chrX	-	85701937	85776624	ENSMUST00000142152	20	4229	MSTRG.90403	Gk	GO:0005634(nucleus);GO:0005524(ATP binding);GO:0005829(cytosol);GO:0005741(mitochondrial outer membrane);GO:0005739(mitochondrion);GO:0016310(phosphorylation);GO:0042593(glucose homeostasis);GO:0006641(triglyceride metabolic process);GO:0019563(glycerol catabolic process);GO:0019217(regulation of fatty acid metabolic process);GO:0004370(glycerol kinase activity);GO:0006071(glycerol metabolic proc…	00561(Glycerolipid metabolism);03320(PPAR signaling pathway)	K00864	EC:2.7.1.30	glycerol kinase [Source:MGI Symbol;Acc:MGI:106594]	0.43	-1.22	0.03	0.78	down	yes
circRNA3223	123.3	236.061	down	-0.936985	0.0139449	0.134259	no	chr11	116180943	116183624	-	3	circRNA	-	ENSMUST00000148601	Acox1	mRNA	chr11:116180406-116180942|chr11:116183624-116189414	acyl-Coenzyme A oxidase 1, palmitoyl [Source:MGI Symbol;Acc:MGI:1330812]	GO:0005634(nucleus);GO:0005886(plasma membrane);GO:0005737(cytoplasm);GO:0016020(membrane);GO:0005654(nucleoplasm);GO:0009055(electron carrier activity);GO:0005730(nucleolus);GO:0005739(mitochondrion);GO:0043231(intracellular membrane-bounded organelle);GO:0005777(peroxisome);GO:0006629(lipid metabolic process);GO:0007283(spermatogenesis);GO:0050660(flavin adenine dinucleotide binding);GO:0006091…	00071(Fatty acid metabolism);00592(alpha-Linolenic acid metabolism);01040(Biosynthesis of unsaturated fatty acids);03320(PPAR signaling pathway);04146(Peroxisome)	33963	0	chr11	-	116171888	116189575	ENSMUST00000148601	13	3538	MSTRG.15848	Acox1	GO:0005634(nucleus);GO:0005886(plasma membrane);GO:0005737(cytoplasm);GO:0016020(membrane);GO:0005654(nucleoplasm);GO:0009055(electron carrier activity);GO:0005730(nucleolus);GO:0005739(mitochondrion);GO:0043231(intracellular membrane-bounded organelle);GO:0005777(peroxisome);GO:0006629(lipid metabolic process);GO:0007283(spermatogenesis);GO:0050660(flavin adenine dinucleotide binding);GO:0006091…	00071(Fatty acid metabolism);00592(alpha-Linolenic acid metabolism);01040(Biosynthesis of unsaturated fatty acids);03320(PPAR signaling pathway);04146(Peroxisome)	K00232	EC:1.3.3.6	acyl-Coenzyme A oxidase 1, palmitoyl [Source:MGI Symbol;Acc:MGI:1330812]	2.6	1.38	0.01	0.53	up	yes
circRNA3433	9.21887	10.6131	down	-0.203179	0.622818	0.774024	no	chr8	114679787	114712251	+	3	circRNA	-	ENSMUST00000004756	Wwox	mRNA	chr8:114489004-114679786|chr8:114712251-115351637	WW domain-containing oxidoreductase [Source:MGI Symbol;Acc:MGI:1931237]	GO:0005634(nucleus);GO:0055114(oxidation-reduction process);GO:0005515(protein binding);GO:0045944(positive regulation of transcription from RNA polymerase II promoter);GO:0005794(Golgi apparatus);GO:0005886(plasma membrane);GO:0005737(cytoplasm);GO:0005829(cytosol);GO:0048705(skeletal system morphogenesis);GO:0005739(mitochondrion);GO:0019899(enzyme binding);GO:0072332(intrinsic apoptotic signal…	NA	177355	0	chr8	+	114439655	115352708	ENSMUST00000004756	9	2244	MSTRG.83586	Wwox	GO:0005634(nucleus);GO:0055114(oxidation-reduction process);GO:0005515(protein binding);GO:0045944(positive regulation of transcription from RNA polymerase II promoter);GO:0005794(Golgi apparatus);GO:0005886(plasma membrane);GO:0005737(cytoplasm);GO:0005829(cytosol);GO:0048705(skeletal system morphogenesis);GO:0005739(mitochondrion);GO:0019899(enzyme binding);GO:0072332(intrinsic apoptotic signal…	NA	NA	NA	WW domain-containing oxidoreductase [Source:MGI Symbol;Acc:MGI:1931237]	0.41	-1.28	0.03	0.78	down	yes
circRNA3496	36.2786	89.6748	down	-1.30558	0.0678225	0.254282	no	chr6	128670781	128674838	+	3	circRNA	-	ENSMUST00000032518	Clec2h	mRNA	chr6:128662532-128670780|chr6:128674838-128675780	C-type lectin domain family 2, member h [Source:MGI Symbol;Acc:MGI:2136934]	GO:0005887(integral component of plasma membrane);GO:0004888(transmembrane signaling receptor activity);GO:0007165(signal transduction);GO:0030246(carbohydrate binding);GO:0046703(natural killer cell lectin-like receptor binding);GO:0006968(cellular defense response)	NA	150306	0	chr6	+	128662385	128677374	ENSMUST00000032518	5	2160	MSTRG.72798	Clec2h	GO:0005887(integral component of plasma membrane);GO:0004888(transmembrane signaling receptor activity);GO:0007165(signal transduction);GO:0030246(carbohydrate binding);GO:0046703(natural killer cell lectin-like receptor binding);GO:0006968(cellular defense response)	NA	NA	NA	C-type lectin domain family 2, member h [Source:MGI Symbol;Acc:MGI:2136934]	0.31	-1.68	0.02	0.7	down	yes
circRNA3508	5.98816	6.46562	down	-0.110677	0.320281	0.54784	no	chr5	28331111	28342514	+	5	circRNA	-	ENSMUST00000059644	Rbm33	mRNA	chr5:28317410-28331110|chr5:28342514-28352471	RNA binding motif protein 33 [Source:MGI Symbol;Acc:MGI:1919670]	GO:0005575(cellular_component);GO:0008150(biological_process);GO:0000166(nucleotide binding);GO:0044822(poly(A) RNA binding)	NA	127882	0	chr5	+	28317177	28419239	ENSMUST00000059644	19	9510	MSTRG.62969	Rbm33	GO:0005575(cellular_component);GO:0008150(biological_process);GO:0000166(nucleotide binding);GO:0044822(poly(A) RNA binding)	NA	NA	NA	RNA binding motif protein 33 [Source:MGI Symbol;Acc:MGI:1919670]	0.5	-1.01	0.01	0.6	down	yes
circRNA3511	14.4023	14.5182	down	-0.0115629	0.951042	0.974286	no	chr5	32001361	32007317	+	3	circRNA	-	ENSMUST00000201352	Bre	mRNA	chr5:31901164-32001360|chr5:32007317-32057510	brain and reproductive organ-expressed protein [Source:MGI Symbol;Acc:MGI:1333875]	GO:0005634(nucleus);GO:0005737(cytoplasm);GO:0006974(cellular response to DNA damage stimulus);GO:0016569(covalent chromatin modification);GO:0006302(double-strand break repair);GO:0007067(mitotic nuclear division);GO:0051301(cell division);GO:0006915(apoptotic process);GO:0010212(response to ionizing radiation);GO:0031593(polyubiquitin binding);GO:0005164(tumor necrosis factor receptor binding);…	NA	128475	0	chr5	+	31697684	32084962	ENSMUST00000201352	12	1888	MSTRG.63206	Bre	GO:0005634(nucleus);GO:0005737(cytoplasm);GO:0006974(cellular response to DNA damage stimulus);GO:0016569(covalent chromatin modification);GO:0006302(double-strand break repair);GO:0007067(mitotic nuclear division);GO:0051301(cell division);GO:0006915(apoptotic process);GO:0010212(response to ionizing radiation);GO:0031593(polyubiquitin binding);GO:0005164(tumor necrosis factor receptor binding);…	NA	NA	NA	brain and reproductive organ-expressed protein [Source:MGI Symbol;Acc:MGI:1333875]	2.6	1.38	0	0.11	up	yes
circRNA3725	21.349	21.8159	down	-0.0312082	0.815378	0.897759	no	chrX	38537122	38561724	-	18	circRNA	-	ENSMUST00000016681	Cul4b	mRNA	chrX:38533728-38537121|chrX:38561724-38563662	cullin 4B [Source:MGI Symbol;Acc:MGI:1919834]	GO:0005737(cytoplasm);GO:0070062(extracellular exosome);GO:0005654(nucleoplasm);GO:0006974(cellular response to DNA damage stimulus);GO:0007049(cell cycle);GO:0031465(Cul4B-RING E3 ubiquitin ligase complex);GO:0031625(ubiquitin protein ligase binding);GO:0035518(histone H2A monoubiquitination);GO:0042787(protein ubiquitination involved in ubiquitin-dependent protein catabolic process);GO:0045732(…	NA	190663	0	chrX	-	38533274	38564525	ENSMUST00000016681	20	3354	MSTRG.89811	Cul4b	GO:0005737(cytoplasm);GO:0070062(extracellular exosome);GO:0005654(nucleoplasm);GO:0006974(cellular response to DNA damage stimulus);GO:0007049(cell cycle);GO:0031465(Cul4B-RING E3 ubiquitin ligase complex);GO:0031625(ubiquitin protein ligase binding);GO:0035518(histone H2A monoubiquitination);GO:0042787(protein ubiquitination involved in ubiquitin-dependent protein catabolic process);GO:0045732(…	NA	K10609	NA	cullin 4B [Source:MGI Symbol;Acc:MGI:1919834]	0.27	-1.9	0.04	0.78	down	yes
circRNA3728	181.171	278.083	down	-0.618162	0.00671844	0.102546	no	chrX	85730202	85761407	-	12	circRNA	-	ENSMUST00000142152	Gk	mRNA	chrX:85715743-85730201|chrX:85761407-85776425	glycerol kinase [Source:MGI Symbol;Acc:MGI:106594]	GO:0005634(nucleus);GO:0005524(ATP binding);GO:0005829(cytosol);GO:0005741(mitochondrial outer membrane);GO:0005739(mitochondrion);GO:0016310(phosphorylation);GO:0042593(glucose homeostasis);GO:0006641(triglyceride metabolic process);GO:0019563(glycerol catabolic process);GO:0019217(regulation of fatty acid metabolic process);GO:0004370(glycerol kinase activity);GO:0006071(glycerol metabolic proc…	00561(Glycerolipid metabolism);03320(PPAR signaling pathway)	192604	0	chrX	-	85701937	85776624	ENSMUST00000142152	20	4229	MSTRG.90403	Gk	GO:0005634(nucleus);GO:0005524(ATP binding);GO:0005829(cytosol);GO:0005741(mitochondrial outer membrane);GO:0005739(mitochondrion);GO:0016310(phosphorylation);GO:0042593(glucose homeostasis);GO:0006641(triglyceride metabolic process);GO:0019563(glycerol catabolic process);GO:0019217(regulation of fatty acid metabolic process);GO:0004370(glycerol kinase activity);GO:0006071(glycerol metabolic proc…	00561(Glycerolipid metabolism);03320(PPAR signaling pathway)	K00864	EC:2.7.1.30	glycerol kinase [Source:MGI Symbol;Acc:MGI:106594]	0.43	-1.22	0.03	0.78	down	yes
circRNA3856	65.8776	83.3521	down	-0.33943	0.0836627	0.278647	no	chr16	8572836	8588935	+	5	circRNA	-	ENSMUST00000065987	Abat	mRNA	chr16:8513574-8572835|chr16:8588935-8600909	4-aminobutyrate aminotransferase [Source:MGI Symbol;Acc:MGI:2443582]	GO:0046872(metal ion binding);GO:0070062(extracellular exosome);GO:0030170(pyridoxal phosphate binding);GO:0005739(mitochondrion);GO:0042135(neurotransmitter catabolic process);GO:0042802(identical protein binding);GO:0042803(protein homodimerization activity);GO:0005759(mitochondrial matrix);GO:0048148(behavioral response to cocaine);GO:0051536(iron-sulfur cluster binding);GO:0003867(4-aminobuty…	00250(Alanine, aspartate and glutamate metabolism);00280(Valine, leucine and isoleucine degradation);00410(beta-Alanine metabolism);00640(Propanoate metabolism);00650(Butanoate metabolism)	62930	0	chr16	+	8513429	8621568	ENSMUST00000065987	16	4636	MSTRG.32022	Abat	GO:0046872(metal ion binding);GO:0070062(extracellular exosome);GO:0030170(pyridoxal phosphate binding);GO:0005739(mitochondrion);GO:0042135(neurotransmitter catabolic process);GO:0042802(identical protein binding);GO:0042803(protein homodimerization activity);GO:0005759(mitochondrial matrix);GO:0048148(behavioral response to cocaine);GO:0051536(iron-sulfur cluster binding);GO:0003867(4-aminobuty…	00250(Alanine, aspartate and glutamate metabolism);00280(Valine, leucine and isoleucine degradation);00410(beta-Alanine metabolism);00640(Propanoate metabolism);00650(Butanoate metabolism)	K13524	EC:2.6.1.19 2.6.1.22	4-aminobutyrate aminotransferase [Source:MGI Symbol;Acc:MGI:2443582]	0.06	-3.96	0.01	0.53	down	yes
circRNA3917	148.397	282.124	down	-0.926869	0.0117701	0.127983	no	chr19	8101370	8117149	-	3	circRNA	-	ENSMUST00000065651	Slc22a28	mRNA	chr19:8071928-8101369|chr19:8117149-8130195	solute carrier family 22, member 28 [Source:MGI Symbol;Acc:MGI:3645714]	GO:0005887(integral component of plasma membrane);GO:0055085(transmembrane transport);GO:0005452(inorganic anion exchanger activity);GO:0015347(sodium-independent organic anion transmembrane transporter activity);GO:0015698(inorganic anion transport);GO:0043252(sodium-independent organic anion transport)	NA	82338	0	chr19	-	8062209	8131982	ENSMUST00000065651	10	2004	MSTRG.42181	Slc22a28	GO:0005887(integral component of plasma membrane);GO:0055085(transmembrane transport);GO:0005452(inorganic anion exchanger activity);GO:0015347(sodium-independent organic anion transmembrane transporter activity);GO:0015698(inorganic anion transport);GO:0043252(sodium-independent organic anion transport)	NA	NA	NA	solute carrier family 22, member 28 [Source:MGI Symbol;Acc:MGI:3645714]	0.43	-1.22	0.02	0.66	down	yes
circRNA3950	3.13677	3.87035	down	-0.303183	0.422275	0.632896	no	chr8	114706201	114712251	+	2	circRNA	-	ENSMUST00000004756	Wwox	mRNA	chr8:114679875-114706200|chr8:114712251-115351637	WW domain-containing oxidoreductase [Source:MGI Symbol;Acc:MGI:1931237]	GO:0005634(nucleus);GO:0055114(oxidation-reduction process);GO:0005515(protein binding);GO:0045944(positive regulation of transcription from RNA polymerase II promoter);GO:0005794(Golgi apparatus);GO:0005886(plasma membrane);GO:0005737(cytoplasm);GO:0005829(cytosol);GO:0048705(skeletal system morphogenesis);GO:0005739(mitochondrion);GO:0019899(enzyme binding);GO:0072332(intrinsic apoptotic signal…	NA	177355	0	chr8	+	114439655	115352708	ENSMUST00000004756	9	2244	MSTRG.83586	Wwox	GO:0005634(nucleus);GO:0055114(oxidation-reduction process);GO:0005515(protein binding);GO:0045944(positive regulation of transcription from RNA polymerase II promoter);GO:0005794(Golgi apparatus);GO:0005886(plasma membrane);GO:0005737(cytoplasm);GO:0005829(cytosol);GO:0048705(skeletal system morphogenesis);GO:0005739(mitochondrion);GO:0019899(enzyme binding);GO:0072332(intrinsic apoptotic signal…	NA	NA	NA	WW domain-containing oxidoreductase [Source:MGI Symbol;Acc:MGI:1931237]	0.41	-1.28	0.03	0.78	down	yes
circRNA3999	7.43991	7.91302	down	-0.0889431	0.63008	0.780084	no	chr6	116133767	116138250	-	2	circRNA	-	ENSMUST00000088896	Tmcc1	mRNA	chr6:116043805-116133766|chr6:116138250-116193257	transmembrane and coiled coil domains 1 [Source:MGI Symbol;Acc:MGI:2442368]	GO:0016021(integral component of membrane);GO:0005575(cellular_component);GO:0008150(biological_process);GO:0003674(molecular_function);GO:0005789(endoplasmic reticulum membrane)	NA	148618	0	chr6	-	116018611	116193486	ENSMUST00000088896	6	5838	MSTRG.72146	Tmcc1	GO:0016021(integral component of membrane);GO:0005575(cellular_component);GO:0008150(biological_process);GO:0003674(molecular_function);GO:0005789(endoplasmic reticulum membrane)	NA	NA	NA	transmembrane and coiled coil domains 1 [Source:MGI Symbol;Acc:MGI:2442368]	0.27	-1.91	0	0.22	down	yes
circRNA4077	6.85558	7.49286	down	-0.128237	0.42988	0.639797	no	chr4	124743636	124746182	+	3	circRNA	-	ENSMUST00000094782	Inpp5b	mRNA	chr4:124743030-124743635|chr4:124746182-124751311	inositol polyphosphate-5-phosphatase B [Source:MGI Symbol;Acc:MGI:103257]	GO:0016021(integral component of membrane);GO:0046872(metal ion binding);GO:0005737(cytoplasm);GO:0016020(membrane);GO:0005829(cytosol);GO:0031901(early endosome membrane);GO:0001701(in utero embryonic development);GO:0007165(signal transduction);GO:0007283(spermatogenesis);GO:0070613(regulation of protein processing);GO:0030317(sperm motility);GO:0005793(endoplasmic reticulum-Golgi intermediate …	00562(Inositol phosphate metabolism);04070(Phosphatidylinositol signaling system)	121791	0	chr4	+	124741850	124801511	ENSMUST00000094782	24	3809	MSTRG.60412	Inpp5b	GO:0016021(integral component of membrane);GO:0046872(metal ion binding);GO:0005737(cytoplasm);GO:0016020(membrane);GO:0005829(cytosol);GO:0031901(early endosome membrane);GO:0001701(in utero embryonic development);GO:0007165(signal transduction);GO:0007283(spermatogenesis);GO:0070613(regulation of protein processing);GO:0030317(sperm motility);GO:0005793(endoplasmic reticulum-Golgi intermediate …	00562(Inositol phosphate metabolism);04070(Phosphatidylinositol signaling system)	K01099	EC:3.1.3.36	inositol polyphosphate-5-phosphatase B [Source:MGI Symbol;Acc:MGI:103257]	0.14	-2.86	0	0.15	down	yes
circRNA4078	26.913	32.7181	down	-0.281786	0.0506042	0.221922	no	chr4	124789069	124795469	+	5	circRNA	-	ENSMUST00000094782	Inpp5b	mRNA	chr4:124787581-124789068|chr4:124795469-124797824	inositol polyphosphate-5-phosphatase B [Source:MGI Symbol;Acc:MGI:103257]	GO:0016021(integral component of membrane);GO:0046872(metal ion binding);GO:0005737(cytoplasm);GO:0016020(membrane);GO:0005829(cytosol);GO:0031901(early endosome membrane);GO:0001701(in utero embryonic development);GO:0007165(signal transduction);GO:0007283(spermatogenesis);GO:0070613(regulation of protein processing);GO:0030317(sperm motility);GO:0005793(endoplasmic reticulum-Golgi intermediate …	00562(Inositol phosphate metabolism);04070(Phosphatidylinositol signaling system)	121791	0	chr4	+	124741850	124801511	ENSMUST00000094782	24	3809	MSTRG.60412	Inpp5b	GO:0016021(integral component of membrane);GO:0046872(metal ion binding);GO:0005737(cytoplasm);GO:0016020(membrane);GO:0005829(cytosol);GO:0031901(early endosome membrane);GO:0001701(in utero embryonic development);GO:0007165(signal transduction);GO:0007283(spermatogenesis);GO:0070613(regulation of protein processing);GO:0030317(sperm motility);GO:0005793(endoplasmic reticulum-Golgi intermediate …	00562(Inositol phosphate metabolism);04070(Phosphatidylinositol signaling system)	K01099	EC:3.1.3.36	inositol polyphosphate-5-phosphatase B [Source:MGI Symbol;Acc:MGI:103257]	0.14	-2.86	0	0.15	down	yes
circRNA4164	15.5998	24.4916	down	-0.650757	0.000611579	0.0476404	no	chr2	162991415	162998266	+	8	circRNA	-	ENSMUST00000018012	Sgk2	mRNA	chr2:162987595-162991414|chr2:162998266-162999181	serum/glucocorticoid regulated kinase 2 [Source:MGI Symbol;Acc:MGI:1351318]	GO:0005575(cellular_component);GO:0005622(intracellular);GO:0005634(nucleus);GO:0005524(ATP binding);GO:0005737(cytoplasm);GO:0004674(protein serine/threonine kinase activity);GO:0035556(intracellular signal transduction);GO:0042981(regulation of apoptotic process);GO:0001558(regulation of cell growth);GO:0042127(regulation of cell proliferation);GO:0017080(sodium channel regulator activity);GO:0…	NA	100024	0	chr2	+	162987330	163014127	ENSMUST00000018012	14	2693	MSTRG.50073	Sgk2	GO:0005575(cellular_component);GO:0005622(intracellular);GO:0005634(nucleus);GO:0005524(ATP binding);GO:0005737(cytoplasm);GO:0004674(protein serine/threonine kinase activity);GO:0035556(intracellular signal transduction);GO:0042981(regulation of apoptotic process);GO:0001558(regulation of cell growth);GO:0042127(regulation of cell proliferation);GO:0017080(sodium channel regulator activity);GO:0…	NA	K13303	EC:2.7.11.1	serum/glucocorticoid regulated kinase 2 [Source:MGI Symbol;Acc:MGI:1351318]	0.36	-1.46	0	0.35	down	yes
circRNA4201	165.524	191.487	down	-0.210202	0.0973725	0.299072	no	chr1	153902934	153904698	+	2	circRNA	-	ENSMUST00000086199	Glul	mRNA	chr1:153900059-153902933|chr1:153904698-153906348	glutamate-ammonia ligase (glutamine synthetase) [Source:MGI Symbol;Acc:MGI:95739]	GO:0005634(nucleus);GO:0005515(protein binding);GO:0005737(cytoplasm);GO:0070062(extracellular exosome);GO:0005739(mitochondrion);GO:0042802(identical protein binding);GO:0009267(cellular response to starvation);GO:0044297(cell body);GO:0008283(cell proliferation);GO:0097386(glial cell projection);GO:0009749(response to glucose);GO:0043209(myelin sheath);GO:0004351(glutamate decarboxylase activit…	00250(Alanine, aspartate and glutamate metabolism);00330(Arginine and proline metabolism);00910(Nitrogen metabolism)	9713	0	chr1	+	153899944	153909723	ENSMUST00000086199	7	2792	MSTRG.4362	Glul	GO:0005634(nucleus);GO:0005515(protein binding);GO:0005737(cytoplasm);GO:0070062(extracellular exosome);GO:0005739(mitochondrion);GO:0042802(identical protein binding);GO:0009267(cellular response to starvation);GO:0044297(cell body);GO:0008283(cell proliferation);GO:0097386(glial cell projection);GO:0009749(response to glucose);GO:0043209(myelin sheath);GO:0004351(glutamate decarboxylase activit…	00250(Alanine, aspartate and glutamate metabolism);00330(Arginine and proline metabolism);00910(Nitrogen metabolism)	K01915	EC:6.3.1.2	glutamate-ammonia ligase (glutamine synthetase) [Source:MGI Symbol;Acc:MGI:95739]	0.49	-1.02	0	0.14	down	yes
circRNA4469	3.68922	6.34519	down	-0.782348	0.142246	0.364057	no	chr16	22411633	22412974	-	2	circRNA	-	ENSMUST00000079601	Etv5	mRNA	chr16:22401931-22411632|chr16:22412974-22435876	ets variant 5 [Source:MGI Symbol;Acc:MGI:1096867]	GO:0005634(nucleus);GO:0045944(positive regulation of transcription from RNA polymerase II promoter);GO:0005886(plasma membrane);GO:0003700(transcription factor activity, sequence-specific DNA binding);GO:0005654(nucleoplasm);GO:0045893(positive regulation of transcription, DNA-templated);GO:0006357(regulation of transcription from RNA polymerase II promoter);GO:0000977(RNA polymerase II regulato…	NA	64464	0	chr16	-	22381309	22439719	ENSMUST00000079601	13	3975	MSTRG.32796	Etv5	GO:0005634(nucleus);GO:0045944(positive regulation of transcription from RNA polymerase II promoter);GO:0005886(plasma membrane);GO:0003700(transcription factor activity, sequence-specific DNA binding);GO:0005654(nucleoplasm);GO:0045893(positive regulation of transcription, DNA-templated);GO:0006357(regulation of transcription from RNA polymerase II promoter);GO:0000977(RNA polymerase II regulato…	NA	K15593	NA	ets variant 5 [Source:MGI Symbol;Acc:MGI:1096867]	0.46	-1.13	0.01	0.56	down	yes
circRNA4480	22.469	24.103	down	-0.101277	0.581515	0.74536	no	chr15	7172856	7173560	+	2	circRNA	-	ENSMUST00000067190	Lifr	mRNA	chr15:7169266-7172855|chr15:7173560-7175559	leukemia inhibitory factor receptor [Source:MGI Symbol;Acc:MGI:96788]	GO:0016021(integral component of membrane);GO:0005515(protein binding);GO:0005886(plasma membrane);GO:0070062(extracellular exosome);GO:0008284(positive regulation of cell proliferation);GO:0019221(cytokine-mediated signaling pathway);GO:0043235(receptor complex);GO:0034097(response to cytokine);GO:0019838(growth factor binding);GO:0004924(oncostatin-M receptor activity);GO:0038165(oncostatin-M-m…	04060(Cytokine-cytokine receptor interaction);04630(Jak-STAT signaling pathway)	55950	0	chr15	+	7129559	7191743	ENSMUST00000067190	20	4143	MSTRG.27878	Lifr	GO:0016021(integral component of membrane);GO:0005515(protein binding);GO:0005886(plasma membrane);GO:0070062(extracellular exosome);GO:0008284(positive regulation of cell proliferation);GO:0019221(cytokine-mediated signaling pathway);GO:0043235(receptor complex);GO:0034097(response to cytokine);GO:0019838(growth factor binding);GO:0004924(oncostatin-M receptor activity);GO:0038165(oncostatin-M-m…	04060(Cytokine-cytokine receptor interaction);04630(Jak-STAT signaling pathway)	K05058	NA	leukemia inhibitory factor receptor [Source:MGI Symbol;Acc:MGI:96788]	2.5	1.32	0.02	0.71	up	yes
circRNA4487	14.3826	14.5104	down	-0.012767	0.956808	0.976545	no	chr15	55208731	55215558	+	3	circRNA	-	ENSMUST00000096433	Deptor	mRNA	chr15:55181043-55208730|chr15:55215558-55218168	DEP domain containing MTOR-interacting protein [Source:MGI Symbol;Acc:MGI:2146322]	GO:0005622(intracellular);GO:0035556(intracellular signal transduction);GO:0006469(negative regulation of protein kinase activity);GO:0045792(negative regulation of cell size);GO:0032007(negative regulation of TOR signaling);GO:2001236(regulation of extrinsic apoptotic signaling pathway);GO:0005515(protein binding)	NA	57749	0	chr15	+	55112317	55259271	ENSMUST00000096433	9	8547	MSTRG.29416	Deptor	GO:0005622(intracellular);GO:0035556(intracellular signal transduction);GO:0006469(negative regulation of protein kinase activity);GO:0045792(negative regulation of cell size);GO:0032007(negative regulation of TOR signaling);GO:2001236(regulation of extrinsic apoptotic signaling pathway);GO:0005515(protein binding)	NA	NA	NA	DEP domain containing MTOR-interacting protein [Source:MGI Symbol;Acc:MGI:2146322]	3.85	1.95	0.01	0.53	up	yes
circRNA590	1.60553	2.3672	down	-0.560126	0.303733	0.535453	no	chr2	113363836	113365829	+	1	circRNA	-	ENSMUST00000099576	Fmn1	mRNA	chr2:113327831-113363835|chr2:113365829-113429636	formin 1 [Source:MGI Symbol;Acc:MGI:101815]	GO:0005634(nucleus);GO:0005515(protein binding);GO:0005886(plasma membrane);GO:0005737(cytoplasm);GO:0001822(kidney development);GO:0048705(skeletal system morphogenesis);GO:0017124(SH3 domain binding);GO:0008017(microtubule binding);GO:0015630(microtubule cytoskeleton);GO:0060173(limb development);GO:0005912(adherens junction);GO:0003779(actin binding);GO:0005884(actin filament);GO:0048813(dendr…	NA	95359	0	chr2	+	113327736	113716767	ENSMUST00000099576	19	11817	MSTRG.48149	Fmn1	GO:0005634(nucleus);GO:0005515(protein binding);GO:0005886(plasma membrane);GO:0005737(cytoplasm);GO:0001822(kidney development);GO:0048705(skeletal system morphogenesis);GO:0017124(SH3 domain binding);GO:0008017(microtubule binding);GO:0015630(microtubule cytoskeleton);GO:0060173(limb development);GO:0005912(adherens junction);GO:0003779(actin binding);GO:0005884(actin filament);GO:0048813(dendr…	NA	NA	NA	formin 1 [Source:MGI Symbol;Acc:MGI:101815]	0.37	-1.43	0	0.37	down	yes
circRNA774	24.76	25.9143	down	-0.0657351	0.240572	0.472662	no	chr1	87364104	87380008	+	5	circRNA	-	ENSMUST00000027475	Gigyf2	mRNA	chr1:87354486-87364103|chr1:87380008-87403666	GRB10 interacting GYF protein 2 [Source:MGI Symbol;Acc:MGI:2138584]	GO:0048873(homeostasis of number of cells within a tissue);GO:0005515(protein binding);GO:0016020(membrane);GO:0009791(post-embryonic development);GO:0035264(multicellular organism growth);GO:0044822(poly(A) RNA binding);GO:0050885(neuromuscular process controlling balance);GO:0017148(negative regulation of translation);GO:0008344(adult locomotory behavior);GO:0007631(feeding behavior);GO:0031571…	NA	5578	0	chr1	+	87327003	87450796	ENSMUST00000027475	29	5724	MSTRG.2381	Gigyf2	GO:0048873(homeostasis of number of cells within a tissue);GO:0005515(protein binding);GO:0016020(membrane);GO:0009791(post-embryonic development);GO:0035264(multicellular organism growth);GO:0044822(poly(A) RNA binding);GO:0050885(neuromuscular process controlling balance);GO:0017148(negative regulation of translation);GO:0008344(adult locomotory behavior);GO:0007631(feeding behavior);GO:0031571…	NA	NA	NA	GRB10 interacting GYF protein 2 [Source:MGI Symbol;Acc:MGI:2138584]	2.29	1.2	0.01	0.57	up	yes
circRNA852	33.3229	34.3845	down	-0.0452437	0.820703	0.900588	no	chr18	35587631	35588453	+	2	circRNA	-	ENSMUST00000166793	Matr3	mRNA	chr18:35584881-35587630|chr18:35588453-35590379	matrin 3 [Source:MGI Symbol;Acc:MGI:1298379]	GO:0005634(nucleus);GO:0000166(nucleotide binding);GO:0016020(membrane);GO:0008270(zinc ion binding);GO:0005654(nucleoplasm);GO:0044822(poly(A) RNA binding);GO:0003281(ventricular septum development);GO:0016363(nuclear matrix);GO:0003170(heart valve development);GO:0010608(posttranscriptional regulation of gene expression)	NA	78059	0	chr18	+	35562158	35593835	ENSMUST00000166793	15	6262	MSTRG.39843	Matr3	GO:0005634(nucleus);GO:0000166(nucleotide binding);GO:0016020(membrane);GO:0008270(zinc ion binding);GO:0005654(nucleoplasm);GO:0044822(poly(A) RNA binding);GO:0003281(ventricular septum development);GO:0016363(nuclear matrix);GO:0003170(heart valve development);GO:0010608(posttranscriptional regulation of gene expression)	NA	NA	NA	matrin 3 [Source:MGI Symbol;Acc:MGI:1298379]	0.27	-1.91	0.03	0.78	down	yes
ciRNA140	0.87146	0.245343	up	1.82864	0.0395958	0.198021	yes	chr5	103550315	103550740	+	1	ciRNA	-	ENSMUST00000048957	Ptpn13	mRNA	chr5:103550314-103550748	protein tyrosine phosphatase, non-receptor type 13 [Source:MGI Symbol;Acc:MGI:103293]	GO:0036312(phosphatidylinositol 3-kinase regulatory subunit binding);GO:0014066(regulation of phosphatidylinositol 3-kinase signaling);GO:0006470(protein dephosphorylation);GO:0035335(peptidyl-tyrosine dephosphorylation);GO:0004725(protein tyrosine phosphatase activity);GO:0070062(extracellular exosome);GO:0030027(lamellipodium);GO:0005515(protein binding);GO:0005634(nucleus);GO:0005886(plasma me…	NA	133337	0	chr5	+	103425501	103598303	ENSMUST00000048957	48	7915	MSTRG.65306	Ptpn13	GO:0036312(phosphatidylinositol 3-kinase regulatory subunit binding);GO:0014066(regulation of phosphatidylinositol 3-kinase signaling);GO:0006470(protein dephosphorylation);GO:0035335(peptidyl-tyrosine dephosphorylation);GO:0004725(protein tyrosine phosphatase activity);GO:0070062(extracellular exosome);GO:0030027(lamellipodium);GO:0005515(protein binding);GO:0005634(nucleus);GO:0005886(plasma me…	NA	K02374	NA	protein tyrosine phosphatase, non-receptor type 13 [Source:MGI Symbol;Acc:MGI:103293]	1.83	0.88	0.06	0.78	up	no
ciRNA49	1.96789	0.755593	up	1.38097	0.0103295	0.120609	yes	chr11	78263640	78263910	+	1	ciRNA	-	ENSMUST00000125459	2610507B11Rik	mRNA	chr11:78263639-78263911	RIKEN cDNA 2610507B11 gene [Source:MGI Symbol;Acc:MGI:1919753]	GO:0005575(cellular_component);GO:0008150(biological_process);GO:0003674(molecular_function);GO:0005576(extracellular region)	NA	29196	0	chr11	+	78261752	78264032	ENSMUST00000125459	4	895	MSTRG.14048	2610507B11Rik	GO:0005575(cellular_component);GO:0008150(biological_process);GO:0003674(molecular_function);GO:0005576(extracellular region)	NA	NA	NA	RIKEN cDNA 2610507B11 gene [Source:MGI Symbol;Acc:MGI:1919753]	0.67	-0.59	0.31	0.78	down	no
ciRNA81	0.803573	0.39538	up	1.02319	0.00554009	0.0937684	yes	chr3	36461995	36463967	-	1	ciRNA	-	ENSMUST00000199478	Anxa5	mRNA	chr3:36457049-36463967	annexin A5 [Source:MGI Symbol;Acc:MGI:106008]	GO:0005622(intracellular);GO:0005515(protein binding);GO:0005509(calcium ion binding);GO:0009897(external side of plasma membrane);GO:0016020(membrane);GO:0070062(extracellular exosome);GO:0098792(xenophagy);GO:0098779(mitophagy in response to mitochondrial depolarization);GO:0005925(focal adhesion);GO:0002230(positive regulation of defense response to virus by host);GO:0007596(blood coagulation)…	NA	104053	0	chr3	-	36452205	36475659	ENSMUST00000199478	7	527	MSTRG.52035	Anxa5	GO:0005622(intracellular);GO:0005515(protein binding);GO:0005509(calcium ion binding);GO:0009897(external side of plasma membrane);GO:0016020(membrane);GO:0070062(extracellular exosome);GO:0098792(xenophagy);GO:0098779(mitophagy in response to mitochondrial depolarization);GO:0005925(focal adhesion);GO:0002230(positive regulation of defense response to virus by host);GO:0007596(blood coagulation)…	NA	NA	NA	annexin A5 [Source:MGI Symbol;Acc:MGI:106008]	1.33	0.41	0.08	0.78	up	no
circRNA1048	8.62093	4.26549	up	1.01513	0.012613	0.129968	yes	chr13	30194536	30202420	+	3	circRNA	-	ENSMUST00000047311	Mboat1	mRNA	chr13:30136762-30194535|chr13:30202420-30219635	membrane bound O-acyltransferase domain containing 1 [Source:MGI Symbol;Acc:MGI:2387184]	GO:0016021(integral component of membrane);GO:0005575(cellular_component);GO:0008150(biological_process);GO:0003674(molecular_function);GO:0005783(endoplasmic reticulum);GO:0008654(phospholipid biosynthetic process);GO:0016747(transferase activity, transferring acyl groups other than amino-acyl groups)	00561(Glycerolipid metabolism);00564(Glycerophospholipid metabolism)	43573	0	chr13	+	30136498	30246717	ENSMUST00000047311	13	2896	MSTRG.21158	Mboat1	GO:0016021(integral component of membrane);GO:0005575(cellular_component);GO:0008150(biological_process);GO:0003674(molecular_function);GO:0005783(endoplasmic reticulum);GO:0008654(phospholipid biosynthetic process);GO:0016747(transferase activity, transferring acyl groups other than amino-acyl groups)	00561(Glycerolipid metabolism);00564(Glycerophospholipid metabolism)	K13517	EC:2.3.1.51 2.3.1.-	membrane bound O-acyltransferase domain containing 1 [Source:MGI Symbol;Acc:MGI:2387184]	1.29	0.36	0.3	0.78	up	no
circRNA1202	10.764	5.09873	up	1.07801	0.00693476	0.104272	yes	chr11	29705535	29708770	+	2	circRNA	-	ENSMUST00000102843	Rtn4	mRNA	chr11:29693693-29705534|chr11:29708770-29733632	reticulon 4 [Source:MGI Symbol;Acc:MGI:1915835]	GO:0005622(intracellular);GO:0005515(protein binding);GO:0005789(endoplasmic reticulum membrane);GO:0070062(extracellular exosome);GO:0007399(nervous system development);GO:0051292(nuclear pore complex assembly);GO:0005783(endoplasmic reticulum);GO:0044822(poly(A) RNA binding);GO:0042995(cell projection);GO:0014069(postsynaptic density);GO:0005635(nuclear envelope);GO:0030308(negative regulation …	NA	23706	0	chr11	+	29692947	29742916	ENSMUST00000102843	9	4618	MSTRG.11631	Rtn4	GO:0005622(intracellular);GO:0005515(protein binding);GO:0005789(endoplasmic reticulum membrane);GO:0070062(extracellular exosome);GO:0007399(nervous system development);GO:0051292(nuclear pore complex assembly);GO:0005783(endoplasmic reticulum);GO:0044822(poly(A) RNA binding);GO:0042995(cell projection);GO:0014069(postsynaptic density);GO:0005635(nuclear envelope);GO:0030308(negative regulation …	NA	NA	NA	reticulon 4 [Source:MGI Symbol;Acc:MGI:1915835]	1.66	0.73	0.05	0.78	up	no
circRNA1271	2.27191	0.83641	up	1.44162	0.0280491	0.172813	yes	chr11	95973045	95975323	-	3	circRNA	-	ENSMUST00000013559	Igf2bp1	mRNA	chr11:95970791-95973044|chr11:95975323-95979281	insulin-like growth factor 2 mRNA binding protein 1 [Source:MGI Symbol;Acc:MGI:1890357]	GO:0005634(nucleus);GO:0000166(nucleotide binding);GO:0048471(perinuclear region of cytoplasm);GO:0005737(cytoplasm);GO:0030424(axon);GO:0051028(mRNA transport);GO:0030529(intracellular ribonucleoprotein complex);GO:0044822(poly(A) RNA binding);GO:0043197(dendritic spine);GO:0030426(growth cone);GO:0017148(negative regulation of translation);GO:0030027(lamellipodium);GO:0003729(mRNA binding);GO:0…	NA	30894	0	chr11	-	95957163	96005940	ENSMUST00000013559	15	8378	MSTRG.14742	Igf2bp1	GO:0005634(nucleus);GO:0000166(nucleotide binding);GO:0048471(perinuclear region of cytoplasm);GO:0005737(cytoplasm);GO:0030424(axon);GO:0051028(mRNA transport);GO:0030529(intracellular ribonucleoprotein complex);GO:0044822(poly(A) RNA binding);GO:0043197(dendritic spine);GO:0030426(growth cone);GO:0017148(negative regulation of translation);GO:0030027(lamellipodium);GO:0003729(mRNA binding);GO:0…	NA	K17391	NA	insulin-like growth factor 2 mRNA binding protein 1 [Source:MGI Symbol;Acc:MGI:1890357]	1.09	0.13	0.56	0.78	up	no
circRNA1359	7.16585	3.10286	up	1.20754	0.0147544	0.136006	yes	chr10	109816254	109841818	-	4	circRNA	-	ENSMUST00000032719	Nav3	mRNA	chr10:109770324-109816253|chr10:109841818-109852504	neuron navigator 3 [Source:MGI Symbol;Acc:MGI:2183703]	NA	NA	20216	0	chr10	-	109682660	110000219	ENSMUST00000032719	39	8561	MSTRG.9847	Nav3	NA	NA	NA	NA	neuron navigator 3 [Source:MGI Symbol;Acc:MGI:2183703]	1.67	0.74	0	0.31	up	no
circRNA1387	10.0579	4.93457	up	1.02733	0.000725109	0.0490098	yes	chr17	50036941	50055627	-	3	circRNA	-	ENSMUST00000044503	Rftn1	mRNA	chr17:50004357-50036940|chr17:50055627-50086567	raftlin lipid raft linker 1 [Source:MGI Symbol;Acc:MGI:1923688]	GO:0043234(protein complex);GO:0005886(plasma membrane);GO:0005737(cytoplasm);GO:0070062(extracellular exosome);GO:0005768(endosome);GO:0003725(double-stranded RNA binding);GO:0045121(membrane raft);GO:0043330(response to exogenous dsRNA);GO:0050852(T cell receptor signaling pathway);GO:0032620(interleukin-17 production);GO:0040007(growth);GO:0050853(B cell receptor signaling pathway);GO:0001765(…	NA	74845	0	chr17	-	49992257	50190674	ENSMUST00000044503	10	4029	MSTRG.37953	Rftn1	GO:0043234(protein complex);GO:0005886(plasma membrane);GO:0005737(cytoplasm);GO:0070062(extracellular exosome);GO:0005768(endosome);GO:0003725(double-stranded RNA binding);GO:0045121(membrane raft);GO:0043330(response to exogenous dsRNA);GO:0050852(T cell receptor signaling pathway);GO:0032620(interleukin-17 production);GO:0040007(growth);GO:0050853(B cell receptor signaling pathway);GO:0001765(…	NA	NA	NA	raftlin lipid raft linker 1 [Source:MGI Symbol;Acc:MGI:1923688]	1.33	0.41	0.45	0.78	up	no
circRNA1388	4.3658	2.13541	up	1.03173	0.00301823	0.0795937	yes	chr17	50047297	50055627	-	2	circRNA	-	ENSMUST00000044503	Rftn1	mRNA	chr17:50037056-50047296|chr17:50055627-50086567	raftlin lipid raft linker 1 [Source:MGI Symbol;Acc:MGI:1923688]	GO:0043234(protein complex);GO:0005886(plasma membrane);GO:0005737(cytoplasm);GO:0070062(extracellular exosome);GO:0005768(endosome);GO:0003725(double-stranded RNA binding);GO:0045121(membrane raft);GO:0043330(response to exogenous dsRNA);GO:0050852(T cell receptor signaling pathway);GO:0032620(interleukin-17 production);GO:0040007(growth);GO:0050853(B cell receptor signaling pathway);GO:0001765(…	NA	74845	0	chr17	-	49992257	50190674	ENSMUST00000044503	10	4029	MSTRG.37953	Rftn1	GO:0043234(protein complex);GO:0005886(plasma membrane);GO:0005737(cytoplasm);GO:0070062(extracellular exosome);GO:0005768(endosome);GO:0003725(double-stranded RNA binding);GO:0045121(membrane raft);GO:0043330(response to exogenous dsRNA);GO:0050852(T cell receptor signaling pathway);GO:0032620(interleukin-17 production);GO:0040007(growth);GO:0050853(B cell receptor signaling pathway);GO:0001765(…	NA	NA	NA	raftlin lipid raft linker 1 [Source:MGI Symbol;Acc:MGI:1923688]	1.33	0.41	0.45	0.78	up	no
circRNA1529	9.00715	3.77412	up	1.25493	0.0058902	0.0970054	yes	chr15	66787037	66801528	-	5	circRNA	-	ENSMUST00000164163	Sla	mRNA	chr15:66783756-66787036|chr15:66801528-66812528	src-like adaptor [Source:MGI Symbol;Acc:MGI:104295]	GO:0005515(protein binding);GO:0005768(endosome)	NA	58325	0	chr15	-	66780819	66831646	ENSMUST00000164163	9	2952	MSTRG.29699	Sla	GO:0005515(protein binding);GO:0005768(endosome)	NA	NA	NA	src-like adaptor [Source:MGI Symbol;Acc:MGI:104295]	0.8	-0.31	0.45	0.78	down	no
circRNA1583	1.90784	0.848308	up	1.16928	0.0407944	0.200594	yes	chr14	47261340	47270227	-	7	circRNA	-	ENSMUST00000111792	Wdhd1	mRNA	chr14:47258658-47261339|chr14:47270227-47272135	WD repeat and HMG-box DNA binding protein 1 [Source:MGI Symbol;Acc:MGI:2443514]	GO:0005654(nucleoplasm);GO:0005515(protein binding);GO:0003677(DNA binding);GO:0003682(chromatin binding);GO:0003723(RNA binding);GO:0006396(RNA processing);GO:0000775(chromosome, centromeric region);GO:0070063(RNA polymerase binding);GO:0033044(regulation of chromosome organization);GO:0070829(heterochromatin maintenance)	NA	51316	0	chr14	-	47240944	47276790	ENSMUST00000111792	25	4107	MSTRG.25587	Wdhd1	GO:0005654(nucleoplasm);GO:0005515(protein binding);GO:0003677(DNA binding);GO:0003682(chromatin binding);GO:0003723(RNA binding);GO:0006396(RNA processing);GO:0000775(chromosome, centromeric region);GO:0070063(RNA polymerase binding);GO:0033044(regulation of chromosome organization);GO:0070829(heterochromatin maintenance)	NA	NA	NA	WD repeat and HMG-box DNA binding protein 1 [Source:MGI Symbol;Acc:MGI:2443514]	1.04	0.05	0.26	0.78	up	no
circRNA1773	18.3138	8.00497	up	1.19397	0.0119104	0.128528	yes	chr7	66300862	66307232	-	5	circRNA	-	ENSMUST00000015277	Lrrk1	mRNA	chr7:66296250-66300861|chr7:66307232-66308660	leucine-rich repeat kinase 1 [Source:MGI Symbol;Acc:MGI:2142227]	GO:0046872(metal ion binding);GO:0005524(ATP binding);GO:0005515(protein binding);GO:0005737(cytoplasm);GO:0004674(protein serine/threonine kinase activity);GO:0006468(protein phosphorylation);GO:0005525(GTP binding);GO:0007264(small GTPase mediated signal transduction);GO:0005739(mitochondrion);GO:0042802(identical protein binding);GO:0090263(positive regulation of canonical Wnt signaling pathwa…	NA	160048	0	chr7	-	66258745	66388350	ENSMUST00000015277	34	7465	MSTRG.76248	Lrrk1	GO:0046872(metal ion binding);GO:0005524(ATP binding);GO:0005515(protein binding);GO:0005737(cytoplasm);GO:0004674(protein serine/threonine kinase activity);GO:0006468(protein phosphorylation);GO:0005525(GTP binding);GO:0007264(small GTPase mediated signal transduction);GO:0005739(mitochondrion);GO:0042802(identical protein binding);GO:0090263(positive regulation of canonical Wnt signaling pathwa…	NA	NA	NA	leucine-rich repeat kinase 1 [Source:MGI Symbol;Acc:MGI:2142227]	1.88	0.91	0.02	0.63	up	no
circRNA1804	3.72125	1.53281	up	1.27961	0.0125386	0.129968	yes	chr4	65155617	65156679	+	1	circRNA	-	ENSMUST00000084501	Pappa	mRNA	chr4:65124947-65155616|chr4:65156679-65176208	pregnancy-associated plasma protein A [Source:MGI Symbol;Acc:MGI:97479]	GO:0046872(metal ion binding);GO:0005576(extracellular region);GO:0006508(proteolysis);GO:0004222(metalloendopeptidase activity);GO:0004175(endopeptidase activity);GO:0008237(metallopeptidase activity);GO:0005615(extracellular space);GO:0007565(female pregnancy);GO:0008233(peptidase activity);GO:0032354(response to follicle-stimulating hormone);GO:0051384(response to glucocorticoid)	NA	117644	0	chr4	+	65124174	65357509	ENSMUST00000084501	22	11027	MSTRG.58424	Pappa	GO:0046872(metal ion binding);GO:0005576(extracellular region);GO:0006508(proteolysis);GO:0004222(metalloendopeptidase activity);GO:0004175(endopeptidase activity);GO:0008237(metallopeptidase activity);GO:0005615(extracellular space);GO:0007565(female pregnancy);GO:0008233(peptidase activity);GO:0032354(response to follicle-stimulating hormone);GO:0051384(response to glucocorticoid)	NA	NA	NA	pregnancy-associated plasma protein A [Source:MGI Symbol;Acc:MGI:97479]	1.62	0.7	0.05	0.78	up	no
circRNA1940	10.2239	4.50792	up	1.18141	0.0134676	0.133402	yes	chr7	133961084	133968000	-	3	circRNA	-	ENSMUST00000067680	Adam12	mRNA	chr7:133937599-133961083|chr7:133968000-133974335	a disintegrin and metallopeptidase domain 12 (meltrin alpha) [Source:MGI Symbol;Acc:MGI:105378]	GO:0016021(integral component of membrane);GO:0005515(protein binding);GO:0005886(plasma membrane);GO:0006508(proteolysis);GO:0008270(zinc ion binding);GO:0005654(nucleoplasm);GO:0005739(mitochondrion);GO:0007155(cell adhesion);GO:0017124(SH3 domain binding);GO:0004222(metalloendopeptidase activity);GO:0007173(epidermal growth factor receptor signaling pathway)	NA	167086	0	chr7	-	133883199	134225097	ENSMUST00000067680	23	7675	MSTRG.78839	Adam12	GO:0016021(integral component of membrane);GO:0005515(protein binding);GO:0005886(plasma membrane);GO:0006508(proteolysis);GO:0008270(zinc ion binding);GO:0005654(nucleoplasm);GO:0005739(mitochondrion);GO:0007155(cell adhesion);GO:0017124(SH3 domain binding);GO:0004222(metalloendopeptidase activity);GO:0007173(epidermal growth factor receptor signaling pathway)	NA	NA	NA	a disintegrin and metallopeptidase domain 12 (meltrin alpha) [Source:MGI Symbol;Acc:MGI:105378]	1.56	0.64	0	0.37	up	no
circRNA2054	11.1387	5.23788	up	1.08852	0.0440631	0.205992	yes	chr4	65176209	65205152	+	5	circRNA	-	ENSMUST00000084501	Pappa	mRNA	chr4:65156679-65176208|chr4:65205152-65231147	pregnancy-associated plasma protein A [Source:MGI Symbol;Acc:MGI:97479]	GO:0046872(metal ion binding);GO:0005576(extracellular region);GO:0006508(proteolysis);GO:0004222(metalloendopeptidase activity);GO:0004175(endopeptidase activity);GO:0008237(metallopeptidase activity);GO:0005615(extracellular space);GO:0007565(female pregnancy);GO:0008233(peptidase activity);GO:0032354(response to follicle-stimulating hormone);GO:0051384(response to glucocorticoid)	NA	117644	0	chr4	+	65124174	65357509	ENSMUST00000084501	22	11027	MSTRG.58424	Pappa	GO:0046872(metal ion binding);GO:0005576(extracellular region);GO:0006508(proteolysis);GO:0004222(metalloendopeptidase activity);GO:0004175(endopeptidase activity);GO:0008237(metallopeptidase activity);GO:0005615(extracellular space);GO:0007565(female pregnancy);GO:0008233(peptidase activity);GO:0032354(response to follicle-stimulating hormone);GO:0051384(response to glucocorticoid)	NA	NA	NA	pregnancy-associated plasma protein A [Source:MGI Symbol;Acc:MGI:97479]	1.62	0.7	0.05	0.78	up	no
circRNA2246	4.49518	1.92919	up	1.22038	0.0124942	0.129968	yes	chr1	125976926	125981697	-	2	circRNA	-	ENSMUST00000161954	Nckap5	mRNA	chr1:125915021-125976925|chr1:125981697-126014570	NCK-associated protein 5 [Source:MGI Symbol;Acc:MGI:2686394]	GO:0005575(cellular_component);GO:0008150(biological_process);GO:0003674(molecular_function)	NA	7308	0	chr1	-	125913620	126492927	ENSMUST00000161954	15	7090	MSTRG.3909	Nckap5	GO:0005575(cellular_component);GO:0008150(biological_process);GO:0003674(molecular_function)	NA	NA	NA	NCK-associated protein 5 [Source:MGI Symbol;Acc:MGI:2686394]	1.06	0.09	0.77	0.88	up	no
circRNA2251	2.88297	0.648751	up	2.15182	0.0038451	0.084897	yes	chr1	136196268	136208909	-	10	circRNA	-	ENSMUST00000168561	Mroh3	mRNA	chr1:136192250-136196267|chr1:136208909-136211288	maestro heat-like repeat family member 3 [Source:MGI Symbol;Acc:MGI:1923672]	NA	NA	8721	0	chr1	-	136181786	136211403	ENSMUST00000168561	22	2705	MSTRG.3464	Mroh3	NA	NA	NA	NA	maestro heat-like repeat family member 3 [Source:MGI Symbol;Acc:MGI:1923672]	1.01	0.01	0.31	0.78	up	no
circRNA2305	33.8435	16.8288	up	1.00795	0.0238159	0.163042	yes	chr9	3579518	3635157	+	3	circRNA	-	ENSMUST00000115733	Gucy1a2	mRNA	chr9:3533099-3579517|chr9:3635157-3759395	guanylate cyclase 1, soluble, alpha 2 [Source:MGI Symbol;Acc:MGI:2660877]	GO:0020037(heme binding);GO:0000166(nucleotide binding);GO:0005886(plasma membrane);GO:0035556(intracellular signal transduction);GO:0004383(guanylate cyclase activity);GO:0006182(cGMP biosynthetic process);GO:0007165(signal transduction);GO:0008074(guanylate cyclase complex, soluble);GO:0030828(positive regulation of cGMP biosynthetic process);GO:0005515(protein binding)	NA	178973	0	chr9	+	3532778	3894736	ENSMUST00000115733	8	2243	MSTRG.83895	Gucy1a2	GO:0020037(heme binding);GO:0000166(nucleotide binding);GO:0005886(plasma membrane);GO:0035556(intracellular signal transduction);GO:0004383(guanylate cyclase activity);GO:0006182(cGMP biosynthetic process);GO:0007165(signal transduction);GO:0008074(guanylate cyclase complex, soluble);GO:0030828(positive regulation of cGMP biosynthetic process);GO:0005515(protein binding)	NA	K12318	EC:4.6.1.2	guanylate cyclase 1, soluble, alpha 2 [Source:MGI Symbol;Acc:MGI:2660877]	1.38	0.47	0.04	0.78	up	no
circRNA2306	22.0338	10.9369	up	1.01051	0.000327849	0.0419161	yes	chr9	3759396	3797381	+	2	circRNA	-	ENSMUST00000115733	Gucy1a2	mRNA	chr9:3635157-3759395|chr9:3797381-3865357	guanylate cyclase 1, soluble, alpha 2 [Source:MGI Symbol;Acc:MGI:2660877]	GO:0020037(heme binding);GO:0000166(nucleotide binding);GO:0005886(plasma membrane);GO:0035556(intracellular signal transduction);GO:0004383(guanylate cyclase activity);GO:0006182(cGMP biosynthetic process);GO:0007165(signal transduction);GO:0008074(guanylate cyclase complex, soluble);GO:0030828(positive regulation of cGMP biosynthetic process);GO:0005515(protein binding)	NA	178973	0	chr9	+	3532778	3894736	ENSMUST00000115733	8	2243	MSTRG.83895	Gucy1a2	GO:0020037(heme binding);GO:0000166(nucleotide binding);GO:0005886(plasma membrane);GO:0035556(intracellular signal transduction);GO:0004383(guanylate cyclase activity);GO:0006182(cGMP biosynthetic process);GO:0007165(signal transduction);GO:0008074(guanylate cyclase complex, soluble);GO:0030828(positive regulation of cGMP biosynthetic process);GO:0005515(protein binding)	NA	K12318	EC:4.6.1.2	guanylate cyclase 1, soluble, alpha 2 [Source:MGI Symbol;Acc:MGI:2660877]	1.38	0.47	0.04	0.78	up	no
circRNA2483	2.57072	0.687415	up	1.90292	0.0161256	0.142486	yes	chr11	87388248	87397757	-	5	circRNA	-	ENSMUST00000153073	Rad51c	mRNA	chr11:87380892-87388247|chr11:87397757-87401389	RAD51 paralog C [Source:MGI Symbol;Acc:MGI:2150020]	GO:0005634(nucleus);GO:0005524(ATP binding);GO:0005515(protein binding);GO:0048471(perinuclear region of cytoplasm);GO:0005737(cytoplasm);GO:0005654(nucleoplasm);GO:0006281(DNA repair);GO:0005739(mitochondrion);GO:0008094(DNA-dependent ATPase activity);GO:0007283(spermatogenesis);GO:0007141(male meiosis I);GO:0006310(DNA recombination);GO:0003697(single-stranded DNA binding);GO:0000794(condensed …	NA	30199	0	chr11	-	87378591	87404506	ENSMUST00000153073	10	2061	MSTRG.14457	Rad51c	GO:0005634(nucleus);GO:0005524(ATP binding);GO:0005515(protein binding);GO:0048471(perinuclear region of cytoplasm);GO:0005737(cytoplasm);GO:0005654(nucleoplasm);GO:0006281(DNA repair);GO:0005739(mitochondrion);GO:0008094(DNA-dependent ATPase activity);GO:0007283(spermatogenesis);GO:0007141(male meiosis I);GO:0006310(DNA recombination);GO:0003697(single-stranded DNA binding);GO:0000794(condensed …	NA	K10870	NA	RAD51 paralog C [Source:MGI Symbol;Acc:MGI:2150020]	0.87	-0.2	0.54	0.78	down	no
circRNA2486	38.7271	15.1162	up	1.35725	0.000135976	0.0419161	yes	chr11	100907991	100911384	-	3	circRNA	-	ENSMUST00000103114	Stat3	mRNA	chr11:100905928-100907990|chr11:100911384-100939255	signal transducer and activator of transcription 3 [Source:MGI Symbol;Acc:MGI:103038]	GO:0006355(regulation of transcription, DNA-templated);GO:0003677(DNA binding);GO:0005634(nucleus);GO:0005515(protein binding);GO:0045944(positive regulation of transcription from RNA polymerase II promoter);GO:0005886(plasma membrane);GO:0005737(cytoplasm);GO:0003700(transcription factor activity, sequence-specific DNA binding);GO:0043066(negative regulation of apoptotic process);GO:0005654(nucl…	04062(Chemokine signaling pathway);04630(Jak-STAT signaling pathway);04920(Adipocytokine signaling pathway);05200(Pathways in cancer);05212(Pancreatic cancer);05221(Acute myeloid leukemia)	31862	0	chr11	-	100885098	100939404	ENSMUST00000103114	24	6042	MSTRG.15074	Stat3	GO:0006355(regulation of transcription, DNA-templated);GO:0003677(DNA binding);GO:0005634(nucleus);GO:0005515(protein binding);GO:0045944(positive regulation of transcription from RNA polymerase II promoter);GO:0005886(plasma membrane);GO:0005737(cytoplasm);GO:0003700(transcription factor activity, sequence-specific DNA binding);GO:0043066(negative regulation of apoptotic process);GO:0005654(nucl…	04062(Chemokine signaling pathway);04630(Jak-STAT signaling pathway);04920(Adipocytokine signaling pathway);05200(Pathways in cancer);05212(Pancreatic cancer);05221(Acute myeloid leukemia)	K04692	NA	signal transducer and activator of transcription 3 [Source:MGI Symbol;Acc:MGI:103038]	1.19	0.25	0.64	0.8	up	no
circRNA2622	1.98965	0.947913	up	1.06969	0.0379738	0.196025	yes	chr14	47016277	47016795	+	1	circRNA	-	ENSMUST00000022386	Samd4	mRNA	chr14:46885016-47016276|chr14:47016795-47052849	sterile alpha motif domain containing 4 [Source:MGI Symbol;Acc:MGI:1921730]	GO:0006355(regulation of transcription, DNA-templated);GO:0030425(dendrite);GO:0045202(synapse);GO:0044822(poly(A) RNA binding);GO:0030054(cell junction);GO:0000932(cytoplasmic mRNA processing body);GO:0017148(negative regulation of translation);GO:0030371(translation repressor activity);GO:0045727(positive regulation of translation);GO:0003729(mRNA binding);GO:0043488(regulation of mRNA stabilit…	NA	51290	0	chr14	+	46882854	47103150	ENSMUST00000022386	13	4564	MSTRG.25607	Samd4	GO:0006355(regulation of transcription, DNA-templated);GO:0030425(dendrite);GO:0045202(synapse);GO:0044822(poly(A) RNA binding);GO:0030054(cell junction);GO:0000932(cytoplasmic mRNA processing body);GO:0017148(negative regulation of translation);GO:0030371(translation repressor activity);GO:0045727(positive regulation of translation);GO:0003729(mRNA binding);GO:0043488(regulation of mRNA stabilit…	NA	NA	NA	sterile alpha motif domain containing 4 [Source:MGI Symbol;Acc:MGI:1921730]	1.27	0.34	0.47	0.78	up	no
circRNA2658	3.09501	1.22147	up	1.34133	0.0131635	0.132777	yes	chr8	16157064	16190092	-	4	circRNA	-	ENSMUST00000082104	Csmd1	mRNA	chr8:16127297-16157063|chr8:16190092-16196079	CUB and Sushi multiple domains 1 [Source:MGI Symbol;Acc:MGI:2137383]	GO:0016021(integral component of membrane);GO:0005575(cellular_component);GO:0003674(molecular_function);GO:0042593(glucose homeostasis);GO:0001964(startle response)	NA	169681	0	chr8	-	15892537	17535281	ENSMUST00000082104	70	14182	MSTRG.80456	Csmd1	GO:0016021(integral component of membrane);GO:0005575(cellular_component);GO:0003674(molecular_function);GO:0042593(glucose homeostasis);GO:0001964(startle response)	NA	NA	NA	CUB and Sushi multiple domains 1 [Source:MGI Symbol;Acc:MGI:2137383]	1.42	0.5	0	0.36	up	no
circRNA267	4338.39	256.146	up	4.08212	0.010247	0.120432	yes	chr5	104437655	104439546	+	3	circRNA	-	ENSMUST00000086833	Spp1	mRNA	chr5:104436903-104437654|chr5:104439546-104440228	secreted phosphoprotein 1 [Source:MGI Symbol;Acc:MGI:98389]	GO:0033280(response to vitamin D);GO:0070062(extracellular exosome);GO:0005515(protein binding);GO:0005615(extracellular space);GO:0006954(inflammatory response);GO:0007155(cell adhesion);GO:0030154(cell differentiation);GO:0048545(response to steroid hormone);GO:0001649(osteoblast differentiation);GO:0048471(perinuclear region of cytoplasm);GO:0010033(response to organic substance);GO:0042995(ce…	04510(Focal adhesion);04512(ECM-receptor interaction);04620(Toll-like receptor signaling pathway)	133408	0	chr5	+	104435118	104441048	ENSMUST00000086833	8	1411	MSTRG.65324	Spp1	GO:0033280(response to vitamin D);GO:0070062(extracellular exosome);GO:0005515(protein binding);GO:0005615(extracellular space);GO:0006954(inflammatory response);GO:0007155(cell adhesion);GO:0030154(cell differentiation);GO:0048545(response to steroid hormone);GO:0001649(osteoblast differentiation);GO:0048471(perinuclear region of cytoplasm);GO:0010033(response to organic substance);GO:0042995(ce…	04510(Focal adhesion);04512(ECM-receptor interaction);04620(Toll-like receptor signaling pathway)	K06250	NA	secreted phosphoprotein 1 [Source:MGI Symbol;Acc:MGI:98389]	9.04	3.18	0.06	0.78	up	no
circRNA2674	6.56688	2.91052	up	1.17393	0.0215986	0.159999	yes	chr8	105945135	105946040	-	4	circRNA	-	ENSMUST00000116429	Slc12a4	mRNA	chr8:105944706-105945134|chr8:105946040-105946690	solute carrier family 12, member 4 [Source:MGI Symbol;Acc:MGI:1309465]	GO:0016021(integral component of membrane);GO:0071805(potassium ion transmembrane transport);GO:0005765(lysosomal membrane);GO:0019901(protein kinase binding);GO:0007268(chemical synaptic transmission);GO:1902476(chloride transmembrane transport);GO:0015379(potassium:chloride symporter activity);GO:0022820(potassium ion symporter activity)	NA	176606	0	chr8	-	105943590	105966044	ENSMUST00000116429	24	3755	MSTRG.83045	Slc12a4	GO:0016021(integral component of membrane);GO:0071805(potassium ion transmembrane transport);GO:0005765(lysosomal membrane);GO:0019901(protein kinase binding);GO:0007268(chemical synaptic transmission);GO:1902476(chloride transmembrane transport);GO:0015379(potassium:chloride symporter activity);GO:0022820(potassium ion symporter activity)	NA	NA	NA	solute carrier family 12, member 4 [Source:MGI Symbol;Acc:MGI:1309465]	2.45	1.3	0.14	0.78	up	no
circRNA2816	2.24416	0.783205	up	1.51872	0.000971899	0.0500057	yes	chr4	48604581	48617331	+	4	circRNA	-	ENSMUST00000030032	Tmeff1	mRNA	chr4:48585641-48604580|chr4:48617331-48636839	transmembrane protein with EGF-like and two follistatin-like domains 1 [Source:MGI Symbol;Acc:MGI:1926810]	GO:0016021(integral component of membrane);GO:0005886(plasma membrane);GO:0007275(multicellular organism development)	NA	116525	0	chr4	+	48585174	48663131	ENSMUST00000030032	10	2461	MSTRG.57857	Tmeff1	GO:0016021(integral component of membrane);GO:0005886(plasma membrane);GO:0007275(multicellular organism development)	NA	NA	NA	transmembrane protein with EGF-like and two follistatin-like domains 1 [Source:MGI Symbol;Acc:MGI:1926810]	1.03	0.04	0.41	0.78	up	no
circRNA2826	21.2831	7.33774	up	1.5363	0.01308	0.132773	yes	chr4	83535790	83554884	+	4	circRNA	-	ENSMUST00000053414	Ccdc171	mRNA	chr4:83525770-83535789|chr4:83554884-83557898	coiled-coil domain containing 171 [Source:MGI Symbol;Acc:MGI:1922152]	GO:0005575(cellular_component);GO:0008150(biological_process);GO:0003674(molecular_function)	NA	118127	0	chr4	+	83525545	83864670	ENSMUST00000053414	26	4525	MSTRG.58665	Ccdc171	GO:0005575(cellular_component);GO:0008150(biological_process);GO:0003674(molecular_function)	NA	NA	NA	coiled-coil domain containing 171 [Source:MGI Symbol;Acc:MGI:1922152]	0.72	-0.47	0.06	0.78	down	no
circRNA3118	28.7214	8.41986	up	1.77026	0.00257814	0.0735071	yes	chr13	5864768	5866762	+	2	circRNA	-	ENSMUST00000000080	Klf6	mRNA	chr13:5861842-5864767|chr13:5866762-5867231	Kruppel-like factor 6 [Source:MGI Symbol;Acc:MGI:1346318]	GO:0005515(protein binding)	NA	41915	0	chr13	+	5861489	5870393	ENSMUST00000000080	4	4217	MSTRG.20314	Klf6	GO:0005515(protein binding)	NA	NA	NA	Kruppel-like factor 6 [Source:MGI Symbol;Acc:MGI:1346318]	2.36	1.24	0.25	0.78	up	no
circRNA3230	50.697	14.4581	up	1.81002	0.023896	0.163042	yes	chr10	21996979	21997437	+	2	circRNA	-	ENSMUST00000120509	Sgk1	mRNA	chr10:21996671-21996978|chr10:21997437-21997897	serum/glucocorticoid regulated kinase 1 [Source:MGI Symbol;Acc:MGI:1340062]	GO:0005634(nucleus);GO:0005524(ATP binding);GO:0005515(protein binding);GO:0005886(plasma membrane);GO:0005737(cytoplasm);GO:0004674(protein serine/threonine kinase activity);GO:0006468(protein phosphorylation);GO:0004672(protein kinase activity);GO:0005789(endoplasmic reticulum membrane);GO:0035556(intracellular signal transduction);GO:0005654(nucleoplasm);GO:0042981(regulation of apoptotic proc…	04960(Aldosterone-regulated sodium reabsorption)	14649	0	chr10	+	21882184	21999893	ENSMUST00000120509	14	3096	MSTRG.6820	Sgk1	GO:0005634(nucleus);GO:0005524(ATP binding);GO:0005515(protein binding);GO:0005886(plasma membrane);GO:0005737(cytoplasm);GO:0004674(protein serine/threonine kinase activity);GO:0006468(protein phosphorylation);GO:0004672(protein kinase activity);GO:0005789(endoplasmic reticulum membrane);GO:0035556(intracellular signal transduction);GO:0005654(nucleoplasm);GO:0042981(regulation of apoptotic proc…	04960(Aldosterone-regulated sodium reabsorption)	K13302	EC:2.7.11.1	serum/glucocorticoid regulated kinase 1 [Source:MGI Symbol;Acc:MGI:1340062]	1.02	0.03	0.89	0.95	up	no
circRNA3339	7.32264	3.58755	up	1.02936	0.0103035	0.120593	yes	chr14	40840225	40874239	-	5	circRNA	-	ENSMUST00000096000	Sh2d4b	mRNA	chr14:40820835-40840224|chr14:40874239-40892781	SH2 domain containing 4B [Source:MGI Symbol;Acc:MGI:1925182]	GO:0005575(cellular_component);GO:0008150(biological_process);GO:0003674(molecular_function)	NA	50799	0	chr14	-	40815868	40893266	ENSMUST00000096000	8	1597	MSTRG.25338	Sh2d4b	GO:0005575(cellular_component);GO:0008150(biological_process);GO:0003674(molecular_function)	NA	NA	NA	SH2 domain containing 4B [Source:MGI Symbol;Acc:MGI:1925182]	1.29	0.37	0.08	0.78	up	no
circRNA3570	38.3566	11.8322	up	1.69676	0.00551085	0.0937684	yes	chr3	19964280	19989218	+	17	circRNA	-	ENSMUST00000091309	Cp	mRNA	chr3:19957429-19964279|chr3:19989218-19992508	ceruloplasmin [Source:MGI Symbol;Acc:MGI:88476]	GO:0005615(extracellular space);GO:0055114(oxidation-reduction process);GO:0070062(extracellular exosome);GO:0005765(lysosomal membrane);GO:0006879(cellular iron ion homeostasis);GO:0072562(blood microparticle);GO:0051087(chaperone binding);GO:0005507(copper ion binding);GO:0006825(copper ion transport);GO:0004322(ferroxidase activity)	00860(Porphyrin and chlorophyll metabolism)	102759	0	chr3	+	19957054	19993138	ENSMUST00000091309	19	4029	MSTRG.51231	Cp	GO:0005615(extracellular space);GO:0055114(oxidation-reduction process);GO:0070062(extracellular exosome);GO:0005765(lysosomal membrane);GO:0006879(cellular iron ion homeostasis);GO:0072562(blood microparticle);GO:0051087(chaperone binding);GO:0005507(copper ion binding);GO:0006825(copper ion transport);GO:0004322(ferroxidase activity)	00860(Porphyrin and chlorophyll metabolism)	K13624	EC:1.16.3.1	ceruloplasmin [Source:MGI Symbol;Acc:MGI:88476]	1.57	0.65	0.17	0.78	up	no
circRNA4247	2.22907	0.42065	up	2.40575	0.00332303	0.083025	yes	chr18	60629452	60630085	-	1	circRNA	-	ENSMUST00000143275	Synpo	mRNA	chr18:60604490-60629451|chr18:60630085-60648195	synaptopodin [Source:MGI Symbol;Acc:MGI:1099446]	GO:0005634(nucleus);GO:0030425(dendrite);GO:0043197(dendritic spine);GO:0030018(Z disc);GO:0015629(actin cytoskeleton);GO:0005923(bicellular tight junction);GO:0014069(postsynaptic density);GO:0045211(postsynaptic membrane);GO:0003779(actin binding);GO:0043204(perikaryon);GO:0030865(cortical cytoskeleton organization);GO:0032233(positive regulation of actin filament bundle assembly);GO:0005515(pr…	NA	79523	0	chr18	-	60600209	60648319	ENSMUST00000143275	3	5040	MSTRG.40721	Synpo	GO:0005634(nucleus);GO:0030425(dendrite);GO:0043197(dendritic spine);GO:0030018(Z disc);GO:0015629(actin cytoskeleton);GO:0005923(bicellular tight junction);GO:0014069(postsynaptic density);GO:0045211(postsynaptic membrane);GO:0003779(actin binding);GO:0043204(perikaryon);GO:0030865(cortical cytoskeleton organization);GO:0032233(positive regulation of actin filament bundle assembly);GO:0005515(pr…	NA	NA	NA	synaptopodin [Source:MGI Symbol;Acc:MGI:1099446]	1.53	0.62	0.05	0.78	up	no
circRNA4442	106.412	51.2245	up	1.05475	0.00508393	0.0919986	yes	chr10	122782183	122920845	+	8	circRNA	-	ENSMUST00000067918	Ppm1h	mRNA	chr10:122679430-122782182|chr10:122920845-122941224	protein phosphatase 1H (PP2C domain containing) [Source:MGI Symbol;Acc:MGI:2442087]	GO:0005634(nucleus);GO:0005737(cytoplasm);GO:0004721(phosphoprotein phosphatase activity);GO:0006470(protein dephosphorylation);GO:0004722(protein serine/threonine phosphatase activity)	NA	21084	0	chr10	+	122678782	122945795	ENSMUST00000067918	10	6369	MSTRG.10198	Ppm1h	GO:0005634(nucleus);GO:0005737(cytoplasm);GO:0004721(phosphoprotein phosphatase activity);GO:0006470(protein dephosphorylation);GO:0004722(protein serine/threonine phosphatase activity)	NA	NA	NA	protein phosphatase 1H (PP2C domain containing) [Source:MGI Symbol;Acc:MGI:2442087]	4.68	2.23	0.26	0.78	up	no
circRNA4443	95.2861	46.7985	up	1.0258	0.00855419	0.113378	yes	chr10	122802235	122920845	+	7	circRNA	-	ENSMUST00000067918	Ppm1h	mRNA	chr10:122782345-122802234|chr10:122920845-122941224	protein phosphatase 1H (PP2C domain containing) [Source:MGI Symbol;Acc:MGI:2442087]	GO:0005634(nucleus);GO:0005737(cytoplasm);GO:0004721(phosphoprotein phosphatase activity);GO:0006470(protein dephosphorylation);GO:0004722(protein serine/threonine phosphatase activity)	NA	21084	0	chr10	+	122678782	122945795	ENSMUST00000067918	10	6369	MSTRG.10198	Ppm1h	GO:0005634(nucleus);GO:0005737(cytoplasm);GO:0004721(phosphoprotein phosphatase activity);GO:0006470(protein dephosphorylation);GO:0004722(protein serine/threonine phosphatase activity)	NA	NA	NA	protein phosphatase 1H (PP2C domain containing) [Source:MGI Symbol;Acc:MGI:2442087]	4.68	2.23	0.26	0.78	up	no
circRNA460	5.34572	1.87729	up	1.50973	0.00402544	0.0860228	yes	chr3	95501347	95507018	+	5	circRNA	-	ENSMUST00000015664	Ctsk	mRNA	chr3:95500954-95501346|chr3:95507018-95508822	cathepsin K [Source:MGI Symbol;Acc:MGI:107823]	GO:0005615(extracellular space);GO:0004197(cysteine-type endopeptidase activity);GO:0005764(lysosome);GO:1903146(regulation of mitophagy);GO:1903955(positive regulation of protein targeting to mitochondrion);GO:0051603(proteolysis involved in cellular protein catabolic process);GO:0005518(collagen binding);GO:0001968(fibronectin binding);GO:0030574(collagen catabolic process);GO:0043394(proteogly…	04142(Lysosome);04620(Toll-like receptor signaling pathway)	108658	0	chr3	+	95499256	95509362	ENSMUST00000015664	8	1512	MSTRG.54120	Ctsk	GO:0005615(extracellular space);GO:0004197(cysteine-type endopeptidase activity);GO:0005764(lysosome);GO:1903146(regulation of mitophagy);GO:1903955(positive regulation of protein targeting to mitochondrion);GO:0051603(proteolysis involved in cellular protein catabolic process);GO:0005518(collagen binding);GO:0001968(fibronectin binding);GO:0030574(collagen catabolic process);GO:0043394(proteogly…	04142(Lysosome);04620(Toll-like receptor signaling pathway)	K01371	EC:3.4.22.38	cathepsin K [Source:MGI Symbol;Acc:MGI:107823]	0.93	-0.11	0.64	0.8	down	no
circRNA589	20.9376	8.69758	up	1.26741	0.00197557	0.065016	yes	chr2	105393589	105393767	-	1	circRNA	-	ENSMUST00000006128	Rcn1	mRNA	chr2:105392030-105393588|chr2:105393767-105394678	reticulocalbin 1 [Source:MGI Symbol;Acc:MGI:104559]	GO:0005509(calcium ion binding);GO:0005783(endoplasmic reticulum);GO:0001701(in utero embryonic development);GO:0043010(camera-type eye development);GO:0005788(endoplasmic reticulum lumen);GO:0005515(protein binding)	NA	94953	0	chr2	-	105386291	105399319	ENSMUST00000006128	6	2720	MSTRG.47955	Rcn1	GO:0005509(calcium ion binding);GO:0005783(endoplasmic reticulum);GO:0001701(in utero embryonic development);GO:0043010(camera-type eye development);GO:0005788(endoplasmic reticulum lumen);GO:0005515(protein binding)	NA	NA	NA	reticulocalbin 1 [Source:MGI Symbol;Acc:MGI:104559]	1.53	0.62	0.29	0.78	up	no
circRNA779	1.80934	0.287483	up	2.65391	0.00809709	0.112442	yes	chr1	93042085	93046770	-	5	circRNA	-	ENSMUST00000171796	Kif1a	mRNA	chr1:93041692-93042084|chr1:93046770-93052423	kinesin family member 1A [Source:MGI Symbol;Acc:MGI:108391]	GO:0030424(axon)	NA	6230	0	chr1	-	93015464	93101822	ENSMUST00000171796	48	8206	MSTRG.2604	Kif1a	GO:0030424(axon)	NA	NA	NA	kinesin family member 1A [Source:MGI Symbol;Acc:MGI:108391]	1.77	0.82	0	0.17	up	no
circRNA796	152.17	72.5936	up	1.06777	0.00103724	0.05138	yes	chr1	140102708	140108671	-	3	circRNA	-	ENSMUST00000111976	Cfh	mRNA	chr1:140102546-140102707|chr1:140108671-140108757	complement component factor h [Source:MGI Symbol;Acc:MGI:88385]	GO:0070062(extracellular exosome);GO:0008201(heparin binding);GO:0072562(blood microparticle);GO:0043395(heparan sulfate proteoglycan binding);GO:0030449(regulation of complement activation);GO:0006957(complement activation, alternative pathway);GO:0001851(complement component C3b binding)	04610(Complement and coagulation cascades)	9044	0	chr1	-	140085855	140183411	ENSMUST00000111976	22	4365	MSTRG.3707	Cfh	GO:0070062(extracellular exosome);GO:0008201(heparin binding);GO:0072562(blood microparticle);GO:0043395(heparan sulfate proteoglycan binding);GO:0030449(regulation of complement activation);GO:0006957(complement activation, alternative pathway);GO:0001851(complement component C3b binding)	04610(Complement and coagulation cascades)	K04004	NA	complement component factor h [Source:MGI Symbol;Acc:MGI:88385]	1.23	0.3	0.64	0.8	up	no
circRNA814	50.1133	19.5758	up	1.35612	9.7392e-05	0.0419161	yes	chr1	172199111	172199266	-	1	circRNA	-	ENSMUST00000013842	Pea15a	mRNA	chr1:172198690-172199110|chr1:172199266-172200407	phosphoprotein enriched in astrocytes 15A [Source:MGI Symbol;Acc:MGI:104799]	GO:0005737(cytoplasm);GO:0035556(intracellular signal transduction);GO:0006915(apoptotic process);GO:1902042(negative regulation of extrinsic apoptotic signaling pathway via death domain receptors);GO:0005080(protein kinase C binding);GO:0005875(microtubule associated complex);GO:0008643(carbohydrate transport);GO:0000077(DNA damage checkpoint);GO:1902043(positive regulation of extrinsic apoptoti…	NA	11396	0	chr1	-	172196728	172206804	ENSMUST00000013842	4	2501	MSTRG.5033	Pea15a	GO:0005737(cytoplasm);GO:0035556(intracellular signal transduction);GO:0006915(apoptotic process);GO:1902042(negative regulation of extrinsic apoptotic signaling pathway via death domain receptors);GO:0005080(protein kinase C binding);GO:0005875(microtubule associated complex);GO:0008643(carbohydrate transport);GO:0000077(DNA damage checkpoint);GO:1902043(positive regulation of extrinsic apoptoti…	NA	NA	NA	phosphoprotein enriched in astrocytes 15A [Source:MGI Symbol;Acc:MGI:104799]	1.15	0.2	0.65	0.8	up	no
circRNA818	2.89906	0.902093	up	1.68423	0.000185841	0.0419161	yes	chr1	178678826	178679359	+	1	circRNA	-	ENSMUST00000193931	Kif26b	mRNA	chr1:178530790-178678825|chr1:178679359-178715802	kinesin family member 26B [Source:MGI Symbol;Acc:MGI:2447076]	GO:0005524(ATP binding);GO:0005515(protein binding);GO:0005737(cytoplasm);GO:0030010(establishment of cell polarity);GO:0005874(microtubule);GO:0008017(microtubule binding);GO:0022409(positive regulation of cell-cell adhesion);GO:0005871(kinesin complex);GO:0008574(ATP-dependent microtubule motor activity, plus-end-directed);GO:0030705(cytoskeleton-dependent intracellular transport);GO:0007411(ax…	NA	12000	0	chr1	+	178529125	178716500	ENSMUST00000193931	4	2135	MSTRG.5363	Kif26b	GO:0005524(ATP binding);GO:0005515(protein binding);GO:0005737(cytoplasm);GO:0030010(establishment of cell polarity);GO:0005874(microtubule);GO:0008017(microtubule binding);GO:0022409(positive regulation of cell-cell adhesion);GO:0005871(kinesin complex);GO:0008574(ATP-dependent microtubule motor activity, plus-end-directed);GO:0030705(cytoskeleton-dependent intracellular transport);GO:0007411(ax…	NA	NA	NA	kinesin family member 26B [Source:MGI Symbol;Acc:MGI:2447076]	1.06	0.09	0.29	0.78	up	no
circRNA99	546.925	218.99	up	1.32048	0.000816875	0.0500057	yes	chr6	24117925	24137185	-	5	circRNA	-	ENSMUST00000031713	Slc13a1	mRNA	chr6:24108263-24117924|chr6:24137185-24150709	solute carrier family 13 (sodium/sulfate symporters), member 1 [Source:MGI Symbol;Acc:MGI:1859937]	GO:0005887(integral component of plasma membrane);GO:0035725(sodium ion transmembrane transport);GO:0008271(secondary active sulfate transmembrane transporter activity);GO:0008272(sulfate transport);GO:1902358(sulfate transmembrane transport);GO:0015382(sodium:sulfate symporter activity);GO:0006814(sodium ion transport)	NA	140882	0	chr6	-	24088283	24168092	ENSMUST00000031713	15	2495	MSTRG.68601	Slc13a1	GO:0005887(integral component of plasma membrane);GO:0035725(sodium ion transmembrane transport);GO:0008271(secondary active sulfate transmembrane transporter activity);GO:0008272(sulfate transport);GO:1902358(sulfate transmembrane transport);GO:0015382(sodium:sulfate symporter activity);GO:0006814(sodium ion transport)	NA	NA	NA	solute carrier family 13 (sodium/sulfate symporters), member 1 [Source:MGI Symbol;Acc:MGI:1859937]	0.95	-0.07	0.94	0.97	down	no
circRNA1528	3.41132	1.15126	up	1.56712	0.00347084	0.083025	yes	chr15	62107148	62107465	+	1	circRNA	lincRNA	ENSMUST00000182956	Pvt1	lncRNA	chr15:62038201-62107147|chr15:62107465-62175466	plasmacytoma variant translocation 1 [Source:MGI Symbol;Acc:MGI:97824]	NA	NA	58064	0	chr15	+	62037986	62249528	ENSMUST00000182956	7	1342	MSTRG.29731	Pvt1						0.94	-0.08	0.74	0.86	down	no
circRNA2928	1.95471	0.95088	up	1.03962	0.0372644	0.194616	yes	chr2	74683903	74684357	+	1	circRNA	processed_transcript	ENSMUST00000136302	Gm28309	lncRNA	chr2:74683509-74683902|chr2:74684357-74694090	predicted gene 28309 [Source:MGI Symbol;Acc:MGI:5579015]	NA	NA	92629	0	chr2	+	74683446	74694194	ENSMUST00000136302	3	623	MSTRG.47128	Gm28309						0.97	-0.05	0.32	0.78	down	no
ciRNA1	0.800811	0.36209	up	1.14511	0.168311	0.394059	no	chr7	15920574	15922251	-	1	ciRNA	-	ENSMUST00000044355	Sepw1	mRNA	chr7:15920473-15922251	selenoprotein W, muscle 1 [Source:MGI Symbol;Acc:MGI:1100878]	GO:0055114(oxidation-reduction process);GO:0005886(plasma membrane);GO:0005737(cytoplasm);GO:0016491(oxidoreductase activity);GO:0098869(cellular oxidant detoxification);GO:0016209(antioxidant activity)	NA	153791	0	chr7	-	15917208	15922402	ENSMUST00000044355	6	736	MSTRG.74096	Sepw1	GO:0055114(oxidation-reduction process);GO:0005886(plasma membrane);GO:0005737(cytoplasm);GO:0016491(oxidoreductase activity);GO:0098869(cellular oxidant detoxification);GO:0016209(antioxidant activity)	NA	NA	NA	selenoprotein W, muscle 1 [Source:MGI Symbol;Acc:MGI:1100878]	2.56	1.35	0.21	0.78	up	no
ciRNA102	4.67886	3.50959	up	0.414857	0.305439	0.536403	no	chr13	24803510	24803706	+	1	ciRNA	-	ENSMUST00000019276	BC005537	mRNA	chr13:24803509-24804781	cDNA sequence BC005537 [Source:MGI Symbol;Acc:MGI:2441726]	GO:0008150(biological_process);GO:0003674(molecular_function);GO:0005622(intracellular)	NA	43236	0	chr13	+	24801657	24814013	ENSMUST00000019276	5	3665	MSTRG.21113	BC005537	GO:0008150(biological_process);GO:0003674(molecular_function);GO:0005622(intracellular)	NA	NA	NA	cDNA sequence BC005537 [Source:MGI Symbol;Acc:MGI:2441726]	1.71	0.77	0.32	0.78	up	no
ciRNA106	1.77766	1.49835	up	0.246604	0.0917223	0.289264	no	chr12	69818814	69822802	-	1	ciRNA	-	ENSMUST00000171211	Map4k5	mRNA	chr12:69818501-69822802	mitogen-activated protein kinase kinase kinase kinase 5 [Source:MGI Symbol;Acc:MGI:1925503]	GO:0005524(ATP binding);GO:0005737(cytoplasm);GO:0004674(protein serine/threonine kinase activity);GO:0006468(protein phosphorylation);GO:0035556(intracellular signal transduction);GO:0000165(MAPK cascade);GO:0004702(receptor signaling protein serine/threonine kinase activity);GO:0000185(activation of MAPKKK activity);GO:0008349(MAP kinase kinase kinase kinase activity)	NA	37675	0	chr12	-	69803759	69893103	ENSMUST00000171211	30	4334	MSTRG.17988	Map4k5	GO:0005524(ATP binding);GO:0005737(cytoplasm);GO:0004674(protein serine/threonine kinase activity);GO:0006468(protein phosphorylation);GO:0035556(intracellular signal transduction);GO:0000165(MAPK cascade);GO:0004702(receptor signaling protein serine/threonine kinase activity);GO:0000185(activation of MAPKKK activity);GO:0008349(MAP kinase kinase kinase kinase activity)	NA	NA	NA	mitogen-activated protein kinase kinase kinase kinase 5 [Source:MGI Symbol;Acc:MGI:1925503]	1.03	0.04	0.61	0.78	up	no
ciRNA107	2.16347	1.91185	up	0.178375	0.56977	0.737649	no	chr12	85128442	85129791	+	1	ciRNA	-	ENSMUST00000053811	Dlst	mRNA	chr12:85128441-85129791	dihydrolipoamide S-succinyltransferase (E2 component of 2-oxo-glutarate complex) [Source:MGI Symbol;Acc:MGI:1926170]	GO:0005634(nucleus);GO:0016020(membrane);GO:0070062(extracellular exosome);GO:0005739(mitochondrion);GO:0006099(tricarboxylic acid cycle);GO:0043209(myelin sheath);GO:0033512(L-lysine catabolic process to acetyl-CoA via saccharopine);GO:0004149(dihydrolipoyllysine-residue succinyltransferase activity)	00020(Citrate cycle (TCA cycle));00310(Lysine degradation)	39034	0	chr12	+	85110833	85134091	ENSMUST00000053811	15	2767	MSTRG.18817	Dlst	GO:0005634(nucleus);GO:0016020(membrane);GO:0070062(extracellular exosome);GO:0005739(mitochondrion);GO:0006099(tricarboxylic acid cycle);GO:0043209(myelin sheath);GO:0033512(L-lysine catabolic process to acetyl-CoA via saccharopine);GO:0004149(dihydrolipoyllysine-residue succinyltransferase activity)	00020(Citrate cycle (TCA cycle));00310(Lysine degradation)	K00658	EC:2.3.1.61	dihydrolipoamide S-succinyltransferase (E2 component of 2-oxo-glutarate complex) [Source:MGI Symbol;Acc:MGI:1926170]	0.97	-0.05	0.49	0.78	down	no
ciRNA108	2.62672	2.16209	up	0.280841	0.490925	0.682784	no	chr11	21312328	21312850	+	1	ciRNA	-	ENSMUST00000109578	Vps54	mRNA	chr11:21312327-21312850	VPS54 GARP complex subunit [Source:MGI Symbol;Acc:MGI:2178798]	GO:0048873(homeostasis of number of cells within a tissue);GO:0005794(Golgi apparatus);GO:0048471(perinuclear region of cytoplasm);GO:0015031(protein transport);GO:0005829(cytosol);GO:0005802(trans-Golgi network);GO:0040007(growth);GO:0007041(lysosomal transport);GO:0019905(syntaxin binding);GO:0042147(retrograde transport, endosome to Golgi);GO:0006896(Golgi to vacuole transport);GO:0050881(musc…	NA	23069	0	chr11	+	21239281	21321122	ENSMUST00000109578	23	4273	MSTRG.11227	Vps54	GO:0048873(homeostasis of number of cells within a tissue);GO:0005794(Golgi apparatus);GO:0048471(perinuclear region of cytoplasm);GO:0015031(protein transport);GO:0005829(cytosol);GO:0005802(trans-Golgi network);GO:0040007(growth);GO:0007041(lysosomal transport);GO:0019905(syntaxin binding);GO:0042147(retrograde transport, endosome to Golgi);GO:0006896(Golgi to vacuole transport);GO:0050881(musc…	NA	NA	NA	VPS54 GARP complex subunit [Source:MGI Symbol;Acc:MGI:2178798]	0.96	-0.05	0.95	0.98	down	no
ciRNA109	2.50915	2.08356	up	0.268148	0.14741	0.368281	no	chr11	45906468	45907891	+	1	ciRNA	-	ENSMUST00000109260	Clint1	mRNA	chr11:45906467-45907893	clathrin interactor 1 [Source:MGI Symbol;Acc:MGI:2144243]	GO:0030276(clathrin binding);GO:0043231(intracellular membrane-bounded organelle);GO:0005794(Golgi apparatus);GO:0005654(nucleoplasm);GO:0098641(cadherin binding involved in cell-cell adhesion);GO:0005913(cell-cell adherens junction);GO:0005515(protein binding);GO:0016020(membrane);GO:0030136(clathrin-coated vesicle);GO:0048268(clathrin coat assembly)	NA	24773	0	chr11	+	45852051	45910625	ENSMUST00000109260	12	3311	MSTRG.12265	Clint1	GO:0030276(clathrin binding);GO:0043231(intracellular membrane-bounded organelle);GO:0005794(Golgi apparatus);GO:0005654(nucleoplasm);GO:0098641(cadherin binding involved in cell-cell adhesion);GO:0005913(cell-cell adherens junction);GO:0005515(protein binding);GO:0016020(membrane);GO:0030136(clathrin-coated vesicle);GO:0048268(clathrin coat assembly)	NA	NA	NA	clathrin interactor 1 [Source:MGI Symbol;Acc:MGI:2144243]	1.27	0.35	0.13	0.78	up	no
ciRNA110	1.92588	1.83619	up	0.0688021	0.770129	0.871415	no	chr11	46286145	46289631	-	1	ciRNA	-	ENSMUST00000165599	Cyfip2	mRNA	chr11:46286144-46289631	cytoplasmic FMR1 interacting protein 2 [Source:MGI Symbol;Acc:MGI:1924134]	GO:0005634(nucleus);GO:0005515(protein binding);GO:0048471(perinuclear region of cytoplasm);GO:0005737(cytoplasm);GO:0016020(membrane);GO:0070062(extracellular exosome);GO:0045202(synapse);GO:0030054(cell junction);GO:0043005(neuron projection);GO:0006915(apoptotic process);GO:0016337(single organismal cell-cell adhesion);GO:0045862(positive regulation of proteolysis);GO:0097202(activation of cys…	04810(Regulation of actin cytoskeleton)	24817	0	chr11	-	46193850	46312358	ENSMUST00000165599	31	6659	MSTRG.12345	Cyfip2	GO:0005634(nucleus);GO:0005515(protein binding);GO:0048471(perinuclear region of cytoplasm);GO:0005737(cytoplasm);GO:0016020(membrane);GO:0070062(extracellular exosome);GO:0045202(synapse);GO:0030054(cell junction);GO:0043005(neuron projection);GO:0006915(apoptotic process);GO:0016337(single organismal cell-cell adhesion);GO:0045862(positive regulation of proteolysis);GO:0097202(activation of cys…	04810(Regulation of actin cytoskeleton)	K05749	NA	cytoplasmic FMR1 interacting protein 2 [Source:MGI Symbol;Acc:MGI:1924134]	0.6	-0.73	0.58	0.78	down	no
ciRNA112	1.6498	1.3595	up	0.279211	0.296864	0.529749	no	chr11	53408471	53409267	+	1	ciRNA	-	ENSMUST00000060945	Aff4	mRNA	chr11:53408470-53409267	AF4/FMR2 family, member 4 [Source:MGI Symbol;Acc:MGI:2136171]	GO:0006355(regulation of transcription, DNA-templated);GO:0005634(nucleus);GO:0005515(protein binding);GO:0006351(transcription, DNA-templated);GO:0007286(spermatid development);GO:0008023(transcription elongation factor complex);GO:0035327(transcriptionally active chromatin)	NA	25580	0	chr11	+	53350833	53421830	ENSMUST00000060945	21	10099	MSTRG.12683	Aff4	GO:0006355(regulation of transcription, DNA-templated);GO:0005634(nucleus);GO:0005515(protein binding);GO:0006351(transcription, DNA-templated);GO:0007286(spermatid development);GO:0008023(transcription elongation factor complex);GO:0035327(transcriptionally active chromatin)	NA	NA	NA	AF4/FMR2 family, member 4 [Source:MGI Symbol;Acc:MGI:2136171]	2.36	1.24	0.15	0.78	up	no
ciRNA114	2.53022	1.63059	up	0.633867	0.234282	0.467801	no	chr11	96073234	96073522	-	1	ciRNA	-	ENSMUST00000090541	Atp5g1	mRNA	chr11:96073218-96073522	ATP synthase, H+ transporting, mitochondrial F0 complex, subunit C1 (subunit 9) [Source:MGI Symbol;Acc:MGI:107653]	GO:0016021(integral component of membrane);GO:0008289(lipid binding);GO:0005739(mitochondrion);GO:0005743(mitochondrial inner membrane);GO:0015991(ATP hydrolysis coupled proton transport);GO:0015986(ATP synthesis coupled proton transport);GO:0015078(hydrogen ion transmembrane transporter activity);GO:0005753(mitochondrial proton-transporting ATP synthase complex);GO:0045263(proton-transporting AT…	NA	30918	0	chr11	-	96068852	96075670	ENSMUST00000090541	5	4715	MSTRG.14766	Atp5g1	GO:0016021(integral component of membrane);GO:0008289(lipid binding);GO:0005739(mitochondrion);GO:0005743(mitochondrial inner membrane);GO:0015991(ATP hydrolysis coupled proton transport);GO:0015986(ATP synthesis coupled proton transport);GO:0015078(hydrogen ion transmembrane transporter activity);GO:0005753(mitochondrial proton-transporting ATP synthase complex);GO:0045263(proton-transporting AT…	NA	K02128	NA	ATP synthase, H+ transporting, mitochondrial F0 complex, subunit C1 (subunit 9) [Source:MGI Symbol;Acc:MGI:107653]	0.9	-0.16	0.5	0.78	down	no
ciRNA115	0.60044	0.592929	up	0.0181608	0.974444	0.9857	no	chr11	116005768	116006460	+	1	ciRNA	-	ENSMUST00000106461	Itgb4	mRNA	chr11:116005767-116006460	integrin beta 4 [Source:MGI Symbol;Acc:MGI:96613]	GO:0005634(nucleus);GO:0005886(plasma membrane);GO:0070062(extracellular exosome);GO:0006914(autophagy);GO:0009611(response to wounding);GO:0009986(cell surface);GO:0043235(receptor complex);GO:0030054(cell junction);GO:0001664(G-protein coupled receptor binding);GO:0004872(receptor activity);GO:0005604(basement membrane);GO:0007155(cell adhesion);GO:0007160(cell-matrix adhesion);GO:0007229(integ…	04510(Focal adhesion);04512(ECM-receptor interaction);04810(Regulation of actin cytoskeleton);05410(Hypertrophic cardiomyopathy (HCM));05412(Arrhythmogenic right ventricular cardiomyopathy (ARVC));05414(Dilated cardiomyopathy)	33878	0	chr11	+	115974725	116008411	ENSMUST00000106461	40	6208	MSTRG.15809	Itgb4	GO:0005634(nucleus);GO:0005886(plasma membrane);GO:0070062(extracellular exosome);GO:0006914(autophagy);GO:0009611(response to wounding);GO:0009986(cell surface);GO:0043235(receptor complex);GO:0030054(cell junction);GO:0001664(G-protein coupled receptor binding);GO:0004872(receptor activity);GO:0005604(basement membrane);GO:0007155(cell adhesion);GO:0007160(cell-matrix adhesion);GO:0007229(integ…	04510(Focal adhesion);04512(ECM-receptor interaction);04810(Regulation of actin cytoskeleton);05410(Hypertrophic cardiomyopathy (HCM));05412(Arrhythmogenic right ventricular cardiomyopathy (ARVC));05414(Dilated cardiomyopathy)	K06525	NA	integrin beta 4 [Source:MGI Symbol;Acc:MGI:96613]	0.56	-0.84	0	0.32	down	no
ciRNA116	0.514245	0.456217	up	0.172737	0.850778	0.918375	no	chr10	28570192	28570363	+	1	ciRNA	-	ENSMUST00000166468	Ptprk	mRNA	chr10:28570191-28573367	protein tyrosine phosphatase, receptor type, K [Source:MGI Symbol;Acc:MGI:103310]	GO:0016021(integral component of membrane);GO:0030424(axon);GO:0045892(negative regulation of transcription, DNA-templated);GO:0016477(cell migration);GO:0009986(cell surface);GO:0030425(dendrite);GO:0007179(transforming growth factor beta receptor signaling pathway);GO:0030336(negative regulation of cell migration);GO:0007155(cell adhesion);GO:0007165(signal transduction);GO:0008285(negative reg…	NA	15056	0	chr10	+	28074820	28597397	ENSMUST00000166468	32	6177	MSTRG.7140	Ptprk	GO:0016021(integral component of membrane);GO:0030424(axon);GO:0045892(negative regulation of transcription, DNA-templated);GO:0016477(cell migration);GO:0009986(cell surface);GO:0030425(dendrite);GO:0007179(transforming growth factor beta receptor signaling pathway);GO:0030336(negative regulation of cell migration);GO:0007155(cell adhesion);GO:0007165(signal transduction);GO:0008285(negative reg…	NA	NA	NA	protein tyrosine phosphatase, receptor type, K [Source:MGI Symbol;Acc:MGI:103310]	0.68	-0.56	0.25	0.78	down	no
ciRNA12	1.78214	1.00252	up	0.829983	0.467727	0.666589	no	chr5	4064740	4065167	+	1	ciRNA	-	ENSMUST00000044492	Akap9	mRNA	chr5:4064739-4065180	A kinase (PRKA) anchor protein (yotiao) 9 [Source:MGI Symbol;Acc:MGI:2178217]	GO:1901018(positive regulation of potassium ion transmembrane transporter activity);GO:0007020(microtubule nucleation);GO:0060307(regulation of ventricular cardiac muscle cell membrane repolarization);GO:0086091(regulation of heart rate by cardiac conduction);GO:0071320(cellular response to cAMP);GO:0034237(protein kinase A regulatory subunit binding);GO:0060306(regulation of membrane repolarizat…	NA	126326	0	chr5	+	3928274	4081310	ENSMUST00000044492	48	13123	MSTRG.62231	Akap9	GO:1901018(positive regulation of potassium ion transmembrane transporter activity);GO:0007020(microtubule nucleation);GO:0060307(regulation of ventricular cardiac muscle cell membrane repolarization);GO:0086091(regulation of heart rate by cardiac conduction);GO:0071320(cellular response to cAMP);GO:0034237(protein kinase A regulatory subunit binding);GO:0060306(regulation of membrane repolarizat…	NA	NA	NA	A kinase (PRKA) anchor protein (yotiao) 9 [Source:MGI Symbol;Acc:MGI:2178217]	0.98	-0.02	0.94	0.97	down	no
ciRNA121	30.1125	29.5784	up	0.025818	0.651606	0.794215	no	chr15	79532007	79535956	-	1	ciRNA	-	ENSMUST00000054014	Ddx17	mRNA	chr15:79531914-79535956	DEAD (Asp-Glu-Ala-Asp) box polypeptide 17 [Source:MGI Symbol;Acc:MGI:1914290]	NA	NA	59587	0	chr15	-	79527707	79546741	ENSMUST00000054014	13	4761	MSTRG.30372	Ddx17	NA	NA	NA	NA	DEAD (Asp-Glu-Ala-Asp) box polypeptide 17 [Source:MGI Symbol;Acc:MGI:1914290]	1.14	0.19	0.7	0.84	up	no
ciRNA127	0.638596	0.557195	up	0.196722	0.66172	0.800265	no	chr7	19034534	19035773	+	1	ciRNA	-	ENSMUST00000023882	Sympk	mRNA	chr7:19034533-19035825	symplekin [Source:MGI Symbol;Acc:MGI:1915438]	GO:0035307(positive regulation of protein dephosphorylation);GO:0006378(mRNA polyadenylation);GO:0005654(nucleoplasm);GO:0005515(protein binding);GO:0005886(plasma membrane);GO:0005737(cytoplasm)	04530(Tight junction)	154192	0	chr7	+	19024377	19054617	ENSMUST00000023882	27	4116	MSTRG.74245	Sympk	GO:0035307(positive regulation of protein dephosphorylation);GO:0006378(mRNA polyadenylation);GO:0005654(nucleoplasm);GO:0005515(protein binding);GO:0005886(plasma membrane);GO:0005737(cytoplasm)	04530(Tight junction)	K06100	NA	symplekin [Source:MGI Symbol;Acc:MGI:1915438]	1.15	0.2	0.42	0.78	up	no
ciRNA129	2.8274	1.14748	up	1.30101	0.095097	0.294231	no	chr7	49552050	49552801	+	1	ciRNA	-	ENSMUST00000183659	Nav2	mRNA	chr7:49552049-49552839	neuron navigator 2 [Source:MGI Symbol;Acc:MGI:2183691]	GO:0005654(nucleoplasm);GO:0005515(protein binding);GO:0007399(nervous system development);GO:0007608(sensory perception of smell);GO:0007605(sensory perception of sound);GO:0008201(heparin binding);GO:0007626(locomotory behavior);GO:0005578(proteinaceous extracellular matrix);GO:0003025(regulation of systemic arterial blood pressure by baroreceptor feedback);GO:0005614(interstitial matrix);GO:00…	NA	158986	0	chr7	+	48959097	49606821	ENSMUST00000183659	40	7765	MSTRG.75770	Nav2	GO:0005654(nucleoplasm);GO:0005515(protein binding);GO:0007399(nervous system development);GO:0007608(sensory perception of smell);GO:0007605(sensory perception of sound);GO:0008201(heparin binding);GO:0007626(locomotory behavior);GO:0005578(proteinaceous extracellular matrix);GO:0003025(regulation of systemic arterial blood pressure by baroreceptor feedback);GO:0005614(interstitial matrix);GO:00…	NA	NA	NA	neuron navigator 2 [Source:MGI Symbol;Acc:MGI:2183691]	0.99	-0.01	0.51	0.78	down	no
ciRNA133	1.72129	1.60801	up	0.0982193	0.72861	0.845729	no	chr6	83954762	83956693	+	1	ciRNA	-	ENSMUST00000204751	Zfp638	mRNA	chr6:83954761-83956693	zinc finger protein 638 [Source:MGI Symbol;Acc:MGI:1203484]	GO:0043231(intracellular membrane-bounded organelle);GO:0005654(nucleoplasm);GO:0044822(poly(A) RNA binding);GO:0006355(regulation of transcription, DNA-templated);GO:0003677(DNA binding);GO:0000166(nucleotide binding);GO:0008270(zinc ion binding);GO:0008380(RNA splicing);GO:0016607(nuclear speck);GO:0006351(transcription, DNA-templated)	NA	145835	0	chr6	+	83914367	83989550	ENSMUST00000204751	27	9033	MSTRG.70753	Zfp638	GO:0043231(intracellular membrane-bounded organelle);GO:0005654(nucleoplasm);GO:0044822(poly(A) RNA binding);GO:0006355(regulation of transcription, DNA-templated);GO:0003677(DNA binding);GO:0000166(nucleotide binding);GO:0008270(zinc ion binding);GO:0008380(RNA splicing);GO:0016607(nuclear speck);GO:0006351(transcription, DNA-templated)	NA	NA	NA	zinc finger protein 638 [Source:MGI Symbol;Acc:MGI:1203484]	0.84	-0.26	0.61	0.78	down	no
ciRNA135	4.87102	3.49355	up	0.479529	0.168729	0.394665	no	chr6	142494219	142495567	-	1	ciRNA	-	ENSMUST00000130817	Ldhb	mRNA	chr6:142490604-142495567	lactate dehydrogenase B [Source:MGI Symbol;Acc:MGI:96763]	GO:0055114(oxidation-reduction process);GO:0005737(cytoplasm);GO:0016020(membrane);GO:0070062(extracellular exosome);GO:0005975(carbohydrate metabolic process);GO:0005739(mitochondrion);GO:0045121(membrane raft);GO:0043209(myelin sheath);GO:0004459(L-lactate dehydrogenase activity);GO:0019244(lactate biosynthetic process from pyruvate);GO:0005515(protein binding);GO:0019674(NAD metabolic process)…	00010(Glycolysis / Gluconeogenesis);00270(Cysteine and methionine metabolism);00620(Pyruvate metabolism);00640(Propanoate metabolism)	151459	0	chr6	-	142490249	142495648	ENSMUST00000130817	2	437	MSTRG.73273	Ldhb	GO:0055114(oxidation-reduction process);GO:0005737(cytoplasm);GO:0016020(membrane);GO:0070062(extracellular exosome);GO:0005975(carbohydrate metabolic process);GO:0005739(mitochondrion);GO:0045121(membrane raft);GO:0043209(myelin sheath);GO:0004459(L-lactate dehydrogenase activity);GO:0019244(lactate biosynthetic process from pyruvate);GO:0005515(protein binding);GO:0019674(NAD metabolic process)…	00010(Glycolysis / Gluconeogenesis);00270(Cysteine and methionine metabolism);00620(Pyruvate metabolism);00640(Propanoate metabolism)	K00016	EC:1.1.1.27	lactate dehydrogenase B [Source:MGI Symbol;Acc:MGI:96763]	0.61	-0.72	0.3	0.78	down	no
ciRNA136	0.623778	0.503384	up	0.309372	0.817285	0.897759	no	chr5	30667688	30668118	+	1	ciRNA	-	ENSMUST00000149759	Cenpa	mRNA	chr5:30667687-30669691	centromere protein A [Source:MGI Symbol;Acc:MGI:88375]	GO:0000786(nucleosome);GO:0003677(DNA binding);GO:0005634(nucleus);GO:0046982(protein heterodimerization activity);GO:0000775(chromosome, centromeric region);GO:0000132(establishment of mitotic spindle orientation);GO:0000780(condensed nuclear chromosome, centromeric region);GO:0000778(condensed nuclear chromosome kinetochore);GO:0000939(condensed chromosome inner kinetochore);GO:0051382(kinetoch…	NA	128094	0	chr5	+	30666943	30669759	ENSMUST00000149759	3	346	MSTRG.63041	Cenpa	GO:0000786(nucleosome);GO:0003677(DNA binding);GO:0005634(nucleus);GO:0046982(protein heterodimerization activity);GO:0000775(chromosome, centromeric region);GO:0000132(establishment of mitotic spindle orientation);GO:0000780(condensed nuclear chromosome, centromeric region);GO:0000778(condensed nuclear chromosome kinetochore);GO:0000939(condensed chromosome inner kinetochore);GO:0051382(kinetoch…	NA	NA	NA	centromere protein A [Source:MGI Symbol;Acc:MGI:88375]	0.96	-0.07	0.5	0.78	down	no
ciRNA137	1.03637	0.562776	up	0.880899	0.487093	0.679487	no	chr5	31281147	31281343	-	1	ciRNA	-	ENSMUST00000041565	Ift172	mRNA	chr5:31281015-31281343	intraflagellar transport 172 [Source:MGI Symbol;Acc:MGI:2682064]	GO:0005515(protein binding);GO:0008544(epidermis development);GO:0060021(palate development);GO:0097228(sperm principal piece);GO:0007224(smoothened signaling pathway);GO:0007420(brain development);GO:0036064(ciliary basal body);GO:0042384(cilium assembly);GO:0007507(heart development);GO:0060348(bone development);GO:0005930(axoneme);GO:0007368(determination of left/right symmetry);GO:0016485(pro…	NA	128344	0	chr5	-	31253277	31291107	ENSMUST00000041565	48	5403	MSTRG.63109	Ift172	GO:0005515(protein binding);GO:0008544(epidermis development);GO:0060021(palate development);GO:0097228(sperm principal piece);GO:0007224(smoothened signaling pathway);GO:0007420(brain development);GO:0036064(ciliary basal body);GO:0042384(cilium assembly);GO:0007507(heart development);GO:0060348(bone development);GO:0005930(axoneme);GO:0007368(determination of left/right symmetry);GO:0016485(pro…	NA	NA	NA	intraflagellar transport 172 [Source:MGI Symbol;Acc:MGI:2682064]	1.58	0.66	0.47	0.78	up	no
ciRNA138	3.36357	3.26053	up	0.044887	0.862613	0.924848	no	chr5	66025158	66026129	-	1	ciRNA	-	ENSMUST00000094756	Rbm47	mRNA	chr5:66022833-66026129	RNA binding motif protein 47 [Source:MGI Symbol;Acc:MGI:2384294]	GO:0005634(nucleus);GO:0005515(protein binding);GO:0000166(nucleotide binding);GO:0003723(RNA binding);GO:0044822(poly(A) RNA binding);GO:0002244(hematopoietic progenitor cell differentiation);GO:0016554(cytidine to uridine editing)	NA	130870	0	chr5	-	66018602	66151078	ENSMUST00000094756	6	2973	MSTRG.64324	Rbm47	GO:0005634(nucleus);GO:0005515(protein binding);GO:0000166(nucleotide binding);GO:0003723(RNA binding);GO:0044822(poly(A) RNA binding);GO:0002244(hematopoietic progenitor cell differentiation);GO:0016554(cytidine to uridine editing)	NA	NA	NA	RNA binding motif protein 47 [Source:MGI Symbol;Acc:MGI:2384294]	1.14	0.19	0.25	0.78	up	no
ciRNA14	2.32685	1.9405	up	0.261952	0.513544	0.699364	no	chr5	138616566	138617054	-	1	ciRNA	-	ENSMUST00000110905	Zfp68	mRNA	chr5:138616565-138617054	zinc finger protein 68 [Source:MGI Symbol;Acc:MGI:1344427]	GO:0005622(intracellular);GO:0006355(regulation of transcription, DNA-templated);GO:0046872(metal ion binding);GO:0003700(transcription factor activity, sequence-specific DNA binding);GO:0000977(RNA polymerase II regulatory region sequence-specific DNA binding)	NA	138175	0	chr5	-	138603652	138619761	ENSMUST00000110905	6	4749	MSTRG.67068	Zfp68	GO:0005622(intracellular);GO:0006355(regulation of transcription, DNA-templated);GO:0046872(metal ion binding);GO:0003700(transcription factor activity, sequence-specific DNA binding);GO:0000977(RNA polymerase II regulatory region sequence-specific DNA binding)	NA	NA	NA	zinc finger protein 68 [Source:MGI Symbol;Acc:MGI:1344427]	1.09	0.13	0.31	0.78	up	no
ciRNA143	0.764147	0.58017	up	0.397375	0.23623	0.468867	no	chr4	56837903	56838965	-	1	ciRNA	-	ENSMUST00000045142	Ctnnal1	mRNA	chr4:56837902-56838965	catenin (cadherin associated protein), alpha-like 1 [Source:MGI Symbol;Acc:MGI:1859649]	GO:0005886(plasma membrane);GO:0005829(cytosol);GO:0005856(cytoskeleton);GO:0007155(cell adhesion);GO:0051015(actin filament binding);GO:0007266(Rho protein signal transduction);GO:0045296(cadherin binding);GO:0005515(protein binding)	NA	116972	0	chr4	-	56810935	56865188	ENSMUST00000045142	19	3664	MSTRG.58131	Ctnnal1	GO:0005886(plasma membrane);GO:0005829(cytosol);GO:0005856(cytoskeleton);GO:0007155(cell adhesion);GO:0051015(actin filament binding);GO:0007266(Rho protein signal transduction);GO:0045296(cadherin binding);GO:0005515(protein binding)	NA	NA	NA	catenin (cadherin associated protein), alpha-like 1 [Source:MGI Symbol;Acc:MGI:1859649]	1.45	0.54	0.02	0.7	up	no
ciRNA147	0.816479	0.512053	up	0.673121	0.137681	0.357053	no	chr3	19988073	19989044	+	1	ciRNA	-	ENSMUST00000091309	Cp	mRNA	chr3:19988072-19989052	ceruloplasmin [Source:MGI Symbol;Acc:MGI:88476]	GO:0005615(extracellular space);GO:0055114(oxidation-reduction process);GO:0070062(extracellular exosome);GO:0005765(lysosomal membrane);GO:0006879(cellular iron ion homeostasis);GO:0072562(blood microparticle);GO:0051087(chaperone binding);GO:0005507(copper ion binding);GO:0006825(copper ion transport);GO:0004322(ferroxidase activity)	00860(Porphyrin and chlorophyll metabolism)	102759	0	chr3	+	19957054	19993138	ENSMUST00000091309	19	4029	MSTRG.51231	Cp	GO:0005615(extracellular space);GO:0055114(oxidation-reduction process);GO:0070062(extracellular exosome);GO:0005765(lysosomal membrane);GO:0006879(cellular iron ion homeostasis);GO:0072562(blood microparticle);GO:0051087(chaperone binding);GO:0005507(copper ion binding);GO:0006825(copper ion transport);GO:0004322(ferroxidase activity)	00860(Porphyrin and chlorophyll metabolism)	K13624	EC:1.16.3.1	ceruloplasmin [Source:MGI Symbol;Acc:MGI:88476]	1.57	0.65	0.17	0.78	up	no
ciRNA149	2.28423	1.8806	up	0.280514	0.706284	0.8324	no	chr3	58590321	58590691	+	1	ciRNA	-	ENSMUST00000107924	Selt	mRNA	chr3:58590320-58590694	selenoprotein T [Source:MGI Symbol;Acc:MGI:1916477]	GO:0005783(endoplasmic reticulum);GO:0042593(glucose homeostasis);GO:0009749(response to glucose);GO:0031016(pancreas development);GO:0035773(insulin secretion involved in cellular response to glucose stimulus)	NA	105419	0	chr3	+	58576636	58593133	ENSMUST00000107924	6	3157	MSTRG.52769	Selt	GO:0005783(endoplasmic reticulum);GO:0042593(glucose homeostasis);GO:0009749(response to glucose);GO:0031016(pancreas development);GO:0035773(insulin secretion involved in cellular response to glucose stimulus)	NA	NA	NA	selenoprotein T [Source:MGI Symbol;Acc:MGI:1916477]	0.85	-0.23	0.14	0.78	down	no
ciRNA15	25.284	22.9916	up	0.137114	0.635526	0.784252	no	chr4	63169532	63169700	-	1	ciRNA	-	ENSMUST00000030042	Kif12	mRNA	chr4:63169521-63169700	kinesin family member 12 [Source:MGI Symbol;Acc:MGI:1098232]	GO:0005524(ATP binding);GO:0003777(microtubule motor activity);GO:0005737(cytoplasm);GO:0016887(ATPase activity);GO:0070062(extracellular exosome);GO:0007018(microtubule-based movement);GO:0005815(microtubule organizing center);GO:0005874(microtubule);GO:0008017(microtubule binding);GO:0005871(kinesin complex)	NA	117508	0	chr4	-	63165637	63172131	ENSMUST00000030042	19	2250	MSTRG.58365	Kif12	GO:0005524(ATP binding);GO:0003777(microtubule motor activity);GO:0005737(cytoplasm);GO:0016887(ATPase activity);GO:0070062(extracellular exosome);GO:0007018(microtubule-based movement);GO:0005815(microtubule organizing center);GO:0005874(microtubule);GO:0008017(microtubule binding);GO:0005871(kinesin complex)	NA	NA	NA	kinesin family member 12 [Source:MGI Symbol;Acc:MGI:1098232]	0.74	-0.43	0.33	0.78	down	no
ciRNA151	0.489035	0.453169	up	0.10989	0.75317	0.860623	no	chr2	25601400	25602420	-	1	ciRNA	-	ENSMUST00000058137	Rabl6	mRNA	chr2:25601398-25602420	RAB, member RAS oncogene family-like 6 [Source:MGI Symbol;Acc:MGI:2442633]	GO:0005634(nucleus);GO:0005737(cytoplasm);GO:0005525(GTP binding);GO:0007264(small GTPase mediated signal transduction)	NA	88234	0	chr2	-	25583018	25608521	ENSMUST00000058137	15	3230	MSTRG.45284	Rabl6	GO:0005634(nucleus);GO:0005737(cytoplasm);GO:0005525(GTP binding);GO:0007264(small GTPase mediated signal transduction)	NA	NA	NA	RAB, member RAS oncogene family-like 6 [Source:MGI Symbol;Acc:MGI:2442633]	0.97	-0.05	0.87	0.94	down	no
ciRNA153	0.912599	0.67363	up	0.438025	0.12349	0.338699	no	chr2	39048439	39050158	-	1	ciRNA	-	ENSMUST00000149810	Golga1	mRNA	chr2:39047766-39050158	golgi autoantigen, golgin subfamily a, 1 [Source:MGI Symbol;Acc:MGI:1924149]	GO:0008150(biological_process);GO:0005515(protein binding);GO:0005794(Golgi apparatus);GO:0048471(perinuclear region of cytoplasm);GO:0043231(intracellular membrane-bounded organelle);GO:0005802(trans-Golgi network);GO:0032580(Golgi cisterna membrane);GO:0000042(protein targeting to Golgi)	NA	90504	0	chr2	-	39041339	39056117	ENSMUST00000149810	7	560	MSTRG.46046	Golga1	GO:0008150(biological_process);GO:0005515(protein binding);GO:0005794(Golgi apparatus);GO:0048471(perinuclear region of cytoplasm);GO:0043231(intracellular membrane-bounded organelle);GO:0005802(trans-Golgi network);GO:0032580(Golgi cisterna membrane);GO:0000042(protein targeting to Golgi)	NA	NA	NA	golgi autoantigen, golgin subfamily a, 1 [Source:MGI Symbol;Acc:MGI:1924149]	1.25	0.32	0.22	0.78	up	no
ciRNA154	0.904355	0.725292	up	0.318328	0.267799	0.501255	no	chr2	158493014	158494622	+	1	ciRNA	-	ENSMUST00000109486	Ralgapb	mRNA	chr2:158493013-158494624	Ral GTPase activating protein, beta subunit (non-catalytic) [Source:MGI Symbol;Acc:MGI:2444531]	GO:0046982(protein heterodimerization activity)	NA	99826	0	chr2	+	158409848	158499253	ENSMUST00000109486	30	8383	MSTRG.50023	Ralgapb	GO:0046982(protein heterodimerization activity)	NA	NA	NA	Ral GTPase activating protein, beta subunit (non-catalytic) [Source:MGI Symbol;Acc:MGI:2444531]	1.54	0.63	0.58	0.78	up	no
ciRNA16	0.180133	0.127186	up	0.502126	0.0383422	0.19689	no	chr4	70267049	70272643	-	1	ciRNA	-	ENSMUST00000144099	Cdk5rap2	mRNA	chr4:70267048-70272643	CDK5 regulatory subunit associated protein 2 [Source:MGI Symbol;Acc:MGI:2384875]	GO:0005515(protein binding);GO:0005794(Golgi apparatus);GO:0048471(perinuclear region of cytoplasm);GO:0005737(cytoplasm);GO:0000226(microtubule cytoskeleton organization);GO:0070062(extracellular exosome);GO:0045893(positive regulation of transcription, DNA-templated);GO:0005813(centrosome);GO:0007420(brain development);GO:0044212(transcription regulatory region DNA binding);GO:0030054(cell junc…	NA	117747	0	chr4	-	70216856	70410443	ENSMUST00000144099	37	11847	MSTRG.58504	Cdk5rap2	GO:0005515(protein binding);GO:0005794(Golgi apparatus);GO:0048471(perinuclear region of cytoplasm);GO:0005737(cytoplasm);GO:0000226(microtubule cytoskeleton organization);GO:0070062(extracellular exosome);GO:0045893(positive regulation of transcription, DNA-templated);GO:0005813(centrosome);GO:0007420(brain development);GO:0044212(transcription regulatory region DNA binding);GO:0030054(cell junc…	NA	NA	NA	CDK5 regulatory subunit associated protein 2 [Source:MGI Symbol;Acc:MGI:2384875]	1.13	0.18	0.02	0.73	up	no
ciRNA160	0.59774	0.464837	up	0.362792	0.389447	0.602856	no	chr1	85847476	85848273	+	1	ciRNA	-	ENSMUST00000113360	Cab39	mRNA	chr1:85847475-85848276	calcium binding protein 39 [Source:MGI Symbol;Acc:MGI:107438]	GO:0005509(calcium ion binding);GO:0005737(cytoplasm);GO:0004674(protein serine/threonine kinase activity);GO:0070062(extracellular exosome);GO:0035556(intracellular signal transduction);GO:0023014(signal transduction by protein phosphorylation);GO:0032147(activation of protein kinase activity);GO:0010800(positive regulation of peptidyl-threonine phosphorylation);GO:0019900(kinase binding);GO:003…	04150(mTOR signaling pathway)	5369	0	chr1	+	85793441	85851576	ENSMUST00000113360	9	3805	MSTRG.2241	Cab39	GO:0005509(calcium ion binding);GO:0005737(cytoplasm);GO:0004674(protein serine/threonine kinase activity);GO:0070062(extracellular exosome);GO:0035556(intracellular signal transduction);GO:0023014(signal transduction by protein phosphorylation);GO:0032147(activation of protein kinase activity);GO:0010800(positive regulation of peptidyl-threonine phosphorylation);GO:0019900(kinase binding);GO:003…	04150(mTOR signaling pathway)	K08272	NA	calcium binding protein 39 [Source:MGI Symbol;Acc:MGI:107438]	0.79	-0.35	0.23	0.78	down	no
ciRNA163	0.584131	0.335041	up	0.801953	0.363342	0.580253	no	chr1	181107010	181109159	-	1	ciRNA	-	ENSMUST00000027797	Nvl	mRNA	chr1:181106979-181109159	nuclear VCP-like [Source:MGI Symbol;Acc:MGI:1914709]	GO:0005634(nucleus);GO:0005524(ATP binding);GO:0016020(membrane);GO:0005654(nucleoplasm);GO:0005730(nucleolus);GO:0042254(ribosome biogenesis);GO:0005739(mitochondrion);GO:0044822(poly(A) RNA binding);GO:0051973(positive regulation of telomerase activity);GO:0005697(telomerase holoenzyme complex);GO:1990275(preribosome binding);GO:0005515(protein binding)	NA	12237	0	chr1	-	181087138	181144204	ENSMUST00000027797	23	9392	MSTRG.5412	Nvl	GO:0005634(nucleus);GO:0005524(ATP binding);GO:0016020(membrane);GO:0005654(nucleoplasm);GO:0005730(nucleolus);GO:0042254(ribosome biogenesis);GO:0005739(mitochondrion);GO:0044822(poly(A) RNA binding);GO:0051973(positive regulation of telomerase activity);GO:0005697(telomerase holoenzyme complex);GO:1990275(preribosome binding);GO:0005515(protein binding)	NA	K14571	NA	nuclear VCP-like [Source:MGI Symbol;Acc:MGI:1914709]	1.08	0.11	0.39	0.78	up	no
ciRNA165	4.85462	4.39169	up	0.144583	0.569878	0.737649	no	chr9	21478349	21480310	+	1	ciRNA	-	ENSMUST00000173397	Dnm2	mRNA	chr9:21478348-21480406	dynamin 2 [Source:MGI Symbol;Acc:MGI:109547]	GO:0005515(protein binding);GO:0005794(Golgi apparatus);GO:0005737(cytoplasm);GO:0070062(extracellular exosome);GO:0003924(GTPase activity);GO:0005525(GTP binding);GO:0005829(cytosol);GO:0006898(receptor-mediated endocytosis);GO:0048812(neuron projection morphogenesis);GO:0030054(cell junction);GO:0017124(SH3 domain binding);GO:0005874(microtubule);GO:0030426(growth cone);GO:0014069(postsynaptic …	04144(Endocytosis);04666(Fc gamma R-mediated phagocytosis);05100(Bacterial invasion of epithelial cells)	179997	0	chr9	+	21424932	21507138	ENSMUST00000173397	21	3510	MSTRG.84408	Dnm2	GO:0005515(protein binding);GO:0005794(Golgi apparatus);GO:0005737(cytoplasm);GO:0070062(extracellular exosome);GO:0003924(GTPase activity);GO:0005525(GTP binding);GO:0005829(cytosol);GO:0006898(receptor-mediated endocytosis);GO:0048812(neuron projection morphogenesis);GO:0030054(cell junction);GO:0017124(SH3 domain binding);GO:0005874(microtubule);GO:0030426(growth cone);GO:0014069(postsynaptic …	04144(Endocytosis);04666(Fc gamma R-mediated phagocytosis);05100(Bacterial invasion of epithelial cells)	K01528	EC:3.6.5.5	dynamin 2 [Source:MGI Symbol;Acc:MGI:109547]	1.45	0.54	0.32	0.78	up	no
ciRNA167	2.33188	2.31434	up	0.0108931	0.983967	0.992876	no	chr9	44952106	44952941	-	1	ciRNA	-	ENSMUST00000117506	Ube4a	mRNA	chr9:44952102-44952941	ubiquitination factor E4A [Source:MGI Symbol;Acc:MGI:2154580]	GO:0005737(cytoplasm);GO:0061630(ubiquitin protein ligase activity);GO:0000151(ubiquitin ligase complex);GO:0006511(ubiquitin-dependent protein catabolic process);GO:0016874(ligase activity);GO:0000209(protein polyubiquitination);GO:0034450(ubiquitin-ubiquitin ligase activity);GO:0005515(protein binding)	04120(Ubiquitin mediated proteolysis)	181739	0	chr9	-	44923131	44965560	ENSMUST00000117506	20	6017	MSTRG.85299	Ube4a	GO:0005737(cytoplasm);GO:0061630(ubiquitin protein ligase activity);GO:0000151(ubiquitin ligase complex);GO:0006511(ubiquitin-dependent protein catabolic process);GO:0016874(ligase activity);GO:0000209(protein polyubiquitination);GO:0034450(ubiquitin-ubiquitin ligase activity);GO:0005515(protein binding)	04120(Ubiquitin mediated proteolysis)	K10596	EC:2.3.2.27	ubiquitination factor E4A [Source:MGI Symbol;Acc:MGI:2154580]	0.71	-0.49	0.67	0.82	down	no
ciRNA171	0.613558	0.40868	up	0.58623	0.0173545	0.14551	no	chr9	113909545	113911408	+	1	ciRNA	-	ENSMUST00000111838	Clasp2	mRNA	chr9:113909544-113911409	CLIP associating protein 2 [Source:MGI Symbol;Acc:MGI:1923749]	NA	NA	188126	0	chr9	+	113812586	113919697	ENSMUST00000111838	33	5624	MSTRG.88663	Clasp2	NA	NA	NA	NA	CLIP associating protein 2 [Source:MGI Symbol;Acc:MGI:1923749]	1	0	0.51	0.78	down	no
ciRNA172	2.73066	2.72385	up	0.00360287	0.993504	0.997368	no	chr9	118051503	118052654	+	1	ciRNA	-	ENSMUST00000044454	Azi2	mRNA	chr9:118051502-118055815	5-azacytidine induced gene 2 [Source:MGI Symbol;Acc:MGI:1351332]	GO:0005515(protein binding);GO:0005737(cytoplasm);GO:0000278(mitotic cell cycle);GO:0001816(cytokine production);GO:0042110(T cell activation);GO:0032609(interferon-gamma production);GO:0007249(I-kappaB kinase/NF-kappaB signaling);GO:0097028(dendritic cell differentiation);GO:0032635(interleukin-6 production);GO:0032607(interferon-alpha production);GO:0032640(tumor necrosis factor production);GO:…	04622(RIG-I-like receptor signaling pathway)	188320	0	chr9	+	118040499	118063839	ENSMUST00000044454	8	3396	MSTRG.88782	Azi2	GO:0005515(protein binding);GO:0005737(cytoplasm);GO:0000278(mitotic cell cycle);GO:0001816(cytokine production);GO:0042110(T cell activation);GO:0032609(interferon-gamma production);GO:0007249(I-kappaB kinase/NF-kappaB signaling);GO:0097028(dendritic cell differentiation);GO:0032635(interleukin-6 production);GO:0032607(interferon-alpha production);GO:0032640(tumor necrosis factor production);GO:…	04622(RIG-I-like receptor signaling pathway)	K12651	NA	5-azacytidine induced gene 2 [Source:MGI Symbol;Acc:MGI:1351332]	1.18	0.24	0.25	0.78	up	no
ciRNA180	0.702514	0.563997	up	0.316839	0.260866	0.492959	no	chr12	71982754	71985682	+	1	ciRNA	-	ENSMUST00000085299	Daam1	mRNA	chr12:71982753-71985682	dishevelled associated activator of morphogenesis 1 [Source:MGI Symbol;Acc:MGI:1914596]	GO:0005515(protein binding);GO:0005886(plasma membrane);GO:0005737(cytoplasm);GO:0016020(membrane);GO:0042802(identical protein binding);GO:0001725(stress fiber);GO:0017048(Rho GTPase binding);GO:0003779(actin binding);GO:0030036(actin cytoskeleton organization);GO:0031514(motile cilium);GO:0036064(ciliary basal body)	04310(Wnt signaling pathway)	37834	0	chr12	+	71831078	71992367	ENSMUST00000085299	26	6004	MSTRG.18069	Daam1	GO:0005515(protein binding);GO:0005886(plasma membrane);GO:0005737(cytoplasm);GO:0016020(membrane);GO:0042802(identical protein binding);GO:0001725(stress fiber);GO:0017048(Rho GTPase binding);GO:0003779(actin binding);GO:0030036(actin cytoskeleton organization);GO:0031514(motile cilium);GO:0036064(ciliary basal body)	04310(Wnt signaling pathway)	K04512	NA	dishevelled associated activator of morphogenesis 1 [Source:MGI Symbol;Acc:MGI:1914596]	1.26	0.33	0.4	0.78	up	no
ciRNA181	0.503232	0.348445	up	0.530293	0.31725	0.5467	no	chr12	110649979	110651490	+	1	ciRNA	-	ENSMUST00000018851	Dync1h1	mRNA	chr12:110649978-110651490	dynein cytoplasmic 1 heavy chain 1 [Source:MGI Symbol;Acc:MGI:103147]	GO:0005524(ATP binding);GO:0005515(protein binding);GO:0003341(cilium movement);GO:0003777(microtubule motor activity);GO:0005737(cytoplasm);GO:0016887(ATPase activity);GO:0006810(transport);GO:0016020(membrane);GO:0070062(extracellular exosome);GO:0005813(centrosome);GO:0044822(poly(A) RNA binding);GO:0005874(microtubule);GO:0030175(filopodium);GO:0005868(cytoplasmic dynein complex);GO:0033962(c…	04145(Phagosome);04962(Vasopressin-regulated water reabsorption)	40874	0	chr12	+	110601452	110666945	ENSMUST00000018851	77	14342	MSTRG.19886	Dync1h1	GO:0005524(ATP binding);GO:0005515(protein binding);GO:0003341(cilium movement);GO:0003777(microtubule motor activity);GO:0005737(cytoplasm);GO:0016887(ATPase activity);GO:0006810(transport);GO:0016020(membrane);GO:0070062(extracellular exosome);GO:0005813(centrosome);GO:0044822(poly(A) RNA binding);GO:0005874(microtubule);GO:0030175(filopodium);GO:0005868(cytoplasmic dynein complex);GO:0033962(c…	04145(Phagosome);04962(Vasopressin-regulated water reabsorption)	K10413	NA	dynein cytoplasmic 1 heavy chain 1 [Source:MGI Symbol;Acc:MGI:103147]	1.31	0.39	0	0.39	up	no
ciRNA185	0.420535	0.254858	up	0.722529	0.363487	0.580253	no	chr11	84903228	84903933	+	1	ciRNA	-	ENSMUST00000093969	Myo19	mRNA	chr11:84903227-84905539	myosin XIX [Source:MGI Symbol;Acc:MGI:1913446]	GO:0005524(ATP binding);GO:0005737(cytoplasm);GO:0016887(ATPase activity);GO:0005741(mitochondrial outer membrane);GO:0005739(mitochondrion);GO:0003779(actin binding);GO:0016459(myosin complex);GO:0060002(plus-end directed microfilament motor activity);GO:0032027(myosin light chain binding);GO:0034642(mitochondrion migration along actin filament)	NA	29928	0	chr11	+	84880148	84911226	ENSMUST00000093969	25	4091	MSTRG.14369	Myo19	GO:0005524(ATP binding);GO:0005737(cytoplasm);GO:0016887(ATPase activity);GO:0005741(mitochondrial outer membrane);GO:0005739(mitochondrion);GO:0003779(actin binding);GO:0016459(myosin complex);GO:0060002(plus-end directed microfilament motor activity);GO:0032027(myosin light chain binding);GO:0034642(mitochondrion migration along actin filament)	NA	NA	NA	myosin XIX [Source:MGI Symbol;Acc:MGI:1913446]	1.06	0.09	0.81	0.9	up	no
ciRNA186	1.06642	0.678917	up	0.651476	0.224828	0.458054	no	chr11	95671549	95675107	+	1	ciRNA	-	ENSMUST00000125172	Phb	mRNA	chr11:95671548-95675141	prohibitin [Source:MGI Symbol;Acc:MGI:97572]	GO:0006355(regulation of transcription, DNA-templated);GO:0005634(nucleus);GO:0005515(protein binding);GO:0005886(plasma membrane);GO:0005737(cytoplasm);GO:0005887(integral component of plasma membrane);GO:0016020(membrane);GO:0070062(extracellular exosome);GO:0005769(early endosome);GO:0045892(negative regulation of transcription, DNA-templated);GO:0005654(nucleoplasm);GO:0045893(positive regula…	NA	30845	0	chr11	+	95666957	95680773	ENSMUST00000125172	7	1799	MSTRG.14732	Phb	GO:0006355(regulation of transcription, DNA-templated);GO:0005634(nucleus);GO:0005515(protein binding);GO:0005886(plasma membrane);GO:0005737(cytoplasm);GO:0005887(integral component of plasma membrane);GO:0016020(membrane);GO:0070062(extracellular exosome);GO:0005769(early endosome);GO:0045892(negative regulation of transcription, DNA-templated);GO:0005654(nucleoplasm);GO:0045893(positive regula…	NA	NA	NA	prohibitin [Source:MGI Symbol;Acc:MGI:97572]	0.95	-0.07	0.66	0.81	down	no
ciRNA187	0.5699	0.445418	up	0.355547	0.70998	0.834907	no	chr10	128848311	128848658	+	1	ciRNA	-	ENSMUST00000105230	Sarnp	mRNA	chr10:128848310-128848760	SAP domain containing ribonucleoprotein [Source:MGI Symbol;Acc:MGI:1913368]	GO:0005634(nucleus);GO:0005515(protein binding);GO:0005654(nucleoplasm);GO:0016607(nuclear speck);GO:0000122(negative regulation of transcription from RNA polymerase II promoter);GO:0006351(transcription, DNA-templated);GO:0043231(intracellular membrane-bounded organelle);GO:0044822(poly(A) RNA binding);GO:0008022(protein C-terminus binding);GO:0000978(RNA polymerase II core promoter proximal reg…	NA	21604	0	chr10	+	128821771	128877638	ENSMUST00000105230	11	1062	MSTRG.10619	Sarnp	GO:0005634(nucleus);GO:0005515(protein binding);GO:0005654(nucleoplasm);GO:0016607(nuclear speck);GO:0000122(negative regulation of transcription from RNA polymerase II promoter);GO:0006351(transcription, DNA-templated);GO:0043231(intracellular membrane-bounded organelle);GO:0044822(poly(A) RNA binding);GO:0008022(protein C-terminus binding);GO:0000978(RNA polymerase II core promoter proximal reg…	NA	NA	NA	SAP domain containing ribonucleoprotein [Source:MGI Symbol;Acc:MGI:1913368]	1.27	0.35	0.37	0.78	up	no
ciRNA188	12.8233	12.2413	up	0.0670115	0.641886	0.789054	no	chr17	29038625	29039408	+	1	ciRNA	-	ENSMUST00000037776	Srsf3	mRNA	chr17:29038624-29039453	serine/arginine-rich splicing factor 3 [Source:MGI Symbol;Acc:MGI:98285]	GO:0000166(nucleotide binding);GO:0005737(cytoplasm);GO:0003723(RNA binding);GO:0006397(mRNA processing);GO:0008380(RNA splicing);GO:0016607(nuclear speck);GO:0051028(mRNA transport);GO:0044822(poly(A) RNA binding);GO:0008286(insulin receptor signaling pathway);GO:0048024(regulation of mRNA splicing, via spliceosome);GO:0043274(phospholipase binding);GO:0005515(protein binding);GO:0005634(nucleus…	03040(Spliceosome)	71830	0	chr17	+	29032673	29042263	ENSMUST00000037776	7	1919	MSTRG.36743	Srsf3	GO:0000166(nucleotide binding);GO:0005737(cytoplasm);GO:0003723(RNA binding);GO:0006397(mRNA processing);GO:0008380(RNA splicing);GO:0016607(nuclear speck);GO:0051028(mRNA transport);GO:0044822(poly(A) RNA binding);GO:0008286(insulin receptor signaling pathway);GO:0048024(regulation of mRNA splicing, via spliceosome);GO:0043274(phospholipase binding);GO:0005515(protein binding);GO:0005634(nucleus…	03040(Spliceosome)	K12892	NA	serine/arginine-rich splicing factor 3 [Source:MGI Symbol;Acc:MGI:98285]	2.06	1.04	0.12	0.78	up	no
ciRNA19	13.2044	8.74226	up	0.594939	0.509371	0.697144	no	chr4	154019886	154020353	+	1	ciRNA	-	ENSMUST00000163672	Lrrc47	mRNA	chr4:154019885-154020436	leucine rich repeat containing 47 [Source:MGI Symbol;Acc:MGI:1920196]	GO:0005575(cellular_component);GO:0008150(biological_process);GO:0044822(poly(A) RNA binding);GO:0004826(phenylalanine-tRNA ligase activity);GO:0005515(protein binding)	NA	125634	0	chr4	+	154019639	154020667	ENSMUST00000163672	2	478	MSTRG.61923	Lrrc47	GO:0005575(cellular_component);GO:0008150(biological_process);GO:0044822(poly(A) RNA binding);GO:0004826(phenylalanine-tRNA ligase activity);GO:0005515(protein binding)	NA	NA	NA	leucine rich repeat containing 47 [Source:MGI Symbol;Acc:MGI:1920196]	1.12	0.17	0.26	0.78	up	no
ciRNA191	1.42159	1.11596	up	0.349216	0.326958	0.552325	no	chr16	91025940	91027029	-	1	ciRNA	-	ENSMUST00000118522	Paxbp1	mRNA	chr16:91025695-91027029	PAX3 and PAX7 binding protein 1 [Source:MGI Symbol;Acc:MGI:1914617]	GO:0005634(nucleus);GO:0005515(protein binding);GO:0045944(positive regulation of transcription from RNA polymerase II promoter);GO:0005829(cytosol);GO:0006351(transcription, DNA-templated);GO:0008134(transcription factor binding);GO:0000978(RNA polymerase II core promoter proximal region sequence-specific DNA binding);GO:0007517(muscle organ development);GO:0014842(regulation of skeletal muscle …	NA	68019	0	chr16	-	91014037	91044543	ENSMUST00000118522	18	3973	MSTRG.34840	Paxbp1	GO:0005634(nucleus);GO:0005515(protein binding);GO:0045944(positive regulation of transcription from RNA polymerase II promoter);GO:0005829(cytosol);GO:0006351(transcription, DNA-templated);GO:0008134(transcription factor binding);GO:0000978(RNA polymerase II core promoter proximal region sequence-specific DNA binding);GO:0007517(muscle organ development);GO:0014842(regulation of skeletal muscle …	NA	NA	NA	PAX3 and PAX7 binding protein 1 [Source:MGI Symbol;Acc:MGI:1914617]	1.69	0.75	0.02	0.66	up	no
ciRNA194	1.14594	0.774722	up	0.564787	0.280593	0.513252	no	chr14	26959467	26960950	-	1	ciRNA	-	ENSMUST00000036570	Appl1	mRNA	chr14:26959466-26960950	adaptor protein, phosphotyrosine interaction, PH domain and leucine zipper containing 1 [Source:MGI Symbol;Acc:MGI:1920243]	GO:0005634(nucleus);GO:0070062(extracellular exosome);GO:0005829(cytosol);GO:0031901(early endosome membrane);GO:0042802(identical protein binding);GO:0007049(cell cycle);GO:0016581(NuRD complex);GO:0008283(cell proliferation);GO:0010008(endosome membrane);GO:0008286(insulin receptor signaling pathway);GO:0046324(regulation of glucose import);GO:0090003(regulation of establishment of protein loca…	05200(Pathways in cancer);05210(Colorectal cancer)	49915	0	chr14	-	26918988	26971232	ENSMUST00000036570	22	7642	MSTRG.24866	Appl1	GO:0005634(nucleus);GO:0070062(extracellular exosome);GO:0005829(cytosol);GO:0031901(early endosome membrane);GO:0042802(identical protein binding);GO:0007049(cell cycle);GO:0016581(NuRD complex);GO:0008283(cell proliferation);GO:0010008(endosome membrane);GO:0008286(insulin receptor signaling pathway);GO:0046324(regulation of glucose import);GO:0090003(regulation of establishment of protein loca…	05200(Pathways in cancer);05210(Colorectal cancer)	K08733	NA	adaptor protein, phosphotyrosine interaction, PH domain and leucine zipper containing 1 [Source:MGI Symbol;Acc:MGI:1920243]	0.89	-0.18	0.4	0.78	down	no
ciRNA198	3.8449	3.57902	up	0.103379	0.605162	0.761929	no	chr19	60763271	60764031	-	1	ciRNA	-	ENSMUST00000025955	Eif3a	mRNA	chr19:60763264-60764031	eukaryotic translation initiation factor 3, subunit A [Source:MGI Symbol;Acc:MGI:95301]	GO:0005634(nucleus);GO:0005515(protein binding);GO:0005737(cytoplasm);GO:0016020(membrane);GO:0005730(nucleolus);GO:0044822(poly(A) RNA binding);GO:0005815(microtubule organizing center);GO:0003743(translation initiation factor activity);GO:0006446(regulation of translational initiation);GO:0001731(formation of translation preinitiation complex);GO:0001732(formation of cytoplasmic translation ini…	NA	85833	0	chr19	-	60761116	60790693	ENSMUST00000025955	22	5176	MSTRG.43949	Eif3a	GO:0005634(nucleus);GO:0005515(protein binding);GO:0005737(cytoplasm);GO:0016020(membrane);GO:0005730(nucleolus);GO:0044822(poly(A) RNA binding);GO:0005815(microtubule organizing center);GO:0003743(translation initiation factor activity);GO:0006446(regulation of translational initiation);GO:0001731(formation of translation preinitiation complex);GO:0001732(formation of cytoplasmic translation ini…	NA	K03254	NA	eukaryotic translation initiation factor 3, subunit A [Source:MGI Symbol;Acc:MGI:95301]	0.73	-0.45	0.12	0.78	down	no
ciRNA199	12.3833	7.9211	up	0.644618	0.0236562	0.162964	no	chr8	104616750	104616932	-	1	ciRNA	-	ENSMUST00000212882	Cdh16	mRNA	chr8:104616507-104616932	cadherin 16 [Source:MGI Symbol;Acc:MGI:106671]	GO:0070062(extracellular exosome);GO:0016021(integral component of membrane);GO:0005886(plasma membrane);GO:0005509(calcium ion binding);GO:0007156(homophilic cell adhesion via plasma membrane adhesion molecules);GO:0016323(basolateral plasma membrane);GO:0016339(calcium-dependent cell-cell adhesion via plasma membrane cell adhesion molecules)	NA	176242	0	chr8	-	104601915	104624345	ENSMUST00000212882	18	2923	MSTRG.82919	Cdh16	GO:0070062(extracellular exosome);GO:0016021(integral component of membrane);GO:0005886(plasma membrane);GO:0005509(calcium ion binding);GO:0007156(homophilic cell adhesion via plasma membrane adhesion molecules);GO:0016323(basolateral plasma membrane);GO:0016339(calcium-dependent cell-cell adhesion via plasma membrane cell adhesion molecules)	NA	NA	NA	cadherin 16 [Source:MGI Symbol;Acc:MGI:106671]	0.84	-0.25	0.5	0.78	down	no
ciRNA2	0.971857	0.910023	up	0.094841	0.7846	0.879348	no	chr7	28565355	28568033	-	1	ciRNA	-	ENSMUST00000108283	Pak4	mRNA	chr7:28565271-28568033	p21 protein (Cdc42/Rac)-activated kinase 4 [Source:MGI Symbol;Acc:MGI:1917834]	GO:0005524(ATP binding);GO:0005737(cytoplasm);GO:0004672(protein kinase activity);GO:0060996(dendritic spine development);GO:0023014(signal transduction by protein phosphorylation);GO:0005925(focal adhesion);GO:0006915(apoptotic process);GO:0071407(cellular response to organic cyclic compound);GO:0004702(receptor signaling protein serine/threonine kinase activity);GO:0098641(cadherin binding invo…	04012(ErbB signaling pathway);04360(Axon guidance);04510(Focal adhesion);04660(T cell receptor signaling pathway);04810(Regulation of actin cytoskeleton);05211(Renal cell carcinoma)	155758	0	chr7	-	28558819	28598185	ENSMUST00000108283	10	2899	MSTRG.74780	Pak4	GO:0005524(ATP binding);GO:0005737(cytoplasm);GO:0004672(protein kinase activity);GO:0060996(dendritic spine development);GO:0023014(signal transduction by protein phosphorylation);GO:0005925(focal adhesion);GO:0006915(apoptotic process);GO:0071407(cellular response to organic cyclic compound);GO:0004702(receptor signaling protein serine/threonine kinase activity);GO:0098641(cadherin binding invo…	04012(ErbB signaling pathway);04360(Axon guidance);04510(Focal adhesion);04660(T cell receptor signaling pathway);04810(Regulation of actin cytoskeleton);05211(Renal cell carcinoma)	K05734	EC:2.7.11.1	p21 protein (Cdc42/Rac)-activated kinase 4 [Source:MGI Symbol;Acc:MGI:1917834]	0.91	-0.14	0.61	0.78	down	no
ciRNA201	3.19194	2.4996	up	0.352737	0.33024	0.555193	no	chr7	111080965	111081506	-	1	ciRNA	-	ENSMUST00000162415	Eif4g2	mRNA	chr7:111080964-111081506	eukaryotic translation initiation factor 4, gamma 2 [Source:MGI Symbol;Acc:MGI:109207]	GO:0007507(heart development);GO:0030424(axon);GO:0045773(positive regulation of axon extension);GO:0045727(positive regulation of translation);GO:0060999(positive regulation of dendritic spine development)	05416(Viral myocarditis)	164303	0	chr7	-	111067750	111083030	ENSMUST00000162415	22	7995	MSTRG.77884	Eif4g2	GO:0007507(heart development);GO:0030424(axon);GO:0045773(positive regulation of axon extension);GO:0045727(positive regulation of translation);GO:0060999(positive regulation of dendritic spine development)	05416(Viral myocarditis)	K03260	NA	eukaryotic translation initiation factor 4, gamma 2 [Source:MGI Symbol;Acc:MGI:109207]	1.83	0.87	0.64	0.8	up	no
ciRNA202	1.82128	1.59092	up	0.195088	0.634171	0.783566	no	chr7	112082562	112083062	+	1	ciRNA	-	ENSMUST00000106653	Usp47	mRNA	chr7:112082561-112083087	ubiquitin specific peptidase 47 [Source:MGI Symbol;Acc:MGI:1922246]	GO:0005634(nucleus);GO:0005737(cytoplasm);GO:0042493(response to drug);GO:0043066(negative regulation of apoptotic process);GO:0045892(negative regulation of transcription, DNA-templated);GO:0006974(cellular response to DNA damage stimulus);GO:0006511(ubiquitin-dependent protein catabolic process);GO:0010972(negative regulation of G2/M transition of mitotic cell cycle);GO:0004843(thiol-dependent …	NA	164353	0	chr7	+	112023504	112111384	ENSMUST00000106653	28	5540	MSTRG.77903	Usp47	GO:0005634(nucleus);GO:0005737(cytoplasm);GO:0042493(response to drug);GO:0043066(negative regulation of apoptotic process);GO:0045892(negative regulation of transcription, DNA-templated);GO:0006974(cellular response to DNA damage stimulus);GO:0006511(ubiquitin-dependent protein catabolic process);GO:0010972(negative regulation of G2/M transition of mitotic cell cycle);GO:0004843(thiol-dependent …	NA	NA	NA	ubiquitin specific peptidase 47 [Source:MGI Symbol;Acc:MGI:1922246]	1.36	0.44	0.32	0.78	up	no
ciRNA203	1.01481	0.808203	up	0.328422	0.613695	0.768137	no	chr7	125651157	125651862	-	1	ciRNA	-	ENSMUST00000205659	Gtf3c1	mRNA	chr7:125651156-125651862	general transcription factor III C 1 [Source:MGI Symbol;Acc:MGI:107887]	GO:0003677(DNA binding);GO:0005634(nucleus);GO:0016020(membrane);GO:0005730(nucleolus);GO:0030529(intracellular ribonucleoprotein complex);GO:0006351(transcription, DNA-templated);GO:0000127(transcription factor TFIIIC complex);GO:0005515(protein binding)	NA	165598	0	chr7	-	125640954	125707677	ENSMUST00000205659	36	6570	MSTRG.78478	Gtf3c1	GO:0003677(DNA binding);GO:0005634(nucleus);GO:0016020(membrane);GO:0005730(nucleolus);GO:0030529(intracellular ribonucleoprotein complex);GO:0006351(transcription, DNA-templated);GO:0000127(transcription factor TFIIIC complex);GO:0005515(protein binding)	NA	NA	NA	general transcription factor III C 1 [Source:MGI Symbol;Acc:MGI:107887]	1	0	0.61	0.78	up	no
ciRNA206	0.447152	0.411952	up	0.118289	0.702742	0.829222	no	chr5	28387991	28389493	+	1	ciRNA	-	ENSMUST00000114884	Rbm33	mRNA	chr5:28387990-28389502	RNA binding motif protein 33 [Source:MGI Symbol;Acc:MGI:1919670]	GO:0005575(cellular_component);GO:0008150(biological_process);GO:0000166(nucleotide binding);GO:0044822(poly(A) RNA binding)	NA	127881	0	chr5	+	28317177	28416105	ENSMUST00000114884	18	6256	MSTRG.62969	Rbm33	GO:0005575(cellular_component);GO:0008150(biological_process);GO:0000166(nucleotide binding);GO:0044822(poly(A) RNA binding)	NA	NA	NA	RNA binding motif protein 33 [Source:MGI Symbol;Acc:MGI:1919670]	0.69	-0.53	0.16	0.78	down	no
ciRNA207	1.08512	0.907707	up	0.25755	0.338865	0.562853	no	chr5	103557973	103559118	+	1	ciRNA	-	ENSMUST00000048957	Ptpn13	mRNA	chr5:103557972-103559136	protein tyrosine phosphatase, non-receptor type 13 [Source:MGI Symbol;Acc:MGI:103293]	GO:0036312(phosphatidylinositol 3-kinase regulatory subunit binding);GO:0014066(regulation of phosphatidylinositol 3-kinase signaling);GO:0006470(protein dephosphorylation);GO:0035335(peptidyl-tyrosine dephosphorylation);GO:0004725(protein tyrosine phosphatase activity);GO:0070062(extracellular exosome);GO:0030027(lamellipodium);GO:0005515(protein binding);GO:0005634(nucleus);GO:0005886(plasma me…	NA	133337	0	chr5	+	103425501	103598303	ENSMUST00000048957	48	7915	MSTRG.65306	Ptpn13	GO:0036312(phosphatidylinositol 3-kinase regulatory subunit binding);GO:0014066(regulation of phosphatidylinositol 3-kinase signaling);GO:0006470(protein dephosphorylation);GO:0035335(peptidyl-tyrosine dephosphorylation);GO:0004725(protein tyrosine phosphatase activity);GO:0070062(extracellular exosome);GO:0030027(lamellipodium);GO:0005515(protein binding);GO:0005634(nucleus);GO:0005886(plasma me…	NA	K02374	NA	protein tyrosine phosphatase, non-receptor type 13 [Source:MGI Symbol;Acc:MGI:103293]	1.83	0.88	0.06	0.78	up	no
ciRNA208	2.3752	2.36434	up	0.00661534	0.985253	0.99311	no	chr5	108623375	108624182	-	1	ciRNA	-	ENSMUST00000046603	Gak	mRNA	chr5:108623374-108624182	cyclin G associated kinase [Source:MGI Symbol;Acc:MGI:2442153]	GO:0090160(Golgi to lysosome transport);GO:0072600(establishment of protein localization to Golgi);GO:0072318(clathrin coat disassembly);GO:0010977(negative regulation of neuron projection development);GO:0007030(Golgi organization);GO:0090002(establishment of protein localization to plasma membrane);GO:0031982(vesicle);GO:0072583(clathrin-mediated endocytosis);GO:0043231(intracellular membrane-b…	NA	133847	0	chr5	-	108569414	108629739	ENSMUST00000046603	28	4453	MSTRG.65590	Gak	GO:0090160(Golgi to lysosome transport);GO:0072600(establishment of protein localization to Golgi);GO:0072318(clathrin coat disassembly);GO:0010977(negative regulation of neuron projection development);GO:0007030(Golgi organization);GO:0090002(establishment of protein localization to plasma membrane);GO:0031982(vesicle);GO:0072583(clathrin-mediated endocytosis);GO:0043231(intracellular membrane-b…	NA	NA	NA	cyclin G associated kinase [Source:MGI Symbol;Acc:MGI:2442153]	0.67	-0.59	0.39	0.78	down	no
ciRNA209	0.780403	0.442064	up	0.819966	0.156904	0.380647	no	chr5	115562567	115563282	+	1	ciRNA	-	ENSMUST00000086519	Rplp0	mRNA	chr5:115562566-115563282	ribosomal protein, large, P0 [Source:MGI Symbol;Acc:MGI:1927636]	GO:0005634(nucleus);GO:0005737(cytoplasm);GO:0003735(structural constituent of ribosome);GO:0016020(membrane);GO:0070062(extracellular exosome);GO:0030529(intracellular ribonucleoprotein complex);GO:0042254(ribosome biogenesis);GO:0030425(dendrite);GO:0044822(poly(A) RNA binding);GO:0005925(focal adhesion);GO:0030687(preribosome, large subunit precursor);GO:0022625(cytosolic large ribosomal subun…	03010(Ribosome)	134952	0	chr5	+	115559467	115563727	ENSMUST00000086519	7	1358	MSTRG.65975	Rplp0	GO:0005634(nucleus);GO:0005737(cytoplasm);GO:0003735(structural constituent of ribosome);GO:0016020(membrane);GO:0070062(extracellular exosome);GO:0030529(intracellular ribonucleoprotein complex);GO:0042254(ribosome biogenesis);GO:0030425(dendrite);GO:0044822(poly(A) RNA binding);GO:0005925(focal adhesion);GO:0030687(preribosome, large subunit precursor);GO:0022625(cytosolic large ribosomal subun…	03010(Ribosome)	K02941	NA	ribosomal protein, large, P0 [Source:MGI Symbol;Acc:MGI:1927636]	1.27	0.34	0.04	0.78	up	no
ciRNA213	0.690429	0.688371	up	0.00430835	0.996622	0.99823	no	chr3	90267753	90268242	+	1	ciRNA	-	ENSMUST00000129564	Dennd4b	mRNA	chr3:90267752-90268242	DENN/MADD domain containing 4B [Source:MGI Symbol;Acc:MGI:2446201]	GO:0005634(nucleus);GO:0005794(Golgi apparatus);GO:0043547(positive regulation of GTPase activity);GO:0017112(Rab guanyl-nucleotide exchange factor activity);GO:0032483(regulation of Rab protein signal transduction)	NA	107891	0	chr3	+	90265185	90280669	ENSMUST00000129564	28	5647	MSTRG.53849	Dennd4b	GO:0005634(nucleus);GO:0005794(Golgi apparatus);GO:0043547(positive regulation of GTPase activity);GO:0017112(Rab guanyl-nucleotide exchange factor activity);GO:0032483(regulation of Rab protein signal transduction)	NA	NA	NA	DENN/MADD domain containing 4B [Source:MGI Symbol;Acc:MGI:2446201]	1.29	0.37	0.45	0.78	up	no
ciRNA214	0.736618	0.606089	up	0.281386	0.369433	0.585462	no	chr3	90352130	90354307	+	1	ciRNA	-	ENSMUST00000199754	Gatad2b	mRNA	chr3:90352129-90354307	GATA zinc finger domain containing 2B [Source:MGI Symbol;Acc:MGI:2443225]	GO:0005515(protein binding);GO:0043234(protein complex);GO:0031492(nucleosomal DNA binding);GO:0003700(transcription factor activity, sequence-specific DNA binding);GO:0008270(zinc ion binding);GO:0005654(nucleoplasm);GO:0016607(nuclear speck);GO:0000122(negative regulation of transcription from RNA polymerase II promoter);GO:0006351(transcription, DNA-templated);GO:0000977(RNA polymerase II regu…	NA	107902	0	chr3	+	90293178	90363407	ENSMUST00000199754	11	7438	MSTRG.53853	Gatad2b	GO:0005515(protein binding);GO:0043234(protein complex);GO:0031492(nucleosomal DNA binding);GO:0003700(transcription factor activity, sequence-specific DNA binding);GO:0008270(zinc ion binding);GO:0005654(nucleoplasm);GO:0016607(nuclear speck);GO:0000122(negative regulation of transcription from RNA polymerase II promoter);GO:0006351(transcription, DNA-templated);GO:0000977(RNA polymerase II regu…	NA	NA	NA	GATA zinc finger domain containing 2B [Source:MGI Symbol;Acc:MGI:2443225]	1.11	0.15	0.26	0.78	up	no
ciRNA218	0.757153	0.478098	up	0.66328	0.177367	0.405315	no	chr2	94374683	94375081	-	1	ciRNA	-	ENSMUST00000111237	Ttc17	mRNA	chr2:94374657-94375081	tetratricopeptide repeat domain 17 [Source:MGI Symbol;Acc:MGI:1921819]	GO:0003674(molecular_function);GO:0005886(plasma membrane);GO:0005737(cytoplasm);GO:0015629(actin cytoskeleton);GO:0030041(actin filament polymerization);GO:0044782(cilium organization);GO:0005515(protein binding)	NA	94448	0	chr2	-	94300767	94406679	ENSMUST00000111237	24	4409	MSTRG.47727	Ttc17	GO:0003674(molecular_function);GO:0005886(plasma membrane);GO:0005737(cytoplasm);GO:0015629(actin cytoskeleton);GO:0030041(actin filament polymerization);GO:0044782(cilium organization);GO:0005515(protein binding)	NA	NA	NA	tetratricopeptide repeat domain 17 [Source:MGI Symbol;Acc:MGI:1921819]	1.01	0.02	0.97	0.99	up	no
ciRNA223	1.28005	0.786677	up	0.702356	0.176603	0.404324	no	chr9	110642473	110643711	-	1	ciRNA	-	ENSMUST00000133191	Nbeal2	mRNA	chr9:110642470-110643711	neurobeachin-like 2 [Source:MGI Symbol;Acc:MGI:2448554]	GO:0005783(endoplasmic reticulum);GO:0012505(endomembrane system);GO:0005543(phospholipid binding);GO:0035855(megakaryocyte development);GO:0019898(extrinsic component of membrane);GO:0007596(blood coagulation);GO:0030220(platelet formation);GO:0042060(wound healing);GO:0070889(platelet alpha granule organization)	NA	187891	0	chr9	-	110624789	110654161	ENSMUST00000133191	54	8782	MSTRG.88605	Nbeal2	GO:0005783(endoplasmic reticulum);GO:0012505(endomembrane system);GO:0005543(phospholipid binding);GO:0035855(megakaryocyte development);GO:0019898(extrinsic component of membrane);GO:0007596(blood coagulation);GO:0030220(platelet formation);GO:0042060(wound healing);GO:0070889(platelet alpha granule organization)	NA	NA	NA	neurobeachin-like 2 [Source:MGI Symbol;Acc:MGI:2448554]	1.01	0.02	0.97	0.98	up	no
ciRNA224	0.967996	0.829467	up	0.222816	0.831949	0.90785	no	chrX	13160933	13161313	+	1	ciRNA	-	ENSMUST00000089302	Usp9x	mRNA	chrX:13160932-13161313	ubiquitin specific peptidase 9, X chromosome [Source:MGI Symbol;Acc:MGI:894681]	GO:0048675(axon extension);GO:0001764(neuron migration);GO:0070410(co-SMAD binding);GO:0007179(transforming growth factor beta receptor signaling pathway);GO:0030509(BMP signaling pathway);GO:0016579(protein deubiquitination);GO:0030426(growth cone);GO:0005515(protein binding);GO:0016020(membrane);GO:0005737(cytoplasm)	NA	189764	0	chrX	+	13071514	13173328	ENSMUST00000089302	45	11887	MSTRG.89447	Usp9x	GO:0048675(axon extension);GO:0001764(neuron migration);GO:0070410(co-SMAD binding);GO:0007179(transforming growth factor beta receptor signaling pathway);GO:0030509(BMP signaling pathway);GO:0016579(protein deubiquitination);GO:0030426(growth cone);GO:0005515(protein binding);GO:0016020(membrane);GO:0005737(cytoplasm)	NA	NA	NA	ubiquitin specific peptidase 9, X chromosome [Source:MGI Symbol;Acc:MGI:894681]	0.82	-0.29	0.84	0.92	down	no
ciRNA227	0.88064	0.656999	up	0.422662	0.427122	0.636852	no	chr12	108112325	108113318	-	1	ciRNA	-	ENSMUST00000071095	Setd3	mRNA	chr12:108112296-108113318	SET domain containing 3 [Source:MGI Symbol;Acc:MGI:1289184]	GO:0045944(positive regulation of transcription from RNA polymerase II promoter);GO:0045893(positive regulation of transcription, DNA-templated);GO:0006351(transcription, DNA-templated);GO:0003713(transcription coactivator activity);GO:0000790(nuclear chromatin);GO:0001102(RNA polymerase II activating transcription factor binding);GO:0042800(histone methyltransferase activity (H3-K4 specific));GO…	NA	40511	0	chr12	-	108106431	108179314	ENSMUST00000071095	13	2755	MSTRG.19724	Setd3	GO:0045944(positive regulation of transcription from RNA polymerase II promoter);GO:0045893(positive regulation of transcription, DNA-templated);GO:0006351(transcription, DNA-templated);GO:0003713(transcription coactivator activity);GO:0000790(nuclear chromatin);GO:0001102(RNA polymerase II activating transcription factor binding);GO:0042800(histone methyltransferase activity (H3-K4 specific));GO…	NA	NA	NA	SET domain containing 3 [Source:MGI Symbol;Acc:MGI:1289184]	0.94	-0.09	0.92	0.96	down	no
ciRNA228	0.513725	0.388757	up	0.402128	0.0418611	0.202961	no	chr11	4166704	4167596	+	1	ciRNA	-	ENSMUST00000002198	Sf3a1	mRNA	chr11:4166703-4167632	splicing factor 3a, subunit 1 [Source:MGI Symbol;Acc:MGI:1914715]	GO:0005654(nucleoplasm);GO:0003723(RNA binding);GO:0006397(mRNA processing);GO:0005681(spliceosomal complex);GO:0000398(mRNA splicing, via spliceosome);GO:0044822(poly(A) RNA binding);GO:0071013(catalytic step 2 spliceosome);GO:0000381(regulation of alternative mRNA splicing, via spliceosome);GO:0005686(U2 snRNP);GO:0071004(U2-type prespliceosome);GO:0005684(U2-type spliceosomal complex);GO:00003…	03040(Spliceosome)	22082	0	chr11	+	4160350	4182541	ENSMUST00000002198	16	4920	MSTRG.10770	Sf3a1	GO:0005654(nucleoplasm);GO:0003723(RNA binding);GO:0006397(mRNA processing);GO:0005681(spliceosomal complex);GO:0000398(mRNA splicing, via spliceosome);GO:0044822(poly(A) RNA binding);GO:0071013(catalytic step 2 spliceosome);GO:0000381(regulation of alternative mRNA splicing, via spliceosome);GO:0005686(U2 snRNP);GO:0071004(U2-type prespliceosome);GO:0005684(U2-type spliceosomal complex);GO:00003…	03040(Spliceosome)	K12825	NA	splicing factor 3a, subunit 1 [Source:MGI Symbol;Acc:MGI:1914715]	1.2	0.26	0.02	0.68	up	no
ciRNA234	0.705382	0.670896	up	0.0723165	0.665824	0.802916	no	chr10	85905508	85907275	-	1	ciRNA	-	ENSMUST00000037646	Prdm4	mRNA	chr10:85905498-85907275	PR domain containing 4 [Source:MGI Symbol;Acc:MGI:1920093]	GO:0006355(regulation of transcription, DNA-templated);GO:0046872(metal ion binding);GO:0003677(DNA binding);GO:0005634(nucleus);GO:0005737(cytoplasm);GO:0008168(methyltransferase activity);GO:0032259(methylation);GO:0035097(histone methyltransferase complex);GO:0006366(transcription from RNA polymerase II promoter);GO:1990226(histone methyltransferase binding);GO:0005515(protein binding)	04722(Neurotrophin signaling pathway)	18862	0	chr10	-	85891970	85916945	ENSMUST00000037646	12	3917	MSTRG.8909	Prdm4	GO:0006355(regulation of transcription, DNA-templated);GO:0046872(metal ion binding);GO:0003677(DNA binding);GO:0005634(nucleus);GO:0005737(cytoplasm);GO:0008168(methyltransferase activity);GO:0032259(methylation);GO:0035097(histone methyltransferase complex);GO:0006366(transcription from RNA polymerase II promoter);GO:1990226(histone methyltransferase binding);GO:0005515(protein binding)	04722(Neurotrophin signaling pathway)	K12463	NA	PR domain containing 4 [Source:MGI Symbol;Acc:MGI:1920093]	0.84	-0.24	0.67	0.82	down	no
ciRNA235	1.33432	1.01827	up	0.389989	0.0748024	0.265627	no	chr17	5314033	5318586	+	1	ciRNA	-	ENSMUST00000115797	Arid1b	mRNA	chr17:5314032-5318640	AT rich interactive domain 1B (SWI-like) [Source:MGI Symbol;Acc:MGI:1926129]	GO:0003674(molecular_function);GO:0003677(DNA binding);GO:0005634(nucleus);GO:0005737(cytoplasm);GO:0005654(nucleoplasm);GO:0060996(dendritic spine development);GO:0006338(chromatin remodeling);GO:0016514(SWI/SNF complex);GO:0071565(nBAF complex);GO:0090544(BAF-type complex);GO:0007270(neuron-neuron synaptic transmission);GO:0097026(dendritic cell dendrite assembly);GO:0005515(protein binding)	NA	68934	0	chr17	+	4995074	5347656	ENSMUST00000115797	20	11325	MSTRG.35317	Arid1b	GO:0003674(molecular_function);GO:0003677(DNA binding);GO:0005634(nucleus);GO:0005737(cytoplasm);GO:0005654(nucleoplasm);GO:0060996(dendritic spine development);GO:0006338(chromatin remodeling);GO:0016514(SWI/SNF complex);GO:0071565(nBAF complex);GO:0090544(BAF-type complex);GO:0007270(neuron-neuron synaptic transmission);GO:0097026(dendritic cell dendrite assembly);GO:0005515(protein binding)	NA	NA	NA	AT rich interactive domain 1B (SWI-like) [Source:MGI Symbol;Acc:MGI:1926129]	1.18	0.24	0.69	0.83	up	no
ciRNA237	1.57105	1.4538	up	0.111898	0.737801	0.851263	no	chr15	4092526	4094014	+	1	ciRNA	-	ENSMUST00000110690	Oxct1	mRNA	chr15:4092525-4094014	3-oxoacid CoA transferase 1 [Source:MGI Symbol;Acc:MGI:1914291]	GO:0005739(mitochondrion);GO:0005759(mitochondrial matrix);GO:0008260(3-oxoacid CoA-transferase activity);GO:0042182(ketone catabolic process);GO:0046950(cellular ketone body metabolic process);GO:0046952(ketone body catabolic process);GO:0007584(response to nutrient);GO:0007420(brain development);GO:0042803(protein homodimerization activity);GO:0045471(response to ethanol);GO:0042493(response to…	NA	55725	0	chr15	+	4026383	4155344	ENSMUST00000110690	17	3527	MSTRG.27718	Oxct1	GO:0005739(mitochondrion);GO:0005759(mitochondrial matrix);GO:0008260(3-oxoacid CoA-transferase activity);GO:0042182(ketone catabolic process);GO:0046950(cellular ketone body metabolic process);GO:0046952(ketone body catabolic process);GO:0007584(response to nutrient);GO:0007420(brain development);GO:0042803(protein homodimerization activity);GO:0045471(response to ethanol);GO:0042493(response to…	NA	K01027	EC:2.8.3.5	3-oxoacid CoA transferase 1 [Source:MGI Symbol;Acc:MGI:1914291]	0.81	-0.3	0.01	0.51	down	no
ciRNA243	10.8716	10.108	up	0.105059	0.774416	0.873694	no	chr19	7456143	7456299	-	1	ciRNA	-	ENSMUST00000065304	Rtn3	mRNA	chr19:7435138-7456299	reticulon 3 [Source:MGI Symbol;Acc:MGI:1339970]	GO:0016021(integral component of membrane);GO:0005515(protein binding);GO:0005789(endoplasmic reticulum membrane);GO:0070062(extracellular exosome);GO:0005783(endoplasmic reticulum);GO:0012505(endomembrane system);GO:0000139(Golgi membrane);GO:0016192(vesicle-mediated transport);GO:0006915(apoptotic process);GO:0071786(endoplasmic reticulum tubular network organization);GO:0071787(endoplasmic ret…	NA	82266	0	chr19	-	7425901	7483289	ENSMUST00000065304	9	5030	MSTRG.42131	Rtn3	GO:0016021(integral component of membrane);GO:0005515(protein binding);GO:0005789(endoplasmic reticulum membrane);GO:0070062(extracellular exosome);GO:0005783(endoplasmic reticulum);GO:0012505(endomembrane system);GO:0000139(Golgi membrane);GO:0016192(vesicle-mediated transport);GO:0006915(apoptotic process);GO:0071786(endoplasmic reticulum tubular network organization);GO:0071787(endoplasmic ret…	NA	NA	NA	reticulon 3 [Source:MGI Symbol;Acc:MGI:1339970]	0.82	-0.29	0.88	0.94	down	no
ciRNA245	0.466301	0.424908	up	0.134111	0.850103	0.918098	no	chr8	88741424	88742285	+	1	ciRNA	-	ENSMUST00000043526	Cyld	mRNA	chr8:88741423-88742285	CYLD lysine 63 deubiquitinase [Source:MGI Symbol;Acc:MGI:1921506]	GO:2001242(regulation of intrinsic apoptotic signaling pathway);GO:0061578(Lys63-specific deubiquitinase activity);GO:0070507(regulation of microtubule cytoskeleton organization);GO:0042347(negative regulation of NF-kappaB import into nucleus);GO:2001238(positive regulation of extrinsic apoptotic signaling pathway);GO:0070536(protein K63-linked deubiquitination);GO:0004843(thiol-dependent ubiquit…	04622(RIG-I-like receptor signaling pathway)	175258	0	chr8	+	88697028	88751945	ENSMUST00000043526	17	8022	MSTRG.82572	Cyld	GO:2001242(regulation of intrinsic apoptotic signaling pathway);GO:0061578(Lys63-specific deubiquitinase activity);GO:0070507(regulation of microtubule cytoskeleton organization);GO:0042347(negative regulation of NF-kappaB import into nucleus);GO:2001238(positive regulation of extrinsic apoptotic signaling pathway);GO:0070536(protein K63-linked deubiquitination);GO:0004843(thiol-dependent ubiquit…	04622(RIG-I-like receptor signaling pathway)	K08601	EC:3.4.19.12	CYLD lysine 63 deubiquitinase [Source:MGI Symbol;Acc:MGI:1921506]	0.97	-0.05	0.41	0.78	down	no
ciRNA248	0.788333	0.484204	up	0.703189	0.12186	0.335919	no	chr7	30190742	30192161	-	1	ciRNA	-	ENSMUST00000207082	Capns1	mRNA	chr7:30190727-30192161	calpain, small subunit 1 [Source:MGI Symbol;Acc:MGI:88266]	GO:0070062(extracellular exosome);GO:0005515(protein binding);GO:0016020(membrane);GO:0005829(cytosol)	NA	156194	0	chr7	-	30186936	30192972	ENSMUST00000207082	9	1241	MSTRG.74933	Capns1	GO:0070062(extracellular exosome);GO:0005515(protein binding);GO:0016020(membrane);GO:0005829(cytosol)	NA	NA	NA	calpain, small subunit 1 [Source:MGI Symbol;Acc:MGI:88266]	2.37	1.24	0.34	0.78	up	no
ciRNA249	1.74516	1.69311	up	0.043686	0.938184	0.966769	no	chr7	92646523	92646927	-	1	ciRNA	-	ENSMUST00000119954	Pcf11	mRNA	chr7:92646522-92646927	PCF11 cleavage and polyadenylation factor subunit [Source:MGI Symbol;Acc:MGI:1919579]	GO:0005737(cytoplasm);GO:0006378(mRNA polyadenylation);GO:0006369(termination of RNA polymerase II transcription);GO:0003729(mRNA binding);GO:0000993(RNA polymerase II core binding);GO:0005849(mRNA cleavage factor complex);GO:0006379(mRNA cleavage)	NA	162042	0	chr7	-	92643543	92669934	ENSMUST00000119954	16	5995	MSTRG.77053	Pcf11	GO:0005737(cytoplasm);GO:0006378(mRNA polyadenylation);GO:0006369(termination of RNA polymerase II transcription);GO:0003729(mRNA binding);GO:0000993(RNA polymerase II core binding);GO:0005849(mRNA cleavage factor complex);GO:0006379(mRNA cleavage)	NA	K14400	NA	PCF11 cleavage and polyadenylation factor subunit [Source:MGI Symbol;Acc:MGI:1919579]	1.43	0.52	0.02	0.61	up	no
ciRNA250	0.339848	0.156235	up	1.12117	0.248174	0.479528	no	chr7	102064799	102065065	-	1	ciRNA	-	ENSMUST00000096639	Rnf121	mRNA	chr7:102042664-102065065	ring finger protein 121 [Source:MGI Symbol;Acc:MGI:1922462]	GO:0016021(integral component of membrane);GO:0005789(endoplasmic reticulum membrane);GO:0008270(zinc ion binding);GO:0016567(protein ubiquitination);GO:0061630(ubiquitin protein ligase activity);GO:0000139(Golgi membrane);GO:0030433(ER-associated ubiquitin-dependent protein catabolic process);GO:0030968(endoplasmic reticulum unfolded protein response)	NA	163160	0	chr7	-	102019137	102065158	ENSMUST00000096639	9	2249	MSTRG.77622	Rnf121	GO:0016021(integral component of membrane);GO:0005789(endoplasmic reticulum membrane);GO:0008270(zinc ion binding);GO:0016567(protein ubiquitination);GO:0061630(ubiquitin protein ligase activity);GO:0000139(Golgi membrane);GO:0030433(ER-associated ubiquitin-dependent protein catabolic process);GO:0030968(endoplasmic reticulum unfolded protein response)	NA	NA	NA	ring finger protein 121 [Source:MGI Symbol;Acc:MGI:1922462]	1.6	0.67	0.2	0.78	up	no
ciRNA253	0.240126	0.202053	up	0.24906	0.612071	0.76728	no	chr6	8579740	8582579	+	1	ciRNA	-	ENSMUST00000162564	Gm45062	mRNA	chr6:8579739-8582579	predicted gene 45062 [Source:MGI Symbol;Acc:MGI:5753638]	NA	NA	140173	0	chr6	+	8259450	8597480	ENSMUST00000162564	11	5842	MSTRG.68257	Gm45062	NA	NA	NA	NA	predicted gene 45062 [Source:MGI Symbol;Acc:MGI:5753638]	0.94	-0.08	0.5	0.78	down	no
ciRNA254	1.95421	1.45967	up	0.420943	0.05304	0.225593	no	chr6	13070415	13071736	+	1	ciRNA	-	ENSMUST00000124234	Tmem106b	mRNA	chr6:13070414-13071741	transmembrane protein 106B [Source:MGI Symbol;Acc:MGI:1919150]	GO:0016021(integral component of membrane);GO:0003674(molecular_function);GO:0070062(extracellular exosome);GO:0043231(intracellular membrane-bounded organelle);GO:0005765(lysosomal membrane);GO:0031902(late endosome membrane);GO:0005764(lysosome);GO:0048813(dendrite morphogenesis);GO:0007041(lysosomal transport);GO:0032418(lysosome localization);GO:0007040(lysosome organization);GO:1900006(posit…	NA	140382	0	chr6	+	13069759	13075094	ENSMUST00000124234	4	425	MSTRG.68275	Tmem106b	GO:0016021(integral component of membrane);GO:0003674(molecular_function);GO:0070062(extracellular exosome);GO:0043231(intracellular membrane-bounded organelle);GO:0005765(lysosomal membrane);GO:0031902(late endosome membrane);GO:0005764(lysosome);GO:0048813(dendrite morphogenesis);GO:0007041(lysosomal transport);GO:0032418(lysosome localization);GO:0007040(lysosome organization);GO:1900006(posit…	NA	NA	NA	transmembrane protein 106B [Source:MGI Symbol;Acc:MGI:1919150]	0.88	-0.18	0.4	0.78	down	no
ciRNA256	1.31389	0.640259	up	1.03712	0.390685	0.60401	no	chr6	113322568	113323982	+	1	ciRNA	-	ENSMUST00000113122	Brpf1	mRNA	chr6:113322567-113323982	bromodomain and PHD finger containing, 1 [Source:MGI Symbol;Acc:MGI:1926033]	GO:0070776(MOZ/MORF histone acetyltransferase complex);GO:0043966(histone H3 acetylation);GO:0045893(positive regulation of transcription, DNA-templated);GO:0005515(protein binding);GO:0005634(nucleus);GO:0008270(zinc ion binding)	NA	148132	0	chr6	+	113307137	113324857	ENSMUST00000113122	14	4773	MSTRG.71921	Brpf1	GO:0070776(MOZ/MORF histone acetyltransferase complex);GO:0043966(histone H3 acetylation);GO:0045893(positive regulation of transcription, DNA-templated);GO:0005515(protein binding);GO:0005634(nucleus);GO:0008270(zinc ion binding)	NA	NA	NA	bromodomain and PHD finger containing, 1 [Source:MGI Symbol;Acc:MGI:1926033]	1.4	0.49	0.31	0.78	up	no
ciRNA257	1.29316	1.02817	up	0.330821	0.424556	0.634183	no	chr5	30144310	30145234	-	1	ciRNA	-	ENSMUST00000156859	Hadha	mRNA	chr5:30144297-30145234	hydroxyacyl-Coenzyme A dehydrogenase/3-ketoacyl-Coenzyme A thiolase/enoyl-Coenzyme A hydratase (trifunctional protein), alpha subunit [Source:MGI Symbol;Acc:MGI:2135593]	GO:0005739(mitochondrion);GO:0005743(mitochondrial inner membrane);GO:0042645(mitochondrial nucleoid);GO:0032868(response to insulin);GO:0006635(fatty acid beta-oxidation);GO:0016509(long-chain-3-hydroxyacyl-CoA dehydrogenase activity);GO:0004300(enoyl-CoA hydratase activity);GO:0031012(extracellular matrix);GO:0005515(protein binding);GO:0000062(fatty-acyl-CoA binding);GO:0051287(NAD binding);GO…	00062(Fatty acid elongation in mitochondria);00071(Fatty acid metabolism);00280(Valine, leucine and isoleucine degradation);00310(Lysine degradation);00380(Tryptophan metabolism);00410(beta-Alanine metabolism);00640(Propanoate metabolism);00650(Butanoate metabolism);01040(Biosynthesis of unsaturated fatty acids)	128016	0	chr5	-	30118304	30155162	ENSMUST00000156859	20	4017	MSTRG.63022	Hadha	GO:0005739(mitochondrion);GO:0005743(mitochondrial inner membrane);GO:0042645(mitochondrial nucleoid);GO:0032868(response to insulin);GO:0006635(fatty acid beta-oxidation);GO:0016509(long-chain-3-hydroxyacyl-CoA dehydrogenase activity);GO:0004300(enoyl-CoA hydratase activity);GO:0031012(extracellular matrix);GO:0005515(protein binding);GO:0000062(fatty-acyl-CoA binding);GO:0051287(NAD binding);GO…	00062(Fatty acid elongation in mitochondria);00071(Fatty acid metabolism);00280(Valine, leucine and isoleucine degradation);00310(Lysine degradation);00380(Tryptophan metabolism);00410(beta-Alanine metabolism);00640(Propanoate metabolism);00650(Butanoate metabolism);01040(Biosynthesis of unsaturated fatty acids)	K07515	EC:4.2.1.17 1.1.1.211	hydroxyacyl-Coenzyme A dehydrogenase/3-ketoacyl-Coenzyme A thiolase/enoyl-Coenzyme A hydratase (trifunctional protein), alpha subunit [Source:MGI Symbol;Acc:MGI:2135593]	1.13	0.18	0.18	0.78	up	no
ciRNA261	3.10283	2.1851	up	0.505888	0.081774	0.277522	no	chr5	77349505	77351227	-	1	ciRNA	-	ENSMUST00000046746	Igfbp7	mRNA	chr5:77349499-77351227	insulin-like growth factor binding protein 7 [Source:MGI Symbol;Acc:MGI:1352480]	GO:0007155(cell adhesion);GO:0031012(extracellular matrix);GO:0070062(extracellular exosome);GO:0005515(protein binding);GO:0005615(extracellular space);GO:0009408(response to heat);GO:0014070(response to organic cyclic compound);GO:0032526(response to retinoic acid);GO:0032870(cellular response to hormone stimulus);GO:0007566(embryo implantation);GO:0051414(response to cortisol);GO:0050810(regul…	NA	131797	0	chr5	-	77349240	77408041	ENSMUST00000046746	5	1116	MSTRG.64692	Igfbp7	GO:0007155(cell adhesion);GO:0031012(extracellular matrix);GO:0070062(extracellular exosome);GO:0005515(protein binding);GO:0005615(extracellular space);GO:0009408(response to heat);GO:0014070(response to organic cyclic compound);GO:0032526(response to retinoic acid);GO:0032870(cellular response to hormone stimulus);GO:0007566(embryo implantation);GO:0051414(response to cortisol);GO:0050810(regul…	NA	NA	NA	insulin-like growth factor binding protein 7 [Source:MGI Symbol;Acc:MGI:1352480]	1.12	0.16	0.55	0.78	up	no
ciRNA263	0.790734	0.660692	up	0.259215	0.652142	0.79456	no	chr5	127602014	127603692	-	1	ciRNA	-	ENSMUST00000198486	Slc15a4	mRNA	chr5:127596772-127603692	solute carrier family 15, member 4 [Source:MGI Symbol;Acc:MGI:2140796]	GO:0016021(integral component of membrane);GO:0015031(protein transport);GO:0055085(transmembrane transport);GO:0015293(symporter activity);GO:0006857(oligopeptide transport)	NA	136524	0	chr5	-	127596656	127604680	ENSMUST00000198486	4	507	MSTRG.66591	Slc15a4	GO:0016021(integral component of membrane);GO:0015031(protein transport);GO:0055085(transmembrane transport);GO:0015293(symporter activity);GO:0006857(oligopeptide transport)	NA	NA	NA	solute carrier family 15, member 4 [Source:MGI Symbol;Acc:MGI:2140796]	1.03	0.04	0.85	0.92	up	no
ciRNA264	1.0378	0.878559	up	0.240315	0.426983	0.636838	no	chr4	41301432	41302613	-	1	ciRNA	-	ENSMUST00000030145	Dcaf12	mRNA	chr4:41301394-41302613	DDB1 and CUL4 associated factor 12 [Source:MGI Symbol;Acc:MGI:1916220]	GO:0008150(biological_process);GO:0003674(molecular_function);GO:0005737(cytoplasm);GO:0005813(centrosome);GO:0016567(protein ubiquitination);GO:0080008(Cul4-RING E3 ubiquitin ligase complex)	NA	115481	0	chr4	-	41291300	41314889	ENSMUST00000030145	9	3442	MSTRG.57459	Dcaf12	GO:0008150(biological_process);GO:0003674(molecular_function);GO:0005737(cytoplasm);GO:0005813(centrosome);GO:0016567(protein ubiquitination);GO:0080008(Cul4-RING E3 ubiquitin ligase complex)	NA	NA	NA	DDB1 and CUL4 associated factor 12 [Source:MGI Symbol;Acc:MGI:1916220]	0.79	-0.33	0.22	0.78	down	no
ciRNA266	0.205573	0.181129	up	0.182635	0.800817	0.889514	no	chr4	125046375	125047502	+	1	ciRNA	-	ENSMUST00000030684	Gnl2	mRNA	chr4:125046374-125047502	guanine nucleotide binding protein-like 2 (nucleolar) [Source:MGI Symbol;Acc:MGI:2385207]	GO:0016020(membrane);GO:0003924(GTPase activity);GO:0005525(GTP binding);GO:0005730(nucleolus);GO:0042254(ribosome biogenesis);GO:0044822(poly(A) RNA binding)	NA	121848	0	chr4	+	125029992	125055376	ENSMUST00000030684	16	2366	MSTRG.60423	Gnl2	GO:0016020(membrane);GO:0003924(GTPase activity);GO:0005525(GTP binding);GO:0005730(nucleolus);GO:0042254(ribosome biogenesis);GO:0044822(poly(A) RNA binding)	NA	K14537	NA	guanine nucleotide binding protein-like 2 (nucleolar) [Source:MGI Symbol;Acc:MGI:2385207]	0.99	-0.01	0.97	0.99	down	no
ciRNA27	1.02029	0.50907	up	1.00304	0.420722	0.631727	no	chr2	143938693	143939951	+	1	ciRNA	-	ENSMUST00000103172	Dstn	mRNA	chr2:143938692-143939951	destrin [Source:MGI Symbol;Acc:MGI:1929270]	GO:0005737(cytoplasm);GO:0070062(extracellular exosome);GO:0051015(actin filament binding);GO:0030864(cortical actin cytoskeleton);GO:0030043(actin filament fragmentation);GO:0030836(positive regulation of actin filament depolymerization);GO:0051014(actin filament severing);GO:0030042(actin filament depolymerization);GO:0005515(protein binding)	NA	98027	0	chr2	+	143915320	143943324	ENSMUST00000103172	4	1911	MSTRG.49273	Dstn	GO:0005737(cytoplasm);GO:0070062(extracellular exosome);GO:0051015(actin filament binding);GO:0030864(cortical actin cytoskeleton);GO:0030043(actin filament fragmentation);GO:0030836(positive regulation of actin filament depolymerization);GO:0051014(actin filament severing);GO:0030042(actin filament depolymerization);GO:0005515(protein binding)	NA	NA	NA	destrin [Source:MGI Symbol;Acc:MGI:1929270]	1.14	0.19	0.04	0.78	up	no
ciRNA270	3.63159	3.09597	up	0.23021	0.243862	0.474563	no	chr3	49756311	49757034	-	1	ciRNA	-	ENSMUST00000193600	Pcdh18	mRNA	chr3:49753625-49757034	protocadherin 18 [Source:MGI Symbol;Acc:MGI:1920423]	GO:0005515(protein binding);GO:0005509(calcium ion binding);GO:0005887(integral component of plasma membrane);GO:0007156(homophilic cell adhesion via plasma membrane adhesion molecules);GO:0007420(brain development);GO:0016339(calcium-dependent cell-cell adhesion via plasma membrane cell adhesion molecules)	NA	104624	0	chr3	-	49745271	49757325	ENSMUST00000193600	4	545	MSTRG.52240	Pcdh18	GO:0005515(protein binding);GO:0005509(calcium ion binding);GO:0005887(integral component of plasma membrane);GO:0007156(homophilic cell adhesion via plasma membrane adhesion molecules);GO:0007420(brain development);GO:0016339(calcium-dependent cell-cell adhesion via plasma membrane cell adhesion molecules)	NA	NA	NA	protocadherin 18 [Source:MGI Symbol;Acc:MGI:1920423]	0.93	-0.1	0.39	0.78	down	no
ciRNA271	0.623177	0.517164	up	0.26902	0.537414	0.716552	no	chr3	103346769	103348290	+	1	ciRNA	-	ENSMUST00000029444	Trim33	mRNA	chr3:103346768-103348320	tripartite motif-containing 33 [Source:MGI Symbol;Acc:MGI:2137357]	GO:0030514(negative regulation of BMP signaling pathway);GO:0017015(regulation of transforming growth factor beta receptor signaling pathway);GO:0070410(co-SMAD binding);GO:0070412(R-SMAD binding);GO:0043231(intracellular membrane-bounded organelle);GO:0005654(nucleoplasm);GO:0005515(protein binding);GO:0016567(protein ubiquitination);GO:0005634(nucleus)	NA	109606	0	chr3	+	103279293	103358775	ENSMUST00000029444	20	8875	MSTRG.54513	Trim33	GO:0030514(negative regulation of BMP signaling pathway);GO:0017015(regulation of transforming growth factor beta receptor signaling pathway);GO:0070410(co-SMAD binding);GO:0070412(R-SMAD binding);GO:0043231(intracellular membrane-bounded organelle);GO:0005654(nucleoplasm);GO:0005515(protein binding);GO:0016567(protein ubiquitination);GO:0005634(nucleus)	NA	NA	NA	tripartite motif-containing 33 [Source:MGI Symbol;Acc:MGI:2137357]	0.87	-0.21	0.49	0.78	down	no
ciRNA272	3.25206	2.83875	up	0.196094	0.438427	0.646242	no	chr2	22950316	22953434	-	1	ciRNA	-	ENSMUST00000126112	Abi1	mRNA	chr2:22950270-22953434	abl-interactor 1 [Source:MGI Symbol;Acc:MGI:104913]	GO:0005622(intracellular);GO:0005634(nucleus);GO:0005515(protein binding);GO:0070062(extracellular exosome);GO:0005856(cytoskeleton);GO:0018108(peptidyl-tyrosine phosphorylation);GO:0030054(cell junction);GO:0031252(cell leading edge);GO:0032403(protein complex binding);GO:0043005(neuron projection);GO:0030426(growth cone);GO:0001756(somitogenesis);GO:0014069(postsynaptic density);GO:0045211(post…	NA	87635	0	chr2	-	22940073	23040195	ENSMUST00000126112	10	3360	MSTRG.45060	Abi1	GO:0005622(intracellular);GO:0005634(nucleus);GO:0005515(protein binding);GO:0070062(extracellular exosome);GO:0005856(cytoskeleton);GO:0018108(peptidyl-tyrosine phosphorylation);GO:0030054(cell junction);GO:0031252(cell leading edge);GO:0032403(protein complex binding);GO:0043005(neuron projection);GO:0030426(growth cone);GO:0001756(somitogenesis);GO:0014069(postsynaptic density);GO:0045211(post…	NA	NA	NA	abl-interactor 1 [Source:MGI Symbol;Acc:MGI:104913]	1.06	0.08	0.81	0.9	up	no
ciRNA273	1.47388	1.11156	up	0.407039	0.316955	0.5467	no	chr2	59837219	59838973	+	1	ciRNA	-	ENSMUST00000112568	Tanc1	mRNA	chr2:59837218-59838974	tetratricopeptide repeat, ankyrin repeat and coiled-coil containing 1 [Source:MGI Symbol;Acc:MGI:1914110]	GO:0003674(molecular_function);GO:0030425(dendrite);GO:0043679(axon terminus);GO:0030054(cell junction);GO:0043025(neuronal cell body);GO:0014069(postsynaptic density);GO:0045211(postsynaptic membrane);GO:0008542(visual learning);GO:0007520(myoblast fusion);GO:0097062(dendritic spine maintenance)	NA	91323	0	chr2	+	59612042	59845717	ENSMUST00000112568	27	7422	MSTRG.46446	Tanc1	GO:0003674(molecular_function);GO:0030425(dendrite);GO:0043679(axon terminus);GO:0030054(cell junction);GO:0043025(neuronal cell body);GO:0014069(postsynaptic density);GO:0045211(postsynaptic membrane);GO:0008542(visual learning);GO:0007520(myoblast fusion);GO:0097062(dendritic spine maintenance)	NA	NA	NA	tetratricopeptide repeat, ankyrin repeat and coiled-coil containing 1 [Source:MGI Symbol;Acc:MGI:1914110]	0.98	-0.02	0.98	0.99	down	no
ciRNA278	1.14336	0.974585	up	0.230414	0.765031	0.868251	no	chr2	164834432	164834671	+	1	ciRNA	-	ENSMUST00000103093	Ctsa	mRNA	chr2:164834431-164834697	cathepsin A [Source:MGI Symbol;Acc:MGI:97748]	GO:0005515(protein binding);GO:0016020(membrane);GO:0070062(extracellular exosome);GO:0006508(proteolysis);GO:0005654(nucleoplasm);GO:0005739(mitochondrion);GO:0043231(intracellular membrane-bounded organelle);GO:0005764(lysosome);GO:0031647(regulation of protein stability);GO:0051603(proteolysis involved in cellular protein catabolic process);GO:1904715(negative regulation of chaperone-mediated …	04142(Lysosome);04614(Renin-angiotensin system)	100293	0	chr2	+	164832873	164840019	ENSMUST00000103093	15	2534	MSTRG.50159	Ctsa	GO:0005515(protein binding);GO:0016020(membrane);GO:0070062(extracellular exosome);GO:0006508(proteolysis);GO:0005654(nucleoplasm);GO:0005739(mitochondrion);GO:0043231(intracellular membrane-bounded organelle);GO:0005764(lysosome);GO:0031647(regulation of protein stability);GO:0051603(proteolysis involved in cellular protein catabolic process);GO:1904715(negative regulation of chaperone-mediated …	04142(Lysosome);04614(Renin-angiotensin system)	K13289	EC:3.4.16.5	cathepsin A [Source:MGI Symbol;Acc:MGI:97748]	4.05	2.02	0.29	0.78	up	no
ciRNA28	0.584576	0.460934	up	0.342829	0.311234	0.54094	no	chr2	153352272	153354586	+	1	ciRNA	-	ENSMUST00000109790	Asxl1	mRNA	chr2:153352271-153354649	additional sex combs like 1 [Source:MGI Symbol;Acc:MGI:2684063]	GO:0046872(metal ion binding);GO:0003677(DNA binding);GO:0005634(nucleus);GO:0005515(protein binding);GO:0045944(positive regulation of transcription from RNA polymerase II promoter);GO:0070062(extracellular exosome);GO:0042974(retinoic acid receptor binding);GO:0048387(negative regulation of retinoic acid receptor signaling pathway);GO:0000122(negative regulation of transcription from RNA polyme…	NA	98963	0	chr2	+	153345845	153404007	ENSMUST00000109790	13	6968	MSTRG.49745	Asxl1	GO:0046872(metal ion binding);GO:0003677(DNA binding);GO:0005634(nucleus);GO:0005515(protein binding);GO:0045944(positive regulation of transcription from RNA polymerase II promoter);GO:0070062(extracellular exosome);GO:0042974(retinoic acid receptor binding);GO:0048387(negative regulation of retinoic acid receptor signaling pathway);GO:0000122(negative regulation of transcription from RNA polyme…	NA	NA	NA	additional sex combs like 1 [Source:MGI Symbol;Acc:MGI:2684063]	1.07	0.1	0.77	0.88	up	no
ciRNA281	1.71638	1.5382	up	0.158126	0.734166	0.849431	no	chr1	86352645	86353125	-	1	ciRNA	-	ENSMUST00000027438	Ncl	mRNA	chr1:86352633-86353125	nucleolin [Source:MGI Symbol;Acc:MGI:97286]	GO:0005634(nucleus);GO:0005515(protein binding);GO:0045944(positive regulation of transcription from RNA polymerase II promoter);GO:0000166(nucleotide binding);GO:0016020(membrane);GO:0070062(extracellular exosome);GO:0005654(nucleoplasm);GO:0003723(RNA binding);GO:0005730(nucleolus);GO:0030529(intracellular ribonucleoprotein complex);GO:0042802(identical protein binding);GO:0044822(poly(A) RNA b…	NA	5453	0	chr1	-	86344719	86359400	ENSMUST00000027438	14	8202	MSTRG.2280	Ncl	GO:0005634(nucleus);GO:0005515(protein binding);GO:0045944(positive regulation of transcription from RNA polymerase II promoter);GO:0000166(nucleotide binding);GO:0016020(membrane);GO:0070062(extracellular exosome);GO:0005654(nucleoplasm);GO:0003723(RNA binding);GO:0005730(nucleolus);GO:0030529(intracellular ribonucleoprotein complex);GO:0042802(identical protein binding);GO:0044822(poly(A) RNA b…	NA	NA	NA	nucleolin [Source:MGI Symbol;Acc:MGI:97286]	1	0.01	0.97	0.99	up	no
ciRNA283	1.89471	1.18649	up	0.675282	0.325148	0.551242	no	chr18	35622968	35623450	-	1	ciRNA	-	ENSMUST00000025212	Slc23a1	mRNA	chr18:35622964-35623450	solute carrier family 23 (nucleobase transporters), member 1 [Source:MGI Symbol;Acc:MGI:1341903]	GO:0016021(integral component of membrane);GO:0005886(plasma membrane);GO:0005737(cytoplasm);GO:0070062(extracellular exosome);GO:0006814(sodium ion transport);GO:0007420(brain development);GO:0009925(basal plasma membrane);GO:0016324(apical plasma membrane);GO:0030324(lung development);GO:0009636(response to toxic substance);GO:0033300(dehydroascorbic acid transporter activity);GO:0070837(dehydr…	NA	78086	0	chr18	-	35614604	35627244	ENSMUST00000025212	15	3026	MSTRG.39844	Slc23a1	GO:0016021(integral component of membrane);GO:0005886(plasma membrane);GO:0005737(cytoplasm);GO:0070062(extracellular exosome);GO:0006814(sodium ion transport);GO:0007420(brain development);GO:0009925(basal plasma membrane);GO:0016324(apical plasma membrane);GO:0030324(lung development);GO:0009636(response to toxic substance);GO:0033300(dehydroascorbic acid transporter activity);GO:0070837(dehydr…	NA	K14611	NA	solute carrier family 23 (nucleobase transporters), member 1 [Source:MGI Symbol;Acc:MGI:1341903]	0.45	-1.16	0.24	0.78	down	no
ciRNA284	3.56585	3.22869	up	0.143299	0.81694	0.897759	no	chr18	53389613	53389802	+	1	ciRNA	-	ENSMUST00000025417	Snx24	mRNA	chr18:53389612-53390391	sorting nexing 24 [Source:MGI Symbol;Acc:MGI:1916476]	GO:0005575(cellular_component);GO:0008150(biological_process);GO:0015031(protein transport);GO:0010314(phosphatidylinositol-5-phosphate binding);GO:0032266(phosphatidylinositol-3-phosphate binding);GO:0070273(phosphatidylinositol-4-phosphate binding);GO:0030659(cytoplasmic vesicle membrane)	NA	79164	0	chr18	+	53245769	53390823	ENSMUST00000025417	8	994	MSTRG.40476	Snx24	GO:0005575(cellular_component);GO:0008150(biological_process);GO:0015031(protein transport);GO:0010314(phosphatidylinositol-5-phosphate binding);GO:0032266(phosphatidylinositol-3-phosphate binding);GO:0070273(phosphatidylinositol-4-phosphate binding);GO:0030659(cytoplasmic vesicle membrane)	NA	NA	NA	sorting nexing 24 [Source:MGI Symbol;Acc:MGI:1916476]	0.9	-0.15	0.69	0.83	down	no
ciRNA285	1.49596	1.35755	up	0.14007	0.603556	0.760884	no	chr18	60546877	60550185	+	1	ciRNA	-	ENSMUST00000025505	Dctn4	mRNA	chr18:60546876-60550185	dynactin 4 [Source:MGI Symbol;Acc:MGI:1914915]	GO:0005813(centrosome);GO:0007097(nuclear migration);GO:0030017(sarcomere);GO:0005868(cytoplasmic dynein complex);GO:0047485(protein N-terminus binding);GO:0005869(dynactin complex);GO:0005515(protein binding)	04962(Vasopressin-regulated water reabsorption);05016(Huntington's disease)	79497	0	chr18	+	60526221	60558762	ENSMUST00000025505	13	3714	MSTRG.40716	Dctn4	GO:0005813(centrosome);GO:0007097(nuclear migration);GO:0030017(sarcomere);GO:0005868(cytoplasmic dynein complex);GO:0047485(protein N-terminus binding);GO:0005869(dynactin complex);GO:0005515(protein binding)	04962(Vasopressin-regulated water reabsorption);05016(Huntington's disease)	K10426	NA	dynactin 4 [Source:MGI Symbol;Acc:MGI:1914915]	1.25	0.32	0.6	0.78	up	no
ciRNA29	9.31738	7.36982	up	0.338296	0.145297	0.366434	no	chr1	59982988	59983486	-	1	ciRNA	-	ENSMUST00000185891	Ica1l	mRNA	chr1:59982869-59983486	islet cell autoantigen 1-like [Source:MGI Symbol;Acc:MGI:1917625]	GO:0005575(cellular_component);GO:0008150(biological_process);GO:0003674(molecular_function);GO:0019904(protein domain specific binding);GO:0005515(protein binding)	NA	3373	0	chr1	-	59982490	59990927	ENSMUST00000185891	3	516	MSTRG.1457	Ica1l	GO:0005575(cellular_component);GO:0008150(biological_process);GO:0003674(molecular_function);GO:0019904(protein domain specific binding);GO:0005515(protein binding)	NA	NA	NA	islet cell autoantigen 1-like [Source:MGI Symbol;Acc:MGI:1917625]	1.28	0.35	0.09	0.78	up	no
ciRNA297	2.94737	1.18899	up	1.30969	0.165568	0.391298	no	chr11	77853892	77854677	+	1	ciRNA	-	ENSMUST00000108375	Myo18a	mRNA	chr11:77853891-77854677	myosin XVIIIA [Source:MGI Symbol;Acc:MGI:2667185]	GO:0005524(ATP binding);GO:0005794(Golgi apparatus);GO:0016020(membrane);GO:0043066(negative regulation of apoptotic process);GO:0005654(nucleoplasm);GO:0016477(cell migration);GO:0005856(cytoskeleton);GO:0044822(poly(A) RNA binding);GO:0000139(Golgi membrane);GO:0005802(trans-Golgi network);GO:0051015(actin filament binding);GO:0007030(Golgi organization);GO:0005903(brush border);GO:0016459(myos…	NA	29045	0	chr11	+	77763246	77865980	ENSMUST00000108375	42	7513	MSTRG.14016	Myo18a	GO:0005524(ATP binding);GO:0005794(Golgi apparatus);GO:0016020(membrane);GO:0043066(negative regulation of apoptotic process);GO:0005654(nucleoplasm);GO:0016477(cell migration);GO:0005856(cytoskeleton);GO:0044822(poly(A) RNA binding);GO:0000139(Golgi membrane);GO:0005802(trans-Golgi network);GO:0051015(actin filament binding);GO:0007030(Golgi organization);GO:0005903(brush border);GO:0016459(myos…	NA	NA	NA	myosin XVIIIA [Source:MGI Symbol;Acc:MGI:2667185]	0.32	-1.66	0.29	0.78	down	no
ciRNA298	1.18015	0.87974	up	0.423816	0.569664	0.737649	no	chr11	101099118	101099672	-	1	ciRNA	-	ENSMUST00000147201	Fam134c	mRNA	chr11:101098620-101099672	family with sequence similarity 134, member C [Source:MGI Symbol;Acc:MGI:1915248]	GO:0016021(integral component of membrane);GO:0005575(cellular_component);GO:0003674(molecular_function);GO:0010976(positive regulation of neuron projection development);GO:0005515(protein binding)	NA	31920	0	chr11	-	101098583	101119893	ENSMUST00000147201	7	835	MSTRG.15087	Fam134c	GO:0016021(integral component of membrane);GO:0005575(cellular_component);GO:0003674(molecular_function);GO:0010976(positive regulation of neuron projection development);GO:0005515(protein binding)	NA	NA	NA	family with sequence similarity 134, member C [Source:MGI Symbol;Acc:MGI:1915248]	0.97	-0.04	0.79	0.89	down	no
ciRNA299	1.05186	0.716538	up	0.553825	0.591098	0.75214	no	chr11	119477301	119477517	+	1	ciRNA	-	ENSMUST00000093902	Rnf213	mRNA	chr11:119477300-119479536	ring finger protein 213 [Source:MGI Symbol;Acc:MGI:1289196]	GO:0005737(cytoplasm);GO:0016887(ATPase activity);GO:0016020(membrane);GO:0008270(zinc ion binding);GO:0005829(cytosol);GO:0051260(protein homooligomerization);GO:0005730(nucleolus);GO:0016567(protein ubiquitination);GO:0004842(ubiquitin-protein transferase activity);GO:0006511(ubiquitin-dependent protein catabolic process);GO:0016874(ligase activity);GO:0001525(angiogenesis);GO:0002040(sprouting…	NA	34494	0	chr11	+	119393100	119487415	ENSMUST00000093902	67	16716	MSTRG.16045	Rnf213	GO:0005737(cytoplasm);GO:0016887(ATPase activity);GO:0016020(membrane);GO:0008270(zinc ion binding);GO:0005829(cytosol);GO:0051260(protein homooligomerization);GO:0005730(nucleolus);GO:0016567(protein ubiquitination);GO:0004842(ubiquitin-protein transferase activity);GO:0006511(ubiquitin-dependent protein catabolic process);GO:0016874(ligase activity);GO:0001525(angiogenesis);GO:0002040(sprouting…	NA	NA	NA	ring finger protein 213 [Source:MGI Symbol;Acc:MGI:1289196]	1.43	0.52	0	0.28	up	no
ciRNA30	0.776845	0.692144	up	0.166554	0.85001	0.918098	no	chr1	74349878	74350168	+	1	ciRNA	-	ENSMUST00000027370	Pnkd	mRNA	chr1:74349877-74350616	paroxysmal nonkinesiogenic dyskinesia [Source:MGI Symbol;Acc:MGI:1930773]	GO:0046872(metal ion binding);GO:0005634(nucleus);GO:0005515(protein binding);GO:0016020(membrane);GO:0005739(mitochondrion);GO:0050884(neuromuscular process controlling posture);GO:0032225(regulation of synaptic transmission, dopaminergic);GO:0042053(regulation of dopamine metabolic process);GO:0046929(negative regulation of neurotransmitter secretion);GO:0004416(hydroxyacylglutathione hydrolase…	NA	4283	0	chr1	+	74285045	74353684	ENSMUST00000027370	10	2937	MSTRG.1799	Pnkd	GO:0046872(metal ion binding);GO:0005634(nucleus);GO:0005515(protein binding);GO:0016020(membrane);GO:0005739(mitochondrion);GO:0050884(neuromuscular process controlling posture);GO:0032225(regulation of synaptic transmission, dopaminergic);GO:0042053(regulation of dopamine metabolic process);GO:0046929(negative regulation of neurotransmitter secretion);GO:0004416(hydroxyacylglutathione hydrolase…	NA	NA	NA	paroxysmal nonkinesiogenic dyskinesia [Source:MGI Symbol;Acc:MGI:1930773]	0.96	-0.06	0.5	0.78	down	no
ciRNA300	0.0474213	0.0354606	up	0.419317	0.802078	0.890713	no	chr10	68278214	68278689	-	1	ciRNA	-	ENSMUST00000020106	Arid5b	mRNA	chr10:68278184-68278689	AT rich interactive domain 5B (MRF1-like) [Source:MGI Symbol;Acc:MGI:2175912]	GO:0003677(DNA binding);GO:0005634(nucleus);GO:0001822(kidney development);GO:0006807(nitrogen compound metabolic process);GO:0009791(post-embryonic development);GO:0035264(multicellular organism growth);GO:0048008(platelet-derived growth factor receptor signaling pathway);GO:0048705(skeletal system morphogenesis);GO:0060021(palate development);GO:0060325(face morphogenesis);GO:0000122(negative r…	NA	16869	0	chr10	-	68095593	68278726	ENSMUST00000020106	10	4494	MSTRG.8157	Arid5b	GO:0003677(DNA binding);GO:0005634(nucleus);GO:0001822(kidney development);GO:0006807(nitrogen compound metabolic process);GO:0009791(post-embryonic development);GO:0035264(multicellular organism growth);GO:0048008(platelet-derived growth factor receptor signaling pathway);GO:0048705(skeletal system morphogenesis);GO:0060021(palate development);GO:0060325(face morphogenesis);GO:0000122(negative r…	NA	NA	NA	AT rich interactive domain 5B (MRF1-like) [Source:MGI Symbol;Acc:MGI:2175912]	1.27	0.35	0.12	0.78	up	no
ciRNA302	1.05357	0.977069	up	0.108755	0.900261	0.947856	no	chr17	48392538	48393179	-	1	ciRNA	-	ENSMUST00000078800	Nfya	mRNA	chr17:48392506-48393179	nuclear transcription factor-Y alpha [Source:MGI Symbol;Acc:MGI:97316]	GO:0006355(regulation of transcription, DNA-templated);GO:0003677(DNA binding);GO:0005634(nucleus);GO:0005515(protein binding);GO:0045944(positive regulation of transcription from RNA polymerase II promoter);GO:0003700(transcription factor activity, sequence-specific DNA binding);GO:0005654(nucleoplasm);GO:0045893(positive regulation of transcription, DNA-templated);GO:0044212(transcription regul…	04612(Antigen processing and presentation)	74725	0	chr17	-	48386885	48409765	ENSMUST00000078800	10	3653	MSTRG.37887	Nfya	GO:0006355(regulation of transcription, DNA-templated);GO:0003677(DNA binding);GO:0005634(nucleus);GO:0005515(protein binding);GO:0045944(positive regulation of transcription from RNA polymerase II promoter);GO:0003700(transcription factor activity, sequence-specific DNA binding);GO:0005654(nucleoplasm);GO:0045893(positive regulation of transcription, DNA-templated);GO:0044212(transcription regul…	04612(Antigen processing and presentation)	K08064	NA	nuclear transcription factor-Y alpha [Source:MGI Symbol;Acc:MGI:97316]	1.19	0.25	0.47	0.78	up	no
ciRNA303	1.11802	0.975543	up	0.196674	0.782543	0.878618	no	chr16	20542751	20543310	+	1	ciRNA	-	ENSMUST00000090023	Ap2m1	mRNA	chr16:20542750-20543310	adaptor-related protein complex 2, mu 1 subunit [Source:MGI Symbol;Acc:MGI:1298405]	GO:0005886(plasma membrane);GO:0008289(lipid binding);GO:0070062(extracellular exosome);GO:0006886(intracellular protein transport);GO:0005739(mitochondrion);GO:0016192(vesicle-mediated transport);GO:0005905(clathrin-coated pit);GO:0044325(ion channel binding);GO:0030141(secretory granule);GO:0006897(endocytosis);GO:0030131(clathrin adaptor complex);GO:1903077(negative regulation of protein local…	04144(Endocytosis);05016(Huntington's disease)	64208	0	chr16	+	20535478	20544056	ENSMUST00000090023	11	2080	MSTRG.32689	Ap2m1	GO:0005886(plasma membrane);GO:0008289(lipid binding);GO:0070062(extracellular exosome);GO:0006886(intracellular protein transport);GO:0005739(mitochondrion);GO:0016192(vesicle-mediated transport);GO:0005905(clathrin-coated pit);GO:0044325(ion channel binding);GO:0030141(secretory granule);GO:0006897(endocytosis);GO:0030131(clathrin adaptor complex);GO:1903077(negative regulation of protein local…	04144(Endocytosis);05016(Huntington's disease)	K11826	NA	adaptor-related protein complex 2, mu 1 subunit [Source:MGI Symbol;Acc:MGI:1298405]	1.49	0.57	0.09	0.78	up	no
ciRNA304	0.40823	0.252988	up	0.690317	0.32426	0.551242	no	chr16	20606008	20606525	-	1	ciRNA	-	ENSMUST00000045918	Alg3	mRNA	chr16:20606006-20606525	asparagine-linked glycosylation 3 (alpha-1,3-mannosyltransferase) [Source:MGI Symbol;Acc:MGI:1098592]	GO:0016021(integral component of membrane);GO:0005789(endoplasmic reticulum membrane);GO:0006486(protein glycosylation);GO:0000033(alpha-1,3-mannosyltransferase activity);GO:0052925(dol-P-Man:Man(5)GlcNAc(2)-PP-Dol alpha-1,3-mannosyltransferase activity)	00510(N-Glycan biosynthesis)	64242	0	chr16	-	20605451	20610768	ENSMUST00000045918	9	1451	MSTRG.32697	Alg3	GO:0016021(integral component of membrane);GO:0005789(endoplasmic reticulum membrane);GO:0006486(protein glycosylation);GO:0000033(alpha-1,3-mannosyltransferase activity);GO:0052925(dol-P-Man:Man(5)GlcNAc(2)-PP-Dol alpha-1,3-mannosyltransferase activity)	00510(N-Glycan biosynthesis)	K03845	EC:2.4.1.258	asparagine-linked glycosylation 3 (alpha-1,3-mannosyltransferase) [Source:MGI Symbol;Acc:MGI:1098592]	1.16	0.22	0.29	0.78	up	no
ciRNA31	0.457651	0	up	Inf	0.183954	0.413054	no	chr1	75169632	75169764	+	1	ciRNA	-	ENSMUST00000162768	Zfand2b	mRNA	chr1:75169631-75169764	zinc finger, AN1 type domain 2B [Source:MGI Symbol;Acc:MGI:1916068]	GO:0005515(protein binding);GO:0008270(zinc ion binding);GO:0005783(endoplasmic reticulum);GO:0006616(SRP-dependent cotranslational protein targeting to membrane, translocation)	NA	4493	0	chr1	+	75168646	75170752	ENSMUST00000162768	8	735	MSTRG.1915	Zfand2b	GO:0005515(protein binding);GO:0008270(zinc ion binding);GO:0005783(endoplasmic reticulum);GO:0006616(SRP-dependent cotranslational protein targeting to membrane, translocation)	NA	NA	NA	zinc finger, AN1 type domain 2B [Source:MGI Symbol;Acc:MGI:1916068]	1	-0.01	0.98	0.99	down	no
ciRNA310	0.681795	0.622601	up	0.131029	0.591058	0.75214	no	chr19	3494054	3496521	-	1	ciRNA	-	ENSMUST00000025846	Ppp6r3	mRNA	chr19:3494038-3496521	protein phosphatase 6, regulatory subunit 3 [Source:MGI Symbol;Acc:MGI:1921807]	GO:0043666(regulation of phosphoprotein phosphatase activity);GO:0019903(protein phosphatase binding);GO:0005654(nucleoplasm);GO:0005515(protein binding);GO:0005886(plasma membrane);GO:0005737(cytoplasm)	NA	81177	0	chr19	-	3454933	3575749	ENSMUST00000025846	23	4865	MSTRG.41727	Ppp6r3	GO:0043666(regulation of phosphoprotein phosphatase activity);GO:0019903(protein phosphatase binding);GO:0005654(nucleoplasm);GO:0005515(protein binding);GO:0005886(plasma membrane);GO:0005737(cytoplasm)	NA	NA	NA	protein phosphatase 6, regulatory subunit 3 [Source:MGI Symbol;Acc:MGI:1921807]	1.1	0.14	0.74	0.86	up	no
ciRNA314	1.46323	1.19423	up	0.293082	0.482219	0.674887	no	chr19	44967680	44969036	+	1	ciRNA	-	ENSMUST00000096053	Fam178a	mRNA	chr19:44967679-44969036	family with sequence similarity 178, member A [Source:MGI Symbol;Acc:MGI:1924968]	GO:1990166(protein localization to site of double-strand break);GO:2000781(positive regulation of double-strand break repair);GO:0034184(positive regulation of maintenance of mitotic sister chromatid cohesion);GO:0035861(site of double-strand break);GO:0031334(positive regulation of protein complex assembly);GO:0032403(protein complex binding);GO:0000785(chromatin);GO:0043231(intracellular membra…	NA	84914	0	chr19	+	44931119	44983787	ENSMUST00000096053	20	6880	MSTRG.43440	Fam178a	GO:1990166(protein localization to site of double-strand break);GO:2000781(positive regulation of double-strand break repair);GO:0034184(positive regulation of maintenance of mitotic sister chromatid cohesion);GO:0035861(site of double-strand break);GO:0031334(positive regulation of protein complex assembly);GO:0032403(protein complex binding);GO:0000785(chromatin);GO:0043231(intracellular membra…	NA	NA	NA	family with sequence similarity 178, member A [Source:MGI Symbol;Acc:MGI:1924968]	1.14	0.18	0.27	0.78	up	no
ciRNA34	2.21237	1.08078	up	1.03352	0.418892	0.630717	no	chr1	162721261	162721429	-	1	ciRNA	-	ENSMUST00000182149	Prrc2c	mRNA	chr1:162720606-162721429	proline-rich coiled-coil 2C [Source:MGI Symbol;Acc:MGI:1913754]	GO:0016020(membrane);GO:0044822(poly(A) RNA binding);GO:0002244(hematopoietic progenitor cell differentiation);GO:0008022(protein C-terminus binding)	NA	10463	0	chr1	-	162670725	162740525	ENSMUST00000182149	35	11289	MSTRG.4685	Prrc2c	GO:0016020(membrane);GO:0044822(poly(A) RNA binding);GO:0002244(hematopoietic progenitor cell differentiation);GO:0008022(protein C-terminus binding)	NA	NA	NA	proline-rich coiled-coil 2C [Source:MGI Symbol;Acc:MGI:1913754]	2.28	1.19	0.46	0.78	up	no
ciRNA37	0.319768	0.0373079	up	3.09947	0.123074	0.338285	no	chr9	35452178	35452610	+	1	ciRNA	-	ENSMUST00000151682	Cdon	mRNA	chr9:35452177-35452660	cell adhesion molecule-related/down-regulated by oncogenes [Source:MGI Symbol;Acc:MGI:1926387]	GO:0005515(protein binding);GO:0045944(positive regulation of transcription from RNA polymerase II promoter);GO:0005887(integral component of plasma membrane);GO:0001934(positive regulation of protein phosphorylation);GO:0009986(cell surface);GO:0007224(smoothened signaling pathway);GO:0009952(anterior/posterior pattern specification);GO:0051057(positive regulation of small GTPase mediated signal…	NA	180811	0	chr9	+	35421128	35455365	ENSMUST00000151682	5	652	MSTRG.84786	Cdon	GO:0005515(protein binding);GO:0045944(positive regulation of transcription from RNA polymerase II promoter);GO:0005887(integral component of plasma membrane);GO:0001934(positive regulation of protein phosphorylation);GO:0009986(cell surface);GO:0007224(smoothened signaling pathway);GO:0009952(anterior/posterior pattern specification);GO:0051057(positive regulation of small GTPase mediated signal…	NA	K20033	NA	cell adhesion molecule-related/down-regulated by oncogenes [Source:MGI Symbol;Acc:MGI:1926387]	0.95	-0.08	0.51	0.78	down	no
ciRNA38	4.80361	4.45636	up	0.108253	0.778537	0.876332	no	chr9	40802128	40802417	+	1	ciRNA	-	ENSMUST00000015800	Hspa8	mRNA	chr9:40802127-40802417	heat shock protein 8 [Source:MGI Symbol;Acc:MGI:105384]	GO:0005622(intracellular);GO:0005634(nucleus);GO:0005524(ATP binding);GO:0005615(extracellular space);GO:0005515(protein binding);GO:0005886(plasma membrane);GO:0005737(cytoplasm);GO:0016887(ATPase activity);GO:0016020(membrane);GO:0070062(extracellular exosome);GO:0045892(negative regulation of transcription, DNA-templated);GO:0006397(mRNA processing);GO:0008380(RNA splicing);GO:0005829(cytosol)…	03040(Spliceosome);04010(MAPK signaling pathway);04144(Endocytosis);04612(Antigen processing and presentation)	181307	0	chr9	+	40800984	40805200	ENSMUST00000015800	9	2394	MSTRG.85105	Hspa8	GO:0005622(intracellular);GO:0005634(nucleus);GO:0005524(ATP binding);GO:0005615(extracellular space);GO:0005515(protein binding);GO:0005886(plasma membrane);GO:0005737(cytoplasm);GO:0016887(ATPase activity);GO:0016020(membrane);GO:0070062(extracellular exosome);GO:0045892(negative regulation of transcription, DNA-templated);GO:0006397(mRNA processing);GO:0008380(RNA splicing);GO:0005829(cytosol)…	03040(Spliceosome);04010(MAPK signaling pathway);04144(Endocytosis);04612(Antigen processing and presentation)	K03283	NA	heat shock protein 8 [Source:MGI Symbol;Acc:MGI:105384]	1.5	0.58	0.06	0.78	up	no
ciRNA4	2.8974	2.85684	up	0.0203359	0.958343	0.976735	no	chr7	79593801	79594781	-	1	ciRNA	-	ENSMUST00000172788	Rhcg	mRNA	chr7:79593677-79594781	Rhesus blood group-associated C glycoprotein [Source:MGI Symbol;Acc:MGI:1888517]	GO:0005886(plasma membrane);GO:0005887(integral component of plasma membrane);GO:0070062(extracellular exosome);GO:0006885(regulation of pH);GO:0016324(apical plasma membrane);GO:0030506(ankyrin binding);GO:0016323(basolateral plasma membrane);GO:0008519(ammonium transmembrane transporter activity);GO:0072488(ammonium transmembrane transport);GO:0015695(organic cation transport);GO:0015696(ammoni…	NA	160813	0	chr7	-	79593369	79594929	ENSMUST00000172788	2	457	MSTRG.76511	Rhcg	GO:0005886(plasma membrane);GO:0005887(integral component of plasma membrane);GO:0070062(extracellular exosome);GO:0006885(regulation of pH);GO:0016324(apical plasma membrane);GO:0030506(ankyrin binding);GO:0016323(basolateral plasma membrane);GO:0008519(ammonium transmembrane transporter activity);GO:0072488(ammonium transmembrane transport);GO:0015695(organic cation transport);GO:0015696(ammoni…	NA	NA	NA	Rhesus blood group-associated C glycoprotein [Source:MGI Symbol;Acc:MGI:1888517]	1.24	0.31	0.09	0.78	up	no
ciRNA42	0.32385	0.112561	up	1.52462	0.158678	0.381938	no	chrX	72956440	72957281	+	1	ciRNA	-	ENSMUST00000033715	Nsdhl	mRNA	chrX:72956439-72957281	NAD(P) dependent steroid dehydrogenase-like [Source:MGI Symbol;Acc:MGI:1099438]	GO:0016021(integral component of membrane);GO:0055114(oxidation-reduction process);GO:0005789(endoplasmic reticulum membrane);GO:0003854(3-beta-hydroxy-delta5-steroid dehydrogenase activity);GO:0005783(endoplasmic reticulum);GO:0043231(intracellular membrane-bounded organelle);GO:0007224(smoothened signaling pathway);GO:0008203(cholesterol metabolic process);GO:0001942(hair follicle development);…	00100(Steroid biosynthesis)	191754	0	chrX	+	72918557	72958514	ENSMUST00000033715	8	2168	MSTRG.90177	Nsdhl	GO:0016021(integral component of membrane);GO:0055114(oxidation-reduction process);GO:0005789(endoplasmic reticulum membrane);GO:0003854(3-beta-hydroxy-delta5-steroid dehydrogenase activity);GO:0005783(endoplasmic reticulum);GO:0043231(intracellular membrane-bounded organelle);GO:0007224(smoothened signaling pathway);GO:0008203(cholesterol metabolic process);GO:0001942(hair follicle development);…	00100(Steroid biosynthesis)	K07748	EC:1.1.1.170	NAD(P) dependent steroid dehydrogenase-like [Source:MGI Symbol;Acc:MGI:1099438]	0.92	-0.13	0.12	0.78	down	no
ciRNA45	9.37175	8.68596	up	0.109632	0.770997	0.872017	no	chr13	74356818	74357022	+	1	ciRNA	-	ENSMUST00000160021	Ccdc127	mRNA	chr13:74356817-74360604	coiled-coil domain containing 127 [Source:MGI Symbol;Acc:MGI:1914683]	GO:0005575(cellular_component);GO:0008150(biological_process);GO:0003674(molecular_function)	NA	46346	0	chr13	+	74350317	74362701	ENSMUST00000160021	4	2682	MSTRG.22944	Ccdc127	GO:0005575(cellular_component);GO:0008150(biological_process);GO:0003674(molecular_function)	NA	NA	NA	coiled-coil domain containing 127 [Source:MGI Symbol;Acc:MGI:1914683]	0.88	-0.19	0.44	0.78	down	no
ciRNA46	8.16244	5.98244	up	0.448267	0.116764	0.328087	no	chr12	24666182	24666766	-	1	ciRNA	-	ENSMUST00000186602	Cys1	mRNA	chr12:24666181-24666766	cystin 1 [Source:MGI Symbol;Acc:MGI:2177632]	GO:0070062(extracellular exosome);GO:0005515(protein binding)	NA	35968	0	chr12	-	24665848	24681795	ENSMUST00000186602	5	1757	MSTRG.16779	Cys1	GO:0070062(extracellular exosome);GO:0005515(protein binding)	NA	NA	NA	cystin 1 [Source:MGI Symbol;Acc:MGI:2177632]	0.98	-0.04	0.83	0.91	down	no
ciRNA48	4.74968	3.85007	up	0.302947	0.469178	0.667575	no	chr11	50385191	50385776	+	1	ciRNA	-	ENSMUST00000109142	Hnrnph1	mRNA	chr11:50385190-50385776	heterogeneous nuclear ribonucleoprotein H1 [Source:MGI Symbol;Acc:MGI:1891925]	GO:0000166(nucleotide binding);GO:0005737(cytoplasm);GO:0016020(membrane);GO:0005654(nucleoplasm);GO:0003723(RNA binding);GO:0006397(mRNA processing);GO:0008380(RNA splicing);GO:0044822(poly(A) RNA binding);GO:0071013(catalytic step 2 spliceosome);GO:0043484(regulation of RNA splicing);GO:0005515(protein binding)	NA	25257	0	chr11	+	50376990	50386528	ENSMUST00000109142	15	2427	MSTRG.12565	Hnrnph1	GO:0000166(nucleotide binding);GO:0005737(cytoplasm);GO:0016020(membrane);GO:0005654(nucleoplasm);GO:0003723(RNA binding);GO:0006397(mRNA processing);GO:0008380(RNA splicing);GO:0044822(poly(A) RNA binding);GO:0071013(catalytic step 2 spliceosome);GO:0043484(regulation of RNA splicing);GO:0005515(protein binding)	NA	NA	NA	heterogeneous nuclear ribonucleoprotein H1 [Source:MGI Symbol;Acc:MGI:1891925]	1.16	0.21	0.07	0.78	up	no
ciRNA5	0.428686	0.312172	up	0.457578	0.399058	0.612851	no	chr7	81592103	81593651	+	1	ciRNA	-	ENSMUST00000165460	Whamm	mRNA	chr7:81592102-81593651	WAS protein homolog associated with actin, golgi membranes and microtubules [Source:MGI Symbol;Acc:MGI:2142282]	GO:0005737(cytoplasm);GO:0033116(endoplasmic reticulum-Golgi intermediate compartment membrane);GO:0000139(Golgi membrane);GO:0005874(microtubule);GO:0007015(actin filament organization);GO:0008017(microtubule binding);GO:0030659(cytoplasmic vesicle membrane);GO:0003779(actin binding);GO:0017049(GTP-Rho binding);GO:0097320(membrane tubulation);GO:0006888(ER to Golgi vesicle-mediated transport);GO…	NA	161218	0	chr7	+	81571292	81596836	ENSMUST00000165460	10	3069	MSTRG.76655	Whamm	GO:0005737(cytoplasm);GO:0033116(endoplasmic reticulum-Golgi intermediate compartment membrane);GO:0000139(Golgi membrane);GO:0005874(microtubule);GO:0007015(actin filament organization);GO:0008017(microtubule binding);GO:0030659(cytoplasmic vesicle membrane);GO:0003779(actin binding);GO:0017049(GTP-Rho binding);GO:0097320(membrane tubulation);GO:0006888(ER to Golgi vesicle-mediated transport);GO…	NA	NA	NA	WAS protein homolog associated with actin, golgi membranes and microtubules [Source:MGI Symbol;Acc:MGI:2142282]	0.88	-0.18	0.13	0.78	down	no
ciRNA53	1.14153	1.14136	up	0.000217634	0.999404	0.999541	no	chr17	28591319	28592217	-	1	ciRNA	-	ENSMUST00000130643	Srpk1	mRNA	chr17:28591293-28592217	serine/arginine-rich protein specific kinase 1 [Source:MGI Symbol;Acc:MGI:106908]	GO:0005634(nucleus);GO:0005524(ATP binding);GO:0005515(protein binding);GO:0005886(plasma membrane);GO:0005737(cytoplasm);GO:0004674(protein serine/threonine kinase activity);GO:0006468(protein phosphorylation);GO:0035556(intracellular signal transduction);GO:0006397(mRNA processing);GO:0008380(RNA splicing);GO:0005783(endoplasmic reticulum);GO:0044822(poly(A) RNA binding);GO:0030154(cell differe…	NA	71745	0	chr17	-	28587648	28622521	ENSMUST00000130643	16	4465	MSTRG.36715	Srpk1	GO:0005634(nucleus);GO:0005524(ATP binding);GO:0005515(protein binding);GO:0005886(plasma membrane);GO:0005737(cytoplasm);GO:0004674(protein serine/threonine kinase activity);GO:0006468(protein phosphorylation);GO:0035556(intracellular signal transduction);GO:0006397(mRNA processing);GO:0008380(RNA splicing);GO:0005783(endoplasmic reticulum);GO:0044822(poly(A) RNA binding);GO:0030154(cell differe…	NA	K15409	EC:2.7.11.1	serine/arginine-rich protein specific kinase 1 [Source:MGI Symbol;Acc:MGI:106908]	0.65	-0.62	0.24	0.78	down	no
ciRNA59	1.2521	1.07732	up	0.216903	0.374971	0.5904	no	chr14	30519678	30521589	+	1	ciRNA	-	ENSMUST00000022535	Dcp1a	mRNA	chr14:30519677-30521589	decapping mRNA 1A [Source:MGI Symbol;Acc:MGI:1923151]	GO:0005634(nucleus);GO:0005737(cytoplasm);GO:0016020(membrane);GO:0045893(positive regulation of transcription, DNA-templated);GO:0016787(hydrolase activity);GO:0043231(intracellular membrane-bounded organelle);GO:0042802(identical protein binding);GO:0007179(transforming growth factor beta receptor signaling pathway);GO:0008134(transcription factor binding);GO:0043085(positive regulation of cata…	03018(RNA degradation)	50097	0	chr14	+	30479565	30527056	ENSMUST00000022535	10	5616	MSTRG.25039	Dcp1a	GO:0005634(nucleus);GO:0005737(cytoplasm);GO:0016020(membrane);GO:0045893(positive regulation of transcription, DNA-templated);GO:0016787(hydrolase activity);GO:0043231(intracellular membrane-bounded organelle);GO:0042802(identical protein binding);GO:0007179(transforming growth factor beta receptor signaling pathway);GO:0008134(transcription factor binding);GO:0043085(positive regulation of cata…	03018(RNA degradation)	K12610	EC:3.-.-.-	decapping mRNA 1A [Source:MGI Symbol;Acc:MGI:1923151]	0.99	-0.01	0.98	0.99	down	no
ciRNA6	0.757922	0.467592	up	0.696798	0.185874	0.415392	no	chr7	101294962	101296120	-	1	ciRNA	-	ENSMUST00000120267	Atg16l2	mRNA	chr7:101294921-101296120	autophagy related 16-like 2 (S. cerevisiae) [Source:MGI Symbol;Acc:MGI:1920933]	GO:0003674(molecular_function);GO:0015031(protein transport);GO:0005654(nucleoplasm);GO:0000421(autophagosome membrane);GO:0000045(autophagosome assembly);GO:0039689(negative stranded viral RNA replication)	NA	162917	0	chr7	-	101285321	101302088	ENSMUST00000120267	18	6459	MSTRG.77485	Atg16l2	GO:0003674(molecular_function);GO:0015031(protein transport);GO:0005654(nucleoplasm);GO:0000421(autophagosome membrane);GO:0000045(autophagosome assembly);GO:0039689(negative stranded viral RNA replication)	NA	K17890	NA	autophagy related 16-like 2 (S. cerevisiae) [Source:MGI Symbol;Acc:MGI:1920933]	0.99	-0.02	0.97	0.99	down	no
ciRNA60	0.985736	0.845692	up	0.221069	0.375458	0.59071	no	chr14	31017929	31018928	-	1	ciRNA	-	ENSMUST00000037739	Gnl3	mRNA	chr14:31017866-31018928	guanine nucleotide binding protein-like 3 (nucleolar) [Source:MGI Symbol;Acc:MGI:1353651]	GO:0005634(nucleus);GO:0005615(extracellular space);GO:0005515(protein binding);GO:0016020(membrane);GO:0003924(GTPase activity);GO:0005525(GTP binding);GO:0005654(nucleoplasm);GO:0005730(nucleolus);GO:0042254(ribosome biogenesis);GO:0044822(poly(A) RNA binding);GO:0042127(regulation of cell proliferation);GO:0032206(positive regulation of telomere maintenance);GO:1902895(positive regulation of p…	NA	50203	0	chr14	-	31012434	31019089	ENSMUST00000037739	15	1883	MSTRG.25048	Gnl3	GO:0005634(nucleus);GO:0005615(extracellular space);GO:0005515(protein binding);GO:0016020(membrane);GO:0003924(GTPase activity);GO:0005525(GTP binding);GO:0005654(nucleoplasm);GO:0005730(nucleolus);GO:0042254(ribosome biogenesis);GO:0044822(poly(A) RNA binding);GO:0042127(regulation of cell proliferation);GO:0032206(positive regulation of telomere maintenance);GO:1902895(positive regulation of p…	NA	K14538	NA	guanine nucleotide binding protein-like 3 (nucleolar) [Source:MGI Symbol;Acc:MGI:1353651]	1.12	0.16	0.33	0.78	up	no
ciRNA61	2.13664	1.57084	up	0.443808	0.598514	0.756863	no	chr14	78502266	78502938	-	1	ciRNA	-	ENSMUST00000123853	Akap11	mRNA	chr14:78502236-78502938	A kinase (PRKA) anchor protein 11 [Source:MGI Symbol;Acc:MGI:2684060]	GO:0005777(peroxisome);GO:0051018(protein kinase A binding);GO:0010738(regulation of protein kinase A signaling);GO:0019207(kinase regulator activity);GO:0042325(regulation of phosphorylation)	NA	54153	0	chr14	-	78492246	78536808	ENSMUST00000123853	12	9367	MSTRG.26789	Akap11	GO:0005777(peroxisome);GO:0051018(protein kinase A binding);GO:0010738(regulation of protein kinase A signaling);GO:0019207(kinase regulator activity);GO:0042325(regulation of phosphorylation)	NA	NA	NA	A kinase (PRKA) anchor protein 11 [Source:MGI Symbol;Acc:MGI:2684060]	0.95	-0.07	0.71	0.84	down	no
ciRNA69	0.585183	0.344533	up	0.764248	0.0740104	0.26504	no	chr8	106912349	106913319	+	1	ciRNA	-	ENSMUST00000047629	Cirh1a	mRNA	chr8:106912348-106913347	cirrhosis, autosomal recessive 1A (human) [Source:MGI Symbol;Acc:MGI:1096573]	GO:0006355(regulation of transcription, DNA-templated);GO:0005730(nucleolus);GO:0006351(transcription, DNA-templated);GO:0044822(poly(A) RNA binding);GO:0005694(chromosome);GO:0034455(t-UTP complex);GO:0030490(maturation of SSU-rRNA);GO:0001650(fibrillar center);GO:0005515(protein binding)	NA	176768	0	chr8	+	106893651	106923088	ENSMUST00000047629	17	2232	MSTRG.83105	Cirh1a	GO:0006355(regulation of transcription, DNA-templated);GO:0005730(nucleolus);GO:0006351(transcription, DNA-templated);GO:0044822(poly(A) RNA binding);GO:0005694(chromosome);GO:0034455(t-UTP complex);GO:0030490(maturation of SSU-rRNA);GO:0001650(fibrillar center);GO:0005515(protein binding)	NA	K14548	NA	cirrhosis, autosomal recessive 1A (human) [Source:MGI Symbol;Acc:MGI:1096573]	1.18	0.24	0.47	0.78	up	no
ciRNA7	1.29396	0.72871	up	0.828371	0.257794	0.490579	no	chr7	127481019	127481198	+	1	ciRNA	-	ENSMUST00000206980	Fbrs	mRNA	chr7:127481018-127482782	fibrosin [Source:MGI Symbol;Acc:MGI:104648]	GO:0005615(extracellular space);GO:0008083(growth factor activity);GO:0048146(positive regulation of fibroblast proliferation)	NA	166220	0	chr7	+	127480015	127483221	ENSMUST00000206980	5	517	MSTRG.78660	Fbrs	GO:0005615(extracellular space);GO:0008083(growth factor activity);GO:0048146(positive regulation of fibroblast proliferation)	NA	NA	NA	fibrosin [Source:MGI Symbol;Acc:MGI:104648]	0.78	-0.37	0.28	0.78	down	no
ciRNA70	1.15989	0.526568	up	1.13929	0.284787	0.517833	no	chr3	87525660	87527237	+	1	ciRNA	-	ENSMUST00000119109	Etv3	mRNA	chr3:87525659-87527260	ets variant 3 [Source:MGI Symbol;Acc:MGI:1350926]	GO:0005515(protein binding);GO:0000122(negative regulation of transcription from RNA polymerase II promoter);GO:0001227(transcriptional repressor activity, RNA polymerase II transcription regulatory region sequence-specific binding);GO:0006351(transcription, DNA-templated);GO:0000977(RNA polymerase II regulatory region sequence-specific DNA binding);GO:0008285(negative regulation of cell prolifer…	NA	106976	0	chr3	+	87525407	87540156	ENSMUST00000119109	5	5309	MSTRG.53511	Etv3	GO:0005515(protein binding);GO:0000122(negative regulation of transcription from RNA polymerase II promoter);GO:0001227(transcriptional repressor activity, RNA polymerase II transcription regulatory region sequence-specific binding);GO:0006351(transcription, DNA-templated);GO:0000977(RNA polymerase II regulatory region sequence-specific DNA binding);GO:0008285(negative regulation of cell prolifer…	NA	NA	NA	ets variant 3 [Source:MGI Symbol;Acc:MGI:1350926]	0.97	-0.05	0.87	0.93	down	no
ciRNA71	1.94939	0.625176	up	1.64068	0.285945	0.518593	no	chrX	53705768	53706028	-	1	ciRNA	-	ENSMUST00000187290	AW822252	mRNA	chrX:53697068-53706028	expressed sequence AW822252 [Source:MGI Symbol;Acc:MGI:2148030]	NA	NA	191176	0	chrX	-	53696868	53710481	ENSMUST00000187290	3	416	MSTRG.89994	AW822252	NA	NA	NA	NA	expressed sequence AW822252 [Source:MGI Symbol;Acc:MGI:2148030]	1.06	0.08	0.83	0.91	up	no
ciRNA73	1.90578	0.436658	up	2.12581	0.119738	0.33267	no	chr17	24979279	24979485	-	1	ciRNA	-	ENSMUST00000073337	Cramp1l	mRNA	chr17:24977677-24979485	Crm, cramped-like (Drosophila) [Source:MGI Symbol;Acc:MGI:1930190]	GO:0008150(biological_process);GO:0003677(DNA binding);GO:0005634(nucleus);GO:0003682(chromatin binding)	NA	70963	0	chr17	-	24961228	25015230	ENSMUST00000073337	21	7517	MSTRG.36445	Cramp1l	GO:0008150(biological_process);GO:0003677(DNA binding);GO:0005634(nucleus);GO:0003682(chromatin binding)	NA	NA	NA	Crm, cramped-like (Drosophila) [Source:MGI Symbol;Acc:MGI:1930190]	1	-0.01	0.16	0.78	down	no
ciRNA74	0.802246	0.362739	up	1.14511	0.168311	0.394059	no	chr7	15920577	15922251	-	1	ciRNA	-	ENSMUST00000044355	Sepw1	mRNA	chr7:15920473-15922251	selenoprotein W, muscle 1 [Source:MGI Symbol;Acc:MGI:1100878]	GO:0055114(oxidation-reduction process);GO:0005886(plasma membrane);GO:0005737(cytoplasm);GO:0016491(oxidoreductase activity);GO:0098869(cellular oxidant detoxification);GO:0016209(antioxidant activity)	NA	153791	0	chr7	-	15917208	15922402	ENSMUST00000044355	6	736	MSTRG.74096	Sepw1	GO:0055114(oxidation-reduction process);GO:0005886(plasma membrane);GO:0005737(cytoplasm);GO:0016491(oxidoreductase activity);GO:0098869(cellular oxidant detoxification);GO:0016209(antioxidant activity)	NA	NA	NA	selenoprotein W, muscle 1 [Source:MGI Symbol;Acc:MGI:1100878]	2.56	1.35	0.21	0.78	up	no
ciRNA75	1.79592	1.78414	up	0.00949406	0.920873	0.957768	no	chr7	28813398	28813853	+	1	ciRNA	-	ENSMUST00000174548	Hnrnpl	mRNA	chr7:28813397-28813853	heterogeneous nuclear ribonucleoprotein L [Source:MGI Symbol;Acc:MGI:104816]	GO:0005634(nucleus);GO:0005515(protein binding);GO:0000166(nucleotide binding);GO:0005737(cytoplasm);GO:0016020(membrane);GO:0070062(extracellular exosome);GO:0005654(nucleoplasm);GO:0006397(mRNA processing);GO:0030529(intracellular ribonucleoprotein complex);GO:0044822(poly(A) RNA binding);GO:0044212(transcription regulatory region DNA binding);GO:0097157(pre-mRNA intronic binding);GO:0000381(re…	NA	155823	0	chr7	+	28808541	28822266	ENSMUST00000174548	14	2679	MSTRG.74796	Hnrnpl	GO:0005634(nucleus);GO:0005515(protein binding);GO:0000166(nucleotide binding);GO:0005737(cytoplasm);GO:0016020(membrane);GO:0070062(extracellular exosome);GO:0005654(nucleoplasm);GO:0006397(mRNA processing);GO:0030529(intracellular ribonucleoprotein complex);GO:0044822(poly(A) RNA binding);GO:0044212(transcription regulatory region DNA binding);GO:0097157(pre-mRNA intronic binding);GO:0000381(re…	NA	NA	NA	heterogeneous nuclear ribonucleoprotein L [Source:MGI Symbol;Acc:MGI:104816]	0.86	-0.21	0.5	0.78	down	no
ciRNA77	15.5455	13.3574	up	0.218858	0.452258	0.6554	no	chr6	83976355	83976543	+	1	ciRNA	-	ENSMUST00000113836	Zfp638	mRNA	chr6:83976354-83981681	zinc finger protein 638 [Source:MGI Symbol;Acc:MGI:1203484]	GO:0043231(intracellular membrane-bounded organelle);GO:0005654(nucleoplasm);GO:0044822(poly(A) RNA binding);GO:0006355(regulation of transcription, DNA-templated);GO:0003677(DNA binding);GO:0000166(nucleotide binding);GO:0008270(zinc ion binding);GO:0008380(RNA splicing);GO:0016607(nuclear speck);GO:0006351(transcription, DNA-templated)	NA	145844	0	chr6	+	83914390	83986869	ENSMUST00000113836	26	4366	MSTRG.70753	Zfp638	GO:0043231(intracellular membrane-bounded organelle);GO:0005654(nucleoplasm);GO:0044822(poly(A) RNA binding);GO:0006355(regulation of transcription, DNA-templated);GO:0003677(DNA binding);GO:0000166(nucleotide binding);GO:0008270(zinc ion binding);GO:0008380(RNA splicing);GO:0016607(nuclear speck);GO:0006351(transcription, DNA-templated)	NA	NA	NA	zinc finger protein 638 [Source:MGI Symbol;Acc:MGI:1203484]	1	-0.01	0.51	0.78	down	no
ciRNA82	0.241209	0.186524	up	0.370922	0.782693	0.878618	no	chr3	106767456	106767925	-	1	ciRNA	-	ENSMUST00000038845	Cd53	mRNA	chr3:106767422-106767925	CD53 antigen [Source:MGI Symbol;Acc:MGI:88341]	GO:0005886(plasma membrane);GO:0005887(integral component of plasma membrane);GO:0070062(extracellular exosome);GO:0001772(immunological synapse);GO:0005911(cell-cell junction);GO:0007166(cell surface receptor signaling pathway);GO:1901741(positive regulation of myoblast fusion);GO:0005515(protein binding);GO:0009986(cell surface)	NA	110083	0	chr3	-	106759921	106790149	ENSMUST00000038845	8	1742	MSTRG.54749	Cd53	GO:0005886(plasma membrane);GO:0005887(integral component of plasma membrane);GO:0070062(extracellular exosome);GO:0001772(immunological synapse);GO:0005911(cell-cell junction);GO:0007166(cell surface receptor signaling pathway);GO:1901741(positive regulation of myoblast fusion);GO:0005515(protein binding);GO:0009986(cell surface)	NA	NA	NA	CD53 antigen [Source:MGI Symbol;Acc:MGI:88341]	2.02	1.02	0.12	0.78	up	no
ciRNA84	0.944999	0.728448	up	0.375487	0.291151	0.52435	no	chr2	132915403	132915900	-	1	ciRNA	-	ENSMUST00000134937	Fermt1	mRNA	chr2:132915315-132915900	fermitin family member 1 [Source:MGI Symbol;Acc:MGI:2443583]	GO:0005829(cytosol);GO:0030054(cell junction);GO:0007155(cell adhesion);GO:0090162(establishment of epithelial cell polarity);GO:0031941(filamentous actin);GO:0005925(focal adhesion);GO:0032587(ruffle membrane);GO:0043616(keratinocyte proliferation);GO:0051546(keratinocyte migration)	NA	97652	0	chr2	-	132904389	132945629	ENSMUST00000134937	14	5236	MSTRG.49074	Fermt1	GO:0005829(cytosol);GO:0030054(cell junction);GO:0007155(cell adhesion);GO:0090162(establishment of epithelial cell polarity);GO:0031941(filamentous actin);GO:0005925(focal adhesion);GO:0032587(ruffle membrane);GO:0043616(keratinocyte proliferation);GO:0051546(keratinocyte migration)	NA	NA	NA	fermitin family member 1 [Source:MGI Symbol;Acc:MGI:2443583]	1.25	0.33	0.54	0.78	up	no
ciRNA86	1.75237	1.37302	up	0.351947	0.0416883	0.202961	no	chr1	40007531	40008234	+	1	ciRNA	-	ENSMUST00000168431	Map4k4	mRNA	chr1:40007530-40009687	mitogen-activated protein kinase kinase kinase kinase 4 [Source:MGI Symbol;Acc:MGI:1349394]	GO:0010977(negative regulation of neuron projection development);GO:0061179(negative regulation of insulin secretion involved in cellular response to glucose stimulus);GO:0070571(negative regulation of neuron projection regeneration)	04010(MAPK signaling pathway)	2031	0	chr1	+	39900913	40026310	ENSMUST00000168431	30	5632	MSTRG.909	Map4k4	GO:0010977(negative regulation of neuron projection development);GO:0061179(negative regulation of insulin secretion involved in cellular response to glucose stimulus);GO:0070571(negative regulation of neuron projection regeneration)	04010(MAPK signaling pathway)	K04407	EC:2.7.11.1	mitogen-activated protein kinase kinase kinase kinase 4 [Source:MGI Symbol;Acc:MGI:1349394]	1.23	0.29	0	0.3	up	no
ciRNA88	0.539126	0.389253	up	0.469915	0.139762	0.360733	no	chr1	131349680	131355510	-	1	ciRNA	-	ENSMUST00000097588	Srgap2	mRNA	chr1:131349676-131355510	SLIT-ROBO Rho GTPase activating protein 2 [Source:MGI Symbol;Acc:MGI:109605]	GO:0005634(nucleus);GO:0005886(plasma membrane);GO:0043547(positive regulation of GTPase activity);GO:0005829(cytosol);GO:0005096(GTPase activator activity);GO:0048812(neuron projection morphogenesis);GO:0060996(dendritic spine development);GO:0005743(mitochondrial inner membrane);GO:0030054(cell junction);GO:0042803(protein homodimerization activity);GO:0030336(negative regulation of cell migrat…	04360(Axon guidance)	7969	0	chr1	-	131285251	131527347	ENSMUST00000097588	23	8026	MSTRG.3242	Srgap2	GO:0005634(nucleus);GO:0005886(plasma membrane);GO:0043547(positive regulation of GTPase activity);GO:0005829(cytosol);GO:0005096(GTPase activator activity);GO:0048812(neuron projection morphogenesis);GO:0060996(dendritic spine development);GO:0005743(mitochondrial inner membrane);GO:0030054(cell junction);GO:0042803(protein homodimerization activity);GO:0030336(negative regulation of cell migrat…	04360(Axon guidance)	K07526	NA	SLIT-ROBO Rho GTPase activating protein 2 [Source:MGI Symbol;Acc:MGI:109605]	1.23	0.3	0.01	0.45	up	no
ciRNA90	1.14968	0.888862	up	0.371204	0.39199	0.605645	no	chr1	185385111	185386245	+	1	ciRNA	-	ENSMUST00000192284	Eprs	mRNA	chr1:185385110-185386245	glutamyl-prolyl-tRNA synthetase [Source:MGI Symbol;Acc:MGI:97838]	GO:0005524(ATP binding);GO:0005737(cytoplasm);GO:0016020(membrane);GO:0071346(cellular response to interferon-gamma);GO:0003723(RNA binding);GO:0030529(intracellular ribonucleoprotein complex);GO:0017148(negative regulation of translation);GO:0051020(GTPase binding);GO:0097452(GAIT complex);GO:0017101(aminoacyl-tRNA synthetase multienzyme complex);GO:0035613(RNA stem-loop binding);GO:0004827(prol…	00860(Porphyrin and chlorophyll metabolism);00970(Aminoacyl-tRNA biosynthesis)	12586	0	chr1	+	185363044	185410199	ENSMUST00000192284	20	5638	MSTRG.5557	Eprs	GO:0005524(ATP binding);GO:0005737(cytoplasm);GO:0016020(membrane);GO:0071346(cellular response to interferon-gamma);GO:0003723(RNA binding);GO:0030529(intracellular ribonucleoprotein complex);GO:0017148(negative regulation of translation);GO:0051020(GTPase binding);GO:0097452(GAIT complex);GO:0017101(aminoacyl-tRNA synthetase multienzyme complex);GO:0035613(RNA stem-loop binding);GO:0004827(prol…	00860(Porphyrin and chlorophyll metabolism);00970(Aminoacyl-tRNA biosynthesis)	K14163	EC:6.1.1.17 6.1.1.15	glutamyl-prolyl-tRNA synthetase [Source:MGI Symbol;Acc:MGI:97838]	1.08	0.11	0.7	0.84	up	no
ciRNA93	6.36076	6.12699	up	0.054019	0.835887	0.909977	no	chr18	61577253	61578642	+	1	ciRNA	-	ENSMUST00000165123	Csnk1a1	mRNA	chr18:61577252-61578666	casein kinase 1, alpha 1 [Source:MGI Symbol;Acc:MGI:1934950]	GO:0005634(nucleus);GO:0005524(ATP binding);GO:0005737(cytoplasm);GO:0004674(protein serine/threonine kinase activity);GO:0006468(protein phosphorylation);GO:0004672(protein kinase activity);GO:0045095(keratin filament);GO:0016020(membrane);GO:0016607(nuclear speck);GO:0030529(intracellular ribonucleoprotein complex);GO:0005813(centrosome);GO:0032436(positive regulation of proteasomal ubiquitin-d…	04310(Wnt signaling pathway);04340(Hedgehog signaling pathway)	79634	0	chr18	+	61555274	61590061	ENSMUST00000165123	10	4083	MSTRG.40772	Csnk1a1	GO:0005634(nucleus);GO:0005524(ATP binding);GO:0005737(cytoplasm);GO:0004674(protein serine/threonine kinase activity);GO:0006468(protein phosphorylation);GO:0004672(protein kinase activity);GO:0045095(keratin filament);GO:0016020(membrane);GO:0016607(nuclear speck);GO:0030529(intracellular ribonucleoprotein complex);GO:0005813(centrosome);GO:0032436(positive regulation of proteasomal ubiquitin-d…	04310(Wnt signaling pathway);04340(Hedgehog signaling pathway)	K08957	EC:2.7.11.1	casein kinase 1, alpha 1 [Source:MGI Symbol;Acc:MGI:1934950]	0.87	-0.21	0.48	0.78	down	no
ciRNA94	0.881071	0.687361	up	0.358189	0.612496	0.76742	no	chr9	13817006	13818322	-	1	ciRNA	-	ENSMUST00000142494	Cep57	mRNA	chr9:13817003-13818322	centrosomal protein 57 [Source:MGI Symbol;Acc:MGI:1915551]	GO:0005634(nucleus);GO:0005515(protein binding);GO:0005794(Golgi apparatus);GO:0005737(cytoplasm);GO:0005654(nucleoplasm);GO:0051260(protein homooligomerization);GO:0005813(centrosome);GO:0042803(protein homodimerization activity);GO:0005874(microtubule);GO:0008017(microtubule binding);GO:0015630(microtubule cytoskeleton);GO:0007286(spermatid development);GO:0008543(fibroblast growth factor recep…	NA	179377	0	chr9	-	13807792	13826991	ENSMUST00000142494	10	2173	MSTRG.84119	Cep57	GO:0005634(nucleus);GO:0005515(protein binding);GO:0005794(Golgi apparatus);GO:0005737(cytoplasm);GO:0005654(nucleoplasm);GO:0051260(protein homooligomerization);GO:0005813(centrosome);GO:0042803(protein homodimerization activity);GO:0005874(microtubule);GO:0008017(microtubule binding);GO:0015630(microtubule cytoskeleton);GO:0007286(spermatid development);GO:0008543(fibroblast growth factor recep…	NA	NA	NA	centrosomal protein 57 [Source:MGI Symbol;Acc:MGI:1915551]	1.18	0.24	0.4	0.78	up	no
ciRNA95	3.52684	3.16767	up	0.154952	0.536408	0.715989	no	chr9	21489795	21490525	+	1	ciRNA	-	ENSMUST00000165766	Dnm2	mRNA	chr9:21489794-21490657	dynamin 2 [Source:MGI Symbol;Acc:MGI:109547]	GO:0005515(protein binding);GO:0005794(Golgi apparatus);GO:0005737(cytoplasm);GO:0070062(extracellular exosome);GO:0003924(GTPase activity);GO:0005525(GTP binding);GO:0005829(cytosol);GO:0006898(receptor-mediated endocytosis);GO:0048812(neuron projection morphogenesis);GO:0030054(cell junction);GO:0017124(SH3 domain binding);GO:0005874(microtubule);GO:0030426(growth cone);GO:0014069(postsynaptic …	04144(Endocytosis);04666(Fc gamma R-mediated phagocytosis);05100(Bacterial invasion of epithelial cells)	179994	0	chr9	+	21424908	21507754	ENSMUST00000165766	21	3063	MSTRG.84408	Dnm2	GO:0005515(protein binding);GO:0005794(Golgi apparatus);GO:0005737(cytoplasm);GO:0070062(extracellular exosome);GO:0003924(GTPase activity);GO:0005525(GTP binding);GO:0005829(cytosol);GO:0006898(receptor-mediated endocytosis);GO:0048812(neuron projection morphogenesis);GO:0030054(cell junction);GO:0017124(SH3 domain binding);GO:0005874(microtubule);GO:0030426(growth cone);GO:0014069(postsynaptic …	04144(Endocytosis);04666(Fc gamma R-mediated phagocytosis);05100(Bacterial invasion of epithelial cells)	K01528	EC:3.6.5.5	dynamin 2 [Source:MGI Symbol;Acc:MGI:109547]	1.14	0.18	0.59	0.78	up	no
ciRNA98	2.34383	1.97456	up	0.247341	0.175165	0.402969	no	chr9	88473290	88476788	-	1	ciRNA	-	ENSMUST00000069221	Syncrip	mRNA	chr9:88464783-88476788	synaptotagmin binding, cytoplasmic RNA interacting protein [Source:MGI Symbol;Acc:MGI:1891690]	GO:0000166(nucleotide binding);GO:0005737(cytoplasm);GO:0016020(membrane);GO:0071346(cellular response to interferon-gamma);GO:0005654(nucleoplasm);GO:0006397(mRNA processing);GO:0008380(RNA splicing);GO:0030529(intracellular ribonucleoprotein complex);GO:0005783(endoplasmic reticulum);GO:0044822(poly(A) RNA binding);GO:0071013(catalytic step 2 spliceosome);GO:0001649(osteoblast differentiation);…	NA	185000	0	chr9	-	88447009	88482559	ENSMUST00000069221	12	9450	MSTRG.87385	Syncrip	GO:0000166(nucleotide binding);GO:0005737(cytoplasm);GO:0016020(membrane);GO:0071346(cellular response to interferon-gamma);GO:0005654(nucleoplasm);GO:0006397(mRNA processing);GO:0008380(RNA splicing);GO:0030529(intracellular ribonucleoprotein complex);GO:0005783(endoplasmic reticulum);GO:0044822(poly(A) RNA binding);GO:0071013(catalytic step 2 spliceosome);GO:0001649(osteoblast differentiation);…	NA	NA	NA	synaptotagmin binding, cytoplasmic RNA interacting protein [Source:MGI Symbol;Acc:MGI:1891690]	1.21	0.27	0.58	0.78	up	no
circRNA1	3.51759	2.94094	up	0.258309	0.203965	0.434323	no	chr7	14578736	14609339	-	10	circRNA	-	ENSMUST00000044683	Nlrp5-ps	mRNA	chr7:14563353-14578735|chr7:14609339-14622306	NLR family, pyrin domain containing 5, pseudogene [Source:MGI Symbol;Acc:MGI:5010941]	NA	NA	153667	0	chr7	-	14530652	14622479	ENSMUST00000044683	13	1913	MSTRG.74097	Nlrp5-ps	NA	NA	NA	NA	NLR family, pyrin domain containing 5, pseudogene [Source:MGI Symbol;Acc:MGI:5010941]	1.05	0.07	0.68	0.82	up	no
circRNA10	19.9788	16.568	up	0.270067	0.200517	0.430344	no	chr7	46590607	46635556	-	8	circRNA	-	ENSMUST00000033127	Sergef	mRNA	chr7:46515704-46590606|chr7:46635556-46639712	secretion regulating guanine nucleotide exchange factor [Source:MGI Symbol;Acc:MGI:1351630]	GO:0005634(nucleus);GO:0005737(cytoplasm);GO:0043547(positive regulation of GTPase activity);GO:0050709(negative regulation of protein secretion);GO:0005087(Ran guanyl-nucleotide exchange factor activity);GO:0005515(protein binding)	NA	158753	0	chr7	-	46443154	46639807	ENSMUST00000033127	11	1465	MSTRG.75690	Sergef	GO:0005634(nucleus);GO:0005737(cytoplasm);GO:0043547(positive regulation of GTPase activity);GO:0050709(negative regulation of protein secretion);GO:0005087(Ran guanyl-nucleotide exchange factor activity);GO:0005515(protein binding)	NA	NA	NA	secretion regulating guanine nucleotide exchange factor [Source:MGI Symbol;Acc:MGI:1351630]	0.95	-0.07	0.72	0.85	down	no
circRNA100	13.5891	11.373	up	0.256838	0.553594	0.729203	no	chr6	29361560	29361753	+	1	circRNA	-	ENSMUST00000090481	Calu	mRNA	chr6:29356697-29361559|chr6:29361753-29366039	calumenin [Source:MGI Symbol;Acc:MGI:1097158]	GO:0005794(Golgi apparatus);GO:0005509(calcium ion binding);GO:0005789(endoplasmic reticulum membrane);GO:0016020(membrane);GO:0005576(extracellular region);GO:0005783(endoplasmic reticulum);GO:0005788(endoplasmic reticulum lumen);GO:0042470(melanosome);GO:0002576(platelet degranulation);GO:0033018(sarcoplasmic reticulum lumen);GO:0005515(protein binding)	NA	141102	0	chr6	+	29348119	29376129	ENSMUST00000090481	7	2670	MSTRG.68696	Calu	GO:0005794(Golgi apparatus);GO:0005509(calcium ion binding);GO:0005789(endoplasmic reticulum membrane);GO:0016020(membrane);GO:0005576(extracellular region);GO:0005783(endoplasmic reticulum);GO:0005788(endoplasmic reticulum lumen);GO:0042470(melanosome);GO:0002576(platelet degranulation);GO:0033018(sarcoplasmic reticulum lumen);GO:0005515(protein binding)	NA	NA	NA	calumenin [Source:MGI Symbol;Acc:MGI:1097158]	1.13	0.18	0.75	0.87	up	no
circRNA1001	46.4813	39.4659	up	0.236045	0.00156837	0.0588366	no	chr9	119254763	119284687	-	8	circRNA	-	ENSMUST00000040853	Oxsr1	mRNA	chr9:119251224-119254762|chr9:119284687-119294414	oxidative-stress responsive 1 [Source:MGI Symbol;Acc:MGI:1917378]	GO:0005524(ATP binding);GO:0005515(protein binding);GO:0005737(cytoplasm);GO:0004674(protein serine/threonine kinase activity);GO:0006468(protein phosphorylation);GO:0070062(extracellular exosome);GO:0035556(intracellular signal transduction);GO:0023014(signal transduction by protein phosphorylation);GO:0000287(magnesium ion binding);GO:0006979(response to oxidative stress);GO:0018107(peptidyl-th…	NA	188435	0	chr9	-	119238432	119322427	ENSMUST00000040853	18	4647	MSTRG.88821	Oxsr1	GO:0005524(ATP binding);GO:0005515(protein binding);GO:0005737(cytoplasm);GO:0004674(protein serine/threonine kinase activity);GO:0006468(protein phosphorylation);GO:0070062(extracellular exosome);GO:0035556(intracellular signal transduction);GO:0023014(signal transduction by protein phosphorylation);GO:0000287(magnesium ion binding);GO:0006979(response to oxidative stress);GO:0018107(peptidyl-th…	NA	NA	NA	oxidative-stress responsive 1 [Source:MGI Symbol;Acc:MGI:1917378]	0.83	-0.28	0.52	0.78	down	no
circRNA1002	10.0619	7.90675	up	0.347743	0.212337	0.44403	no	chr9	122201771	122263789	-	8	circRNA	-	ENSMUST00000042546	Ano10	mRNA	chr9:122176478-122201770|chr9:122263789-122271198	anoctamin 10 [Source:MGI Symbol;Acc:MGI:2143103]	GO:0016021(integral component of membrane);GO:0005622(intracellular);GO:0005886(plasma membrane);GO:0016020(membrane);GO:0005227(calcium activated cation channel activity);GO:0006812(cation transport);GO:0006821(chloride transport);GO:0005229(intracellular calcium activated chloride channel activity)	NA	188733	0	chr9	-	122175879	122294374	ENSMUST00000042546	13	2599	MSTRG.88970	Ano10	GO:0016021(integral component of membrane);GO:0005622(intracellular);GO:0005886(plasma membrane);GO:0016020(membrane);GO:0005227(calcium activated cation channel activity);GO:0006812(cation transport);GO:0006821(chloride transport);GO:0005229(intracellular calcium activated chloride channel activity)	NA	NA	NA	anoctamin 10 [Source:MGI Symbol;Acc:MGI:2143103]	1.35	0.43	0.03	0.76	up	no
circRNA1004	0.22484	0.03343	up	2.74968	0.240473	0.472657	no	chrX	21076525	21077685	+	2	circRNA	-	ENSMUST00000040437	Spaca5	mRNA	chrX:21068632-21076524|chrX:21077685-21077788	sperm acrosome associated 5 [Source:MGI Symbol;Acc:MGI:2685564]	GO:0005575(cellular_component);GO:0008150(biological_process);GO:0003674(molecular_function);GO:0005576(extracellular region);GO:0008152(metabolic process);GO:0003796(lysozyme activity)	NA	190137	0	chrX	+	21068406	21077963	ENSMUST00000040437	4	640	ENSMUSG00000037167	Spaca5	GO:0005575(cellular_component);GO:0008150(biological_process);GO:0003674(molecular_function);GO:0005576(extracellular region);GO:0008152(metabolic process);GO:0003796(lysozyme activity)	NA	NA	NA	sperm acrosome associated 5 [Source:MGI Symbol;Acc:MGI:2685564]	1.02	0.02	0.26	0.78	up	no
circRNA1005	1.36324	1.23625	up	0.141066	0.0239307	0.163042	no	chrX	23756440	23762360	+	5	circRNA	-	ENSMUST00000035766	Wdr44	mRNA	chrX:23749980-23756439|chrX:23762360-23769889	WD repeat domain 44 [Source:MGI Symbol;Acc:MGI:1919654]	GO:0005794(Golgi apparatus);GO:0048471(perinuclear region of cytoplasm);GO:0005829(cytosol);GO:0010008(endosome membrane)	NA	190193	0	chrX	+	23693051	23805990	ENSMUST00000035766	20	4167	MSTRG.89663	Wdr44	GO:0005794(Golgi apparatus);GO:0048471(perinuclear region of cytoplasm);GO:0005829(cytosol);GO:0010008(endosome membrane)	NA	NA	NA	WD repeat domain 44 [Source:MGI Symbol;Acc:MGI:1919654]	1.29	0.36	0.19	0.78	up	no
circRNA101	10.0837	9.61137	up	0.0692167	0.582234	0.745681	no	chr6	29586038	29589229	-	3	circRNA	-	ENSMUST00000115251	Tnpo3	mRNA	chr6:29582309-29586037|chr6:29589229-29609365	transportin 3 [Source:MGI Symbol;Acc:MGI:1196412]	GO:0005737(cytoplasm);GO:0031965(nuclear membrane);GO:0043231(intracellular membrane-bounded organelle);GO:0042802(identical protein binding);GO:0006606(protein import into nucleus);GO:0008565(protein transporter activity);GO:0008139(nuclear localization sequence binding);GO:0035048(splicing factor protein import into nucleus);GO:0005515(protein binding)	NA	141164	0	chr6	-	29540827	29609607	ENSMUST00000115251	23	3989	MSTRG.68739	Tnpo3	GO:0005737(cytoplasm);GO:0031965(nuclear membrane);GO:0043231(intracellular membrane-bounded organelle);GO:0042802(identical protein binding);GO:0006606(protein import into nucleus);GO:0008565(protein transporter activity);GO:0008139(nuclear localization sequence binding);GO:0035048(splicing factor protein import into nucleus);GO:0005515(protein binding)	NA	NA	NA	transportin 3 [Source:MGI Symbol;Acc:MGI:1196412]	1.68	0.74	0.06	0.78	up	no
circRNA1010	0.682882	0.255707	up	1.41715	0.302524	0.535446	no	chrX	69544409	69545269	+	1	circRNA	-	ENSMUST00000033532	Aff2	mRNA	chrX:69523568-69544408|chrX:69545269-69693943	AF4/FMR2 family, member 2 [Source:MGI Symbol;Acc:MGI:1202294]	GO:0006397(mRNA processing);GO:0008380(RNA splicing);GO:0016607(nuclear speck);GO:0002151(G-quadruplex RNA binding);GO:0007611(learning or memory);GO:0043484(regulation of RNA splicing)	NA	191563	0	chrX	+	69360294	69868037	ENSMUST00000033532	20	4523	MSTRG.90090	Aff2	GO:0006397(mRNA processing);GO:0008380(RNA splicing);GO:0016607(nuclear speck);GO:0002151(G-quadruplex RNA binding);GO:0007611(learning or memory);GO:0043484(regulation of RNA splicing)	NA	NA	NA	AF4/FMR2 family, member 2 [Source:MGI Symbol;Acc:MGI:1202294]	1.06	0.08	0.51	0.78	up	no
circRNA1011	28.1659	24.878	up	0.179077	0.347734	0.567782	no	chrX	71440525	71450673	-	3	circRNA	-	ENSMUST00000080035	Cd99l2	mRNA	chrX:71438199-71440524|chrX:71450673-71492521	CD99 antigen-like 2 [Source:MGI Symbol;Acc:MGI:2177151]	GO:0016021(integral component of membrane);GO:0005886(plasma membrane);GO:0007155(cell adhesion);GO:0005925(focal adhesion);GO:0005515(protein binding)	NA	191677	0	chrX	-	71420060	71492645	ENSMUST00000080035	9	3327	MSTRG.90151	Cd99l2	GO:0016021(integral component of membrane);GO:0005886(plasma membrane);GO:0007155(cell adhesion);GO:0005925(focal adhesion);GO:0005515(protein binding)	NA	NA	NA	CD99 antigen-like 2 [Source:MGI Symbol;Acc:MGI:2177151]	1.11	0.15	0.89	0.94	up	no
circRNA1014	2.85014	1.77693	up	0.681647	0.152422	0.376563	no	chrX	93620505	93626612	-	3	circRNA	-	ENSMUST00000006856	Pola1	mRNA	chrX:93605963-93620504|chrX:93626612-93632068	polymerase (DNA directed), alpha 1 [Source:MGI Symbol;Acc:MGI:99660]	GO:0046872(metal ion binding);GO:0003677(DNA binding);GO:0005634(nucleus);GO:0046982(protein heterodimerization activity);GO:0003682(chromatin binding);GO:0005515(protein binding);GO:0000166(nucleotide binding);GO:0005737(cytoplasm);GO:0000785(chromatin);GO:0005654(nucleoplasm);GO:0005730(nucleolus);GO:0006260(DNA replication);GO:0019901(protein kinase binding);GO:0016363(nuclear matrix);GO:00082…	00230(Purine metabolism);00240(Pyrimidine metabolism);03030(DNA replication)	192753	0	chrX	-	93304767	93632155	ENSMUST00000006856	37	5346	MSTRG.90507	Pola1	GO:0046872(metal ion binding);GO:0003677(DNA binding);GO:0005634(nucleus);GO:0046982(protein heterodimerization activity);GO:0003682(chromatin binding);GO:0005515(protein binding);GO:0000166(nucleotide binding);GO:0005737(cytoplasm);GO:0000785(chromatin);GO:0005654(nucleoplasm);GO:0005730(nucleolus);GO:0006260(DNA replication);GO:0019901(protein kinase binding);GO:0016363(nuclear matrix);GO:00082…	00230(Purine metabolism);00240(Pyrimidine metabolism);03030(DNA replication)	K02320	EC:2.7.7.7	polymerase (DNA directed), alpha 1 [Source:MGI Symbol;Acc:MGI:99660]	1.62	0.7	0	0.35	up	no
circRNA1015	6.59218	5.24862	up	0.328818	0.103819	0.307073	no	chrX	94098283	94102380	-	2	circRNA	-	ENSMUST00000088102	Zfx	mRNA	chrX:94082299-94098282|chrX:94102380-94114195	zinc finger protein X-linked [Source:MGI Symbol;Acc:MGI:99211]	GO:0006355(regulation of transcription, DNA-templated);GO:0046872(metal ion binding);GO:0005634(nucleus);GO:0003700(transcription factor activity, sequence-specific DNA binding);GO:0009791(post-embryonic development);GO:0035264(multicellular organism growth);GO:0006351(transcription, DNA-templated);GO:0000977(RNA polymerase II regulatory region sequence-specific DNA binding);GO:0007283(spermatoge…	NA	192842	0	chrX	-	94074631	94123407	ENSMUST00000088102	9	7002	MSTRG.90481	Zfx	GO:0006355(regulation of transcription, DNA-templated);GO:0046872(metal ion binding);GO:0005634(nucleus);GO:0003700(transcription factor activity, sequence-specific DNA binding);GO:0009791(post-embryonic development);GO:0035264(multicellular organism growth);GO:0006351(transcription, DNA-templated);GO:0000977(RNA polymerase II regulatory region sequence-specific DNA binding);GO:0007283(spermatoge…	NA	NA	NA	zinc finger protein X-linked [Source:MGI Symbol;Acc:MGI:99211]	1.29	0.36	0.51	0.78	up	no
circRNA1016	29.0194	27.9934	up	0.0519285	0.623965	0.774476	no	chrX	94098283	94114263	-	3	circRNA	-	ENSMUST00000088102	Zfx	mRNA	chrX:94082299-94098282|chrX:94114263-94123067	zinc finger protein X-linked [Source:MGI Symbol;Acc:MGI:99211]	GO:0006355(regulation of transcription, DNA-templated);GO:0046872(metal ion binding);GO:0005634(nucleus);GO:0003700(transcription factor activity, sequence-specific DNA binding);GO:0009791(post-embryonic development);GO:0035264(multicellular organism growth);GO:0006351(transcription, DNA-templated);GO:0000977(RNA polymerase II regulatory region sequence-specific DNA binding);GO:0007283(spermatoge…	NA	192842	0	chrX	-	94074631	94123407	ENSMUST00000088102	9	7002	MSTRG.90481	Zfx	GO:0006355(regulation of transcription, DNA-templated);GO:0046872(metal ion binding);GO:0005634(nucleus);GO:0003700(transcription factor activity, sequence-specific DNA binding);GO:0009791(post-embryonic development);GO:0035264(multicellular organism growth);GO:0006351(transcription, DNA-templated);GO:0000977(RNA polymerase II regulatory region sequence-specific DNA binding);GO:0007283(spermatoge…	NA	NA	NA	zinc finger protein X-linked [Source:MGI Symbol;Acc:MGI:99211]	1.29	0.36	0.51	0.78	up	no
circRNA1017	4.28164	3.78791	up	0.176764	0.729211	0.845787	no	chrX	96497848	96530425	+	6	circRNA	-	ENSMUST00000033553	Heph	mRNA	chrX:96486358-96497847|chrX:96530425-96553842	hephaestin [Source:MGI Symbol;Acc:MGI:1332240]	GO:0016021(integral component of membrane);GO:0005622(intracellular);GO:0055114(oxidation-reduction process);GO:0006826(iron ion transport);GO:0006879(cellular iron ion homeostasis);GO:0016323(basolateral plasma membrane);GO:0005507(copper ion binding);GO:0008198(ferrous iron binding);GO:0006825(copper ion transport);GO:0004322(ferroxidase activity);GO:0005886(plasma membrane);GO:0048471(perinucl…	NA	193097	0	chrX	+	96455359	96574485	ENSMUST00000033553	22	4743	MSTRG.90703	Heph	GO:0016021(integral component of membrane);GO:0005622(intracellular);GO:0055114(oxidation-reduction process);GO:0006826(iron ion transport);GO:0006879(cellular iron ion homeostasis);GO:0016323(basolateral plasma membrane);GO:0005507(copper ion binding);GO:0008198(ferrous iron binding);GO:0006825(copper ion transport);GO:0004322(ferroxidase activity);GO:0005886(plasma membrane);GO:0048471(perinucl…	NA	K14735	EC:1.16.3.1	hephaestin [Source:MGI Symbol;Acc:MGI:1332240]	1.17	0.23	0.24	0.78	up	no
circRNA1018	35.7809	32.8696	up	0.122437	0.558476	0.731145	no	chrX	101664644	101668159	+	4	circRNA	-	ENSMUST00000119299	Ogt	mRNA	chrX:101663983-101664643|chrX:101668159-101669756	O-linked N-acetylglucosamine (GlcNAc) transferase (UDP-N-acetylglucosamine:polypeptide-N-acetylglucosaminyl transferase) [Source:MGI Symbol;Acc:MGI:1339639]	GO:0005622(intracellular);GO:0005634(nucleus);GO:0005515(protein binding);GO:0045944(positive regulation of transcription from RNA polymerase II promoter);GO:0051571(positive regulation of histone H3-K4 methylation);GO:0005886(plasma membrane);GO:0005737(cytoplasm);GO:0005829(cytosol);GO:0080182(histone H3-K4 trimethylation);GO:0003824(catalytic activity);GO:0071300(cellular response to retinoic …	00514(O-Mannosyl glycan biosynthesis)	193490	0	chrX	+	101640060	101682940	ENSMUST00000119299	23	3840	MSTRG.90908	Ogt	GO:0005622(intracellular);GO:0005634(nucleus);GO:0005515(protein binding);GO:0045944(positive regulation of transcription from RNA polymerase II promoter);GO:0051571(positive regulation of histone H3-K4 methylation);GO:0005886(plasma membrane);GO:0005737(cytoplasm);GO:0005829(cytosol);GO:0080182(histone H3-K4 trimethylation);GO:0003824(catalytic activity);GO:0071300(cellular response to retinoic …	00514(O-Mannosyl glycan biosynthesis)	K09667	EC:2.4.1.255	O-linked N-acetylglucosamine (GlcNAc) transferase (UDP-N-acetylglucosamine:polypeptide-N-acetylglucosaminyl transferase) [Source:MGI Symbol;Acc:MGI:1339639]	0.98	-0.02	0.95	0.98	down	no
circRNA1019	27.4491	25.6924	up	0.0954144	0.536701	0.716134	no	chrX	105820776	105851270	-	14	circRNA	-	ENSMUST00000113573	Atrx	mRNA	chrX:105819520-105820775|chrX:105851270-105851964	alpha thalassemia/mental retardation syndrome X-linked [Source:MGI Symbol;Acc:MGI:103067]	GO:0046872(metal ion binding);GO:0003677(DNA binding);GO:0005634(nucleus);GO:0005524(ATP binding);GO:0003682(chromatin binding);GO:0005515(protein binding);GO:0045944(positive regulation of transcription from RNA polymerase II promoter);GO:0004386(helicase activity);GO:0006281(DNA repair);GO:0035264(multicellular organism growth);GO:0006351(transcription, DNA-templated);GO:0042393(histone binding…	NA	193850	0	chrX	-	105797615	105929403	ENSMUST00000113573	35	10275	MSTRG.91084	Atrx	GO:0046872(metal ion binding);GO:0003677(DNA binding);GO:0005634(nucleus);GO:0005524(ATP binding);GO:0003682(chromatin binding);GO:0005515(protein binding);GO:0045944(positive regulation of transcription from RNA polymerase II promoter);GO:0004386(helicase activity);GO:0006281(DNA repair);GO:0035264(multicellular organism growth);GO:0006351(transcription, DNA-templated);GO:0042393(histone binding…	NA	NA	NA	alpha thalassemia/mental retardation syndrome X-linked [Source:MGI Symbol;Acc:MGI:103067]	1.8	0.85	0.23	0.78	up	no
circRNA102	12.7175	10.7774	up	0.238811	0.169763	0.395684	no	chr6	30095340	30126359	+	8	circRNA	-	ENSMUST00000115212	Nrf1	mRNA	chr6:30090146-30095339|chr6:30126359-30151513	nuclear respiratory factor 1 [Source:MGI Symbol;Acc:MGI:1332235]	GO:0005634(nucleus);GO:0005515(protein binding);GO:0045944(positive regulation of transcription from RNA polymerase II promoter);GO:0003700(transcription factor activity, sequence-specific DNA binding);GO:0070062(extracellular exosome);GO:0005654(nucleoplasm);GO:0042803(protein homodimerization activity);GO:0006366(transcription from RNA polymerase II promoter);GO:0001077(transcriptional activato…	05016(Huntington's disease)	141240	0	chr6	+	30047988	30153458	ENSMUST00000115212	12	3584	MSTRG.68765	Nrf1	GO:0005634(nucleus);GO:0005515(protein binding);GO:0045944(positive regulation of transcription from RNA polymerase II promoter);GO:0003700(transcription factor activity, sequence-specific DNA binding);GO:0070062(extracellular exosome);GO:0005654(nucleoplasm);GO:0042803(protein homodimerization activity);GO:0006366(transcription from RNA polymerase II promoter);GO:0001077(transcriptional activato…	05016(Huntington's disease)	K11831	NA	nuclear respiratory factor 1 [Source:MGI Symbol;Acc:MGI:1332235]	1	0	0.51	0.78	down	no
circRNA1020	9.10581	8.57026	up	0.0874488	0.635188	0.78423	no	chrX	105845497	105847723	-	4	circRNA	-	ENSMUST00000113573	Atrx	mRNA	chrX:105839978-105845496|chrX:105847723-105851036	alpha thalassemia/mental retardation syndrome X-linked [Source:MGI Symbol;Acc:MGI:103067]	GO:0046872(metal ion binding);GO:0003677(DNA binding);GO:0005634(nucleus);GO:0005524(ATP binding);GO:0003682(chromatin binding);GO:0005515(protein binding);GO:0045944(positive regulation of transcription from RNA polymerase II promoter);GO:0004386(helicase activity);GO:0006281(DNA repair);GO:0035264(multicellular organism growth);GO:0006351(transcription, DNA-templated);GO:0042393(histone binding…	NA	193850	0	chrX	-	105797615	105929403	ENSMUST00000113573	35	10275	MSTRG.91084	Atrx	GO:0046872(metal ion binding);GO:0003677(DNA binding);GO:0005634(nucleus);GO:0005524(ATP binding);GO:0003682(chromatin binding);GO:0005515(protein binding);GO:0045944(positive regulation of transcription from RNA polymerase II promoter);GO:0004386(helicase activity);GO:0006281(DNA repair);GO:0035264(multicellular organism growth);GO:0006351(transcription, DNA-templated);GO:0042393(histone binding…	NA	NA	NA	alpha thalassemia/mental retardation syndrome X-linked [Source:MGI Symbol;Acc:MGI:103067]	1.8	0.85	0.23	0.78	up	no
circRNA1021	9.36129	5.05914	up	0.887816	0.0231123	0.162301	no	chrX	106096777	106099019	+	3	circRNA	-	ENSMUST00000113557	Atp7a	mRNA	chrX:106095014-106096776|chrX:106099019-106100526	ATPase, Cu++ transporting, alpha polypeptide [Source:MGI Symbol;Acc:MGI:99400]	GO:0051353(positive regulation of oxidoreductase activity);GO:0006878(cellular copper ion homeostasis);GO:0032767(copper-dependent protein binding);GO:0006825(copper ion transport);GO:0030140(trans-Golgi network transport vesicle);GO:0005770(late endosome);GO:0005507(copper ion binding);GO:0016323(basolateral plasma membrane);GO:0005794(Golgi apparatus);GO:0005802(trans-Golgi network);GO:0048471(…	NA	193898	0	chrX	+	106027276	106124917	ENSMUST00000113557	23	4900	MSTRG.91099	Atp7a	GO:0051353(positive regulation of oxidoreductase activity);GO:0006878(cellular copper ion homeostasis);GO:0032767(copper-dependent protein binding);GO:0006825(copper ion transport);GO:0030140(trans-Golgi network transport vesicle);GO:0005770(late endosome);GO:0005507(copper ion binding);GO:0016323(basolateral plasma membrane);GO:0005794(Golgi apparatus);GO:0005802(trans-Golgi network);GO:0048471(…	NA	K17686	EC:3.6.3.54	ATPase, Cu++ transporting, alpha polypeptide [Source:MGI Symbol;Acc:MGI:99400]	1.21	0.27	0.53	0.78	up	no
circRNA1022	5.61327	3.00636	up	0.900821	0.182546	0.412033	no	chrX	108803982	108805597	-	2	circRNA	-	ENSMUST00000150434	Brwd3	mRNA	chrX:108798855-108803981|chrX:108805597-108824805	bromodomain and WD repeat domain containing 3 [Source:MGI Symbol;Acc:MGI:3029414]	GO:0003674(molecular_function);GO:0005634(nucleus);GO:0006357(regulation of transcription from RNA polymerase II promoter);GO:0007010(cytoskeleton organization);GO:0008360(regulation of cell shape)	NA	194002	0	chrX	-	108737016	108834348	ENSMUST00000150434	41	11619	MSTRG.91132	Brwd3	GO:0003674(molecular_function);GO:0005634(nucleus);GO:0006357(regulation of transcription from RNA polymerase II promoter);GO:0007010(cytoskeleton organization);GO:0008360(regulation of cell shape)	NA	NA	NA	bromodomain and WD repeat domain containing 3 [Source:MGI Symbol;Acc:MGI:3029414]	1.22	0.28	0.04	0.78	up	no
circRNA1023	47.2478	40.0573	up	0.238183	0.174552	0.402589	no	chrX	129957243	130179060	+	12	circRNA	-	ENSMUST00000143668	Diaph2	mRNA	chrX:129956012-129957242|chrX:130179060-130259076	diaphanous related formin 2 [Source:MGI Symbol;Acc:MGI:1858500]	GO:0043231(intracellular membrane-bounded organelle);GO:0005794(Golgi apparatus);GO:0005730(nucleolus);GO:0005739(mitochondrion);GO:0007275(multicellular organism development);GO:0017048(Rho GTPase binding);GO:0003779(actin binding);GO:0030041(actin filament polymerization);GO:0048477(oogenesis)	04810(Regulation of actin cytoskeleton)	194365	0	chrX	+	129749796	130328857	ENSMUST00000143668	26	4208	MSTRG.91889	Diaph2	GO:0043231(intracellular membrane-bounded organelle);GO:0005794(Golgi apparatus);GO:0005730(nucleolus);GO:0005739(mitochondrion);GO:0007275(multicellular organism development);GO:0017048(Rho GTPase binding);GO:0003779(actin binding);GO:0030041(actin filament polymerization);GO:0048477(oogenesis)	04810(Regulation of actin cytoskeleton)	K05741	NA	diaphanous related formin 2 [Source:MGI Symbol;Acc:MGI:1858500]	0.95	-0.07	0.62	0.78	down	no
circRNA1025	81.8518	66.5407	up	0.298777	0.0287604	0.173696	no	chrX	142752040	142834393	+	5	circRNA	-	ENSMUST00000112889	Tmem164	mRNA	chrX:142681556-142752039|chrX:142834393-142842409	transmembrane protein 164 [Source:MGI Symbol;Acc:MGI:2148020]	GO:0016021(integral component of membrane);GO:0005575(cellular_component);GO:0008150(biological_process);GO:0003674(molecular_function)	NA	195107	0	chrX	+	142681406	142843494	ENSMUST00000112889	7	1742	MSTRG.91531	Tmem164	GO:0016021(integral component of membrane);GO:0005575(cellular_component);GO:0008150(biological_process);GO:0003674(molecular_function)	NA	NA	NA	transmembrane protein 164 [Source:MGI Symbol;Acc:MGI:2148020]	0.79	-0.33	0.24	0.78	down	no
circRNA1026	4.40448	3.62779	up	0.27988	0.366461	0.582914	no	chrX	151597301	151599584	+	4	circRNA	-	ENSMUST00000112662	Phf8	mRNA	chrX:151573516-151597300|chrX:151599584-151620863	PHD finger protein 8 [Source:MGI Symbol;Acc:MGI:2444341]	GO:0005634(nucleus);GO:0005506(iron ion binding);GO:0055114(oxidation-reduction process);GO:0003682(chromatin binding);GO:0031965(nuclear membrane);GO:0008270(zinc ion binding);GO:0045893(positive regulation of transcription, DNA-templated);GO:0005730(nucleolus);GO:0006351(transcription, DNA-templated);GO:0007420(brain development);GO:0035064(methylated histone binding);GO:0016706(oxidoreductase …	NA	195549	0	chrX	+	151520672	151625833	ENSMUST00000112662	19	3732	MSTRG.91718	Phf8	GO:0005634(nucleus);GO:0005506(iron ion binding);GO:0055114(oxidation-reduction process);GO:0003682(chromatin binding);GO:0031965(nuclear membrane);GO:0008270(zinc ion binding);GO:0045893(positive regulation of transcription, DNA-templated);GO:0005730(nucleolus);GO:0006351(transcription, DNA-templated);GO:0007420(brain development);GO:0035064(methylated histone binding);GO:0016706(oxidoreductase …	NA	NA	NA	PHD finger protein 8 [Source:MGI Symbol;Acc:MGI:2444341]	0.99	-0.01	0.73	0.86	down	no
circRNA1027	76.0542	73.0061	up	0.0590097	0.59427	0.753829	no	chrX	151835224	151843155	+	5	circRNA	-	ENSMUST00000153687	Huwe1	mRNA	chrX:151806860-151835223|chrX:151843155-151850716	HECT, UBA and WWE domain containing 1 [Source:MGI Symbol;Acc:MGI:1926884]	GO:0016574(histone ubiquitination);GO:1903955(positive regulation of protein targeting to mitochondrion);GO:0006513(protein monoubiquitination);GO:0006284(base-excision repair);GO:0005654(nucleoplasm);GO:0070062(extracellular exosome);GO:0005515(protein binding);GO:0000209(protein polyubiquitination);GO:0044822(poly(A) RNA binding);GO:0004842(ubiquitin-protein transferase activity);GO:0016020(mem…	04120(Ubiquitin mediated proteolysis)	195597	0	chrX	+	151803243	151873033	ENSMUST00000153687	25	4473	MSTRG.91756	Huwe1	GO:0016574(histone ubiquitination);GO:1903955(positive regulation of protein targeting to mitochondrion);GO:0006513(protein monoubiquitination);GO:0006284(base-excision repair);GO:0005654(nucleoplasm);GO:0070062(extracellular exosome);GO:0005515(protein binding);GO:0000209(protein polyubiquitination);GO:0044822(poly(A) RNA binding);GO:0004842(ubiquitin-protein transferase activity);GO:0016020(mem…	04120(Ubiquitin mediated proteolysis)	K10592	EC:2.3.2.26	HECT, UBA and WWE domain containing 1 [Source:MGI Symbol;Acc:MGI:1926884]	0.98	-0.03	0.63	0.79	down	no
circRNA1028	55.5022	50.89	up	0.125164	0.143799	0.365254	no	chrX	151876295	151878909	+	3	circRNA	-	ENSMUST00000026292	Huwe1	mRNA	chrX:151874778-151876294|chrX:151878909-151880499	HECT, UBA and WWE domain containing 1 [Source:MGI Symbol;Acc:MGI:1926884]	GO:0016574(histone ubiquitination);GO:1903955(positive regulation of protein targeting to mitochondrion);GO:0006513(protein monoubiquitination);GO:0006284(base-excision repair);GO:0005654(nucleoplasm);GO:0070062(extracellular exosome);GO:0005515(protein binding);GO:0000209(protein polyubiquitination);GO:0044822(poly(A) RNA binding);GO:0004842(ubiquitin-protein transferase activity);GO:0016020(mem…	04120(Ubiquitin mediated proteolysis)	195601	0	chrX	+	151803327	151935417	ENSMUST00000026292	83	14579	MSTRG.91756	Huwe1	GO:0016574(histone ubiquitination);GO:1903955(positive regulation of protein targeting to mitochondrion);GO:0006513(protein monoubiquitination);GO:0006284(base-excision repair);GO:0005654(nucleoplasm);GO:0070062(extracellular exosome);GO:0005515(protein binding);GO:0000209(protein polyubiquitination);GO:0044822(poly(A) RNA binding);GO:0004842(ubiquitin-protein transferase activity);GO:0016020(mem…	04120(Ubiquitin mediated proteolysis)	K10592	EC:2.3.2.26	HECT, UBA and WWE domain containing 1 [Source:MGI Symbol;Acc:MGI:1926884]	3.62	1.85	0.19	0.78	up	no
circRNA1030	48.6457	47.9534	up	0.0206793	0.930023	0.961062	no	chrX	151932549	151933130	+	2	circRNA	-	ENSMUST00000026292	Huwe1	mRNA	chrX:151931856-151932548|chrX:151933130-151934280	HECT, UBA and WWE domain containing 1 [Source:MGI Symbol;Acc:MGI:1926884]	GO:0016574(histone ubiquitination);GO:1903955(positive regulation of protein targeting to mitochondrion);GO:0006513(protein monoubiquitination);GO:0006284(base-excision repair);GO:0005654(nucleoplasm);GO:0070062(extracellular exosome);GO:0005515(protein binding);GO:0000209(protein polyubiquitination);GO:0044822(poly(A) RNA binding);GO:0004842(ubiquitin-protein transferase activity);GO:0016020(mem…	04120(Ubiquitin mediated proteolysis)	195601	0	chrX	+	151803327	151935417	ENSMUST00000026292	83	14579	MSTRG.91756	Huwe1	GO:0016574(histone ubiquitination);GO:1903955(positive regulation of protein targeting to mitochondrion);GO:0006513(protein monoubiquitination);GO:0006284(base-excision repair);GO:0005654(nucleoplasm);GO:0070062(extracellular exosome);GO:0005515(protein binding);GO:0000209(protein polyubiquitination);GO:0044822(poly(A) RNA binding);GO:0004842(ubiquitin-protein transferase activity);GO:0016020(mem…	04120(Ubiquitin mediated proteolysis)	K10592	EC:2.3.2.26	HECT, UBA and WWE domain containing 1 [Source:MGI Symbol;Acc:MGI:1926884]	3.62	1.85	0.19	0.78	up	no
circRNA1031	11.5832	9.84987	up	0.233862	0.426655	0.636703	no	chrX	152046660	152047968	+	3	circRNA	-	ENSMUST00000045312	Smc1a	mRNA	chrX:152041468-152046659|chrX:152047968-152058778	structural maintenance of chromosomes 1A [Source:MGI Symbol;Acc:MGI:1344345]	GO:0005634(nucleus);GO:0046982(protein heterodimerization activity);GO:0005524(ATP binding);GO:0003682(chromatin binding);GO:0005515(protein binding);GO:0005737(cytoplasm);GO:0005654(nucleoplasm);GO:0006281(DNA repair);GO:0044822(poly(A) RNA binding);GO:0019827(stem cell population maintenance);GO:0051301(cell division);GO:0030893(meiotic cohesin complex);GO:0007126(meiotic nuclear division);GO:0…	04110(Cell cycle);04114(Oocyte meiosis)	195639	0	chrX	+	152016428	152062694	ENSMUST00000045312	25	4691	MSTRG.91732	Smc1a	GO:0005634(nucleus);GO:0046982(protein heterodimerization activity);GO:0005524(ATP binding);GO:0003682(chromatin binding);GO:0005515(protein binding);GO:0005737(cytoplasm);GO:0005654(nucleoplasm);GO:0006281(DNA repair);GO:0044822(poly(A) RNA binding);GO:0019827(stem cell population maintenance);GO:0051301(cell division);GO:0030893(meiotic cohesin complex);GO:0007126(meiotic nuclear division);GO:0…	04110(Cell cycle);04114(Oocyte meiosis)	K06636	NA	structural maintenance of chromosomes 1A [Source:MGI Symbol;Acc:MGI:1344345]	1.16	0.21	0.04	0.78	up	no
circRNA1032	1.83598	1.35854	up	0.434489	0.0371199	0.194292	no	chrX	152657424	152661718	-	2	circRNA	-	ENSMUST00000101141	Shroom2	mRNA	chrX:152623335-152657423|chrX:152661718-152673531	shroom family member 2 [Source:MGI Symbol;Acc:MGI:107194]	GO:0005515(protein binding);GO:0005886(plasma membrane);GO:0005737(cytoplasm);GO:0070062(extracellular exosome);GO:0016477(cell migration);GO:0005856(cytoskeleton);GO:0019904(protein domain specific binding);GO:0007420(brain development);GO:0043296(apical junction complex);GO:0043025(neuronal cell body);GO:0016324(apical plasma membrane);GO:0051015(actin filament binding);GO:0005938(cell cortex);…	NA	195734	0	chrX	-	152609509	152769461	ENSMUST00000101141	10	7494	MSTRG.91799	Shroom2	GO:0005515(protein binding);GO:0005886(plasma membrane);GO:0005737(cytoplasm);GO:0070062(extracellular exosome);GO:0016477(cell migration);GO:0005856(cytoskeleton);GO:0019904(protein domain specific binding);GO:0007420(brain development);GO:0043296(apical junction complex);GO:0043025(neuronal cell body);GO:0016324(apical plasma membrane);GO:0051015(actin filament binding);GO:0005938(cell cortex);…	NA	K18625	NA	shroom family member 2 [Source:MGI Symbol;Acc:MGI:107194]	0.55	-0.86	0.46	0.78	down	no
circRNA1033	2.75766	2.14798	up	0.360465	0.121091	0.334741	no	chrX	152657424	152673663	-	3	circRNA	-	ENSMUST00000101141	Shroom2	mRNA	chrX:152623335-152657423|chrX:152673663-152695639	shroom family member 2 [Source:MGI Symbol;Acc:MGI:107194]	GO:0005515(protein binding);GO:0005886(plasma membrane);GO:0005737(cytoplasm);GO:0070062(extracellular exosome);GO:0016477(cell migration);GO:0005856(cytoskeleton);GO:0019904(protein domain specific binding);GO:0007420(brain development);GO:0043296(apical junction complex);GO:0043025(neuronal cell body);GO:0016324(apical plasma membrane);GO:0051015(actin filament binding);GO:0005938(cell cortex);…	NA	195734	0	chrX	-	152609509	152769461	ENSMUST00000101141	10	7494	MSTRG.91799	Shroom2	GO:0005515(protein binding);GO:0005886(plasma membrane);GO:0005737(cytoplasm);GO:0070062(extracellular exosome);GO:0016477(cell migration);GO:0005856(cytoskeleton);GO:0019904(protein domain specific binding);GO:0007420(brain development);GO:0043296(apical junction complex);GO:0043025(neuronal cell body);GO:0016324(apical plasma membrane);GO:0051015(actin filament binding);GO:0005938(cell cortex);…	NA	K18625	NA	shroom family member 2 [Source:MGI Symbol;Acc:MGI:107194]	0.55	-0.86	0.46	0.78	down	no
circRNA1034	5.81308	4.3824	up	0.407583	0.0709363	0.260376	no	chrX	152657424	152695791	-	4	circRNA	-	ENSMUST00000101141	Shroom2	mRNA	chrX:152623335-152657423|chrX:152695791-152769285	shroom family member 2 [Source:MGI Symbol;Acc:MGI:107194]	GO:0005515(protein binding);GO:0005886(plasma membrane);GO:0005737(cytoplasm);GO:0070062(extracellular exosome);GO:0016477(cell migration);GO:0005856(cytoskeleton);GO:0019904(protein domain specific binding);GO:0007420(brain development);GO:0043296(apical junction complex);GO:0043025(neuronal cell body);GO:0016324(apical plasma membrane);GO:0051015(actin filament binding);GO:0005938(cell cortex);…	NA	195734	0	chrX	-	152609509	152769461	ENSMUST00000101141	10	7494	MSTRG.91799	Shroom2	GO:0005515(protein binding);GO:0005886(plasma membrane);GO:0005737(cytoplasm);GO:0070062(extracellular exosome);GO:0016477(cell migration);GO:0005856(cytoskeleton);GO:0019904(protein domain specific binding);GO:0007420(brain development);GO:0043296(apical junction complex);GO:0043025(neuronal cell body);GO:0016324(apical plasma membrane);GO:0051015(actin filament binding);GO:0005938(cell cortex);…	NA	K18625	NA	shroom family member 2 [Source:MGI Symbol;Acc:MGI:107194]	0.55	-0.86	0.46	0.78	down	no
circRNA1036	31.7383	20.6123	up	0.622719	0.0753407	0.266223	no	chrX	169926954	169984083	+	5	circRNA	-	ENSMUST00000112104	Mid1	mRNA	chrX:169685372-169926953|chrX:169984083-169984998	midline 1 [Source:MGI Symbol;Acc:MGI:1100537]	GO:0046982(protein heterodimerization activity);GO:0005515(protein binding);GO:0005737(cytoplasm);GO:0008270(zinc ion binding);GO:0042802(identical protein binding);GO:0031625(ubiquitin protein ligase binding);GO:0016874(ligase activity);GO:0042803(protein homodimerization activity);GO:0005874(microtubule);GO:0008017(microtubule binding);GO:0015630(microtubule cytoskeleton);GO:0032874(positive re…	04120(Ubiquitin mediated proteolysis)	196993	0	chrX	+	169685199	169990798	ENSMUST00000112104	10	3860	MSTRG.92283	Mid1	GO:0046982(protein heterodimerization activity);GO:0005515(protein binding);GO:0005737(cytoplasm);GO:0008270(zinc ion binding);GO:0042802(identical protein binding);GO:0031625(ubiquitin protein ligase binding);GO:0016874(ligase activity);GO:0042803(protein homodimerization activity);GO:0005874(microtubule);GO:0008017(microtubule binding);GO:0015630(microtubule cytoskeleton);GO:0032874(positive re…	04120(Ubiquitin mediated proteolysis)	K08285	EC:2.3.2.27	midline 1 [Source:MGI Symbol;Acc:MGI:1100537]	1.08	0.11	0.15	0.78	up	no
circRNA1038	10.4465	9.78203	up	0.0948125	0.348149	0.567782	no	chr13	8835297	8849669	-	6	circRNA	-	ENSMUST00000054251	Wdr37	mRNA	chr13:8820545-8835296|chr13:8849669-8853669	WD repeat domain 37 [Source:MGI Symbol;Acc:MGI:1920393]	GO:0003674(molecular_function);GO:0000460(maturation of 5.8S rRNA);GO:0000470(maturation of LSU-rRNA);GO:0030687(preribosome, large subunit precursor);GO:0070545(PeBoW complex)	NA	41958	0	chr13	-	8802968	8871730	ENSMUST00000054251	14	4626	MSTRG.20338	Wdr37	GO:0003674(molecular_function);GO:0000460(maturation of 5.8S rRNA);GO:0000470(maturation of LSU-rRNA);GO:0030687(preribosome, large subunit precursor);GO:0070545(PeBoW complex)	NA	NA	NA	WD repeat domain 37 [Source:MGI Symbol;Acc:MGI:1920393]	0.72	-0.48	0.5	0.78	down	no
circRNA1041	15.2331	15.075	up	0.0150523	0.938936	0.96684	no	chr13	17750257	17772957	-	6	circRNA	-	ENSMUST00000042365	Cdk13	mRNA	chr13:17739192-17750256|chr13:17772957-17803437	cyclin-dependent kinase 13 [Source:MGI Symbol;Acc:MGI:1916812]	GO:0005524(ATP binding);GO:0005615(extracellular space);GO:0005794(Golgi apparatus);GO:0005737(cytoplasm);GO:0005654(nucleoplasm);GO:0016607(nuclear speck);GO:0030097(hemopoiesis);GO:0044822(poly(A) RNA binding);GO:0030332(cyclin binding);GO:0004693(cyclin-dependent protein serine/threonine kinase activity);GO:0051726(regulation of cell cycle);GO:0008353(RNA polymerase II carboxy-terminal domain …	NA	42543	0	chr13	-	17715962	17805097	ENSMUST00000042365	14	7081	MSTRG.20757	Cdk13	GO:0005524(ATP binding);GO:0005615(extracellular space);GO:0005794(Golgi apparatus);GO:0005737(cytoplasm);GO:0005654(nucleoplasm);GO:0016607(nuclear speck);GO:0030097(hemopoiesis);GO:0044822(poly(A) RNA binding);GO:0030332(cyclin binding);GO:0004693(cyclin-dependent protein serine/threonine kinase activity);GO:0051726(regulation of cell cycle);GO:0008353(RNA polymerase II carboxy-terminal domain …	NA	NA	NA	cyclin-dependent kinase 13 [Source:MGI Symbol;Acc:MGI:1916812]	0.91	-0.13	0.56	0.78	down	no
circRNA1042	7.41764	7.22315	up	0.0383326	0.891525	0.941844	no	chr13	17763104	17772957	-	4	circRNA	-	ENSMUST00000042365	Cdk13	mRNA	chr13:17751860-17763103|chr13:17772957-17803437	cyclin-dependent kinase 13 [Source:MGI Symbol;Acc:MGI:1916812]	GO:0005524(ATP binding);GO:0005615(extracellular space);GO:0005794(Golgi apparatus);GO:0005737(cytoplasm);GO:0005654(nucleoplasm);GO:0016607(nuclear speck);GO:0030097(hemopoiesis);GO:0044822(poly(A) RNA binding);GO:0030332(cyclin binding);GO:0004693(cyclin-dependent protein serine/threonine kinase activity);GO:0051726(regulation of cell cycle);GO:0008353(RNA polymerase II carboxy-terminal domain …	NA	42543	0	chr13	-	17715962	17805097	ENSMUST00000042365	14	7081	MSTRG.20757	Cdk13	GO:0005524(ATP binding);GO:0005615(extracellular space);GO:0005794(Golgi apparatus);GO:0005737(cytoplasm);GO:0005654(nucleoplasm);GO:0016607(nuclear speck);GO:0030097(hemopoiesis);GO:0044822(poly(A) RNA binding);GO:0030332(cyclin binding);GO:0004693(cyclin-dependent protein serine/threonine kinase activity);GO:0051726(regulation of cell cycle);GO:0008353(RNA polymerase II carboxy-terminal domain …	NA	NA	NA	cyclin-dependent kinase 13 [Source:MGI Symbol;Acc:MGI:1916812]	0.91	-0.13	0.56	0.78	down	no
circRNA1044	6.45066	5.79142	up	0.155528	0.0522788	0.224076	no	chr13	24064577	24094570	-	9	circRNA	-	ENSMUST00000125901	Lrrc16a	mRNA	chr13:24049660-24064576|chr13:24094570-24098805	leucine rich repeat containing 16A [Source:MGI Symbol;Acc:MGI:1915982]	GO:0005634(nucleus);GO:0005886(plasma membrane);GO:0005737(cytoplasm);GO:0070062(extracellular exosome);GO:0016477(cell migration);GO:0045111(intermediate filament cytoskeleton);GO:0031252(cell leading edge);GO:0032403(protein complex binding);GO:0031941(filamentous actin);GO:0030027(lamellipodium);GO:1900026(positive regulation of substrate adhesion-dependent cell spreading);GO:0030032(lamellipo…	NA	43136	0	chr13	-	24012344	24108584	ENSMUST00000125901	26	4071	MSTRG.21075	Lrrc16a	GO:0005634(nucleus);GO:0005886(plasma membrane);GO:0005737(cytoplasm);GO:0070062(extracellular exosome);GO:0016477(cell migration);GO:0045111(intermediate filament cytoskeleton);GO:0031252(cell leading edge);GO:0032403(protein complex binding);GO:0031941(filamentous actin);GO:0030027(lamellipodium);GO:1900026(positive regulation of substrate adhesion-dependent cell spreading);GO:0030032(lamellipo…	NA	NA	NA	leucine rich repeat containing 16A [Source:MGI Symbol;Acc:MGI:1915982]	1.95	0.96	0.06	0.78	up	no
circRNA1047	109.341	99.9151	up	0.130065	0.194821	0.424435	no	chr13	29691599	29777301	-	4	circRNA	-	ENSMUST00000140278	Cdkal1	mRNA	chr13:29625724-29691598|chr13:29777301-29846227	CDK5 regulatory subunit associated protein 1-like 1 [Source:MGI Symbol;Acc:MGI:1921765]	GO:0016021(integral component of membrane);GO:0046872(metal ion binding);GO:0005789(endoplasmic reticulum membrane);GO:0016020(membrane);GO:0005783(endoplasmic reticulum);GO:0051539(4 iron, 4 sulfur cluster binding);GO:0005791(rough endoplasmic reticulum);GO:0035600(tRNA methylthiolation);GO:0035598(N6-threonylcarbomyladenosine methylthiotransferase activity);GO:0061712(tRNA (N(6)-L-threonylcarba…	NA	43553	0	chr13	-	29191746	29855647	ENSMUST00000140278	17	3372	MSTRG.21230	Cdkal1	GO:0016021(integral component of membrane);GO:0046872(metal ion binding);GO:0005789(endoplasmic reticulum membrane);GO:0016020(membrane);GO:0005783(endoplasmic reticulum);GO:0051539(4 iron, 4 sulfur cluster binding);GO:0005791(rough endoplasmic reticulum);GO:0035600(tRNA methylthiolation);GO:0035598(N6-threonylcarbomyladenosine methylthiotransferase activity);GO:0061712(tRNA (N(6)-L-threonylcarba…	NA	NA	NA	CDK5 regulatory subunit associated protein 1-like 1 [Source:MGI Symbol;Acc:MGI:1921765]	1	0.01	0.81	0.9	up	no
circRNA1049	2.36226	1.07846	up	1.13119	0.0544536	0.228827	no	chr13	35815909	35816575	+	1	circRNA	-	ENSMUST00000075220	Cdyl	mRNA	chr13:35790175-35815908|chr13:35816575-35856662	chromodomain protein, Y chromosome-like [Source:MGI Symbol;Acc:MGI:1339956]	GO:0006355(regulation of transcription, DNA-templated);GO:0005634(nucleus);GO:0005654(nucleoplasm);GO:0006351(transcription, DNA-templated);GO:0035064(methylated histone binding);GO:0007283(spermatogenesis);GO:0003714(transcription corepressor activity);GO:1903507(negative regulation of nucleic acid-templated transcription);GO:0004402(histone acetyltransferase activity);GO:0016573(histone acetyla…	NA	43863	0	chr13	+	35659862	35874064	ENSMUST00000075220	10	3442	MSTRG.21470	Cdyl	GO:0006355(regulation of transcription, DNA-templated);GO:0005634(nucleus);GO:0005654(nucleoplasm);GO:0006351(transcription, DNA-templated);GO:0035064(methylated histone binding);GO:0007283(spermatogenesis);GO:0003714(transcription corepressor activity);GO:1903507(negative regulation of nucleic acid-templated transcription);GO:0004402(histone acetyltransferase activity);GO:0016573(histone acetyla…	NA	NA	NA	chromodomain protein, Y chromosome-like [Source:MGI Symbol;Acc:MGI:1339956]	1.28	0.36	0.04	0.78	up	no
circRNA105	17.4486	16.421	up	0.087563	0.609776	0.765185	no	chr6	34886066	34891537	-	5	circRNA	-	ENSMUST00000081214	Wdr91	mRNA	chr6:34884381-34886065|chr6:34891537-34892340	WD repeat domain 91 [Source:MGI Symbol;Acc:MGI:2141558]	GO:0005575(cellular_component);GO:0008150(biological_process);GO:0003674(molecular_function)	NA	141778	0	chr6	-	34880426	34910876	ENSMUST00000081214	15	2682	MSTRG.68986	Wdr91	GO:0005575(cellular_component);GO:0008150(biological_process);GO:0003674(molecular_function)	NA	NA	NA	WD repeat domain 91 [Source:MGI Symbol;Acc:MGI:2141558]	0.88	-0.18	0.37	0.78	down	no
circRNA1052	0.448817	0.300904	up	0.576825	0.0925847	0.290862	no	chr13	43096650	43096806	+	1	circRNA	-	ENSMUST00000128646	Phactr1	mRNA	chr13:43094996-43096649|chr13:43096806-43122998	phosphatase and actin regulator 1 [Source:MGI Symbol;Acc:MGI:2659021]	GO:0005634(nucleus);GO:0005829(cytosol);GO:0045202(synapse);GO:0030054(cell junction);GO:0048870(cell motility);GO:0003779(actin binding);GO:0004864(protein phosphatase inhibitor activity);GO:0043086(negative regulation of catalytic activity);GO:0031532(actin cytoskeleton reorganization);GO:0043149(stress fiber assembly);GO:0008157(protein phosphatase 1 binding);GO:0031032(actomyosin structure or…	NA	44136	0	chr13	+	42680623	43138524	ENSMUST00000128646	14	5430	MSTRG.21717	Phactr1	GO:0005634(nucleus);GO:0005829(cytosol);GO:0045202(synapse);GO:0030054(cell junction);GO:0048870(cell motility);GO:0003779(actin binding);GO:0004864(protein phosphatase inhibitor activity);GO:0043086(negative regulation of catalytic activity);GO:0031532(actin cytoskeleton reorganization);GO:0043149(stress fiber assembly);GO:0008157(protein phosphatase 1 binding);GO:0031032(actomyosin structure or…	NA	NA	NA	phosphatase and actin regulator 1 [Source:MGI Symbol;Acc:MGI:2659021]	0.93	-0.11	0.46	0.78	down	no
circRNA1053	11.919	11.579	up	0.0417502	0.645576	0.79108	no	chr13	43406612	43425214	-	8	circRNA	-	ENSMUST00000144326	Ranbp9	mRNA	chr13:43403689-43406611|chr13:43425214-43430447	RAN binding protein 9 [Source:MGI Symbol;Acc:MGI:1928741]	GO:0070373(negative regulation of ERK1 and ERK2 cascade);GO:0019899(enzyme binding);GO:0005515(protein binding);GO:0005634(nucleus);GO:0005737(cytoplasm)	NA	44198	0	chr13	-	43402673	43480973	ENSMUST00000144326	14	3064	MSTRG.21697	Ranbp9	GO:0070373(negative regulation of ERK1 and ERK2 cascade);GO:0019899(enzyme binding);GO:0005515(protein binding);GO:0005634(nucleus);GO:0005737(cytoplasm)	NA	NA	NA	RAN binding protein 9 [Source:MGI Symbol;Acc:MGI:1928741]	0.97	-0.05	0.67	0.82	down	no
circRNA1054	15.2776	15.2235	up	0.00511789	0.96523	0.981006	no	chr13	43412411	43434981	-	9	circRNA	-	ENSMUST00000144326	Ranbp9	mRNA	chr13:43406723-43412410|chr13:43434981-43436089	RAN binding protein 9 [Source:MGI Symbol;Acc:MGI:1928741]	GO:0070373(negative regulation of ERK1 and ERK2 cascade);GO:0019899(enzyme binding);GO:0005515(protein binding);GO:0005634(nucleus);GO:0005737(cytoplasm)	NA	44198	0	chr13	-	43402673	43480973	ENSMUST00000144326	14	3064	MSTRG.21697	Ranbp9	GO:0070373(negative regulation of ERK1 and ERK2 cascade);GO:0019899(enzyme binding);GO:0005515(protein binding);GO:0005634(nucleus);GO:0005737(cytoplasm)	NA	NA	NA	RAN binding protein 9 [Source:MGI Symbol;Acc:MGI:1928741]	0.97	-0.05	0.67	0.82	down	no
circRNA1056	23.1792	17.7378	up	0.386006	0.11554	0.326953	no	chr13	46709912	46717323	-	5	circRNA	-	ENSMUST00000021803	Nup153	mRNA	chr13:46709810-46709911|chr13:46717323-46727359	nucleoporin 153 [Source:MGI Symbol;Acc:MGI:2385621]	GO:0005737(cytoplasm);GO:0031965(nuclear membrane);GO:0005643(nuclear pore);GO:0017056(structural constituent of nuclear pore);GO:0034399(nuclear periphery);GO:0051292(nuclear pore complex assembly);GO:0005730(nucleolus);GO:0042802(identical protein binding);GO:0005487(nucleocytoplasmic transporter activity);GO:0006405(RNA export from nucleus);GO:0006606(protein import into nucleus);GO:0044613(nu…	NA	44293	0	chr13	-	46679905	46727940	ENSMUST00000021803	22	6109	MSTRG.21734	Nup153	GO:0005737(cytoplasm);GO:0031965(nuclear membrane);GO:0005643(nuclear pore);GO:0017056(structural constituent of nuclear pore);GO:0034399(nuclear periphery);GO:0051292(nuclear pore complex assembly);GO:0005730(nucleolus);GO:0042802(identical protein binding);GO:0005487(nucleocytoplasmic transporter activity);GO:0006405(RNA export from nucleus);GO:0006606(protein import into nucleus);GO:0044613(nu…	NA	K14296	NA	nucleoporin 153 [Source:MGI Symbol;Acc:MGI:2385621]	1.33	0.41	0.02	0.7	up	no
circRNA1057	102.339	101.404	up	0.0132381	0.955488	0.976191	no	chr13	48932297	48934078	-	2	circRNA	-	ENSMUST00000060805	Fam120a	mRNA	chr13:48922250-48932296|chr13:48934078-48945941	family with sequence similarity 120, member A [Source:MGI Symbol;Acc:MGI:2446163]	GO:0005634(nucleus);GO:0005886(plasma membrane);GO:0005737(cytoplasm);GO:0016020(membrane);GO:0044822(poly(A) RNA binding)	NA	44431	0	chr13	-	48879219	48968017	ENSMUST00000060805	18	5105	MSTRG.21826	Fam120a	GO:0005634(nucleus);GO:0005886(plasma membrane);GO:0005737(cytoplasm);GO:0016020(membrane);GO:0044822(poly(A) RNA binding)	NA	NA	NA	family with sequence similarity 120, member A [Source:MGI Symbol;Acc:MGI:2446163]	1.1	0.14	0.66	0.81	up	no
circRNA1058	42.2142	32.3	up	0.386191	0.0120223	0.128528	no	chr13	51123088	51144535	+	4	circRNA	-	ENSMUST00000095797	Spin1	mRNA	chr13:51100990-51123087|chr13:51144535-51148961	spindlin 1 [Source:MGI Symbol;Acc:MGI:109242]	GO:0007276(gamete generation);GO:0003677(DNA binding);GO:0005634(nucleus);GO:0005737(cytoplasm);GO:0005730(nucleolus);GO:0016569(covalent chromatin modification);GO:0035064(methylated histone binding);GO:0007275(multicellular organism development);GO:0005819(spindle);GO:0016055(Wnt signaling pathway);GO:0030177(positive regulation of Wnt signaling pathway);GO:0007143(female meiotic division);GO:0…	NA	44680	0	chr13	+	51100880	51152546	ENSMUST00000095797	6	4434	MSTRG.22019	Spin1	GO:0007276(gamete generation);GO:0003677(DNA binding);GO:0005634(nucleus);GO:0005737(cytoplasm);GO:0005730(nucleolus);GO:0016569(covalent chromatin modification);GO:0035064(methylated histone binding);GO:0007275(multicellular organism development);GO:0005819(spindle);GO:0016055(Wnt signaling pathway);GO:0030177(positive regulation of Wnt signaling pathway);GO:0007143(female meiotic division);GO:0…	NA	NA	NA	spindlin 1 [Source:MGI Symbol;Acc:MGI:109242]	1.2	0.26	0.37	0.78	up	no
circRNA1059	11.7523	10.8148	up	0.119942	0.0368877	0.194292	no	chr13	55213204	55282782	+	11	circRNA	-	ENSMUST00000099490	Nsd1	mRNA	chr13:55209875-55213203|chr13:55282782-55290054	nuclear receptor-binding SET-domain protein 1 [Source:MGI Symbol;Acc:MGI:1276545]	GO:1903025(regulation of RNA polymerase II regulatory region sequence-specific DNA binding);GO:0000414(regulation of histone H3-K36 methylation);GO:0046975(histone methyltransferase activity (H3-K36 specific));GO:0033135(regulation of peptidyl-serine phosphorylation);GO:0000979(RNA polymerase II core promoter sequence-specific DNA binding);GO:0050681(androgen receptor binding);GO:0003712(transcri…	00310(Lysine degradation)	45077	0	chr13	+	55209782	55318325	ENSMUST00000099490	23	12784	MSTRG.22224	Nsd1	GO:1903025(regulation of RNA polymerase II regulatory region sequence-specific DNA binding);GO:0000414(regulation of histone H3-K36 methylation);GO:0046975(histone methyltransferase activity (H3-K36 specific));GO:0033135(regulation of peptidyl-serine phosphorylation);GO:0000979(RNA polymerase II core promoter sequence-specific DNA binding);GO:0050681(androgen receptor binding);GO:0003712(transcri…	00310(Lysine degradation)	K15588	EC:2.1.1.43	nuclear receptor-binding SET-domain protein 1 [Source:MGI Symbol;Acc:MGI:1276545]	1.28	0.36	0.23	0.78	up	no
circRNA1060	16.5732	14.9305	up	0.150591	0.086498	0.281516	no	chr13	55213204	55310541	+	21	circRNA	-	ENSMUST00000099490	Nsd1	mRNA	chr13:55209875-55213203|chr13:55310541-55312118	nuclear receptor-binding SET-domain protein 1 [Source:MGI Symbol;Acc:MGI:1276545]	GO:1903025(regulation of RNA polymerase II regulatory region sequence-specific DNA binding);GO:0000414(regulation of histone H3-K36 methylation);GO:0046975(histone methyltransferase activity (H3-K36 specific));GO:0033135(regulation of peptidyl-serine phosphorylation);GO:0000979(RNA polymerase II core promoter sequence-specific DNA binding);GO:0050681(androgen receptor binding);GO:0003712(transcri…	00310(Lysine degradation)	45077	0	chr13	+	55209782	55318325	ENSMUST00000099490	23	12784	MSTRG.22224	Nsd1	GO:1903025(regulation of RNA polymerase II regulatory region sequence-specific DNA binding);GO:0000414(regulation of histone H3-K36 methylation);GO:0046975(histone methyltransferase activity (H3-K36 specific));GO:0033135(regulation of peptidyl-serine phosphorylation);GO:0000979(RNA polymerase II core promoter sequence-specific DNA binding);GO:0050681(androgen receptor binding);GO:0003712(transcri…	00310(Lysine degradation)	K15588	EC:2.1.1.43	nuclear receptor-binding SET-domain protein 1 [Source:MGI Symbol;Acc:MGI:1276545]	1.28	0.36	0.23	0.78	up	no
circRNA1061	5.034	4.62078	up	0.123569	0.05201	0.22393	no	chr13	55233895	55248077	+	3	circRNA	-	ENSMUST00000099490	Nsd1	mRNA	chr13:55214150-55233894|chr13:55248077-55260343	nuclear receptor-binding SET-domain protein 1 [Source:MGI Symbol;Acc:MGI:1276545]	GO:1903025(regulation of RNA polymerase II regulatory region sequence-specific DNA binding);GO:0000414(regulation of histone H3-K36 methylation);GO:0046975(histone methyltransferase activity (H3-K36 specific));GO:0033135(regulation of peptidyl-serine phosphorylation);GO:0000979(RNA polymerase II core promoter sequence-specific DNA binding);GO:0050681(androgen receptor binding);GO:0003712(transcri…	00310(Lysine degradation)	45077	0	chr13	+	55209782	55318325	ENSMUST00000099490	23	12784	MSTRG.22224	Nsd1	GO:1903025(regulation of RNA polymerase II regulatory region sequence-specific DNA binding);GO:0000414(regulation of histone H3-K36 methylation);GO:0046975(histone methyltransferase activity (H3-K36 specific));GO:0033135(regulation of peptidyl-serine phosphorylation);GO:0000979(RNA polymerase II core promoter sequence-specific DNA binding);GO:0050681(androgen receptor binding);GO:0003712(transcri…	00310(Lysine degradation)	K15588	EC:2.1.1.43	nuclear receptor-binding SET-domain protein 1 [Source:MGI Symbol;Acc:MGI:1276545]	1.28	0.36	0.23	0.78	up	no
circRNA1062	4.11557	3.69147	up	0.156896	0.00438057	0.0891382	no	chr13	55245518	55248077	+	1	circRNA	-	ENSMUST00000099490	Nsd1	mRNA	chr13:55238862-55245517|chr13:55248077-55260343	nuclear receptor-binding SET-domain protein 1 [Source:MGI Symbol;Acc:MGI:1276545]	GO:1903025(regulation of RNA polymerase II regulatory region sequence-specific DNA binding);GO:0000414(regulation of histone H3-K36 methylation);GO:0046975(histone methyltransferase activity (H3-K36 specific));GO:0033135(regulation of peptidyl-serine phosphorylation);GO:0000979(RNA polymerase II core promoter sequence-specific DNA binding);GO:0050681(androgen receptor binding);GO:0003712(transcri…	00310(Lysine degradation)	45077	0	chr13	+	55209782	55318325	ENSMUST00000099490	23	12784	MSTRG.22224	Nsd1	GO:1903025(regulation of RNA polymerase II regulatory region sequence-specific DNA binding);GO:0000414(regulation of histone H3-K36 methylation);GO:0046975(histone methyltransferase activity (H3-K36 specific));GO:0033135(regulation of peptidyl-serine phosphorylation);GO:0000979(RNA polymerase II core promoter sequence-specific DNA binding);GO:0050681(androgen receptor binding);GO:0003712(transcri…	00310(Lysine degradation)	K15588	EC:2.1.1.43	nuclear receptor-binding SET-domain protein 1 [Source:MGI Symbol;Acc:MGI:1276545]	1.28	0.36	0.23	0.78	up	no
circRNA1063	10.4969	8.87598	up	0.241985	0.388166	0.602203	no	chr13	55290055	55290255	+	1	circRNA	-	ENSMUST00000099490	Nsd1	mRNA	chr13:55282782-55290054|chr13:55290255-55291130	nuclear receptor-binding SET-domain protein 1 [Source:MGI Symbol;Acc:MGI:1276545]	GO:1903025(regulation of RNA polymerase II regulatory region sequence-specific DNA binding);GO:0000414(regulation of histone H3-K36 methylation);GO:0046975(histone methyltransferase activity (H3-K36 specific));GO:0033135(regulation of peptidyl-serine phosphorylation);GO:0000979(RNA polymerase II core promoter sequence-specific DNA binding);GO:0050681(androgen receptor binding);GO:0003712(transcri…	00310(Lysine degradation)	45077	0	chr13	+	55209782	55318325	ENSMUST00000099490	23	12784	MSTRG.22224	Nsd1	GO:1903025(regulation of RNA polymerase II regulatory region sequence-specific DNA binding);GO:0000414(regulation of histone H3-K36 methylation);GO:0046975(histone methyltransferase activity (H3-K36 specific));GO:0033135(regulation of peptidyl-serine phosphorylation);GO:0000979(RNA polymerase II core promoter sequence-specific DNA binding);GO:0050681(androgen receptor binding);GO:0003712(transcri…	00310(Lysine degradation)	K15588	EC:2.1.1.43	nuclear receptor-binding SET-domain protein 1 [Source:MGI Symbol;Acc:MGI:1276545]	1.28	0.36	0.23	0.78	up	no
circRNA1064	18.7441	16.7146	up	0.165325	0.0247646	0.165232	no	chr13	56723429	56728629	+	3	circRNA	-	ENSMUST00000069557	Smad5	mRNA	chr13:56703131-56723428|chr13:56728629-56732849	SMAD family member 5 [Source:MGI Symbol;Acc:MGI:1328787]	GO:0046872(metal ion binding);GO:0005634(nucleus);GO:0005515(protein binding);GO:0045944(positive regulation of transcription from RNA polymerase II promoter);GO:0043234(protein complex);GO:0005737(cytoplasm);GO:0006468(protein phosphorylation);GO:0005654(nucleoplasm);GO:0006351(transcription, DNA-templated);GO:0031625(ubiquitin protein ligase binding);GO:0000979(RNA polymerase II core promoter s…	04350(TGF-beta signaling pathway)	45254	0	chr13	+	56703010	56742377	ENSMUST00000069557	7	6584	MSTRG.22303	Smad5	GO:0046872(metal ion binding);GO:0005634(nucleus);GO:0005515(protein binding);GO:0045944(positive regulation of transcription from RNA polymerase II promoter);GO:0043234(protein complex);GO:0005737(cytoplasm);GO:0006468(protein phosphorylation);GO:0005654(nucleoplasm);GO:0006351(transcription, DNA-templated);GO:0031625(ubiquitin protein ligase binding);GO:0000979(RNA polymerase II core promoter s…	04350(TGF-beta signaling pathway)	K16790	NA	SMAD family member 5 [Source:MGI Symbol;Acc:MGI:1328787]	0.79	-0.35	0.3	0.78	down	no
circRNA1066	3.50187	2.60581	up	0.42639	0.011092	0.125045	no	chr13	59495333	59508056	-	6	circRNA	-	ENSMUST00000022040	Agtpbp1	mRNA	chr13:59482604-59495332|chr13:59508056-59512323	ATP/GTP binding protein 1 [Source:MGI Symbol;Acc:MGI:2159437]	GO:0005634(nucleus);GO:0005515(protein binding);GO:0005737(cytoplasm);GO:0006508(proteolysis);GO:0008270(zinc ion binding);GO:0005829(cytosol);GO:0005739(mitochondrion);GO:0015631(tubulin binding);GO:0007628(adult walking behavior);GO:0021772(olfactory bulb development);GO:0060041(retina development in camera-type eye);GO:0021702(cerebellar Purkinje cell differentiation);GO:0021549(cerebellum dev…	NA	45372	0	chr13	-	59449538	59557289	ENSMUST00000022040	26	4356	MSTRG.22368	Agtpbp1	GO:0005634(nucleus);GO:0005515(protein binding);GO:0005737(cytoplasm);GO:0006508(proteolysis);GO:0008270(zinc ion binding);GO:0005829(cytosol);GO:0005739(mitochondrion);GO:0015631(tubulin binding);GO:0007628(adult walking behavior);GO:0021772(olfactory bulb development);GO:0060041(retina development in camera-type eye);GO:0021702(cerebellar Purkinje cell differentiation);GO:0021549(cerebellum dev…	NA	NA	NA	ATP/GTP binding protein 1 [Source:MGI Symbol;Acc:MGI:2159437]	0.87	-0.2	0.19	0.78	down	no
circRNA107	2.44997	2.41416	up	0.0212405	0.914779	0.9555	no	chr6	35077981	35080226	-	2	circRNA	-	ENSMUST00000202143	Cnot4	mRNA	chr6:35070303-35077980|chr6:35080226-35133501	CCR4-NOT transcription complex, subunit 4 [Source:MGI Symbol;Acc:MGI:1859026]	GO:0051865(protein autoubiquitination);GO:0030014(CCR4-NOT complex);GO:0005515(protein binding);GO:0044822(poly(A) RNA binding);GO:0004842(ubiquitin-protein transferase activity);GO:0006355(regulation of transcription, DNA-templated);GO:0005634(nucleus);GO:0000166(nucleotide binding);GO:0005737(cytoplasm);GO:0008270(zinc ion binding);GO:0006351(transcription, DNA-templated);GO:0016874(ligase acti…	03018(RNA degradation)	141805	0	chr6	-	35022065	35133625	ENSMUST00000202143	11	3202	MSTRG.68992	Cnot4	GO:0051865(protein autoubiquitination);GO:0030014(CCR4-NOT complex);GO:0005515(protein binding);GO:0044822(poly(A) RNA binding);GO:0004842(ubiquitin-protein transferase activity);GO:0006355(regulation of transcription, DNA-templated);GO:0005634(nucleus);GO:0000166(nucleotide binding);GO:0005737(cytoplasm);GO:0008270(zinc ion binding);GO:0006351(transcription, DNA-templated);GO:0016874(ligase acti…	03018(RNA degradation)	K10643	EC:2.3.2.27	CCR4-NOT transcription complex, subunit 4 [Source:MGI Symbol;Acc:MGI:1859026]	1.04	0.05	0.76	0.87	up	no
circRNA1070	9.36386	6.96245	up	0.427508	0.0358254	0.190965	no	chr13	69512890	69515903	-	3	circRNA	-	ENSMUST00000198607	Papd7	mRNA	chr13:69510727-69512889|chr13:69515903-69533487	PAP associated domain containing 7 [Source:MGI Symbol;Acc:MGI:2682295]	GO:0003674(molecular_function);GO:0046872(metal ion binding);GO:0003677(DNA binding);GO:0005634(nucleus);GO:0005737(cytoplasm);GO:0042493(response to drug);GO:0005654(nucleoplasm);GO:0007067(mitotic nuclear division);GO:0051301(cell division);GO:0003887(DNA-directed DNA polymerase activity);GO:0071897(DNA biosynthetic process);GO:0004652(polynucleotide adenylyltransferase activity)	03018(RNA degradation)	46098	0	chr13	-	69497959	69534617	ENSMUST00000198607	13	4750	MSTRG.22794	Papd7	GO:0003674(molecular_function);GO:0046872(metal ion binding);GO:0003677(DNA binding);GO:0005634(nucleus);GO:0005737(cytoplasm);GO:0042493(response to drug);GO:0005654(nucleoplasm);GO:0007067(mitotic nuclear division);GO:0051301(cell division);GO:0003887(DNA-directed DNA polymerase activity);GO:0071897(DNA biosynthetic process);GO:0004652(polynucleotide adenylyltransferase activity)	03018(RNA degradation)	K03514	EC:2.7.7.19	PAP associated domain containing 7 [Source:MGI Symbol;Acc:MGI:2682295]	1.13	0.18	0.02	0.65	up	no
circRNA1076	11.5447	8.51185	up	0.439681	0.212081	0.44403	no	chr13	92492503	92495097	-	3	circRNA	-	ENSMUST00000022217	Zfyve16	mRNA	chr13:92488623-92492502|chr13:92495097-92500212	zinc finger, FYVE domain containing 16 [Source:MGI Symbol;Acc:MGI:2145181]	GO:0046872(metal ion binding);GO:0005737(cytoplasm);GO:0005769(early endosome);GO:0031901(early endosome membrane);GO:0043231(intracellular membrane-bounded organelle);GO:0005545(1-phosphatidylinositol binding);GO:0005547(phosphatidylinositol-3,4,5-trisphosphate binding);GO:0008565(protein transporter activity);GO:0006622(protein targeting to lysosome);GO:0016197(endosomal transport);GO:0005515(p…	04144(Endocytosis);04350(TGF-beta signaling pathway)	46985	0	chr13	-	92487108	92530868	ENSMUST00000022217	18	6150	MSTRG.23338	Zfyve16	GO:0046872(metal ion binding);GO:0005737(cytoplasm);GO:0005769(early endosome);GO:0031901(early endosome membrane);GO:0043231(intracellular membrane-bounded organelle);GO:0005545(1-phosphatidylinositol binding);GO:0005547(phosphatidylinositol-3,4,5-trisphosphate binding);GO:0008565(protein transporter activity);GO:0006622(protein targeting to lysosome);GO:0016197(endosomal transport);GO:0005515(p…	04144(Endocytosis);04350(TGF-beta signaling pathway)	K04679	NA	zinc finger, FYVE domain containing 16 [Source:MGI Symbol;Acc:MGI:2145181]	1.15	0.2	0.83	0.91	up	no
circRNA1078	22.4862	20.3124	up	0.146676	0.341494	0.56501	no	chr13	94208136	94229842	-	4	circRNA	-	ENSMUST00000022197	Scamp1	mRNA	chr13:94204163-94208135|chr13:94229842-94232071	secretory carrier membrane protein 1 [Source:MGI Symbol;Acc:MGI:1349480]	GO:0016021(integral component of membrane);GO:0005515(protein binding);GO:0015031(protein transport);GO:0005654(nucleoplasm);GO:0043231(intracellular membrane-bounded organelle);GO:0045202(synapse);GO:0055038(recycling endosome membrane);GO:0005802(trans-Golgi network);GO:0030054(cell junction);GO:0006887(exocytosis);GO:0008021(synaptic vesicle);GO:0030672(synaptic vesicle membrane);GO:0042589(zy…	NA	47100	0	chr13	-	94201310	94285829	ENSMUST00000022197	9	4259	MSTRG.23414	Scamp1	GO:0016021(integral component of membrane);GO:0005515(protein binding);GO:0015031(protein transport);GO:0005654(nucleoplasm);GO:0043231(intracellular membrane-bounded organelle);GO:0045202(synapse);GO:0055038(recycling endosome membrane);GO:0005802(trans-Golgi network);GO:0030054(cell junction);GO:0006887(exocytosis);GO:0008021(synaptic vesicle);GO:0030672(synaptic vesicle membrane);GO:0042589(zy…	NA	NA	NA	secretory carrier membrane protein 1 [Source:MGI Symbol;Acc:MGI:1349480]	0.95	-0.07	0.59	0.78	down	no
circRNA1079	29.9609	28.3057	up	0.0819896	0.272753	0.506467	no	chr13	94471676	94502024	+	7	circRNA	-	ENSMUST00000022196	Ap3b1	mRNA	chr13:94462572-94471675|chr13:94502024-94528164	adaptor-related protein complex 3, beta 1 subunit [Source:MGI Symbol;Acc:MGI:1333879]	GO:0016020(membrane);GO:0006886(intracellular protein transport);GO:0019903(protein phosphatase binding);GO:0005802(trans-Golgi network);GO:0016192(vesicle-mediated transport);GO:0005765(lysosomal membrane);GO:0032438(melanosome organization);GO:0019882(antigen processing and presentation);GO:0007596(blood coagulation);GO:0006829(zinc II ion transport);GO:0030742(GTP-dependent protein binding);GO…	04142(Lysosome)	47105	0	chr13	+	94358960	94566316	ENSMUST00000022196	27	4020	MSTRG.23418	Ap3b1	GO:0016020(membrane);GO:0006886(intracellular protein transport);GO:0019903(protein phosphatase binding);GO:0005802(trans-Golgi network);GO:0016192(vesicle-mediated transport);GO:0005765(lysosomal membrane);GO:0032438(melanosome organization);GO:0019882(antigen processing and presentation);GO:0007596(blood coagulation);GO:0006829(zinc II ion transport);GO:0030742(GTP-dependent protein binding);GO…	04142(Lysosome)	K12397	NA	adaptor-related protein complex 3, beta 1 subunit [Source:MGI Symbol;Acc:MGI:1333879]	0.52	-0.93	0.3	0.78	down	no
circRNA108	17.9885	17.3879	up	0.0489873	0.765986	0.869134	no	chr6	37353557	37364143	-	6	circRNA	-	ENSMUST00000041093	Creb3l2	mRNA	chr6:37336314-37353556|chr6:37364143-37379811	cAMP responsive element binding protein 3-like 2 [Source:MGI Symbol;Acc:MGI:2442695]	GO:0016021(integral component of membrane);GO:0005634(nucleus);GO:0045944(positive regulation of transcription from RNA polymerase II promoter);GO:0005789(endoplasmic reticulum membrane);GO:0005654(nucleoplasm);GO:0045893(positive regulation of transcription, DNA-templated);GO:0005783(endoplasmic reticulum);GO:0002062(chondrocyte differentiation);GO:0044212(transcription regulatory region DNA bin…	NA	141895	0	chr6	-	37327255	37442146	ENSMUST00000041093	12	7082	MSTRG.69064	Creb3l2	GO:0016021(integral component of membrane);GO:0005634(nucleus);GO:0045944(positive regulation of transcription from RNA polymerase II promoter);GO:0005789(endoplasmic reticulum membrane);GO:0005654(nucleoplasm);GO:0045893(positive regulation of transcription, DNA-templated);GO:0005783(endoplasmic reticulum);GO:0002062(chondrocyte differentiation);GO:0044212(transcription regulatory region DNA bin…	NA	K09048	NA	cAMP responsive element binding protein 3-like 2 [Source:MGI Symbol;Acc:MGI:2442695]	1.1	0.14	0.04	0.78	up	no
circRNA1080	79.9171	72.2311	up	0.145884	0.378326	0.59408	no	chr13	94501918	94532066	+	3	circRNA	-	ENSMUST00000022196	Ap3b1	mRNA	chr13:94493741-94501917|chr13:94532066-94542778	adaptor-related protein complex 3, beta 1 subunit [Source:MGI Symbol;Acc:MGI:1333879]	GO:0016020(membrane);GO:0006886(intracellular protein transport);GO:0019903(protein phosphatase binding);GO:0005802(trans-Golgi network);GO:0016192(vesicle-mediated transport);GO:0005765(lysosomal membrane);GO:0032438(melanosome organization);GO:0019882(antigen processing and presentation);GO:0007596(blood coagulation);GO:0006829(zinc II ion transport);GO:0030742(GTP-dependent protein binding);GO…	04142(Lysosome)	47105	0	chr13	+	94358960	94566316	ENSMUST00000022196	27	4020	MSTRG.23418	Ap3b1	GO:0016020(membrane);GO:0006886(intracellular protein transport);GO:0019903(protein phosphatase binding);GO:0005802(trans-Golgi network);GO:0016192(vesicle-mediated transport);GO:0005765(lysosomal membrane);GO:0032438(melanosome organization);GO:0019882(antigen processing and presentation);GO:0007596(blood coagulation);GO:0006829(zinc II ion transport);GO:0030742(GTP-dependent protein binding);GO…	04142(Lysosome)	K12397	NA	adaptor-related protein complex 3, beta 1 subunit [Source:MGI Symbol;Acc:MGI:1333879]	0.52	-0.93	0.3	0.78	down	no
circRNA1082	22.0843	20.6596	up	0.0962055	0.132892	0.350943	no	chr13	97956526	97969329	-	7	circRNA	-	ENSMUST00000109426	Arhgef28	mRNA	chr13:97953963-97956525|chr13:97969329-97970314	Rho guanine nucleotide exchange factor (GEF) 28 [Source:MGI Symbol;Acc:MGI:1346016]	GO:0005085(guanyl-nucleotide exchange factor activity)	NA	47346	0	chr13	-	97898595	98206165	ENSMUST00000109426	36	6259	MSTRG.23579	Arhgef28	GO:0005085(guanyl-nucleotide exchange factor activity)	NA	NA	NA	Rho guanine nucleotide exchange factor (GEF) 28 [Source:MGI Symbol;Acc:MGI:1346016]	1	0	0.46	0.78	down	no
circRNA1086	15.6205	10.2522	up	0.607504	0.0132866	0.132777	no	chr13	101757326	101758039	-	1	circRNA	-	ENSMUST00000055518	Pik3r1	mRNA	chr13:101709742-101757325|chr13:101758039-101767976	phosphatidylinositol 3-kinase, regulatory subunit, polypeptide 1 (p85 alpha) [Source:MGI Symbol;Acc:MGI:97583]	GO:0005634(nucleus);GO:0046982(protein heterodimerization activity);GO:0005515(protein binding);GO:0045944(positive regulation of transcription from RNA polymerase II promoter);GO:0005737(cytoplasm);GO:0006468(protein phosphorylation);GO:0016020(membrane);GO:0043066(negative regulation of apoptotic process);GO:0005829(cytosol);GO:0019903(protein phosphatase binding);GO:0032760(positive regulation…	04012(ErbB signaling pathway);04062(Chemokine signaling pathway);04070(Phosphatidylinositol signaling system);04150(mTOR signaling pathway);04210(Apoptosis);04370(VEGF signaling pathway);04510(Focal adhesion);04620(Toll-like receptor signaling pathway);04630(Jak-STAT signaling pathway);04650(Natural killer cell mediated cytotoxicity);04660(T cell receptor signaling pathway);04662(B cell receptor …	47608	0	chr13	-	101680563	101768217	ENSMUST00000055518	16	7113	MSTRG.23685	Pik3r1	GO:0005634(nucleus);GO:0046982(protein heterodimerization activity);GO:0005515(protein binding);GO:0045944(positive regulation of transcription from RNA polymerase II promoter);GO:0005737(cytoplasm);GO:0006468(protein phosphorylation);GO:0016020(membrane);GO:0043066(negative regulation of apoptotic process);GO:0005829(cytosol);GO:0019903(protein phosphatase binding);GO:0032760(positive regulation…	04012(ErbB signaling pathway);04062(Chemokine signaling pathway);04070(Phosphatidylinositol signaling system);04150(mTOR signaling pathway);04210(Apoptosis);04370(VEGF signaling pathway);04510(Focal adhesion);04620(Toll-like receptor signaling pathway);04630(Jak-STAT signaling pathway);04650(Natural killer cell mediated cytotoxicity);04660(T cell receptor signaling pathway);04662(B cell receptor …	K02649	NA	phosphatidylinositol 3-kinase, regulatory subunit, polypeptide 1 (p85 alpha) [Source:MGI Symbol;Acc:MGI:97583]	1.23	0.3	0.45	0.78	up	no
circRNA1087	23.8423	18.1668	up	0.392225	0.161134	0.384713	no	chr13	102781160	102789064	-	4	circRNA	-	ENSMUST00000166726	Mast4	mRNA	chr13:102774394-102781159|chr13:102789064-102793968	microtubule associated serine/threonine kinase family member 4 [Source:MGI Symbol;Acc:MGI:1918885]	GO:0005622(intracellular);GO:0005524(ATP binding);GO:0005737(cytoplasm);GO:0004674(protein serine/threonine kinase activity);GO:0035556(intracellular signal transduction);GO:0000287(magnesium ion binding);GO:0018105(peptidyl-serine phosphorylation)	NA	47639	0	chr13	-	102732486	103334192	ENSMUST00000166726	27	5968	MSTRG.23885	Mast4	GO:0005622(intracellular);GO:0005524(ATP binding);GO:0005737(cytoplasm);GO:0004674(protein serine/threonine kinase activity);GO:0035556(intracellular signal transduction);GO:0000287(magnesium ion binding);GO:0018105(peptidyl-serine phosphorylation)	NA	NA	NA	microtubule associated serine/threonine kinase family member 4 [Source:MGI Symbol;Acc:MGI:1918885]	1.23	0.3	0.44	0.78	up	no
circRNA1092	7.18665	6.02178	up	0.25513	0.213726	0.44601	no	chr13	106982524	106988075	-	5	circRNA	-	ENSMUST00000022204	Kif2a	mRNA	chr13:106979567-106982523|chr13:106988075-106990037	kinesin family member 2A [Source:MGI Symbol;Acc:MGI:108390]	GO:0005634(nucleus);GO:0005524(ATP binding);GO:0003777(microtubule motor activity);GO:0016887(ATPase activity);GO:0016020(membrane);GO:0007399(nervous system development);GO:0005730(nucleolus);GO:0007018(microtubule-based movement);GO:0005813(centrosome);GO:0097228(sperm principal piece);GO:0005876(spindle microtubule);GO:0000922(spindle pole);GO:0030154(cell differentiation);GO:0008017(microtubu…	NA	47913	0	chr13	-	106958996	107022118	ENSMUST00000022204	20	5304	MSTRG.23775	Kif2a	GO:0005634(nucleus);GO:0005524(ATP binding);GO:0003777(microtubule motor activity);GO:0016887(ATPase activity);GO:0016020(membrane);GO:0007399(nervous system development);GO:0005730(nucleolus);GO:0007018(microtubule-based movement);GO:0005813(centrosome);GO:0097228(sperm principal piece);GO:0005876(spindle microtubule);GO:0000922(spindle pole);GO:0030154(cell differentiation);GO:0008017(microtubu…	NA	NA	NA	kinesin family member 2A [Source:MGI Symbol;Acc:MGI:108390]	1.53	0.61	0.08	0.78	up	no
circRNA1093	12.1691	9.62906	up	0.337757	0.135479	0.355287	no	chr13	107738372	107748363	-	5	circRNA	-	ENSMUST00000105097	Zswim6	mRNA	chr13:107733934-107738371|chr13:107748363-107769559	zinc finger SWIM-type containing 6 [Source:MGI Symbol;Acc:MGI:1914513]	GO:0005575(cellular_component);GO:0003674(molecular_function);GO:0008270(zinc ion binding);GO:0048812(neuron projection morphogenesis);GO:2001222(regulation of neuron migration)	NA	47964	0	chr13	-	107724618	107890064	ENSMUST00000105097	14	5457	MSTRG.23811	Zswim6	GO:0005575(cellular_component);GO:0003674(molecular_function);GO:0008270(zinc ion binding);GO:0048812(neuron projection morphogenesis);GO:2001222(regulation of neuron migration)	NA	NA	NA	zinc finger SWIM-type containing 6 [Source:MGI Symbol;Acc:MGI:1914513]	1.2	0.26	0.16	0.78	up	no
circRNA1094	10.2847	7.78677	up	0.401403	0.00403451	0.0860228	no	chr13	107743536	107748363	-	3	circRNA	-	ENSMUST00000105097	Zswim6	mRNA	chr13:107740379-107743535|chr13:107748363-107769559	zinc finger SWIM-type containing 6 [Source:MGI Symbol;Acc:MGI:1914513]	GO:0005575(cellular_component);GO:0003674(molecular_function);GO:0008270(zinc ion binding);GO:0048812(neuron projection morphogenesis);GO:2001222(regulation of neuron migration)	NA	47964	0	chr13	-	107724618	107890064	ENSMUST00000105097	14	5457	MSTRG.23811	Zswim6	GO:0005575(cellular_component);GO:0003674(molecular_function);GO:0008270(zinc ion binding);GO:0048812(neuron projection morphogenesis);GO:2001222(regulation of neuron migration)	NA	NA	NA	zinc finger SWIM-type containing 6 [Source:MGI Symbol;Acc:MGI:1914513]	1.2	0.26	0.16	0.78	up	no
circRNA1097	83.9198	61.7983	up	0.441444	0.008624	0.113384	no	chr13	115006904	115012310	-	2	circRNA	-	ENSMUST00000061673	Itga1	mRNA	chr13:115002323-115006903|chr13:115012310-115016111	integrin alpha 1 [Source:MGI Symbol;Acc:MGI:96599]	GO:0046872(metal ion binding);GO:0005515(protein binding);GO:0005886(plasma membrane);GO:0009897(external side of plasma membrane);GO:0016020(membrane);GO:0070062(extracellular exosome);GO:0009986(cell surface);GO:0019903(protein phosphatase binding);GO:0007155(cell adhesion);GO:0007160(cell-matrix adhesion);GO:0007229(integrin-mediated signaling pathway);GO:0008285(negative regulation of cell pr…	04510(Focal adhesion);04512(ECM-receptor interaction);04640(Hematopoietic cell lineage);04810(Regulation of actin cytoskeleton);05410(Hypertrophic cardiomyopathy (HCM));05412(Arrhythmogenic right ventricular cardiomyopathy (ARVC));05414(Dilated cardiomyopathy)	48315	0	chr13	-	114958079	115101964	ENSMUST00000061673	29	5984	MSTRG.24102	Itga1	GO:0046872(metal ion binding);GO:0005515(protein binding);GO:0005886(plasma membrane);GO:0009897(external side of plasma membrane);GO:0016020(membrane);GO:0070062(extracellular exosome);GO:0009986(cell surface);GO:0019903(protein phosphatase binding);GO:0007155(cell adhesion);GO:0007160(cell-matrix adhesion);GO:0007229(integrin-mediated signaling pathway);GO:0008285(negative regulation of cell pr…	04510(Focal adhesion);04512(ECM-receptor interaction);04640(Hematopoietic cell lineage);04810(Regulation of actin cytoskeleton);05410(Hypertrophic cardiomyopathy (HCM));05412(Arrhythmogenic right ventricular cardiomyopathy (ARVC));05414(Dilated cardiomyopathy)	K06480	NA	integrin alpha 1 [Source:MGI Symbol;Acc:MGI:96599]	0.45	-1.14	0.58	0.78	down	no
circRNA1099	9.86679	9.74997	up	0.0171834	0.872443	0.92909	no	chr12	3617606	3648389	+	4	circRNA	-	ENSMUST00000173199	Dtnb	mRNA	chr12:3596862-3617605|chr12:3648389-3686737	dystrobrevin, beta [Source:MGI Symbol;Acc:MGI:1203728]	GO:0005515(protein binding);GO:0005737(cytoplasm);GO:0008270(zinc ion binding);GO:0045202(synapse)	NA	35166	0	chr12	+	3572381	3781796	ENSMUST00000173199	20	2820	MSTRG.16295	Dtnb	GO:0005515(protein binding);GO:0005737(cytoplasm);GO:0008270(zinc ion binding);GO:0045202(synapse)	NA	NA	NA	dystrobrevin, beta [Source:MGI Symbol;Acc:MGI:1203728]	0.92	-0.11	0.5	0.78	down	no
circRNA1100	44.9559	37.2944	up	0.269552	0.00493998	0.0913577	no	chr12	3617606	3686862	+	5	circRNA	-	ENSMUST00000173199	Dtnb	mRNA	chr12:3596862-3617605|chr12:3686862-3718411	dystrobrevin, beta [Source:MGI Symbol;Acc:MGI:1203728]	GO:0005515(protein binding);GO:0005737(cytoplasm);GO:0008270(zinc ion binding);GO:0045202(synapse)	NA	35166	0	chr12	+	3572381	3781796	ENSMUST00000173199	20	2820	MSTRG.16295	Dtnb	GO:0005515(protein binding);GO:0005737(cytoplasm);GO:0008270(zinc ion binding);GO:0045202(synapse)	NA	NA	NA	dystrobrevin, beta [Source:MGI Symbol;Acc:MGI:1203728]	0.92	-0.11	0.5	0.78	down	no
circRNA1101	17.8896	16.4561	up	0.120495	0.126064	0.340429	no	chr12	4658015	4666326	+	5	circRNA	-	ENSMUST00000062580	Itsn2	mRNA	chr12:4653543-4658014|chr12:4666326-4671272	intersectin 2 [Source:MGI Symbol;Acc:MGI:1338049]	GO:1903861(positive regulation of dendrite extension);GO:0005813(centrosome);GO:0070062(extracellular exosome);GO:0005515(protein binding)	NA	35287	0	chr12	+	4593008	4713950	ENSMUST00000062580	39	5987	MSTRG.16340	Itsn2	GO:1903861(positive regulation of dendrite extension);GO:0005813(centrosome);GO:0070062(extracellular exosome);GO:0005515(protein binding)	NA	NA	NA	intersectin 2 [Source:MGI Symbol;Acc:MGI:1338049]	0.98	-0.03	0.93	0.96	down	no
circRNA1106	8.80634	8.36432	up	0.0742947	0.384982	0.599583	no	chr12	13352783	13393532	+	9	circRNA	-	ENSMUST00000042953	Nbas	mRNA	chr12:13336410-13352782|chr12:13393532-13405373	neuroblastoma amplified sequence [Source:MGI Symbol;Acc:MGI:1918419]	GO:0016020(membrane);GO:0005783(endoplasmic reticulum);GO:0000149(SNARE binding);GO:0000956(nuclear-transcribed mRNA catabolic process);GO:0006890(retrograde vesicle-mediated transport, Golgi to ER);GO:0070939(Dsl1/NZR complex);GO:2000623(negative regulation of nuclear-transcribed mRNA catabolic process, nonsense-mediated decay)	NA	35578	0	chr12	+	13269127	13583810	ENSMUST00000042953	52	7239	MSTRG.16537	Nbas	GO:0016020(membrane);GO:0005783(endoplasmic reticulum);GO:0000149(SNARE binding);GO:0000956(nuclear-transcribed mRNA catabolic process);GO:0006890(retrograde vesicle-mediated transport, Golgi to ER);GO:0070939(Dsl1/NZR complex);GO:2000623(negative regulation of nuclear-transcribed mRNA catabolic process, nonsense-mediated decay)	NA	NA	NA	neuroblastoma amplified sequence [Source:MGI Symbol;Acc:MGI:1918419]	1.09	0.13	0.19	0.78	up	no
circRNA1107	5.26928	5.01306	up	0.0719155	0.550663	0.726364	no	chr12	13374696	13415731	+	10	circRNA	-	ENSMUST00000042953	Nbas	mRNA	chr12:13362615-13374695|chr12:13415731-13432896	neuroblastoma amplified sequence [Source:MGI Symbol;Acc:MGI:1918419]	GO:0016020(membrane);GO:0005783(endoplasmic reticulum);GO:0000149(SNARE binding);GO:0000956(nuclear-transcribed mRNA catabolic process);GO:0006890(retrograde vesicle-mediated transport, Golgi to ER);GO:0070939(Dsl1/NZR complex);GO:2000623(negative regulation of nuclear-transcribed mRNA catabolic process, nonsense-mediated decay)	NA	35578	0	chr12	+	13269127	13583810	ENSMUST00000042953	52	7239	MSTRG.16537	Nbas	GO:0016020(membrane);GO:0005783(endoplasmic reticulum);GO:0000149(SNARE binding);GO:0000956(nuclear-transcribed mRNA catabolic process);GO:0006890(retrograde vesicle-mediated transport, Golgi to ER);GO:0070939(Dsl1/NZR complex);GO:2000623(negative regulation of nuclear-transcribed mRNA catabolic process, nonsense-mediated decay)	NA	NA	NA	neuroblastoma amplified sequence [Source:MGI Symbol;Acc:MGI:1918419]	1.09	0.13	0.19	0.78	up	no
circRNA1108	8.03392	7.70622	up	0.0600797	0.594061	0.753759	no	chr12	13432897	13441946	+	3	circRNA	-	ENSMUST00000042953	Nbas	mRNA	chr12:13415731-13432896|chr12:13441946-13453052	neuroblastoma amplified sequence [Source:MGI Symbol;Acc:MGI:1918419]	GO:0016020(membrane);GO:0005783(endoplasmic reticulum);GO:0000149(SNARE binding);GO:0000956(nuclear-transcribed mRNA catabolic process);GO:0006890(retrograde vesicle-mediated transport, Golgi to ER);GO:0070939(Dsl1/NZR complex);GO:2000623(negative regulation of nuclear-transcribed mRNA catabolic process, nonsense-mediated decay)	NA	35578	0	chr12	+	13269127	13583810	ENSMUST00000042953	52	7239	MSTRG.16537	Nbas	GO:0016020(membrane);GO:0005783(endoplasmic reticulum);GO:0000149(SNARE binding);GO:0000956(nuclear-transcribed mRNA catabolic process);GO:0006890(retrograde vesicle-mediated transport, Golgi to ER);GO:0070939(Dsl1/NZR complex);GO:2000623(negative regulation of nuclear-transcribed mRNA catabolic process, nonsense-mediated decay)	NA	NA	NA	neuroblastoma amplified sequence [Source:MGI Symbol;Acc:MGI:1918419]	1.09	0.13	0.19	0.78	up	no
circRNA1110	80.2921	63.3897	up	0.341008	0.0863855	0.281516	no	chr12	21396282	21398364	-	2	circRNA	-	ENSMUST00000135088	Ywhaq	mRNA	chr12:21395060-21396281|chr12:21398364-21416797	tyrosine 3-monooxygenase/tryptophan 5-monooxygenase activation protein, theta polypeptide [Source:MGI Symbol;Acc:MGI:891963]	GO:0005515(protein binding);GO:0043234(protein complex);GO:0005737(cytoplasm);GO:0016020(membrane);GO:0070062(extracellular exosome);GO:0045892(negative regulation of transcription, DNA-templated);GO:0007264(small GTPase mediated signal transduction);GO:0005829(cytosol);GO:0019904(protein domain specific binding);GO:0007165(signal transduction);GO:0030659(cytoplasmic vesicle membrane);GO:0005925(…	04110(Cell cycle);04114(Oocyte meiosis);04722(Neurotrophin signaling pathway)	35879	0	chr12	-	21390071	21417637	ENSMUST00000135088	6	2197	MSTRG.16704	Ywhaq	GO:0005515(protein binding);GO:0043234(protein complex);GO:0005737(cytoplasm);GO:0016020(membrane);GO:0070062(extracellular exosome);GO:0045892(negative regulation of transcription, DNA-templated);GO:0007264(small GTPase mediated signal transduction);GO:0005829(cytosol);GO:0019904(protein domain specific binding);GO:0007165(signal transduction);GO:0030659(cytoplasmic vesicle membrane);GO:0005925(…	04110(Cell cycle);04114(Oocyte meiosis);04722(Neurotrophin signaling pathway)	K16197	NA	tyrosine 3-monooxygenase/tryptophan 5-monooxygenase activation protein, theta polypeptide [Source:MGI Symbol;Acc:MGI:891963]	1.31	0.39	0.01	0.41	up	no
circRNA1111	8.29739	7.51633	up	0.142629	0.547398	0.724981	no	chr12	31833182	31839854	+	3	circRNA	-	ENSMUST00000036862	Cog5	mRNA	chr12:31820206-31833181|chr12:31839854-31869418	component of oligomeric golgi complex 5 [Source:MGI Symbol;Acc:MGI:2145130]	GO:0003674(molecular_function);GO:0005794(Golgi apparatus);GO:0016020(membrane);GO:0015031(protein transport);GO:0005654(nucleoplasm);GO:0005829(cytosol);GO:0000139(Golgi membrane);GO:0006891(intra-Golgi vesicle-mediated transport);GO:0017119(Golgi transport complex);GO:0048219(inter-Golgi cisterna vesicle-mediated transport);GO:0005515(protein binding)	NA	36262	0	chr12	+	31654869	31937630	ENSMUST00000036862	23	2997	MSTRG.17005	Cog5	GO:0003674(molecular_function);GO:0005794(Golgi apparatus);GO:0016020(membrane);GO:0015031(protein transport);GO:0005654(nucleoplasm);GO:0005829(cytosol);GO:0000139(Golgi membrane);GO:0006891(intra-Golgi vesicle-mediated transport);GO:0017119(Golgi transport complex);GO:0048219(inter-Golgi cisterna vesicle-mediated transport);GO:0005515(protein binding)	NA	NA	NA	component of oligomeric golgi complex 5 [Source:MGI Symbol;Acc:MGI:2145130]	1.34	0.42	0.15	0.78	up	no
circRNA1114	13.7866	13.0842	up	0.0754443	0.663425	0.801536	no	chr12	35078900	35112504	+	16	circRNA	-	ENSMUST00000048519	Snx13	mRNA	chr12:35047411-35078899|chr12:35112504-35119765	sorting nexin 13 [Source:MGI Symbol;Acc:MGI:2661416]	GO:0032266(phosphatidylinositol-3-phosphate binding);GO:0035091(phosphatidylinositol binding);GO:0006886(intracellular protein transport);GO:0005769(early endosome);GO:0043547(positive regulation of GTPase activity)	NA	36476	0	chr12	+	35047189	35147469	ENSMUST00000048519	26	6218	MSTRG.17047	Snx13	GO:0032266(phosphatidylinositol-3-phosphate binding);GO:0035091(phosphatidylinositol binding);GO:0006886(intracellular protein transport);GO:0005769(early endosome);GO:0043547(positive regulation of GTPase activity)	NA	NA	NA	sorting nexin 13 [Source:MGI Symbol;Acc:MGI:2661416]	0.66	-0.6	0.01	0.52	down	no
circRNA1115	23.2124	23.0028	up	0.0130869	0.917795	0.956539	no	chr12	35082869	35140280	+	23	circRNA	-	ENSMUST00000048519	Snx13	mRNA	chr12:35079012-35082868|chr12:35140280-35144088	sorting nexin 13 [Source:MGI Symbol;Acc:MGI:2661416]	GO:0032266(phosphatidylinositol-3-phosphate binding);GO:0035091(phosphatidylinositol binding);GO:0006886(intracellular protein transport);GO:0005769(early endosome);GO:0043547(positive regulation of GTPase activity)	NA	36476	0	chr12	+	35047189	35147469	ENSMUST00000048519	26	6218	MSTRG.17047	Snx13	GO:0032266(phosphatidylinositol-3-phosphate binding);GO:0035091(phosphatidylinositol binding);GO:0006886(intracellular protein transport);GO:0005769(early endosome);GO:0043547(positive regulation of GTPase activity)	NA	NA	NA	sorting nexin 13 [Source:MGI Symbol;Acc:MGI:2661416]	0.66	-0.6	0.01	0.52	down	no
[truncated: 4,545 more rows]
