# Supplementary material for: CircNr1h4 regulates the pathological process of renal injury in salt‐sensitive hypertensive mice by targeting miR‐155‐5p
Source: J Cell Mol Med. 2019 Nov 28;24(2):1700–12. doi: 10.1111/jcmm.14863 (PMC6991678; doi:10.1111/jcmm.14863)
Supplement: Supplementary file 9 [file JCMM-24-1700-s009.xlsx]

## Sheet: Sheet1
red is pvalue<=0.001,orange is pvalue <=0.01,blue is pvalue<=0.05,green is pvalue <=0.1.
Index	miR_name	miR_seq	up/down	fold_change(Doca_salt(mean)/Control(mean))	log2(fold_change)	pvalue(t_test)	Control(mean)	Doca_salt(mean)	Control/Con1(norm)	Control/Con2(norm)	Control/Con3(norm)	Doca_salt/Doca1(norm)	Doca_salt/Doca2(norm)	Doca_salt/Doca3(norm)	Control/Con1(raw)	Control/Con2(raw)	Control/Con3(raw)	Doca_salt/Doca1(raw)	Doca_salt/Doca2(raw)	Doca_salt/Doca3(raw)	Expression level
1	xtr-miR-301_R+3	CAGTGCAATAGTATTGTCAAAGCATT	up	3.60134	1.84853	6.90684e-05	14.6558	52.7805	16.5501	13.2655	14.1518	49.9679	54.7537	53.6198	20	12	13	49	57	54	middle
2	mmu-miR-214-3p	ACAGCAGGCACAGACAGGCAGT	up	3.02094	1.595	0.000141079	3871.51	11695.6	4253.38	3715.45	3645.72	12334.9	11456	11295.9	5140	3361	3349	12096	11926	11376	high
3	mmu-miR-187-3p_R+1	TCGTGTCTTGTGTTGCAGCCGGT	down	0.538912	-0.891878	0.000251038	3950.75	2129.11	3990.23	3864.69	3997.34	1968.12	2223.77	2195.43	4822	3496	3672	1930	2315	2211	middle
4	mmu-miR-29a-3p_R-1	TAGCACCATCTGAAATCGGTT	down	0.570009	-0.810944	0.000340425	162114	92406.1	161056	159666	165618	85613.4	96088.4	95516.6	194628	144434	152139	83955	100030	96194	high
5	mmu-miR-301a-3p	CAGTGCAATAGTATTGTCAAAGC	up	2.86695	1.51952	0.000434467	624.95	1791.7	585.873	575.944	713.033	1668.32	1913.5	1793.28	708	521	655	1636	1992	1806	middle
6	mmu-miR-29c-5p_L-1R-1	GACCGATTTCTCCTGGTGTT	down	0.431917	-1.21117	0.000531729	594.077	256.592	564.358	624.585	593.287	249.84	246.872	273.064	682	565	545	245	257	275	middle
7	mmu-miR-1843a-3p_R-1	TCTGATCGTTCACCTCCATAC	down	0.526374	-0.92584	0.000622801	349.131	183.773	331.416	371.434	344.542	194.263	159.458	197.599	400.5	336	316.5	190.5	166	199	middle
8	mmu-miR-130b-3p	CAGTGCAATGATGAAAGGGCAT	up	4.5005	2.17009	0.000674206	30.6697	138.029	43.8578	16.5819	31.5694	147.864	144.089	122.134	53	15	29	145	150	123	middle
9	mmu-miR-103-3p	AGCAGCATTGTACAGGGCTATGA	down	0.73071	-0.452629	0.000769786	36467.7	26647.3	37445.8	36735.2	35222	25262	26695	27984.9	45251.5	33230.7	32355.3	24772.7	27790.2	28183.3	high
10	mmu-miR-107-3p_1ss22CG	AGCAGCATTGTACAGGGCTATGA	down	0.73071	-0.452629	0.000769786	36467.7	26647.3	37445.8	36735.2	35222	25262	26695	27984.9	45251.5	33230.7	32355.3	24772.7	27790.2	28183.3	high
11	mmu-miR-363-3p_R+1	AATTGCACGGTATCCATCTGTAT	down	0.605754	-0.723196	0.00082617	250.451	151.712	253.216	256.467	241.669	137.667	155.616	161.852	306	232	222	135	162	163	middle
12	mmu-miR-182-5p_R-1	TTTGGCAATGGTAGAACTCACACC	up	1.97827	0.984236	0.000925496	4192.05	8292.98	3720.46	3991.81	4863.86	8691.36	8446.48	7741.1	4496	3611	4468	8523	8793	7796	middle
13	mmu-miR-338-5p_R-1	AACAATATCCTGGTGCTGAGT	down	0.55446	-0.850844	0.0011373	143.242	79.4219	139.021	145.921	144.784	71.3827	86.4532	80.4296	168	132	133	70	90	81	middle
14	mmu-miR-3073b-3p_L+1R-1	GCTGGCGCCAACTGTGACCACT	down	0.33229	-1.58948	0.0013535	276.798	91.9774	276.387	279.681	274.327	77.5012	93.1773	105.254	334	253	252	76	97	106	middle
15	mmu-miR-5114	ACTGGAGACGGAAGCTGCAAGA	up	2.72754	1.4476	0.00159803	3.38443	9.23117	2.48251	3.31638	4.3544	8.15802	9.60591	9.92958	3	3	4	8	10	10	low
16	mmu-miR-6944-3p	TAACTCTTCCCTTGTGCCCTCAG	up	7.70221	2.94527	0.00171998	1.93296	14.8881	2.48251	3.31638	0	15.2963	12.4877	16.8803	3	3	0	15	13	17	middle
17	mmu-miR-92a-2-5p_R+1	AGGTGGGGATTGGTGGCATTACT	down	-inf	-inf	0.00177596	4.58042	0	4.96503	4.42184	4.3544	0	0	0	6	4	4	0	0	0	low
18	mmu-miR-324-5p	CGCATCCCCTAGGGCATTGGTGT	down	0.714117	-0.485769	0.0018189	1226.03	875.529	1194.92	1290.07	1193.1	867.81	847.241	911.536	1444	1167	1096	851	882	918	middle
19	mmu-miR-214-5p	TGCCTGTCTACACTTGCTGTGC	up	1.55504	0.636954	0.00182796	195.613	304.186	209.359	196.772	180.707	302.867	323.719	285.972	253	178	166	297	337	288	middle
20	mmu-miR-365-3p	TAATGCCCCTAAAAATCCTTAT	down	0.661407	-0.596391	0.00194958	5105.57	3376.86	5160.73	5132.1	5023.89	3144.92	3515.76	3469.89	6236.5	4642.5	4615	3084	3660	3494.5	middle
21	mmu-miR-452-5p_L+2R-1	ACTGTTTGCAGAGGAAACTGAGA	up	4.49678	2.16889	0.00238935	8.42175	37.8708	13.2401	3.31638	8.70879	34.6716	44.1872	34.7535	16	3	8	34	46	35	middle
22	mmu-miR-212-5p	ACCTTGGCTCTAGACTGCTTACT	up	1.9228	0.943206	0.00239573	56.4053	108.456	59.5804	50.8511	58.7844	118.291	101.823	105.254	72	46	54	116	106	106	middle
23	mmu-miR-212-3p	TAACAGTCTCCAGTCACGGCCA	up	2.83869	1.50523	0.00286687	84.5363	239.972	110.058	61.9057	81.6449	217.207	227.66	275.049	133	56	75	213	237	277	middle
24	mmu-miR-744-3p_L-1R-1	TGTTGCCACTAACCTCAACC	down	0.651383	-0.618423	0.00296141	93.2663	60.7521	91.0255	100.597	88.1765	64.2444	63.399	54.6127	110	91	81	63	66	55	middle
25	pma-miR-27b-3p_R+2	TTCACAGTGGCTAAGTTCTGCAT	down	0.644146	-0.634539	0.00303225	5960.07	3839.16	6403.23	5631.21	5845.78	3637.46	3568.6	4311.43	7738	5094	5370	3567	3715	4342	middle
26	mmu-miR-652-3p_R+1	AATGGCGCCACTAGGGTTGTGT	down	0.836249	-0.257995	0.00321132	4480.77	3747.04	4649.75	4422.39	4370.18	3781.75	3601.74	3857.64	5619	4000.5	4014.5	3708.5	3749.5	3885	middle
27	mml-miR-187-3p_R-1_1ss21GA	TCGTGTCTTGTGTTGCAGCCA	down	0.280787	-1.83245	0.00323388	25.6443	7.2006	23.1701	27.6365	26.1264	3.05926	9.60591	8.93663	28	25	24	3	10	9	middle
28	mmu-miR-192-3p_L-1R+1	TGCCAATTCCATAGGTCACAGT	down	0.567885	-0.816328	0.00338237	551.191	313.013	562.703	577.05	513.819	268.195	306.429	364.416	680	522	472	263	319	367	middle
29	mmu-miR-27a-3p	TTCACAGTGGCTAAGTTCCGC	down	0.612872	-0.706342	0.00351639	31124.8	19075.5	28767.8	33639.1	30967.4	18848.1	17619.6	20758.8	34764.5	30430	28447	18483	18342.5	20906	high
30	mmu-miR-339-3p_R-2	TGAGCGCCTCGGCGACAGAGC	down	0.460116	-1.11993	0.00380993	2275.56	1047.02	2480.86	2364.58	1981.25	1056.46	813.621	1270.99	2998	2139	1820	1036	847	1280	middle
31	cfa-miR-339_R+4	TCCCTGTCCTCCAGGAGCTCATT	down	0.667451	-0.583267	0.00388574	1038.26	692.987	1072.45	1078.38	963.955	635.816	666.65	776.493	1296	975.5	885.5	623.5	694	782	middle
32	mmu-miR-26b-3p	CCTGTTCTCCATTACTTGGCTC	down	0.342814	-1.5445	0.00397311	97.0704	33.2771	95.9906	95.0695	100.151	24.4741	32.6601	42.6972	116	86	92	24	34	43	middle
33	pma-miR-143-3p_R-4	TGAGATGAAGCACTGTAA	down	-inf	-inf	0.00398301	6.23193	0	6.62004	6.63276	5.443	0	0	0	8	6	5	0	0	0	low
34	xtr-mir-212-p5	ACCTTGGCTCTAGACTGCTTACTGT	up	5.1807	2.37315	0.00413739	3.12896	16.2102	4.96503	4.42184	0	16.316	13.4483	18.8662	6	4	0	16	14	19	middle
35	hsa-miR-4508_L+2R-1	AAGCGGGGCTGGGCGCGC	up	8.78162	3.13449	0.00431738	0.827505	7.26684	2.48251	0	0	8.15802	7.68473	5.95775	3	0	0	8	8	6	low
36	mmu-miR-143-5p_R+1	GGTGCAGTGCTGCATCTCTGGT	down	0.568338	-0.815179	0.00442607	1843.73	1047.86	1838.72	1852.75	1839.73	1016.69	973.079	1153.82	2222	1676	1690	997	1013	1162	middle
37	mmu-miR-24-3p_R+1	TGGCTCAGTTCAGCAGGAACAGT	down	0.766372	-0.383883	0.00456067	44740.1	34287.5	42575.5	47242.9	44401.8	33499.4	32810.4	36552.8	51450.5	42736	40788	32850.5	34156.5	36812	high
38	mmu-miR-107-5p_L-1	GCTTCTTTACAGTGTTGCCTTG	down	0.350805	-1.51126	0.0047401	77.228	27.092	72.5446	84.7519	74.3876	16.316	26.8966	38.0634	87.6667	76.6667	68.3333	16	28	38.3333	middle
39	mmu-miR-25-5p_R+1	AGGCGGAGACTTGGGCAATTGCT	up	1.32091	0.401528	0.00504514	72.0171	95.1278	74.4754	75.1712	66.4046	95.8568	92.2168	97.3099	90	68	61	94	96	98	middle
40	mmu-miR-874-3p_R+1	CTGCCCTGGCCCGAGGGACCGAC	down	0.525052	-0.929467	0.00554958	16858.2	8851.45	18154.6	17586.8	14833.3	8846.36	7026.72	10681.3	21939	15909	13626	8675	7315	10757	high
41	mmu-let-7g-3p_L-1R+1	CTGTACAGGCCACTGCCTTGCT	down	0.447655	-1.15954	0.00559874	323.945	145.015	287.972	371.434	312.428	147.864	111.429	175.754	348	336	287	145	116	177	middle
42	mmu-miR-9-3p_L-2	AAAGCTAGATAACCGAAAGT	up	1.70378	0.76874	0.00563293	259.741	442.543	310.452	234.542	234.23	401.953	464.446	461.229	375.167	212.167	215.167	394.167	483.5	464.5	middle
43	mmu-miR-19b-3p	TGTGCAAATCCATGCAAAACTGA	up	2.29165	1.19638	0.00644506	2026.12	4643.16	2143.24	1702.96	2232.17	4358.42	5306.79	4264.26	2590	1540.5	2050.5	4274	5524.5	4294.5	middle
44	hsa-mir-7641-1-p3_1ss18AG	TTAGTACTTGGATGGGAGA	up	1.46782	0.553676	0.00665841	589.448	865.205	626.421	569.864	572.059	888.205	913.042	794.367	757	515.5	525.5	871	950.5	800	middle
45	mmu-let-7f-2-3p_R+1	CTATACAGTCTACTGTCTTTCT	down	0.675921	-0.565073	0.0071985	94.7886	64.0696	100.542	97.2804	86.5436	56.0864	71.0838	65.0388	121.5	88	79.5	55	74	65.5	middle
46	mmu-miR-18a-5p	TAAGGTGCATCTAGTGCAGATAG	up	2.39906	1.26247	0.00743072	208.543	500.307	191.567	195.114	238.948	472.146	572.512	456.264	231.5	176.5	219.5	463	596	459.5	middle
47	mmu-miR-511-3p	AATGTGTAGCAAAAGACAGGAT	up	5.44824	2.44579	0.00800156	53.2378	290.052	58.7528	53.0621	47.8984	246.78	300.665	322.711	71	48	44	242	313	325	middle
48	mmu-miR-27b-3p	TTCACAGTGGCTAAGTTCTGC	down	0.695895	-0.523059	0.0080463	137508	95691.4	135361	141408	135756	90259.4	90819.6	105995	163578	127918	124707	88511	94545.5	106747	high
49	mmu-miR-99a-3p_R+2	CAAGCTCGTTTCTATGGGTCTGT	down	0.450109	-1.15165	0.00807478	89.0557	40.0848	78.613	86.2258	102.328	39.7704	27.8571	52.6268	95	78	94	39	29	53	middle
50	mmu-miR-1964-3p	CCGACTTCTGGGCTCCGGCTTT	up	1.53767	0.620744	0.00839662	58.2316	89.5409	49.6503	61.9057	63.1388	91.7778	85.4926	91.3522	60	56	58	90	89	92	middle
51	mmu-miR-5125_L+1	TTCTGCCTGGGATTTCCTTGT	down	0.580764	-0.783975	0.00843383	15.291	8.88047	14.0676	15.4764	16.329	7.13827	10.5665	8.93663	17	14	15	7	11	9	middle
52	mmu-let-7c-5p	TGAGGTAGTAGGTTGTATGGTT	down	0.717474	-0.479001	0.00915222	191674	137521	200797	192479	181746	121005	142056	149503	242654	174117	166954	118662	147884	150563	high
53	pma-miR-27a_L-1R-1	TCACAGTGGCTAAGTTCCA	down	0.606609	-0.721162	0.00918029	25.3601	15.3836	22.3426	25.9783	27.7593	15.8062	12.968	17.3768	27	23.5	25.5	15.5	13.5	17.5	middle
54	mmu-miR-21a-5p_L-1R+1	AGCTTATCAGACTGATGTTGAC	up	3.74442	1.90474	0.00955453	111714	418304	117452	102507	115184	357402	465756	431755	141935	92728	105809	350479	484864	434817	high
55	hsa-miR-1469_L-1R-1_1ss10GC	TCGGCGCGCGGCGCGGGCTC	up	7.14481	2.8369	0.00965166	1.10546	7.8983	0	3.31638	0	7.13827	9.60591	6.95071	0	3	0	7	10	7	low
56	mmu-miR-125b-1-3p_L-1R-1_1ss21CT	CGGGTTAGGCTCTTGGGAGT	up	2.05807	1.04129	0.00976044	94.0355	193.531	96.8181	86.2258	99.0625	218.227	178.67	183.697	117	78	91	214	186	185	middle
57	mmu-miR-193a-5p	TGGGTCTTTGCGGGCAAGATGA	down	0.613993	-0.703707	0.00977029	508.352	312.124	554.428	473.137	497.49	305.926	326.601	303.845	670	428	457	300	340	306	middle
58	bta-miR-378_R+1	ACTGGACTTGGAGTCAGAAGGCT	down	0.714785	-0.48442	0.0106334	27386.8	19575.7	25432.9	29558.9	27168.7	19550.7	18559.6	20616.8	30734.5	26739	24957.5	19172	19321	20763	high
59	mmu-miR-23a-3p	ATCACATTGCCAGGGATTTCC	down	0.80011	-0.32173	0.0107882	41300.1	33044.6	38696.2	43430.2	41773.9	32913.6	31211.1	35009.2	46762.5	39287	38374	32276	32491.5	35257.5	high
60	mmu-miR-344-3p	TGATCTAGCCAAAGCCTGACTGT	up	4.84255	2.27577	0.0109982	7.65006	37.0458	8.6888	7.18549	7.0759	37.221	31.2192	42.6972	10.5	6.5	6.5	36.5	32.5	43	middle
61	mmu-miR-223-5p_L-1R+1	GTGTATTTGACAAGCTGAGTTGG	up	inf	inf	0.0110847	0	12.5515	0	0	0	14.2765	13.4483	9.92958	0	0	0	14	14	10	middle
62	mmu-miR-30b-3p	CTGGGATGTGGATGTTTACGTC	down	0.803566	-0.315511	0.0111026	153.549	123.387	155.571	160.292	144.784	114.212	124.877	131.071	188	145	133	112	130	132	middle
63	mmu-miR-139-5p_R+1	TCTACAGTGCACGTGTCTCCAGT	down	0.718978	-0.47598	0.0111891	11273.3	8105.25	11254.1	11220.4	11345.4	8234.51	7447.46	8633.77	13600	10150	10422	8075	7753	8695	high
64	mmu-miR-196b-5p	TAGGTAGTTTCCTGTTGTTGGG	down	0.63314	-0.659404	0.0112035	12703.6	8043.17	12084.1	14136.1	11890.8	9428.13	6817.8	7883.59	14603	12787.5	10923	9245.5	7097.5	7939.5	high
65	mmu-miR-1843b-5p_L+1R-1	TATGGAGGTCTCTGTCTGACT	down	0.432982	-1.20762	0.0114092	1194.19	517.065	1103.89	1424.38	1054.31	520.074	370.308	660.814	1334	1288.5	968.5	510	385.5	665.5	middle
66	mmu-miR-1941-3p_R+1	CATCTTAGCAGTATCTCCCATC	down	0.374898	-1.41543	0.0116131	26.1974	9.82134	31.4452	22.1092	25.0378	6.11852	14.4089	8.93663	38	20	23	6	15	9	middle
67	mmu-miR-505-5p_L-1	GGAGCCAGGAAGTATTGATGTT	up	1.84632	0.884654	0.0117563	17.6851	32.6524	15.7226	21.0037	16.329	33.6519	36.5025	27.8028	19	19	15	33	38	28	middle
68	mmu-miR-132-3p	TAACAGTCTACAGCCATGGTCG	up	2.26346	1.17853	0.0120396	467.003	1057.04	478.298	472.031	450.68	1006.5	973.079	1191.55	578	427	414	987	1013	1200	middle
69	chi-miR-326-5p_1ss5GA	CCTCATCTGTCTGTTGGGCT	down	0.0941393	-3.40906	0.01221	10.5478	0.992958	10.7576	13.2655	7.62019	0	0	2.97888	13	12	7	0	0	3	middle
70	mmu-miR-6240_L-1R-6	CAAAGCATCGCGAAGGCCC	up	5.79426	2.53463	0.0125038	34.0576	197.339	63.7179	23.2146	15.2404	203.951	241.108	146.958	77	21	14	200	251	148	middle
71	mmu-miR-20a-5p	TAAAGTGCTTATAGTGCAGGTAG	up	1.74811	0.805792	0.0125781	4334.76	7577.62	4837.59	3712.13	4454.55	6553.95	8468.57	7710.32	5846	3358	4092	6427	8816	7765	middle
72	pma-miR-152a	TCAGTGCATGACAGAACTTGA	down	0.705515	-0.503251	0.0127271	88.37	62.3463	95.1631	79.5931	90.3537	56.0864	62.4384	68.5141	115	72	83	55	65	69	middle
73	mmu-miR-8114_L-1R+2	CACCCATCTCCTCTCCGCCTCT	up	1.78312	0.834405	0.013237	77.0222	137.34	79.4405	91.7531	59.873	146.844	116.232	148.944	96	83	55	144	121	150	middle
74	mmu-miR-195a-3p_R+1	CCAATATTGGCTGTGCTGCTCCA	down	0.726798	-0.460375	0.0134401	209.642	152.367	227.564	192.35	209.011	155.002	140.246	161.852	275	174	192	152	146	163	middle
75	mmu-miR-3058-5p_L-1R-2	CAGCCACGGCTTACCTGGAA	down	0.533769	-0.905713	0.0135026	119.451	63.7592	101.783	120.495	136.075	72.4025	67.2414	51.6338	123	109	125	71	70	52	middle
76	mmu-miR-497a-5p_R-1	CAGCAGCACACTGTGGTTTGT	down	0.706894	-0.500435	0.0137632	3851.31	2722.47	3717.98	3869.11	3966.86	2368.89	2927.88	2870.64	4493	3500	3644	2323	3048	2891	middle
77	mmu-miR-702-3p_R+2	TGCCCACCCTTTACCCCGCTCCAG	up	2.77154	1.47069	0.0141741	5.11735	14.183	3.31002	4.42184	7.62019	15.2963	16.3301	10.9225	4	4	7	15	17	11	middle
78	mmu-miR-194-2-3p_R+1	CCAGTGGGGCTGCTGTTATCTGT	down	0.584073	-0.775781	0.0144181	861.03	502.904	882.948	840.149	859.993	535.37	405.37	567.972	1067	760	790	525	422	572	middle
79	mmu-miR-30c-2-3p	CTGGGAGAAGGCTGTTTACTCT	down	0.509755	-0.972124	0.0145083	4339.64	2212.15	4588.51	4802.12	3628.3	2133.32	1618.6	2884.54	5545	4344	3333	2092	1685	2905	middle
80	mmu-miR-339-5p_R-3	TCCCTGTCCTCCAGGAGCTC	down	0.542598	-0.882045	0.0145258	23111.3	12540.1	26143.4	23362.8	19827.7	12975.3	10760.5	13884.5	31593	21134	18214	12724	11202	13983	high
81	mmu-miR-421-3p	ATCAACAGACATTAATTGGGCGC	up	1.81268	0.858127	0.01462	197.961	358.841	249.493	168.583	175.809	301.337	392.402	382.785	301.5	152.5	161.5	295.5	408.5	385.5	middle
82	ggo-miR-421_R+1	ATCAACAGACATTAATTGGGCGC	up	1.81268	0.858127	0.01462	197.961	358.841	249.493	168.583	175.809	301.337	392.402	382.785	301.5	152.5	161.5	295.5	408.5	385.5	middle
83	mmu-miR-193b-3p	AACTGGCCCACAAAGTCCCGCT	down	0.605147	-0.724643	0.0149107	1887.94	1142.48	2019.94	1950.03	1693.86	1061.56	952.907	1412.98	2441	1764	1556	1041	992	1423	middle
84	eca-miR-342-5p_L-1R+1	GGGGTGCTATCTGTGATTGAGG	up	1.7672	0.821465	0.0151403	20.9025	36.9388	26.4802	19.8983	16.329	36.7111	40.3448	33.7606	32	18	15	36	42	34	middle
85	PC-3p-4996_295	ACTTGAGCAAGTGACATTC	up	1.93462	0.952048	0.0153439	91.2785	176.589	109.231	86.2258	78.3791	204.97	173.867	150.93	132	78	72	201	181	152	middle
86	mmu-miR-133a-3p_R+1	TTTGGTCCCCTTCAACCAGCTGT	down	0.490193	-1.02858	0.0155947	336.313	164.858	351	349.141	308.799	159.081	116.712	218.782	424.167	315.833	283.667	156	121.5	220.333	middle
87	mmu-miR-204-5p	TTCCCTTTGTCATCCTATGCCT	down	0.614638	-0.702191	0.015839	760.017	467.135	699.242	867.233	713.577	455.83	389.52	556.057	845	784.5	655.5	447	405.5	560	middle
88	mmu-miR-21a-3p	CAACAGCAGTCGATGGGCTGTC	up	1.68925	0.756385	0.0159662	49.4392	83.5154	39.7202	54.1675	54.43	81.5802	83.5714	85.3944	48	49	50	80	87	86	middle
89	mmu-miR-181b-5p	AACATTCATTGCTGTCGGTGGGT	down	0.788859	-0.34216	0.0161365	4068.11	3209.17	3864.03	4270.21	4070.09	3021.36	3070.05	3536.09	4669.5	3862.83	3738.83	2962.83	3196	3561.17	middle
90	mmu-miR-503-3p	GAGTATTGTTTCCACTGCCTGG	down	0.733456	-0.447218	0.01634	304.553	223.376	330.174	285.209	298.276	219.247	233.424	217.458	399	258	274	215	243	219	middle
91	mdo-miR-92b-5p_L-1R-1	GGGACGGGACGTGGTGCAGTGT	up	2.91036	1.5412	0.016405	5.11735	14.8933	3.31002	4.42184	7.62019	18.3556	14.4089	11.9155	4	4	7	18	15	12	middle
92	mmu-miR-15b-5p	TAGCAGCACATCATGGTTTACA	up	1.28904	0.366294	0.0173594	4140.09	5336.73	3759.77	4149.34	4511.16	5015.15	5746.26	5248.78	4543.5	3753.5	4144	4918	5982	5286	middle
93	mmu-miR-15a-3p_1ss22AT	CAGGCCATACTGTGCTGCCTCT	down	0.590516	-0.759953	0.0178048	154.131	91.017	143.986	177.979	140.429	102.995	80.6897	89.3663	174	161	129	101	84	90	middle
94	mmu-miR-301a-5p	GCTCTGACTTTATTGCACTACT	up	1.31976	0.400278	0.0180621	10.992	14.5069	9.93006	12.1601	10.886	13.2568	15.3695	14.8944	12	11	10	13	16	15	middle
95	mmu-miR-130b-5p	ACTCTTTCCCTGTTGCACTACT	up	2.36426	1.24139	0.0182996	24.0869	56.9476	27.3077	21.0037	23.9492	61.1852	46.1084	63.5493	33	19	22	60	48	64	middle
96	mmu-miR-17-5p	CAAAGTGCTTACAGTGCAGGTAG	up	1.59017	0.669177	0.0187258	5709.96	9079.78	6223.25	5279.12	5627.51	7950	10074.2	9215.15	7520.5	4775.5	5169.5	7796	10487.5	9280.5	high
97	xtr-miR-106_R+1_1ss1AT	TAAAGTGCTTATAGTGCAGGTAGAA	up	3.75788	1.90992	0.0187312	25.1909	94.6644	26.8939	15.4764	33.2023	71.8926	114.791	97.3099	32.5	14	30.5	70.5	119.5	98	middle
98	mmu-miR-1843b-3p_L+1R+1	TCCGATCGTTCCCCTCCATACA	down	0.767341	-0.382061	0.0189865	293.062	224.878	307.418	266.416	305.352	228.935	210.369	235.331	371.5	241	280.5	224.5	219	237	middle
99	mmu-miR-200c-3p	TAATACTGCCGGGTAATGATGGA	up	1.45051	0.53656	0.0197986	13119	19029.2	13972	12523.2	12861.8	20323.7	16893.4	19870.6	16884.5	11328.5	11815	19930	17586.5	20011.5	high
100	mmu-miR-340-5p_R-1	TTATAAAGCAATGAGACTGAT	up	1.25094	0.323009	0.0198339	1945.08	2433.17	2018.28	2019.67	1797.28	2557.03	2236.26	2506.23	2439	1827	1651	2507.5	2328	2524	middle
101	mmu-miR-26a-2-3p	CCTGTTCTTGATTACTTGTTTC	down	0.386976	-1.36968	0.0202793	26.2908	10.1739	20.6876	32.0583	26.1264	6.11852	12.4877	11.9155	25	29	24	6	13	12	middle
102	mmu-miR-145a-3p_L+2R-2	GGATTCCTGGAAATACTGTTCT	down	0.849125	-0.235951	0.0203439	3049.89	2589.74	2926.06	3146.14	3077.47	2478	2778.03	2513.18	3536	2846	2827	2430	2892	2531	middle
103	mmu-miR-183-3p_L-2R+1	GAATTACCGAAGGGCCATAAA	up	3.09842	1.63153	0.0204548	20.2244	62.6637	25.6527	12.1601	22.8606	71.3827	46.1084	70.5	31	11	21	70	48	71	middle
104	mmu-miR-330-5p_R-1	TCTCTGGGCCTGTGTCTTAGG	down	0.665952	-0.58651	0.0206609	398.283	265.237	402.995	385.805	406.048	306.946	258.399	230.366	487	349	373	301	269	232	middle
105	mmu-miR-224-5p_R+1	TAAGTCACTAGTGGTTCCGTTT	up	1.81092	0.856723	0.0207278	412.585	747.159	397.202	367.013	473.541	716.886	872.217	652.374	480	332	435	703	908	657	middle
106	mmu-miR-184-3p	TGGACGGAGAACTGATAAGGGT	up	2.27238	1.1842	0.0208087	57.4245	130.49	50.4778	63.0112	58.7844	144.805	105.665	141	61	57	54	142	110	142	middle
107	gga-miR-7_R+4	TGGAAGACTAGTGATTTTGTTGTTAA	up	6.05089	2.59715	0.0209827	1.0886	6.587	0	0	3.2658	6.11852	7.68473	5.95775	0	0	3	6	8	6	low
108	mmu-miR-27a-5p	AGGGCTTAGCTGCTTGTGAGCA	down	0.548356	-0.866816	0.0216663	194.75	106.792	187.844	224.408	171.999	111.153	97.0197	112.204	227	203	158	109	101	113	middle
109	mmu-miR-30a-3p	CTTTCAGTCGGATGTTTGCAGC	down	0.725667	-0.462621	0.0220723	15214.1	11040.4	13691.5	15837.9	16112.9	10621.2	10949.8	11550.1	16545.5	14327	14801.5	10415.5	11399	11632	high
110	mmu-miR-3535	TGGATATGATGACTGATTACCTGAGA	up	1.26784	0.34237	0.0220768	527.283	668.51	530.431	488.613	562.806	712.807	681.059	611.662	641	442	517	699	709	616	middle
111	mmu-miR-669o-3p	ACATAACATACACACACACGTAT	up	1.29385	0.371673	0.0225513	59.2388	76.6462	57.5116	65.7748	54.43	71.3827	83.0911	75.4648	69.5	59.5	50	70	86.5	76	middle
112	mmu-miR-223-3p	TGTCAGTTTGTCAAATACCCCA	up	2.25424	1.17264	0.0225945	554.395	1249.74	548.636	559.363	555.186	1037.09	1344.83	1367.3	663	506	510	1017	1400	1377	middle
113	mmu-miR-29b-2-5p_R-2	CTGGTTTCACATGGTGGCTTAGA	down	0.593084	-0.753692	0.0226095	258.665	153.41	294.592	229.936	251.466	163.16	142.168	154.902	356	208	231	160	148	156	middle
114	mmu-miR-672-5p	TGAGGTTGGTGTACTGTGTGTGA	up	1.33973	0.42194	0.0228603	174.13	233.287	167.156	165.819	189.416	254.938	233.424	211.5	202	150	174	250	243	213	middle
115	mmu-miR-3073b-5p	ATGGTCACAGTGGACATCAACC	down	0.450455	-1.15055	0.0229617	176.43	79.4736	199.429	143.71	186.15	78.521	87.4138	72.486	241	130	171	77	91	73	middle
116	mmu-miR-671-5p_R+1	AGGAAGCCCTGGAGGGGCTGGAGG	down	0.685836	-0.544065	0.0232696	131.386	90.1094	143.986	129.339	120.835	89.7383	92.2168	88.3733	174	117	111	88	96	89	middle
117	mmu-miR-3547-3p_R+1	TGAGCACCACCCCTCTCTCAGT	down	0.437434	-1.19286	0.0234753	61.7795	27.0245	67.0279	48.6402	69.6704	22.4346	27.8571	30.7817	81	44	64	22	29	31	middle
118	mmu-miR-132-5p_L-1R+1	ACCGTGGCTTTCGATTGTTACT	up	3.24306	1.69735	0.0238995	37.906	122.931	38.0652	35.3747	40.2782	113.193	105.665	149.937	46	32	37	111	110	151	middle
119	mmu-miR-378a-5p_L-1R+1	TCCTGACTCCAGGTCCTGTGTC	down	0.697979	-0.518744	0.0239432	506.94	353.834	559.995	505.396	455.43	352.649	300.927	407.925	676.727	457.182	418.364	345.818	313.273	410.818	middle
120	mmu-miR-350-3p	TTCACAAAGCCCATACACTTTC	up	2.06989	1.04956	0.024131	196.069	405.841	211.014	177.979	199.214	354.874	478.374	384.275	255	161	183	348	498	387	middle
121	mmu-miR-19a-3p	TGTGCAAATCTATGCAAAACTGA	up	3.01837	1.59377	0.0249396	554.173	1672.7	522.156	467.609	672.754	1633.64	2049.42	1335.03	631	423	618	1602	2133.5	1344.5	middle
122	mmu-miR-128-3p	TCACAGTGAACCGGTCTCTTT	down	0.832296	-0.264831	0.0252715	665.641	554.01	659.935	690.359	646.628	508.347	563.867	589.817	797.5	624.5	594	498.5	587	594	middle
123	mmu-miR-145a-5p	GTCCAGTTTTCCCAGGAATCCCT	down	0.637204	-0.650172	0.025611	34099.7	21728.5	33541.7	37243.5	31513.9	20399.1	17804.1	26982.2	40533.5	33690.5	28949	20004	18534.5	27173.5	high
124	mmu-miR-15b-3p_R-1	CGAATCATTATTTGCTGCTCT	up	1.87934	0.910225	0.0260278	75.4899	141.871	82.7505	72.9603	70.759	122.37	165.222	138.021	100	66	65	120	172	139	middle
125	mmu-miR-340-5p	TTATAAAGCAATGAGACTGATT	up	1.44274	0.528812	0.0262532	3942.48	5687.97	3890.51	4349.98	3586.93	5816.67	4965.3	6281.95	4701.5	3935	3295	5704	5169	6326.5	middle
126	cfa-miR-340	TTATAAAGCAATGAGACTGATT	up	1.44274	0.528812	0.0262532	3942.48	5687.97	3890.51	4349.98	3586.93	5816.67	4965.3	6281.95	4701.5	3935	3295	5704	5169	6326.5	middle
127	mmu-miR-664-3p_R+1	TATTCATTTACTCCCCAGCCTAC	down	0.752278	-0.410662	0.0263467	2148.6	1616.35	2104.34	2220.87	2120.59	1648.94	1420.71	1779.38	2543	2009	1948	1617	1479	1792	middle
128	mmu-miR-23b-3p	ATCACATTGCCAGGGATTACC	down	0.751997	-0.411201	0.0264481	47595.4	35791.6	44676.6	52654.1	45455.6	35374.2	33853.6	38147	53989.5	47631	41756	34689	35242.5	38417.5	high
129	mmu-miR-486b-3p_R+1	CGGGGCAGCTCAGTACAGGAT	down	0.58302	-0.778384	0.0266895	47.6712	27.7932	52.5466	43.1129	47.3541	26.0037	21.133	36.243	63.5	39	43.5	25.5	22	36.5	middle
130	ssc-miR-30a-5p_R+2	TGTAAACATCCTCGACTGGAAGCC	down	0.59557	-0.747658	0.0270753	473.183	281.813	540.774	481.98	396.794	258.507	232.943	353.99	653.5	436	364.5	253.5	242.5	356.5	middle
131	mmu-miR-541-5p	AAGGGATTCTGATGTTGGTCACACT	up	1.83194	0.873369	0.0275149	34.4766	63.159	35.5827	23.2146	44.6326	62.2049	53.7931	73.4789	43	21	41	61	56	74	middle
132	mmu-miR-299b-3p_R+3	TATGTGGGACGGTAAACCGCT	up	2.16691	1.11564	0.0275678	4.40286	9.54058	3.31002	6.63276	3.2658	8.15802	11.5271	8.93663	4	6	3	8	12	9	middle
133	mmu-miR-200b-5p	CATCTTACTGGGCAGCATTGGA	down	0.801797	-0.318692	0.027742	2390.88	1917	2605.81	2293.83	2273	1922.23	1800.15	2028.61	3149	2075	2088	1885	1874	2043	middle
134	mmu-miR-382-3p_L+1R-2	ATCATTCACGGACAACACTTT	up	inf	inf	0.0279418	0	11.2923	0	0	0	14.2765	7.68473	11.9155	0	0	0	14	8	12	middle
135	mmu-miR-335-5p	TCAAGAGCAATAACGAAAAATGT	up	1.78558	0.83639	0.0281677	3376.95	6029.8	4044.02	2671.9	3414.94	5498.51	7243.82	5347.08	4887	2417	3137	5392	7541	5385	middle
136	mmu-miR-148b-5p_R-1	GAAGTTCTGTTATACACTCAGGC	up	1.43009	0.516107	0.0282066	89.0656	127.372	71.9929	93.9641	101.24	130.528	136.404	115.183	87	85	93	128	142	116	middle
137	mmu-miR-196a-1-3p_L+1R-1	ACAACGACATCAAACCACCTGA	up	1.29014	0.367524	0.0285781	200.905	259.195	227.564	186.823	188.328	250.859	251.675	275.049	275	169	173	246	262	277	middle
138	mmu-miR-1981-3p_R+1	CATCTAACCCTGGCCTTTGACA	down	0.808871	-0.306019	0.0290291	358.597	290.059	371.55	351.536	352.706	282.472	268.966	318.74	449	318	324	277	280	321	middle
139	mmu-miR-877-3p_L-1R+2	GTCCTCTTCTCCCTCCTCCCAGT	up	1.37582	0.460296	0.0290651	264.852	364.39	292.937	270.838	230.783	408.921	350.616	333.634	354	245	212	401	365	336	middle
140	mmu-miR-377-3p_L+2R-2	GAATCACACAAAGGCAACTTTT	up	inf	inf	0.0296905	0	5.90716	0	0	0	4.07901	7.68473	5.95775	0	0	0	4	8	6	low
141	mmu-miR-142a-5p_L+2R-1	CCCATAAAGTAGAAAGCACTAC	up	2.26402	1.17889	0.0297148	4571.49	10349.9	4901.31	4557.81	4255.33	8312.01	10785.5	11952.2	5923	4123	3909	8151	11228	12037	high
142	mmu-miR-486a-5p_R+1	TCCTGTACTGAGCTGCCCCGAGT	down	0.532553	-0.909004	0.0298207	9851.57	5246.48	7724.34	10609.1	11221.3	5809.02	3747.27	6183.15	9334.5	9597	10308	5696.5	3901	6227	high
143	mmu-miR-450b-5p_R+1	TTTTGCAGTATGTTCCTGAATAC	up	1.57152	0.65216	0.0304454	60.7765	95.5115	59.5804	54.1675	68.5818	88.7185	111.429	86.3874	72	49	63	87	116	87	middle
144	mmu-miR-676-5p	ACTCTACAACCTTAGGACTTGC	up	1.48454	0.570016	0.0307389	45.7593	67.9314	49.6503	35.3747	52.2528	61.1852	70.1232	72.486	60	32	48	60	73	73	middle
145	mmu-miR-142a-3p_L-1R-1	GTAGTGTTTCCTACTTTATGG	up	2.11728	1.08221	0.0314995	636.498	1347.65	507.26	650.01	752.222	1178.83	1667.59	1196.51	613	588	691	1156	1736	1205	middle
146	mmu-miR-7679-5p_L-1R+3	GGCTGGCACCAGGATCCCTGAT	up	inf	inf	0.0315608	0	4.61373	0	0	0	5.09877	5.76355	2.97888	0	0	0	5	6	3	low
147	mmu-miR-299a-5p	TGGTTTACCGTCCCACATACAT	up	2.45765	1.29728	0.0317155	5.93924	14.5965	5.79253	3.31638	8.70879	17.3358	10.5665	15.8873	7	3	8	17	11	16	middle
148	mmu-miR-34c-3p	AATCACTAACCACACAGCCAGG	up	1.52089	0.604912	0.0318591	54.2653	82.5313	62.8904	55.273	44.6326	82.6	83.5714	81.4226	76	50	41	81	87	82	middle
149	mmu-miR-148a-3p	TCAGTGCACTACAGAACTTTGT	up	1.31684	0.39708	0.0318846	2114.89	2784.98	2354.25	1938.42	2052.01	2864.49	2478.81	3011.64	2845	1753.5	1885	2809	2580.5	3033	middle
150	mmu-miR-16-5p	TAGCAGCACGTAAATATTGGCG	up	1.49524	0.58038	0.0319915	22504.5	33649.7	26481.4	19567.7	21464.5	29007.9	38172.8	33768.5	32001.5	17701	19717.5	28446	39738.8	34008	high
151	mmu-miR-30c-1-3p	CTGGGAGAGGGTTGTTTACTCC	down	0.672604	-0.572171	0.0320021	501.986	337.638	567.668	494.14	444.149	349.775	269.926	393.212	686	447	408	343	281	396	middle
152	mmu-miR-5101_L-1R+1	TTGTTTGTTTTGCTGATGCAGT	up	inf	inf	0.0320303	0	3.63528	0	0	0	3.05926	2.88177	4.96479	0	0	0	3	3	5	low
153	mmu-miR-7a-1-3p	CAACAAATCACAGTCTGCCATA	up	1.55117	0.633361	0.0327631	170.033	263.751	185.361	164.713	160.024	230.464	301.626	259.162	224	149	147	226	314	261	middle
154	mmu-miR-5129-3p_L-1R+1	ATGTGCCTGTGCATCTCTTCCC	down	0.451334	-1.14773	0.0331117	16.1964	7.30999	12.4126	16.5819	19.5948	8.15802	3.84236	9.92958	15	15	18	8	4	10	middle
155	mmu-miR-98-5p	TGAGGTAGTAAGTTGTATTGTT	up	1.54385	0.626529	0.0333924	2052.47	3168.7	2266.2	1835.34	2055.87	2701.12	3603.88	3201.1	2738.6	1660.25	1888.55	2648.8	3751.73	3223.8	middle
156	mmu-miR-500-3p_R-1	AATGCACCTGGGCAAGGGTTC	down	0.777469	-0.363142	0.0335487	1750.08	1360.63	1833.75	1743.31	1673.18	1465.39	1176.72	1439.79	2216	1577	1537	1437	1225	1450	middle
157	PC-5p-15163_62	CAGCAGGCACAGACAGAAA	up	17.5293	4.1317	0.0342959	1.10546	19.3779	0	3.31638	0	17.3358	26.8966	13.9014	0	3	0	17	28	14	middle
158	mmu-let-7j_R-1_1ss8TG	TGAGGTAGTAGTTTGTGCTGTTA	up	1.53431	0.617587	0.0349531	1002.75	1538.53	1060.03	939.641	1008.59	1317.01	1709.85	1588.73	1281	850	926.5	1291.5	1780	1600	middle
159	oan-let-7e-5p_R+1_2ss12AG16AT	TGAGGTAGTAGGTTGTATAGTTG	down	0.707604	-0.498985	0.0353361	263.766	186.642	282.179	227.172	281.947	161.121	217.094	181.711	341	205.5	259	158	226	183	middle
160	mmu-miR-7688-5p	TAGCTGGGCATGATCTGATGAGC	up	1.52068	0.604715	0.0354184	18.4901	28.1175	18.2051	16.5819	20.6834	32.6321	26.8966	24.824	22	15	19	32	28	25	middle
161	mmu-miR-16-2-3p	ACCAATATTATTGTGCTGCTTT	up	2.00833	1.006	0.0360156	37.3235	74.9579	23.1701	40.902	47.8984	59.1457	91.2562	74.4719	28	37	44	58	95	75	middle
162	mmu-miR-181b-1-3p_L-1R+2	TCACTGAACAATGAATGCAA	up	3.00687	1.58826	0.037039	5.40231	16.244	7.44754	3.31638	5.443	21.4148	14.4089	12.9085	9	3	5	21	15	13	middle
163	mmu-miR-203-3p	GTGAAATGTTTAGGACCACTAG	down	0.851025	-0.232726	0.0377677	6543.13	5568.37	6315.52	6730.04	6583.85	5120.18	5949.9	5635.04	7632	6088	6048	5021	6194	5675	middle
164	mmu-miR-1968-5p_L-1	GCAGCTGTTAAGGATGGTGGACT	down	0.500985	-0.99716	0.0383215	162.292	81.3058	198.601	129.339	158.935	62.2049	88.3744	93.3381	240	117	146	61	92	94	middle
165	hsa-mir-7641-2-p5	GCAGGGTCGGGCCTGGTT	up	1.41835	0.504215	0.0388349	208.346	295.508	206.876	223.303	194.859	336.519	268.005	282	250	202	179	330	279	284	middle
166	mmu-miR-874-5p_R+1	CGGCCCCACGCACCAGGGTAAGA	down	0.680996	-0.554281	0.0389968	129.964	88.5047	146.468	114.968	128.455	91.7778	89.335	84.4015	177	104	118	90	93	85	middle
167	mmu-miR-467e-5p	ATAAGTGTGAGCATGTATATGT	up	1.42016	0.506053	0.0401214	32.0608	45.5315	38.0652	27.6365	30.4808	43.8494	47.069	45.6761	46	25	28	43	49	46	middle
168	mmu-miR-125b-2-3p_R-1	ACAAGTCAGGTTCTTGGGACC	down	0.57343	-0.80231	0.040139	896.439	514.045	806.817	1091.09	791.412	492.541	440.911	608.684	975	987	727	483	459	613	middle
169	mmu-miR-671-3p	TCCGGTTCTCAGGGCTCCACC	down	0.90054	-0.151138	0.0401958	502.403	452.434	518.846	494.14	494.224	477.244	433.227	446.831	627	447	454	468	451	450	middle
170	mmu-miR-34a-5p	TGGCAGTGTCTTAGCTGGTTGT	down	0.581171	-0.782965	0.0405319	6607.72	3840.22	5238.93	7655.31	6928.93	3955.62	3103.67	4461.36	6331	6925	6365	3879	3231	4493	middle
171	mmu-miR-877-5p_R+4	GTAGAGGAGATGGCGCAGGGGACA	up	1.98507	0.989187	0.0417641	33.0196	65.5461	49.6503	27.6365	21.772	63.2247	77.8079	55.6057	60	25	20	62	81	56	middle
172	mmu-miR-129-5p	CTTTTTGCGGTCTGGGCTTGC	down	0.552269	-0.856557	0.0424306	83.598	46.1686	69.0967	100.597	81.1006	52.5173	41.3054	44.6831	83.5	91	74.5	51.5	43	45	middle
173	mmu-miR-98-3p	CTATACAACTTACTACTTTCCT	up	2.66463	1.41393	0.0425104	24.0721	64.1433	23.9976	21.0037	27.215	59.1457	81.6503	51.6338	29	19	25	58	85	52	middle
174	mmu-miR-155-5p	TTAATGCTAATTGTGATAGGGGT	up	1.81107	0.856844	0.0431944	758.698	1374.06	830.815	688.701	756.576	1097.25	1433.2	1591.71	1004	623	695	1076	1492	1603	middle
175	mmu-miR-185-3p	AGGGGCTGGCTTTCCTCTGGT	down	0.757665	-0.400368	0.0443593	128.766	97.5612	134.883	139.288	112.126	102.995	87.4138	102.275	163	126	103	101	91	103	middle
176	pma-miR-210_L-1	TGTGCGTGTGACAGCGGCTGT	up	2.79619	1.48346	0.0444964	76.1217	212.851	50.4778	100.597	77.2905	273.294	151.773	213.486	61	91	71	268	158	215	middle
177	cgr-miR-872-5p	AAGGTTACTTGTTAGTTCAGG	up	1.32658	0.40771	0.0445708	864.463	1146.78	901.98	767.189	924.221	1001.4	1260.3	1178.64	1090	694	849	982	1312	1187	middle
178	mmu-mir-6240-p3	TGATTTCTGCCCAGTGCTC	up	inf	inf	0.0447654	0	5.25784	0	0	0	3.05926	5.76355	6.95071	0	0	0	3	6	7	low
179	mmu-miR-3098-3p_L-1R+1	TCTGCTGCCTGCCTTTAGGAC	up	3.06154	1.61426	0.0447814	4.87874	14.9365	5.79253	8.84368	0	18.3556	10.5665	15.8873	7	8	0	18	11	16	middle
180	mmu-let-7a-5p	TGAGGTAGTAGGTTGTATAGTT	down	0.75862	-0.398551	0.0462526	63724.1	48342.3	63465.6	64051.2	63655.5	41804.5	53471.5	49751.1	76695.1	57940.8	58474.7	40994.7	55665.2	50103.9	high
181	gga-miR-375_R-1	TTTGTTCGTTCGGCTCGCGTT	down	0.174188	-2.52128	0.0462867	5.85432	1.01975	3.31002	6.63276	7.62019	3.05926	0	0	4	6	7	3	0	0	low
182	mmu-let-7a-1-3p	CTATACAATCTACTGTCTTTCC	up	1.18969	0.250582	0.0463455	167.13	198.832	171.294	159.186	170.91	182.026	208.929	205.542	207	144	157	178.5	217.5	207	middle
183	mmu-miR-1839-5p	AAGGTAGATAGAACAGGTCTTG	up	1.22987	0.298502	0.0465033	2901.32	3568.24	2893.78	2804.55	3005.62	3284.62	3869.26	3550.82	3497	2537	2761	3221	4028	3576	middle
184	mmu-miR-199b-3p_R-1	ACAGTAGTCTGCACATTGGTT	up	2.00737	1.0053	0.0470341	10443.4	20963.7	10210.6	10089.3	11030.2	18853.5	25783.5	18254.1	12339	9126.83	10132.5	18488.3	26841.3	18383.5	high
185	mdo-miR-22-3p	AAGCTGCCAGTTGAAGAACTGC	down	0.581426	-0.782332	0.0471588	165.082	95.9833	200.256	141.499	153.492	108.094	84.532	95.324	242	128	141	106	88	96	middle
186	tgu-miR-30a-3p_L-1R+1_1ss22CT	TTTCAGTCGGATGTTTACAGTA	up	1.31194	0.391701	0.0478636	57.2665	75.1302	62.0629	57.4839	52.2528	65.2642	80.6897	79.4367	75	52	48	64	84	80	middle
187	mmu-miR-3064-3p_L+1R-1	TTGCCACACTGCAACACCTTAC	down	0.218567	-2.19385	0.0488532	7.77605	1.69959	5.79253	7.73822	9.79739	5.09877	0	0	7	7	9	5	0	0	low
188	mmu-miR-301b-3p_L-1	AGTGCAATGGTATTGTCAAAGC	up	6.80564	2.76673	0.0493366	3.03842	20.6784	2.48251	6.63276	0	18.3556	29.7783	13.9014	3	6	0	18	31	14	middle
189	mmu-miR-188-5p_R+1	CATCCCTTGCATGGTGGAGGGT	down	0.608719	-0.716153	0.0495112	155.145	94.4396	134.883	189.034	141.518	112.173	77.8079	93.3381	163	171	130	110	81	94	middle
190	mmu-miR-298-5p_L-1R-1	GCAGAGGAGGGCTGTTCTTCC	up	2.25058	1.1703	0.0495725	21.9777	49.4626	29.7902	14.371	21.772	62.2049	35.5419	50.6409	36	13	20	61	37	51	middle
Following miRNAs do not show significant difference (p-value<=0.05).
191	mmu-miR-196b-3p_L-1R+1	CGACAGCACGACACTGCCTTCA	down	0.593218	-0.753365	0.050431	65.9227	39.1066	52.9603	72.9603	71.8476	35.6914	52.8325	28.7958	64	66	66	35	55	29	middle
192	PC-3p-8277_143	ATCACATTGCCAGGGATTTTT	down	0.615847	-0.699355	0.0509301	29.3102	18.0506	26.4802	32.0583	29.3922	13.2568	24.0148	16.8803	32	29	27	13	25	17	middle
193	ggo-miR-1260b_R+2_1ss9AG	ATCCCACCGCTGCCACCATT	down	0.755335	-0.404812	0.0512312	499.653	377.405	493.193	493.035	512.73	435.435	332.365	364.416	596	446	471	427	346	367	middle
194	mmu-miR-99a-5p_R-1	AACCCGTAGATCCGATCTTGT	down	0.621159	-0.686965	0.0515612	155093	96337.6	128051	184430	152798	91177.1	86915.3	110920	154744	166836	140362	89411	90481	111707	high
195	mmu-miR-100-5p_R-1_1ss16AT	AACCCGTAGATCCGATCTTGT	down	0.621159	-0.686965	0.0515612	155093	96337.6	128051	184430	152798	91177.1	86915.3	110920	154744	166836	140362	89411	90481	111707	high
196	mmu-miR-181a-5p	AACATTCAACGCTGTCGGTGAGT	down	0.74247	-0.429595	0.0520494	63196.4	46921.5	65316.6	67617.6	56655.1	49338.7	37955.8	53469.8	78932	61167	52044	48383	39513	53849	high
197	mmu-miR-140-3p_L-1R+2	ACCACAGGGTAGAACCACGGAC	down	0.766956	-0.382785	0.0531527	32702.4	25081.3	32626.9	35764.9	29715.5	24534.2	21679.6	29030.1	39428	32353	27297	24059	22569	29236	high
198	xtr-miR-92b_R+1	TATTGCACTCGTCCCGGCCTCC	up	1.4799	0.565502	0.0535836	1038.01	1536.15	1078.24	1077.82	957.967	1638.74	1273.74	1695.97	1303	975	880	1607	1326	1708	middle
199	mmu-miR-20b-3p_R+1	ACTGCAGTGTGAGCACTTCTAGT	down	0.349826	-1.51529	0.0544622	11.5325	4.03435	11.5851	9.94914	13.0632	7.13827	0	4.96479	14	9	12	7	0	5	middle
200	mmu-miR-26a-5p	TTCAAGTAATCCAGGATAGGCT	down	0.739769	-0.434854	0.0545968	211210	156247	208292	231272	194067	140624	139798	188318	251711	209209	178272	137900	145533	189653	high
201	hsa-miR-339-5p_R-1_1ss22CT	TCCCTGTCCTCCAGGAGCTCAT	down	0.620675	-0.68809	0.0552725	1430.49	887.868	1716.25	1400.62	1174.6	856.593	771.355	1035.66	2074	1267	1079	840	803	1043	middle
202	mmu-let-7i-3p	CTGCGCAAGCTACTGCCTTGCT	down	0.728498	-0.457002	0.0564404	805.385	586.721	826.677	864.469	725.007	648.563	457.241	654.36	999	782	666	636	476	659	middle
203	PC-5p-28623_27	TCCCATGACCCGCCGGGCA	up	2.56039	1.35636	0.0571827	6.05575	15.5051	11.5851	3.31638	3.2658	16.316	17.2906	12.9085	14	3	3	16	18	13	middle
204	mmu-miR-30b-5p	TGTAAACATCCTACACTCAGCT	up	1.16192	0.216512	0.0572969	78419.5	91117.3	73144	81512.9	80601.7	89720.9	98215.7	85415.3	88391	73736.7	74041.7	87983	102245	86021	high
205	mmu-miR-7224-3p_L+1R-1	CTCCACTGAGAGGACCACCCA	up	3.40676	1.7684	0.0576843	1.93296	6.58514	2.48251	3.31638	0	7.13827	8.64532	3.97183	3	3	0	7	9	4	low
206	mmu-miR-193a-3p	AACTGGCCTACAAAGTCCCAGT	down	0.410561	-1.28433	0.0577147	1312.22	538.748	957.423	1696.88	1282.37	622.049	405.37	588.824	1157	1535	1178	610	422	593	middle
207	mmu-miR-30d-5p_R+2	TGTAAACATCCCCGACTGGAAGCT	down	0.772322	-0.372725	0.0580997	412016	318209	381111	453558	401378	324100	267994	362533	460554	410290	368710	317822	278988	365104	high
208	mmu-miR-1947-5p_R-1	AGGACGAGCTAGCTGAGTGCT	down	0.644013	-0.634838	0.0582486	49.4736	31.8617	56.2703	46.4293	45.7212	21.4148	38.4236	35.7465	68	42	42	21	40	36	middle
209	mmu-miR-190a-3p	ACTATATATCAAGCATATTCCT	up	1.39528	0.480554	0.0587171	52.9408	73.8673	64.5454	43.1129	51.1642	67.3037	76.8473	77.4508	78	39	47	66	80	78	middle
210	mdo-miR-26-5p_1ss21CT	TTCAAGTAATCCAGGATAGGT	down	0.630236	-0.666037	0.0590322	1022.09	644.157	1242.08	907.582	916.601	558.825	548.498	825.148	1501	821	842	548	571	831	middle
211	mmu-miR-322-5p	CAGCAGCAATTCATGTTTTGGA	up	1.44927	0.535327	0.0592331	2107.17	3053.86	2355.91	1845.01	2120.59	2612.61	3583.01	2965.97	2847	1669	1948	2562	3730	2987	middle
212	mmu-miR-322-3p_R-1	AAACATGAAGCGCTGCAACA	down	0.870922	-0.199385	0.060787	9938.42	8655.59	9912.68	10117.2	9785.42	8079.5	9309.09	8578.17	11979	9152	8989	7923	9691	8639	high
213	mmu-let-7b-5p	TGAGGTAGTAGGTTGTGTGGTT	down	0.758387	-0.398993	0.0612162	153705	116568	174145	151551	135419	114787	107901	127016	210446	137093	124398	112564	112328	127917	high
214	mmu-miR-1981-5p	GTAAAGGCTGGGCTTAGACGTGGC	up	1.17566	0.233466	0.0626141	1153.99	1356.7	1207.33	1151.89	1102.75	1476.6	1270.86	1322.62	1459	1042	1013	1448	1323	1332	middle
215	mmu-miR-6970-5p_L-3	AGTTCAGGGCTGGGAGCAGAGA	up	inf	inf	0.0648345	0	6.63016	0	0	0	6.11852	3.84236	9.92958	0	0	0	6	4	10	low
216	PC-3p-23062_36	TATTGTGACTGCTCTTCCAGT	down	0.285824	-1.8068	0.0648803	11.5606	3.30429	11.5851	15.4764	7.62019	3.05926	2.88177	3.97183	14	14	7	3	3	4	middle
217	hsa-miR-1469_L-3_1ss10GC	GGCGCGCGGCGCGGGCTCC	up	7.90442	2.98266	0.0649513	3.31426	26.1973	3.31002	6.63276	0	18.3556	39.3842	20.8521	4	6	0	18	41	21	middle
218	mmu-miR-383-5p	AGATCAGAAGGTGACTGTGGCT	down	0.5752	-0.797864	0.0651838	972.535	559.403	976.456	1082.24	858.905	694.452	302.586	681.169	1180	979	789	681	315	686	middle
219	mmu-miR-30a-5p_L-1R+2	GTAAACATCCTCGACTGGAAGCT	down	0.788936	-0.342019	0.0654323	406572	320759	366891	453108	399716	303745	292535	365998	443370	409882	367184	297861	304536	368593	high
220	cgr-miR-151-5p	TCGAGGAGCTCACAGTCTAGT	down	0.749748	-0.415523	0.0658685	21768.5	16320.9	18506.7	22469	24329.6	16328.3	18094.7	14539.6	22364.5	20325.5	22349.5	16012	18837	14642.8	high
221	mmu-miR-532-5p	CATGCCTTGAGTGTAGGACCGT	down	0.733551	-0.447031	0.0659391	2474.66	1815.29	2801.93	2489.49	2132.57	1705.03	1580.17	2160.68	3386	2252	1959	1672	1645	2176	middle
222	mmu-miR-3074-5p	GTTCCTGCTGAACTGAGCCAGT	up	2.01604	1.01152	0.0661657	3.66483	7.38842	4.96503	2.76365	3.2658	5.60864	9.60591	6.95071	6	2.5	3	5.5	10	7	low
223	mmu-miR-7118-3p_L-1	AACTCTACGTCCTCCTCCACA	up	7.92769	2.9869	0.0668128	0.827505	6.56021	2.48251	0	0	3.05926	7.68473	8.93663	3	0	0	3	8	9	low
224	mmu-miR-467d-5p_R-1	TAAGTGCGCGCATGTATATGC	down	0.531849	-0.910912	0.0678604	28.9747	15.4102	36.4102	28.7419	21.772	9.17778	20.1724	16.8803	44	26	20	9	21	17	middle
225	mmu-miR-7213-5p_L-1	CTGGGTCTCTTGAGGTAGC	up	5.67536	2.50471	0.0689507	1.10546	6.27388	0	3.31638	0	8.15802	7.68473	2.97888	0	3	0	8	8	3	low
226	mmu-miR-3572-3p_R+1	TACACTTGTCCTTCTTTCCCCAGT	up	2.02966	1.02124	0.0698969	6.04313	12.2655	4.96503	6.63276	6.5316	13.2568	8.64532	14.8944	6	6	6	13	9	15	middle
227	mmu-miR-542-3p	TGTGACAGATTGATAACTGAAA	up	1.41895	0.504828	0.0702336	423.718	601.237	436.095	363.696	471.363	509.877	706.995	586.838	527	329	433	500	736	591	middle
228	mmu-miR-574-5p_1ss23TA	TGAGTGTGTGTGTGTGAGTGTGA	up	1.67934	0.747896	0.0702627	29.2132	49.0589	30.9625	28.3735	28.3036	57.871	50.9113	38.3944	37.4167	25.6667	26	56.75	53	38.6667	middle
229	bta-miR-574_R-1_1ss23TA	TGAGTGTGTGTGTGTGAGTGTGA	up	1.67934	0.747896	0.0702627	29.2132	49.0589	30.9625	28.3735	28.3036	57.871	50.9113	38.3944	37.4167	25.6667	26	56.75	53	38.6667	middle
230	mmu-miR-126a-5p	CATTATTACTTTTGGTACGCG	down	0.83581	-0.258754	0.0703897	20099.3	16799.2	21717	18117.4	20463.5	15451.3	16853.6	18092.7	26244	16389	18798	15152	17545	18221	high
231	mdo-miR-22-3p_R+1	AAGCTGCCAGTTGAAGAACTGCA	down	0.164344	-2.60521	0.0704727	13.8353	2.27375	20.6876	8.84368	11.9746	0	3.84236	2.97888	25	8	11	0	4	3	middle
232	pma-miR-192-5p_L-2	GACCTATGAATTGACAGCCG	down	0.573526	-0.80207	0.0712152	16.0202	9.18802	17.3776	13.2655	17.4176	8.15802	13.4483	5.95775	21	12	16	8	14	6	middle
233	xtr-let-7a_R+2	TGAGGTAGTAGGTTGTATAGTTGA	down	0.774034	-0.369532	0.0714818	22.5392	17.4461	24.8251	22.1092	20.6834	14.2765	19.6921	18.3697	30	20	19	14	20.5	18.5	middle
234	pma-let-7a_R+2	TGAGGTAGTAGGTTGTATAGTTGA	down	0.774034	-0.369532	0.0714818	22.5392	17.4461	24.8251	22.1092	20.6834	14.2765	19.6921	18.3697	30	20	19	14	20.5	18.5	middle
235	mmu-miR-133b-3p_R-1	TTTGGTCCCCTTCAACCAGCT	down	0.368851	-1.43889	0.0718396	10.2668	3.7869	12.1367	10.3176	8.34593	4.07901	0	7.2817	14.6667	9.33333	7.66667	4	0	7.33333	middle
236	mmu-miR-200a-5p	CATCTTACCGGACAGTGCTGGA	down	0.841052	-0.249734	0.071887	1025.26	862.297	944.183	1007.07	1124.52	897.383	810.739	878.768	1141	911	1033	880	844	885	middle
237	cgr-miR-615-3p_R-1	TCCGAGCCTGGGTCTCCCTCT	up	1.16256	0.217309	0.0738441	1732.92	2014.63	1887.12	1721.2	1590.44	2146.58	1872.67	2024.64	2280.5	1557	1461	2105	1949.5	2039	middle
238	mmu-miR-3095-3p	TGGACACTGGAGAGAGAGCTTTT	up	5.03193	2.33111	0.0741878	1.65501	8.32789	4.96503	0	0	12.237	4.80296	7.94367	6	0	0	12	5	8	middle
239	pma-miR-210_L-1R+1	TGTGCGTGTGACAGCGGCTGTA	up	2.48046	1.31061	0.074318	11.5255	28.5884	4.96503	14.371	15.2404	38.7506	19.2118	27.8028	6	13	14	38	20	28	middle
240	tgu-miR-30a-5p_L-1R-4_1ss12TC	GTAAACATCCCTGACTGGA	down	0.768853	-0.379221	0.075076	53.017	40.7623	52.5466	59.6948	46.8098	36.2012	38.4236	47.662	63.5	54	43	35.5	40	48	middle
241	pma-miR-30a-5p_L-1R-3_2ss12TC13CT	GTAAACATCCCTGACTGGA	down	0.768853	-0.379221	0.075076	53.017	40.7623	52.5466	59.6948	46.8098	36.2012	38.4236	47.662	63.5	54	43	35.5	40	48	middle
242	mmu-miR-431-5p_L-1R-1	GTCTTGCAGGCCGTCATGC	up	4.00499	2.0018	0.0751189	1.65501	6.6283	4.96503	0	0	7.13827	4.80296	7.94367	6	0	0	7	5	8	low
243	mdo-miR-181a-5p_R+3_2	AACATTCAACGCTGTCGGTGAGTTTT	up	1.25279	0.32515	0.0768528	962.349	1205.63	1108.86	889.895	888.297	1327.72	1078.74	1210.42	1340	805	816	1302	1123	1219	middle
244	bta-miR-181a_R+2	AACATTCAACGCTGTCGGTGAGTTAT	up	1.25279	0.32515	0.0768528	962.349	1205.63	1108.86	889.895	888.297	1327.72	1078.74	1210.42	1340	805	816	1302	1123	1219	middle
245	mdo-miR-181a-5p_R+3_1	AACATTCAACGCTGTCGGTGAGTTAT	up	1.25279	0.32515	0.0768528	962.349	1205.63	1108.86	889.895	888.297	1327.72	1078.74	1210.42	1340	805	816	1302	1123	1219	middle
246	oan-miR-223-3p_1ss22AT	TGTCAGTTTGTCAAATACCCTT	up	2.24907	1.16933	0.077062	7.33315	16.4928	13.2401	3.31638	5.443	13.2568	15.3695	20.8521	16	3	5	13	16	21	middle
247	mmu-miR-15a-5p_R-1	TAGCAGCACATAATGGTTTGT	up	1.38844	0.473463	0.0774628	3754.65	5213.1	3696.05	3602.14	3965.77	4719.42	6119.93	4799.96	4466.5	3258.5	3643	4628	6371	4834	middle
248	mmu-miR-3084-3p_L+1R+4	ATTCTGCCAGTCTCCTTCAGACAAAA	up	2.38749	1.25549	0.0786821	51.8578	123.81	50.4778	38.6911	66.4046	107.074	170.025	94.3311	61	35	61	105	177	95	middle
249	mmu-miR-7032-3p	ATCCTCTCGGTACCGCCCTGCA	up	4.52711	2.17859	0.0787153	1.10334	4.99495	3.31002	0	0	7.13827	2.88177	4.96479	4	0	0	7	3	5	low
250	mmu-miR-1982-3p_R-1	TCTCACCCTATGTTCTCCCACA	up	1.94629	0.960727	0.0796775	8.61267	16.7628	11.5851	6.63276	7.62019	11.2173	19.2118	19.8592	14	6	7	11	20	20	middle
251	mmu-miR-17-3p_R+1	ACTGCAGTGAGGGCACTTGTAGC	down	0.84138	-0.249171	0.0798179	855.068	719.437	835.78	904.266	825.158	703.63	648.399	806.282	1010	818	758	690	675	812	middle
252	mmu-miR-362-3p_R-1	AACACACCTGTTCAAGGATTC	up	1.27589	0.351509	0.0802654	687.183	876.773	796.06	677.647	587.844	842.316	804.975	983.029	962	613	540	826	838	990	middle
253	mmu-miR-760-3p_R+2	CGGCTCTGGGTCTGTGGGGAGT	up	3.37661	1.75558	0.0822793	2.94577	9.94674	3.31002	5.5273	0	14.2765	9.60591	5.95775	4	5	0	14	10	6	middle
254	mmu-miR-3102-5p.2-5p_R-1	GGTGGTGCAGGCAGGAGAGC	up	1.81178	0.857405	0.0839758	14.0094	25.3818	19.0326	8.84368	14.1518	27.5333	30.7389	17.8733	23	8	13	27	32	18	middle
255	mmu-miR-337-5p	CGGCGTCATGCAGGAGTTGATT	up	1.33514	0.416989	0.0841631	17.596	23.493	19.8601	17.6874	15.2404	27.5333	22.0936	20.8521	24	16	14	27	23	21	middle
256	mmu-miR-106b-5p_L-1R+1	AAAGTGCTGACAGTGCAGATA	up	1.33902	0.421183	0.0854365	5382.02	7206.66	4757.33	5412.33	5976.41	6693.66	8482.02	6444.3	5749	4896	5490	6564	8830	6490	middle
257	cgr-miR-194_R+1	TGTAACAGCAACTCCATGTGGAT	down	0.768784	-0.37935	0.0860427	3247.45	2496.59	3136.24	3244.52	3361.59	2033.39	2885.62	2570.77	3790	2935	3088	1994	3004	2589	middle
258	mml-miR-199a-3p_L+4R-1	GTGGACAGTAGTCTGCACATTGGTT	up	18.0078	4.17055	0.0862574	0.5443	9.80162	0	0	1.6329	5.09877	15.3695	8.93663	0	0	1.5	5	16	9	middle
259	mmu-miR-376b-3p_L-1	TCATAGAGGAACATCCACTT	up	4.11895	2.04228	0.0869036	1.84243	7.58889	0	5.5273	0	7.13827	7.68473	7.94367	0	5	0	7	8	8	low
260	mmu-miR-3057-5p_L-1	TTGGAGCTGAGATTCTGCGGGAT	up	3.77517	1.91654	0.0870699	4.12702	15.5802	2.48251	6.63276	3.2658	22.4346	15.3695	8.93663	3	6	3	22	16	9	middle
261	mmu-let-7i-5p	TGAGGTAGTAGTTTGTGCTGTT	up	1.38097	0.465686	0.0872883	14877.9	20546.1	15675.4	14670	14288.4	17346.5	20473.6	23818.1	18943	13270.5	13125.5	17010.5	21313.5	23987	high
262	mmu-miR-3082-3p_L-2R+1	CATGGCACTCAACTCTGCAGT	down	0.546131	-0.87268	0.0876026	28.9347	15.8022	19.8601	35.3747	31.5694	11.2173	16.3301	19.8592	24	32	29	11	17	20	middle
263	gga-miR-30b-5p_R+2	TGTAAACATCCTACACTCAGCTAA	up	1.69399	0.760428	0.0893099	128.214	217.194	148.123	90.6477	145.872	178.457	280.493	192.634	179	82	134	175	292	194	middle
264	PC-3p-42803_15	ACTAGAAAACTTCTAACTAAA	up	3.8913	1.96025	0.0903953	2.30145	8.95563	2.48251	4.42184	0	13.2568	8.64532	4.96479	3	4	0	13	9	5	middle
265	mmu-miR-181c-5p	AACATTCAACCTGTCGGTGAGT	down	0.584784	-0.774023	0.0910887	4163.93	2435	3118.04	5055.27	4318.47	2516.75	2351.53	2436.72	3768	4573	3967	2468	2448	2454	middle
266	mmu-miR-191-3p_L-1	CTGCACTTGGATTTCGTTCCC	down	0.5821	-0.780662	0.0926813	30.5336	17.7736	38.8927	29.8474	22.8606	13.2568	19.2118	20.8521	47	27	21	13	20	21	middle
267	mmu-miR-148b-3p	TCAGTGCATCACAGAACTTTGT	down	0.750707	-0.413678	0.0943581	12564	9431.91	10422.4	14114	13155.7	8826.47	9450.3	10019	12595	12767.5	12085	8655.5	9838	10090	high
268	gga-miR-429-3p_R+2	TAATACTGTCTGGTAATGCCGTAA	up	1.46882	0.554655	0.0947237	88.0029	129.26	101.783	72.9603	89.2651	111.153	159.458	117.169	123	66	82	109	166	118	middle
269	mmu-miR-7a-5p_R+1	TGGAAGACTAGTGATTTTGTTGTT	up	1.6631	0.733875	0.0948277	548.588	912.357	482.849	483.086	679.83	793.368	1179.13	764.578	583.5	437	624.5	778	1227.5	770	middle
270	mmu-miR-374b-5p_R+1	ATATAATACAACCTGCTAAGTGT	up	1.23951	0.309771	0.0954922	386.659	479.268	350.035	394.096	415.845	436.964	547.057	453.782	423	356.5	382	428.5	569.5	457	middle
271	mmu-miR-376c-3p	AACATAGAGGAAATTTCACGT	up	1.88859	0.917312	0.0955125	5.9526	11.242	2.48251	8.84368	6.5316	12.237	10.5665	10.9225	3	8	6	12	11	11	middle
272	mdo-miR-34b-5p	AGGCAGTGTAGTTAGCTGATTGT	down	0.616028	-0.698931	0.0959063	24.7905	15.2716	22.3426	21.0037	31.0251	9.17778	17.7709	18.8662	27	19	28.5	9	18.5	19	middle
273	mmu-miR-542-5p	CTCGGGGATCATCATGTCACGA	down	0.743777	-0.427058	0.0988595	68.4663	50.9236	56.2703	70.7494	78.3791	56.0864	48.0296	48.655	68	64	72	55	50	49	middle
274	oan-miR-194-5p_R+2	TGTAACAGCAACTCCATGTGGATA	down	0.637584	-0.649312	0.09899	161.476	102.954	129.091	172.452	182.885	73.4222	144.089	91.3522	156	156	168	72	150	92	middle
275	mmu-miR-99b-3p_R+1	CAAGCTCGTGTCTGTGGGTCCGT	up	1.18423	0.243945	0.100469	769.038	910.715	749.719	759.451	797.943	1003.44	826.108	902.599	906	687	733	984	860	909	middle
276	mmu-miR-146b-5p_L-1R-2	GAGAACTGAATTCCATAGG	up	1.52581	0.609575	0.100722	44.8736	68.4686	52.1328	55.273	27.215	72.4025	60.5172	72.486	63	50	25	71	63	73	middle
277	mmu-miR-423-3p	AGCTCGGTCTGAGGCCCCTCAGT	up	1.29944	0.37789	0.102042	13932	18103.8	15044.9	12269.5	14481.6	19930.1	19445.2	14936.1	18181	11099	13303	19544	20243	15042	high
278	mmu-miR-20a-3p_R+1	ACTGCATTACGAGCACTTAAAGT	up	1.58459	0.664112	0.102534	85.4081	135.337	81.923	79.5931	94.7081	134.607	167.143	104.261	99	72	87	132	174	105	middle
279	mmu-miR-330-3p_L-1	CAAAGCACAGGGCCTGCAGAGA	up	1.23705	0.306903	0.10398	736.769	911.419	861.433	648.905	699.969	878.007	930.813	925.437	1041	587	643	861	969	932	middle
280	mmu-miR-345-5p_L+1R-1	TGCTGACCCCTAGTCCAGTGCT	down	0.71952	-0.474893	0.104694	2591.45	1864.6	2184.61	3125.13	2464.59	1940.59	1529.26	2123.94	2640	2827	2264	1903	1592	2139	middle
281	mmu-miR-3089-3p	AGCATCTGCTGATCCTGAGCTGT	down	0.27928	-1.84022	0.105712	4.58604	1.28079	4.96503	5.5273	3.2658	0	3.84236	0	6	5	3	0	4	0	low
282	mmu-miR-455-3p_R+1	GCAGTCCACGGGCATATACACT	up	1.20723	0.271702	0.106133	3262.27	3938.32	3267.82	3314.17	3204.84	4422.67	3662.73	3729.55	3949	2998	2944	4337	3813	3756	middle
283	mmu-miR-6962-3p_L-1	ATCTGCCCTTCCCTGTCCTAT	down	0.26498	-1.91604	0.107661	3.7473	0.992958	2.48251	3.31638	5.443	0	0	2.97888	3	3	5	0	0	3	low
284	mmu-miR-139-3p_R+1	TGGAGACGCGGCCCTGTTGGAGT	up	1.25367	0.326154	0.10791	134.569	168.704	135.711	155.87	112.126	178.457	147.931	179.725	164	141	103	175	154	181	middle
285	mmu-miR-582-5p_L-1	TACAGTTGTTCAACCAGTTAC	up	1.49109	0.576363	0.108085	231.345	344.956	230.874	211.695	251.466	327.341	426.022	281.504	279	191.5	231	321	443.5	283.5	middle
286	PC-5p-325_21015	AGTCTTACAGTCCTTACCA	down	0.785843	-0.347687	0.108181	3966.48	3117.03	3372.91	4037.14	4489.38	3582.39	2958.62	2810.07	4076	3652	4124	3513	3080	2830	middle
287	mmu-miR-210-5p_R+1	AGCCACTGCCCACCGCACACTGC	up	2.1561	1.10842	0.108731	30.8509	66.5174	36.4102	40.902	15.2404	90.758	42.266	66.5282	44	37	14	89	44	67	middle
288	mmu-miR-195a-5p_R+1	TAGCAGCACAGAAATATTGGCA	up	1.28231	0.358748	0.108937	7109.09	9116.08	8003.63	6477.99	6845.66	7633.87	10319	9395.37	9672	5860	6288.5	7486	10742.3	9462	high
289	hsa-miR-4508_L+1R+1	AGCGGGGCTGGGCGCGCGC	up	inf	inf	0.110289	0	3.42402	0	0	0	1.52963	5.76355	2.97888	0	0	0	1.5	6	3	low
290	mmu-miR-3090-3p_L-1	CCCAGGTGACACCCTGACTCA	down	0.278601	-1.84373	0.110377	3.66027	1.01975	3.31002	3.31638	4.3544	3.05926	0	0	4	3	4	3	0	0	low
291	ssc-miR-30b-5p_R+1	TGTAAACATCCTACACTCAGCTA	up	1.40029	0.485728	0.110524	787.618	1102.9	848.193	669.908	844.753	1071.76	1332.34	904.585	1025	606	776	1051	1387	911	middle
292	mmu-miR-219a-1-3p_L-1R+1	GAGTTGCGTCTGGACGTCCCGT	down	0.601499	-0.733366	0.112361	21.5187	12.9435	27.3077	15.4764	21.772	16.316	9.60591	12.9085	33	14	20	16	10	13	middle
293	mmu-miR-151-3p_R-3	CTAGACTGAGGCTCCTTG	down	0.218428	-2.19477	0.114184	14.9555	3.26671	23.9976	12.1601	8.70879	0	3.84236	5.95775	29	11	8	0	4	6	middle
294	ssc-miR-30a-3p_R+2	CTTTCAGTCGGATGTTTGCAGCCT	down	0.387394	-1.36813	0.114333	31.2495	12.1059	19.0326	45.3238	29.3922	6.11852	17.2906	12.9085	23	41	27	6	18	13	middle
295	PC-5p-11410_91	CCTGGGCTACACATTTTTA	up	1.97695	0.983275	0.114356	10.9822	21.7112	16.5501	4.42184	11.9746	14.2765	23.0542	27.8028	20	4	11	14	24	28	middle
296	mmu-miR-326-3p	CCTCTGGGCCCTTCCTCCAGT	down	0.816983	-0.291623	0.115217	4739.54	3872.12	5169.42	4332.3	4716.9	4390.04	3224.7	4001.62	6247	3919	4333	4305	3357	4030	middle
297	PC-3p-27827_28	TATATTGTGGCCTACATTG	up	2.79371	1.48218	0.117908	5.12297	14.3121	3.31002	5.5273	6.5316	21.4148	9.60591	11.9155	4	5	6	21	10	12	middle
298	mmu-miR-409-5p	AGGTTACCCGAGCAACTTTGCAT	up	1.60022	0.678273	0.120179	35.9261	57.4898	26.4802	48.6402	32.658	49.9679	48.0296	74.4719	32	44	30	49	50	75	middle
299	PC-3p-56259_9	ATTGGCTCTAAGGGCTGGGT	up	3.59309	1.84523	0.121527	1.65501	5.94661	4.96503	0	0	6.11852	5.76355	5.95775	6	0	0	6	6	6	low
300	mmu-miR-543-3p	AAACATTCGCGGTGCACTTCTT	up	2.26587	1.18006	0.122216	7.14997	16.2009	11.5851	4.42184	5.443	21.4148	18.2512	8.93663	14	4	5	21	19	9	middle
301	mmu-miR-148a-5p	AAAGTTCTGAGACACTCCGACT	down	0.658524	-0.602692	0.124744	19.4293	12.7946	16.5501	24.3201	17.4176	9.17778	17.2906	11.9155	20	22	16	9	18	12	middle
302	eca-miR-342-3p	TCTCACACAGAAATCGCACCCGT	up	1.39838	0.483761	0.125981	3266.43	4567.73	3199.13	3924.38	2675.78	4156.51	3908.65	5638.02	3866	3550	2458	4076	4069	5678	middle
303	mmu-miR-222-5p_L-1R+2	CAGTAGCCAGTGTAGATCCTGT	up	1.63233	0.706935	0.126021	29.1656	47.608	34.7552	32.0583	20.6834	33.6519	60.5172	48.655	42	29	19	33	63	49	middle
304	mdo-miR-152-3p_R+3	TCAGTGCATGACAGAACTTGGGTTT	up	1.13015	0.176518	0.126125	16.6702	18.8398	18.2051	15.4764	16.329	20.3951	18.2512	17.8733	22	14	15	20	19	18	middle
305	mmu-miR-495-3p	AAACAAACATGGTGCACTTCTT	up	4.54019	2.18275	0.127012	5.2135	23.6703	5.79253	3.31638	6.5316	11.2173	23.0542	36.7395	7	3	6	11	24	37	middle
306	mmu-miR-433-3p	ATCATGATGGGCTCCTCGGTGT	up	1.96334	0.973307	0.128234	10.8271	21.2572	14.8951	11.0546	6.5316	24.4741	12.4877	26.8099	18	10	6	24	13	27	middle
307	PC-3p-60761_8	TAAGAGGAGGGGGTGGACC	down	0.161832	-2.62743	0.12915	5.93574	0.960591	2.48251	5.5273	9.79739	0	2.88177	0	3	5	9	0	3	0	low
308	mmu-miR-674-5p_R-1	GCACTGAGATGGGAGTGGTGT	down	0.914565	-0.128842	0.12953	929.47	850.06	986.386	882.157	919.866	793.368	876.059	880.754	1192	798	845	778	912	887	middle
309	PC-3p-35070_20	TTCCATCTGTCATCCTGCAGT	up	4.56175	2.18959	0.130205	1.45147	6.62122	0	0	4.3544	5.09877	3.84236	10.9225	0	0	4	5	4	11	middle
310	pma-miR-143-3p_L-1R-3_1ss19CA	GAGATGAAGCACTGTAAA	up	1.58163	0.661408	0.131955	12.9818	20.5324	14.8951	6.63276	17.4176	23.4543	17.2906	20.8521	18	6	16	23	18	21	middle
311	mmu-miR-379-5p	TGGTAGACTATGGAACGTAGG	up	1.80229	0.849831	0.133557	39.7731	71.6826	34.7552	48.6402	35.9238	79.5407	45.1478	90.3592	42	44	33	78	47	91	middle
312	mmu-miR-802-5p	TCAGTAACAAAGATTCATCCTT	up	1.70088	0.766281	0.134932	236.758	402.697	282.179	232.146	195.948	303.886	541.773	362.43	341	210	180	298	564	365	middle
313	mmu-miR-210-3p	CTGTGCGTGTGACAGCGGCTGA	up	1.6249	0.700351	0.134936	1265.66	2056.57	1383.59	1282.33	1131.05	2405.6	1390.94	2373.17	1672	1160	1039	2359	1448	2390	middle
314	mmu-miR-1198-5p	TATGTGTTCCTGGCTGGCTTGG	down	0.839669	-0.252107	0.134941	1521.37	1277.45	1731.14	1385.14	1447.84	1371.57	1171.92	1288.86	2092	1253	1330	1345	1220	1298	middle
315	mmu-miR-140-5p	CAGTGGTTTTACCCTATGGTAG	down	0.931137	-0.102934	0.135166	1101.38	1025.54	1103.06	1066.77	1134.32	959.588	1059.53	1057.5	1333	965	1042	941	1103	1065	middle
316	mmu-miR-211-5p_R+1_1ss17TA	TTCCCTTTGTCATCCTATGCCTA	down	0.291318	-1.77933	0.135434	1.6487	0.480296	1.65501	1.65819	1.6329	0	1.44089	0	2	1.5	1.5	0	1.5	0	low
317	mmu-miR-18a-3p_R+1	ACTGCCCTAAGTGCTCCTTCTGG	up	1.6585	0.729878	0.138595	28.7782	47.7286	38.0652	24.3201	23.9492	32.6321	48.9902	61.5634	46	22	22	32	51	62	middle
318	mmu-miR-489-3p	AATGACACCACATATATGGCAGC	down	0.605537	-0.723714	0.139608	35.1807	21.3032	39.7202	33.1638	32.658	9.17778	25.936	28.7958	48	30	30	9	27	29	middle
319	mmu-miR-488-3p_L-1	TGAAAGGCTGTTTCTTGGTC	down	-inf	-inf	0.140258	6.66147	0	2.48251	5.5273	11.9746	0	0	0	3	5	11	0	0	0	middle
320	mmu-miR-429-3p	TAATACTGTCTGGTAATGCCGT	up	1.12202	0.166104	0.142327	7844.4	8801.61	8153.82	7686.26	7693.13	7951.52	9174.61	9278.7	9853.5	6953	7067	7797.5	9551	9344.5	middle
321	mmu-miR-28a-3p	CACTAGATTGTGAGCTGCTGGA	up	1.1507	0.202517	0.143412	673.555	775.063	613.181	673.225	734.26	705.669	766.072	853.448	741	609	674.5	692	797.5	859.5	middle
322	mmu-miR-187-5p	AGGCTACAACACAGGACCCGGG	down	0.787477	-0.34469	0.143997	190.388	149.926	191.154	219.986	160.024	151.943	148.892	148.944	231	199	147	149	155	150	middle
323	mmu-miR-32-5p_R-1	TATTGCACATTACTAAGTTGC	up	1.24624	0.317581	0.144074	1194.84	1489.06	1113.82	1114.3	1356.39	1458.25	1730.99	1277.94	1346	1008	1246	1430	1802	1287	middle
324	mmu-miR-92a-1-5p	AGGTTGGGATTTGTCGCAATGCT	up	1.30021	0.378742	0.144469	13.7525	17.8811	14.8951	15.4764	10.886	19.3753	14.4089	19.8592	18	14	10	19	15	20	middle
325	rno-miR-203b-3p_1ss10TC	TTGAACTGTCAAGAACCACTGG	down	0.788458	-0.342893	0.144967	253.133	199.585	245.769	273.048	240.58	164.18	245.911	188.662	297	247	221	161	256	190	middle
326	PC-3p-2369_909	TTGAACTGTCAAGAACCACTGGT	down	0.762854	-0.390521	0.145917	223.888	170.794	211.014	225.514	235.137	163.16	215.172	134.049	255	204	216	160	224	135	middle
327	mmu-miR-205-5p_R+1	TCCTTCATTCCACCGGAGTCTGT	down	0.578257	-0.790216	0.146713	1726.37	998.288	1975.25	1791.95	1411.91	1235.94	341.97	1416.95	2387	1621	1297	1212	356	1427	middle
328	pma-miR-24_R+2	TGGCTCAGTTCAGCAGGAACAGAT	up	1.26013	0.333577	0.14771	273.123	344.172	336.794	235.463	247.112	343.657	361.182	327.676	407	213	227	337	376	330	middle
329	mmu-miR-3060-3p_L-2R+2	ATAGCACAGAAGCACTCCCACT	down	0.623849	-0.680731	0.14798	17.4296	10.8735	18.2051	22.1092	11.9746	9.17778	11.5271	11.9155	22	20	11	9	12	12	middle
330	mmu-miR-25-3p	CATTGCACTTGTCTCGGTCTGA	down	0.84848	-0.237047	0.149583	9681.42	8214.5	9546.1	9831.96	9666.22	7398.82	7751.49	9493.18	11536	8894	8879.5	7255.5	8069.5	9560.5	high
331	mmu-miR-6516-5p_L-1R+3	TTGCAGTAACAGGTGTGGACATCC	up	3.30338	1.72394	0.151305	2.57729	8.51375	3.31002	4.42184	0	3.05926	10.5665	11.9155	4	4	0	3	11	12	middle
332	mmu-miR-199b-5p_1ss10TC	CCCAGTGTTCAGACTACCTGTTC	up	1.28643	0.363373	0.151522	7941.79	10216.6	7955.36	8521.25	7348.77	9171.32	9174.29	12304.1	9613.67	7708.33	6750.67	8993.67	9550.67	12391.3	high
333	mmu-miR-199a-5p	CCCAGTGTTCAGACTACCTGTTC	up	1.28643	0.363373	0.151522	7941.79	10216.6	7955.36	8521.25	7348.77	9171.32	9174.29	12304.1	9613.67	7708.33	6750.67	8993.67	9550.67	12391.3	high
334	mmu-miR-320-3p	AAAAGCTGGGTTGAGAGGGCGA	up	1.25245	0.324756	0.15287	6782.95	8495.32	8317.25	5949.58	6082	8640.37	8574.24	8271.34	10051	5382	5587	8473	8926	8330	middle
335	PC-5p-3480_504	TCCCCTTTTAAAAGCACTCAGT	up	1.22855	0.296952	0.155625	122.057	149.953	107.576	110.546	148.05	161.121	153.695	135.042	130	100	136	158	160	136	middle
336	mmu-miR-22-3p	AAGCTGCCAGTTGAAGAACTGT	down	0.742862	-0.428833	0.156367	42391.1	31490.8	52592.1	37671.8	36909.5	28200.8	34123.1	32148.5	63555	34078	33905.5	27654.5	35523	32376.5	high
337	PC-3p-22384_37	GACCGGCCTATCCTCTCAGT	up	3.13227	1.64721	0.156406	3.2658	10.2293	0	0	9.79739	11.2173	11.5271	7.94367	0	0	9	11	12	8	middle
338	mdo-miR-196b_R+2	TAGGTAGTTTCCTGTTGTTGGGC	down	0.474117	-1.07668	0.156481	2.47164	1.17185	2.48251	2.21092	2.7215	1.52963	0	1.98592	3	2	2.5	1.5	0	2	low
339	ssc-miR-30a-3p_L-1R+1	TTTCAGTCGGATGTTTGCAGCC	down	0.613589	-0.704656	0.158691	95.1368	58.3748	62.8904	100.597	121.923	49.9679	57.6355	67.5212	76	91	112	49	60	68	middle
340	mmu-miR-1843b-5p_L-1	TGGAGGTCTCTGTCTGACTT	down	0.520885	-0.940964	0.159557	151.321	78.8209	89.3705	208.379	156.214	101.975	75.4064	59.081	108	188.5	143.5	100	78.5	59.5	middle
341	mmu-miR-101a-5p	TCAGTTATCACAGTGCTGATGC	down	0.690579	-0.534121	0.159975	80.7477	55.7627	57.9253	93.9641	90.3537	54.0469	57.6355	55.6057	70	85	83	53	60	56	middle
342	PC-3p-32968_22	GCCTCTGCTCTCCTCCTGACG	up	1.58876	0.667897	0.160508	6.67971	10.6124	9.10255	3.31638	7.62019	12.237	7.68473	11.9155	11	3	7	12	8	12	middle
343	efu-miR-2683_L+1R-5_1ss11GA	TGATTGGAAGACACTCTGCAA	down	0.314752	-1.66771	0.16326	8.41263	2.64789	9.93006	4.42184	10.886	0	0	7.94367	12	4	10	0	0	8	middle
344	gga-miR-26a-5p_R+4	TTCAAGTAATCCAGGATAGGCTTTA	up	1.21107	0.276283	0.164167	427.726	518.006	488.228	374.751	420.199	439.514	577.315	537.191	590	339	386	431	601	541	middle
345	mmu-miR-92b-3p_L-1R-2	ATTGCACTCGTCCCGGCCT	up	1.44865	0.534705	0.164661	20.6028	29.8461	19.0326	21.0037	21.772	33.6519	21.133	34.7535	23	19	20	33	22	35	middle
346	mdo-miR-219-5p_R+3	TGATTGTCCAAACGCAATTCTCGT	up	3.03467	1.60154	0.165048	1.73467	5.26416	2.48251	0	2.7215	2.54938	4.80296	8.44015	3	0	2.5	2.5	5	8.5	low
347	PC-3p-11901_86	AATTAAACTACTTCTTGACC	up	2.41864	1.27419	0.165302	8.16278	19.7428	12.4126	6.63276	5.443	22.4346	27.8571	8.93663	15	6	5	22	29	9	middle
348	mmu-miR-134-5p	TGTGACTGGTTGACCAGAGGGG	up	2.84272	1.50727	0.167234	4.83378	13.7411	5.79253	0	8.70879	5.09877	18.2512	17.8733	7	0	8	5	19	18	middle
349	mmu-miR-185-5p	TGGAGAGAAAGGCAGTTCCTGA	down	0.820203	-0.285947	0.167401	4417.08	3622.9	5144.6	3986.29	4120.35	3113.31	3642.56	4112.83	6217	3606	3785	3053	3792	4142	middle
350	mmu-miR-450a-5p	TTTTGCGATGTGTTCCTAATAT	down	0.836309	-0.257893	0.168514	554.333	463.593	602.837	490.824	569.337	394.135	538.892	457.754	728.5	444	523	386.5	561	461	middle
351	bta-miR-1249	ACGCCCTTCCCCCCCTTCTTCA	up	1.10453	0.143437	0.169767	1096.37	1210.98	1198.23	1050.19	1040.7	1291.01	1133.5	1208.43	1448	950	956	1266	1180	1217	middle
352	mmu-miR-20b-5p	CAAAGTGCTCATAGTGCAGGTAG	down	0.841989	-0.248127	0.170161	978.813	824.15	1052.59	894.317	989.537	710.768	967.315	794.367	1272	809	909	697	1007	800	middle
353	xtr-miR-20a-5p_R+2	TAAAGTGCTTATAGTGCAGGTAGAT	up	1.97432	0.981357	0.172895	7.82762	15.4542	10.3438	4.97457	8.16449	8.6679	15.8498	21.8451	12.5	4.5	7.5	8.5	16.5	22	middle
354	mmu-miR-425-3p_R+1	ATCGGGAATGTCGTGTCCGCCC	down	0.819014	-0.28804	0.172903	571.472	468.044	580.081	643.377	490.958	428.296	419.778	556.057	701	582	451	420	437	560	middle
355	mmu-miR-208a-3p	ATAAGACGAGCAAAAAGCTTGT	up	1.52152	0.605513	0.173243	11.4532	17.4262	9.10255	14.371	10.886	16.316	23.0542	12.9085	11	13	10	16	24	13	middle
356	mmu-miR-150-3p_R-2	CTGGTACAGGCCTGGGGGAT	up	2.23446	1.15993	0.173876	13.5391	30.2526	16.5501	7.73822	16.329	33.6519	14.4089	42.6972	20	7	15	33	15	43	middle
357	mmu-miR-3473e_R-3	GGGCTGGAGAGATGGCTC	down	0.167881	-2.57449	0.174493	2.95733	0.496479	3.31002	0.663276	4.8987	0	0	1.48944	4	0.6	4.5	0	0	1.5	low
358	mmu-miR-149-5p	TCTGGCTCCGTGTCTTCACTCCC	up	1.1109	0.151725	0.175015	1956.65	2173.63	2068.76	2056.15	1745.02	2164.94	2155.57	2200.4	2500	1860	1603	2123	2244	2216	middle
359	mmu-miR-152-3p	TCAGTGCATGACAGAACTTGG	up	1.1373	0.185619	0.176447	14458.2	16443.4	15139.2	13090.9	15144.6	15215.2	18347.8	15767.2	18295	11842	13912	14920.5	19100.5	15879	high
360	mmu-miR-5621-3p	TGGGCCCTCCAGACCTCATGC	up	1.44151	0.52758	0.177275	8.43161	12.1542	6.62004	11.0546	7.62019	9.17778	15.3695	11.9155	8	10	7	9	16	12	middle
361	mmu-miR-6937-3p	TCACAGGTTCCCCCTTGCACTAG	up	2.38875	1.25626	0.178161	2.76047	6.59407	4.96503	3.31638	0	8.15802	8.64532	2.97888	6	3	0	8	9	3	low
362	mmu-miR-30e-5p_R+2	TGTAAACATCCTTGACTGGAAGCT	up	1.1337	0.181043	0.178418	232727	263844	212053	247836	238293	241021	257726	292784	256256	224192	218899	236352	268299	294860	high
363	mmu-miR-136-5p	ACTCCATTTGTTTTGATGATGG	up	2.98503	1.57774	0.179723	1.10334	3.2935	3.31002	0	0	3.05926	3.84236	2.97888	4	0	0	3	4	3	low
364	PC-3p-10851_99	CCACTGAGAGGACCACCCACT	up	1.61055	0.687556	0.181428	14.4193	23.2231	15.7226	21.0037	6.5316	29.5728	18.2512	21.8451	19	19	6	29	19	22	middle
365	mmu-mir-328-p5	TGTCTCGGAGCCTGGGGCA	down	0.669774	-0.578254	0.182508	38.2928	25.6475	44.6853	34.2692	35.9238	35.6914	13.4483	27.8028	54	31	33	35	14	28	middle
366	mmu-miR-8111_L-2R+2	CGGGCATGGTAGTGTACACCT	up	4.5556	2.18764	0.183462	1.0886	4.95922	0	0	3.2658	3.05926	2.88177	8.93663	0	0	3	3	3	9	low
367	mmu-miR-574-5p_L-1R-4_1ss18GA	GAGTGTGTGTGTGTGAAT	down	-inf	-inf	0.183504	1.1044	0	1.65501	1.65819	0	0	0	0	2	1.5	0	0	0	0	low
368	mmu-miR-3069-5p_L-1	TGGCAGTCAAGATATTGTTTAGC	down	-inf	-inf	0.183504	2.2088	0	3.31002	3.31638	0	0	0	0	4	3	0	0	0	0	low
369	mmu-miR-9769-3p_1ss22CT	TAGGGTCTGTTCTGTGTCCTCT	down	-inf	-inf	0.183504	4.4176	0	6.62004	6.63276	0	0	0	0	8	6	0	0	0	0	low
370	oan-miR-20a-5p_R+2	TAAAGTGCTTATAGTGCAGGCA	down	-inf	-inf	0.183504	1.1044	0	1.65501	1.65819	0	0	0	0	2	1.5	0	0	0	0	low
371	PC-3p-119641_3	GTGCGGTAAAGGGACCCCTAGA	down	-inf	-inf	0.183528	2.19406	0	0	3.31638	3.2658	0	0	0	0	3	3	0	0	0	low
372	PC-3p-104109_3	TGTGCACGGAGCCCTCTCCCCA	down	-inf	-inf	0.183528	2.19406	0	0	3.31638	3.2658	0	0	0	0	3	3	0	0	0	low
373	mmu-miR-466h-5p_R+3	TGTGTGCATGTGCTTGTGTGTATGT	up	inf	inf	0.183576	0	2.01271	0	0	0	3.05926	0	2.97888	0	0	0	3	0	3	low
374	mmu-miR-1955-3p_L-1R+1	AGCATTGCATGCTGGGACATG	up	inf	inf	0.183576	0	2.01271	0	0	0	3.05926	0	2.97888	0	0	0	3	0	3	low
375	PC-3p-117895_3	CTGGCCCCGCCTGCCGCTCTGT	up	inf	inf	0.183576	0	2.01271	0	0	0	3.05926	0	2.97888	0	0	0	3	0	3	low
376	PC-3p-70726_6	TGTGACACACCCGCTCCCAGT	up	inf	inf	0.183576	0	2.01271	0	0	0	3.05926	0	2.97888	0	0	0	3	0	3	low
377	PC-3p-109557_3	CATCTAGAGGAGCCTGTTCT	up	inf	inf	0.183576	0	2.01271	0	0	0	3.05926	0	2.97888	0	0	0	3	0	3	low
378	mmu-miR-5134-3p_R+1	ACGGGTGGCCCTCTTTCTGCAGT	up	inf	inf	0.183615	0	1.95355	0	0	0	0	2.88177	2.97888	0	0	0	0	3	3	low
379	mmu-miR-1958_L-1	AGGAAAGTGGAAGCAGTAAGT	up	inf	inf	0.183868	0	2.64046	0	0	0	4.07901	3.84236	0	0	0	0	4	4	0	low
380	mmu-miR-7033-5p_L-1R-4_1ss2CA	ATCCAGGAGTCTGAGGGG	up	inf	inf	0.183868	0	1.98034	0	0	0	3.05926	2.88177	0	0	0	0	3	3	0	low
381	mmu-miR-6970-3p_L-1R+2	CACGCCACCCACCCTGTGCTCA	up	inf	inf	0.185154	0	4.35641	0	0	0	6.11852	0	6.95071	0	0	0	6	0	7	low
382	hsa-miR-141-3p_R+2	TAACACTGTCTGGTAAAGATGGCT	up	1.55737	0.63911	0.185642	20.1213	31.3362	16.5501	17.6874	26.1264	23.4543	27.8571	42.6972	20	16	24	23	29	43	middle
383	pma-miR-133a_L+1R-1	TTTGGTCCCCTTCAACCAGCTT	down	-inf	-inf	0.18632	2.00982	0	0	2.76365	3.2658	0	0	0	0	2.5	3	0	0	0	low
384	mmu-miR-1839-3p	AGACCTACTTATCTACCAACAGC	up	1.24035	0.310746	0.187246	203.504	252.416	200.256	204.51	205.745	205.99	260.32	290.937	242	185	189	202	271	293	middle
385	mmu-miR-186-5p	CAAAGAATTCTCCTTTTGGGCT	down	0.822077	-0.282655	0.187857	3167.34	2603.79	3139.55	3256.68	3105.77	2385.2	2249.7	3176.47	3794	2946	2853	2339	2342	3199	middle
386	mmu-miR-6952-5p	ATGGTGGGCGGTGAAACAGAGA	up	inf	inf	0.188709	0	2.30054	0	0	0	3.05926	3.84236	0	0	0	0	3	4	0	low
387	PC-5p-36048_19	ACAATGTAGGTAAGGGAAG	up	9.68321	3.27549	0.189231	0.827505	8.01291	2.48251	0	0	15.2963	5.76355	2.97888	3	0	0	15	6	3	middle
388	mmu-miR-7219-3p	TATCCGGGTTTCTAACACACT	down	0.655236	-0.609914	0.189252	8.51302	5.57804	5.79253	9.94914	9.79739	3.05926	6.72414	6.95071	7	9	9	3	7	7	low
389	hsa-miR-141-3p_R+3	TAACACTGTCTGGTAAAGATGGCTT	up	inf	inf	0.189733	0	6.04707	0	0	0	10.1975	0	7.94367	0	0	0	10	0	8	middle
390	mmu-miR-10a-5p_R-1	TACCCTGTAGATCCGAATTTGT	down	0.866167	-0.207283	0.189789	575901	498827	494549	617217	615937	471525	527190	497764	597639	558336	565807	462392	548818	501294	high
391	mmu-miR-547-3p_L-1R+1	TTGGTACATCTTTGAGTGAGT	up	inf	inf	0.190055	0	2.93572	0	0	0	0	3.84236	4.96479	0	0	0	0	4	5	low
392	mmu-miR-3474_L-1R-1	CCTGGGAGGAGACGTGGATT	up	inf	inf	0.190295	0	2.3437	0	0	0	3.05926	0	3.97183	0	0	0	3	0	4	low
393	PC-5p-135501_3	AGGGCTTGAACCTCTACAC	down	-inf	-inf	0.19098	1.9161	0	2.48251	0	3.2658	0	0	0	3	0	3	0	0	0	low
394	mmu-miR-375-3p	TTTGTTCGTTCGGCTCGCGTGA	up	1.10666	0.146208	0.191527	2192.76	2426.63	2115.1	2206.5	2256.67	2671.75	2274.68	2333.45	2556	1996	2073	2620	2368	2350	middle
395	mmu-miR-19a-5p	TAGTTTTGCATAGTTGCACTAC	down	-inf	-inf	0.191816	1.93296	0	2.48251	3.31638	0	0	0	0	3	3	0	0	0	0	low
396	mmu-mir-8114-p5	AGAGCGGAGAATGGGAGTAGAG	down	-inf	-inf	0.191816	1.93296	0	2.48251	3.31638	0	0	0	0	3	3	0	0	0	0	low
397	PC-3p-109609_3	TTAAGAGGAGGGGGTGGCA	down	-inf	-inf	0.191816	1.93296	0	2.48251	3.31638	0	0	0	0	3	3	0	0	0	0	low
398	PC-5p-139894_3	ATAGGGACATGGAAGGTAAGA	down	-inf	-inf	0.191816	1.93296	0	2.48251	3.31638	0	0	0	0	3	3	0	0	0	0	low
399	mmu-miR-425-5p_R-1	AATGACACGATCACTCCCGTTG	up	1.05772	0.0809593	0.191838	3822.33	4042.96	3833	3688.92	3945.08	3840.39	4235.25	4053.26	4632	3337	3624	3766	4409	4082	middle
400	mmu-miR-133a-5p	GCTGGTAAAATGGAACCAAAT	up	inf	inf	0.193245	0	1.17631	0	0	0	2.03951	0	1.48944	0	0	0	2	0	1.5	low
401	mmu-miR-7010-5p	CGGAAAGGATTGGGAAACTTGA	up	inf	inf	0.193245	0	2.35263	0	0	0	4.07901	0	2.97888	0	0	0	4	0	3	low
402	mmu-let-7c-1-3p	CTGTACAACCTTCTAGCTTTCC	up	1.41474	0.500539	0.194109	16.8309	23.8114	19.8601	9.94914	20.6834	28.5531	24.0148	18.8662	24	9	19	28	25	19	middle
403	PC-3p-16610_55	TCCGGTGTCCTTTACTCCAGT	down	0.497082	-1.00844	0.196719	11.8118	5.87144	15.7226	7.73822	11.9746	0	7.68473	9.92958	19	7	11	0	8	10	middle
404	mmu-miR-221-3p	AGCTACATTGTCTGCTGGGTTTC	down	0.872903	-0.196107	0.196867	22330.2	19492.1	22066.2	23348.4	21576	17634.6	18317.5	22524.3	26666	21121	19820	17293	19069	22684	high
405	mmu-miR-3081-3p_L-1R-3	TGCGCTCCGATCTCTGAGC	down	-inf	-inf	0.19824	3.65114	0	0	4.42184	6.5316	0	0	0	0	4	6	0	0	0	low
406	mmu-miR-297a-5p_L-1	TGTATGTGTGCATGTGCATGT	down	-inf	-inf	0.199218	3.68063	0	6.62004	4.42184	0	0	0	0	8	4	0	0	0	0	low
407	mmu-miR-677-5p_R+2	TTCAGTGATGATTAGCTTCTGACT	up	1.88072	0.911286	0.199498	5.22686	9.83027	2.48251	8.84368	4.3544	7.13827	14.4089	7.94367	3	8	4	7	15	8	middle
408	mmu-miR-331-3p_L-1R+1	CCCCTGGGCCTATCCTAGAAT	down	0.860361	-0.216986	0.200251	2554.75	2198.01	2744.01	2483.97	2436.29	2266.91	1832.81	2494.31	3316	2247	2238	2223	1908	2512	middle
409	pma-miR-1c-3p	TGGAATGTAAAGAAGTATGTAC	down	0.771928	-0.373463	0.200703	10.8541	8.37859	9.51631	12.1601	10.886	7.13827	11.0468	6.95071	11.5	11	10	7	11.5	7	middle
410	mmu-miR-144-3p_R-1	TACAGTATAGATGATGTAC	down	0.704807	-0.504701	0.201602	1889.51	1331.74	1308.29	2024.1	2336.13	1331.8	1170	1493.41	1581	1831	2146	1306	1218	1504	middle
411	mmu-miR-8103_L-1R+1	CTCCTGTTCTCTGTTCTCCCT	up	1.69889	0.76459	0.202193	6.97102	11.843	3.31002	12.1601	5.443	10.1975	14.4089	10.9225	4	11	5	10	15	11	middle
412	mmu-let-7e-5p	TGAGGTAGGAGGTTGTATAGTT	down	0.952032	-0.0709186	0.206562	21246.4	20227.3	21509.1	21528.2	20702	19118.5	20589.5	20973.8	25992.8	19474.4	19017.1	18748.2	21434.2	21122.6	high
413	mmu-miR-455-5p_R+1	TATGTGCCTTTGGACTACATCGT	up	1.08478	0.117404	0.206921	949.181	1029.65	871.363	1023.66	952.524	1027.91	1041.28	1019.77	1053	926	875	1008	1084	1027	middle
414	mmu-miR-6948-3p	TGTCCTTCCTGTCTGACCACA	down	0.144278	-2.79307	0.206939	9.17632	1.32394	3.31002	17.6874	6.5316	0	0	3.97183	4	16	6	0	0	4	middle
415	mmu-miR-411-5p_L-1	AGTAGACCGTATAGCGTACG	up	1.53204	0.615454	0.207126	49.9944	76.5934	44.6853	51.9566	53.3414	79.5407	49.9507	100.289	54	47	49	78	52	101	middle
416	mmu-miR-33-3p_L-1R-1	AATGTTTCCACAGTGCATCA	up	1.17877	0.237287	0.207462	34.4648	40.6262	33.1002	40.902	29.3922	40.7901	39.3842	41.7043	40	37	27	40	41	42	middle
417	PC-3p-14972_63	TGCTCTCTGCCCCTCTTAAGT	up	1.68012	0.748564	0.207946	7.61111	12.7876	10.7576	6.63276	5.443	7.13827	16.3301	14.8944	13	6	5	7	17	15	middle
418	mmu-mir-28b-p5_1ss13AG	AAGGAGCTCACAGTCTATTT	down	0.27908	-1.84125	0.209575	6.88399	1.92118	4.13752	12.1601	4.3544	0	5.76355	0	5	11	4	0	6	0	middle
419	mmu-miR-1945_L-1	CTTCGCGGGTACTGTCGGGAC	up	inf	inf	0.210247	0	2.69255	0	0	0	5.09877	0	2.97888	0	0	0	5	0	3	low
420	mmu-miR-494-3p_L-1R+1	GAAACATACACGGGAAACCTCT	up	inf	inf	0.210838	0	2.61552	0	0	0	0	2.88177	4.96479	0	0	0	0	3	5	low
421	mmu-miR-5122_L+1R-2	ACCGCGGGACCCGGGGCTG	down	0.444095	-1.17106	0.212107	9.89008	4.39214	13.2401	6.63276	9.79739	10.1975	0	2.97888	16	6	9	10	0	3	middle
422	mmu-miR-676-3p	CCGTCCTGAGGTTGTTGAGCT	down	0.794895	-0.331163	0.212276	1241.09	986.536	1256.15	1307.76	1159.36	1077.88	705.074	1176.66	1518	1183	1065	1057	734	1185	middle
423	mmu-miR-690_L-2R+1	AGGCTAGGCTCACAACCAAAA	up	1.43348	0.51952	0.212467	155.87	223.436	171.294	156.975	139.341	243.721	276.65	149.937	207	142	128	239	288	151	middle
424	mml-miR-199a_L+2R-1	CACCCAGTGTTCAGACTACCTGTT	up	inf	inf	0.213295	0	2.66018	0	0	0	5.09877	2.88177	0	0	0	0	5	3	0	low
425	PC-3p-62776_8	GCGTGCGGGCGGGCGCGAC	up	inf	inf	0.213295	0	2.66018	0	0	0	5.09877	2.88177	0	0	0	0	5	3	0	low
426	mmu-miR-669c-5p	ATAGTTGTGTGTGGATGTGTGT	down	0.888027	-0.171324	0.21421	108.803	96.62	109.231	107.23	109.949	110.133	88.3744	91.3522	132	97	101	108	92	92	middle
427	mmu-let-7f-5p	TGAGGTAGTAGATTGTATAGTT	up	1.25851	0.331718	0.215789	62273.5	78371.9	62962.7	57232.7	66625	65376.1	96095.9	73643.7	76087.4	51772.8	61202.5	64109.7	100038	74165.9	high
428	mmu-miR-141-5p_L+1R-1	CCATCTTCCAGTGCAGTGTTGG	up	1.55316	0.635206	0.216294	24.3388	37.8021	21.5151	22.1092	29.3922	38.7506	24.0148	50.6409	26	20	27	38	25	51	middle
429	mmu-miR-3473b_L-1R-1	GGCTGGAGAGATGGCTCA	up	2.02246	1.01611	0.217306	4.33651	8.77042	7.44754	0.663276	4.8987	12.237	9.60591	4.46831	9	0.6	4.5	12	10	4.5	middle
430	cgr-miR-2424_L-5	TCTTTGGTAATCTGATGGCT	up	1.74254	0.801191	0.218585	9.71113	16.922	4.96503	14.371	9.79739	24.4741	15.3695	10.9225	6	13	9	24	16	11	middle
431	mmu-miR-362-5p_R-2	AATCCTTGGAACCTAGGTGTGA	up	1.03567	0.0505667	0.218652	606.58	628.218	594.149	631.217	594.375	640.405	616.7	627.55	718	571	546	628	642	632	middle
432	mmu-miR-6418-3p_1ss22GT	ACTGCAACCTCCTTTCTCCAGT	up	1.7483	0.805951	0.219325	5.68938	9.94674	8.27505	5.5273	3.2658	14.2765	9.60591	5.95775	10	5	3	14	10	6	middle
433	mmu-miR-490-3p_R+1	CAACCTGGAGGACTCCATGCTGT	down	0.682631	-0.550823	0.219663	10.7162	7.31521	9.10255	12.1601	10.886	11.2173	5.76355	4.96479	11	11	10	11	6	5	middle
434	mmu-miR-96-5p	TTTGGCACTAGCACATTTTTGCT	up	1.26991	0.344722	0.221129	627.329	796.649	474.988	748.396	658.603	875.968	627.266	886.712	574	677	605	859	653	893	middle
435	mmu-miR-200a-3p_R+1	TAACACTGTCTGGTAACGATGTT	up	1.08873	0.122647	0.221924	101046	110011	99382.5	96381.1	107373	100028	116301	113706	120099	87186.5	98634	98090	121072	114512	high
436	mmu-miR-346-5p	TGTCTGCCCGAGTGCCTGCCTCT	down	0.726025	-0.461909	0.223398	207.33	150.527	272.249	162.503	187.239	124.41	162.34	164.831	329	147	172	122	169	166	middle
437	rno-miR-3593-3p_L-2_1ss22AT	TCAACCTTAAGGGGGCCTCT	down	-inf	-inf	0.223824	3.28266	0	0	3.31638	6.5316	0	0	0	0	3	6	0	0	0	low
438	chi-let-7a-5p_R+3	TGAGGTAGTAGGTTGTATAGTTTGT	down	0.760622	-0.394748	0.224553	15.9676	12.1453	14.4813	14.371	19.0505	8.15802	15.3695	12.9085	17.5	13	17.5	8	16	13	middle
439	mmu-miR-29c-3p_R-1	TAGCACCATTTGAAATCGGTT	down	0.895199	-0.15972	0.226005	5694.48	5097.69	5296.03	5606.34	6181.07	5076.33	5667.01	4549.74	6400	5071.5	5678	4978	5899.5	4582	middle
440	mmu-miR-129-1-3p	AAGCCCTTACCCCAAAAAGTAT	up	1.07027	0.0979814	0.226219	121.143	129.657	130.332	116.073	117.024	127.469	136.884	124.616	157.5	105	107.5	125	142.5	125.5	middle
441	mmu-let-7a-1-3p_1ss22CT	CTATACAATCTACTGTCTTTCT	up	1.11569	0.157935	0.226297	607.726	678.034	659.935	575.944	587.299	600.125	732.451	701.525	797.5	521	539.5	588.5	762.5	706.5	middle
442	mmu-mir-709-p3_1ss3GT	CTTGGGAGGCAGAGGCAGG	down	0.499708	-1.00084	0.226409	7.41106	3.70337	9.10255	4.42184	8.70879	7.13827	0	3.97183	11	4	8	7	0	4	low
443	mmu-miR-1968-3p_R+1	ACCACCTCTGCAGCTGTTAAGT	down	-inf	-inf	0.226998	3.29952	0	0	6.63276	3.2658	0	0	0	0	6	3	0	0	0	low
444	mmu-miR-541-3p_L-1	GGCGAACACAGAATCCATACT	up	inf	inf	0.228174	0	3.03246	0	0	0	6.11852	0	2.97888	0	0	0	6	0	3	low
445	mmu-miR-192-5p	CTGACCTATGAATTGACAGCC	down	0.880864	-0.183009	0.229314	124784	109918	120629	121058	132665	98085.5	127192	104476	145774	109510	121868	96185.5	132410	105216	high
446	mmu-miR-92a-3p_R+1	TATTGCACTTGTCCCGGCCTGT	down	0.844638	-0.243595	0.22967	27665	23366.9	29581.2	28937.6	24476.1	23970.8	18816.5	27313.3	35747.5	26177	22484	23506.5	19588.5	27507	high
447	mmu-miR-6945-3p_R+1	TCTGAGCTCTGCCCTTCCCATA	up	inf	inf	0.231677	0	3.0001	0	0	0	6.11852	2.88177	0	0	0	0	6	3	0	low
448	mmu-miR-667-3p_L-1_1ss23GT	GACACCTGCCACCCAGCCCAAT	up	2.69482	1.43019	0.231999	1.10334	2.9733	3.31002	0	0	3.05926	2.88177	2.97888	4	0	0	3	3	3	low
449	mmu-miR-130a-3p	CAGTGCAATGTTAAAAGGGCAT	up	1.03764	0.0533068	0.232006	6231.74	6466.31	5978.72	6461.41	6255.09	6342.86	6581.97	6474.09	7225	5845	5746	6220	6852	6520	middle
450	pma-miR-29c_L-1R+2	AGCACCATTTGAAATCAGTGTAG	down	0.389878	-1.35891	0.233799	19.6299	7.65327	20.6876	6.63276	31.5694	13.2568	6.72414	2.97888	25	6	29	13	7	3	middle
451	PC-3p-33431_21	CTTCCCCCCCTCTGGCCTAGT	up	2.2103	1.14424	0.236578	2.56255	5.66399	0	4.42184	3.2658	9.17778	3.84236	3.97183	0	4	3	9	4	4	low
452	mmu-miR-381-3p	TATACAAGGGCAAGCTCTCTGT	down	0.739813	-0.434767	0.237957	28.694	21.2282	25.6527	36.4802	23.9492	28.5531	18.2512	16.8803	31	33	22	28	19	17	middle
453	mmu-miR-370-3p_L-1	CCTGCTGGGGTGGAACCTGGT	up	inf	inf	0.238278	0	3.23434	0	0	0	0	6.72414	2.97888	0	0	0	0	7	3	low
454	mmu-miR-24-2-5p	GTGCCTACTGAGCTGAAACAGT	up	1.26805	0.342612	0.238371	1809.04	2293.95	1701.35	1751.05	1974.72	2147.6	2863.52	1870.73	2056	1584	1814	2106	2981	1884	middle
455	mmu-miR-138-5p	AGCTGGTGTTGTGAATCAGGCCG	up	1.61309	0.689823	0.238422	7.73709	12.4806	7.8613	7.18549	8.16449	11.7272	17.7709	7.94367	9.5	6.5	7.5	11.5	18.5	8	middle
456	mmu-miR-296-5p	AGGGCCCCCCCTCAATCCTGT	up	1.3174	0.397689	0.243109	32.9908	43.462	33.1002	36.4802	29.3922	56.0864	34.5813	39.7183	40	33	27	55	36	40	middle
457	mmu-miR-128-1-5p_R+2	CGGGGCCGTAGCACTGTCTGAGA	down	0.757099	-0.401446	0.243871	17.1222	12.9632	14.0676	18.7928	18.5062	17.3358	8.64532	12.9085	17	17	17	17	9	13	middle
458	mmu-miR-7661-3p	TTGACTCCCAGTTTCTCTCTGC	down	0.502353	-0.993227	0.24416	5.85432	2.94094	3.31002	6.63276	7.62019	3.05926	5.76355	0	4	6	7	3	6	0	low
459	mmu-miR-188-3p	CTCCCACATGCAGGGTTTGCA	down	0.473357	-1.079	0.245944	39.604	18.7468	19.8601	64.1167	34.8352	12.237	20.1724	23.831	24	58	32	12	21	24	middle
460	cgr-miR-199b_R-1_2ss10TC22TC	CCCAGTGTTCAGACTACCTGTC	down	-inf	-inf	0.249308	3.86381	0	8.27505	3.31638	0	0	0	0	10	3	0	0	0	0	low
461	mmu-miR-181a-1-3p	ACCATCGACCGTTGATTGTACC	down	0.797026	-0.327301	0.249576	308.893	246.196	303.694	376.962	246.023	250.859	200.764	286.965	367	341	226	246	209	289	middle
462	gga-miR-375_1ss22AT	TTTGTTCGTTCGGCTCGCGTTT	down	0.202368	-2.30494	0.250184	4.74674	0.960591	6.62004	0	7.62019	0	2.88177	0	8	0	7	0	3	0	low
463	PC-5p-66199_7	AGGCACCGGTCGGATCGC	down	-inf	-inf	0.251014	3.84695	0	8.27505	0	3.2658	0	0	0	10	0	3	0	0	0	low
464	mmu-miR-181c-3p	ACCATCGACCGTTGAGTGGACC	down	0.76751	-0.381743	0.251224	123.225	94.5765	125.781	145.921	97.9739	108.094	62.4384	113.197	152	132	90	106	65	114	middle
465	mmu-miR-3966_1ss10CT	AGCTGCCAGTTGTAGAACTGT	up	1.86117	0.896213	0.251777	5.31214	9.88682	0	9.94914	5.9873	8.6679	10.5665	10.4261	0	9	5.5	8.5	11	10.5	middle
466	mmu-miR-434-3p	TTTGAACCATCACTCGACTCCT	down	0.879905	-0.18458	0.252335	81.5506	71.7568	77.7855	91.7531	75.1133	72.4025	62.4384	80.4296	94	83	69	71	65	81	middle
467	mmu-miR-345-3p_R-1_1ss21AT	CCTGAACTAGGGGTCTGGAGT	down	0.83065	-0.267688	0.254634	324.348	269.42	292.937	339.376	340.732	268.195	209.409	330.655	354	307	313	263	218	333	middle
468	PC-5p-57616_9	GCGGAGCGTGGACACGGTCT	down	0.479848	-1.05935	0.258108	4.12702	1.98034	2.48251	6.63276	3.2658	3.05926	2.88177	0	3	6	3	3	3	0	low
469	mmu-miR-1306-5p_L-2	CCACCTCCCCTGCAAACGTCC	up	1.34782	0.430629	0.258589	81.4705	109.808	111.713	64.1167	68.5818	102.995	87.4138	139.014	135	58	63	101	91	140	middle
470	mmu-miR-410-3p	AATATAACACAGATGGCCTGT	up	1.41105	0.496766	0.259336	28.7017	40.4995	22.3426	40.902	22.8606	53.0272	30.7389	37.7324	27	37	21	52	32	38	middle
471	xtr-miR-187_R+2	TCGTGTCTTGTGTTGCAGCCATT	down	0.48444	-1.04561	0.259627	4.74886	2.30054	3.31002	3.31638	7.62019	3.05926	3.84236	0	4	3	7	3	4	0	low
472	mmu-miR-300-3p_L-1	ATGCAAGGGCAAGCTCTCTTC	up	1.25918	0.332488	0.259727	30.528	38.4403	38.8927	28.7419	23.9492	45.8889	31.6995	37.7324	47	26	22	45	33	38	middle
473	mmu-miR-150-5p	TCTCCCAACCCTTGTACCAGTG	down	0.820058	-0.286203	0.261386	3379.44	2771.34	3006.33	3678.97	3453.04	2408.66	2350.57	3554.79	3633	3328	3172	2362	2447	3580	middle
474	mmu-miR-1291_R-1	ATGGCTCTTACTGAAGACTAGCAGT	down	0.656228	-0.607731	0.262208	9.98835	6.55463	12.4126	8.84368	8.70879	6.11852	10.5665	2.97888	15	8	8	6	11	3	middle
475	mmu-miR-206-3p	TGGAATGTAAGGAAGTGTGTGG	up	2.42288	1.27672	0.264429	2.85312	6.91277	4.13752	4.42184	0	3.05926	5.76355	11.9155	5	4	0	3	6	12	middle
476	pma-miR-145-5p_R+2	GTCCAGTTTTCCCAGGAATCCCTAT	up	1.40103	0.48649	0.264713	48.9212	68.5402	64.5454	37.5856	44.6326	48.9481	65.3202	91.3522	78	34	41	48	68	92	middle
477	mmu-miR-700-5p	TAAGGCTCCTTCCTGTGCTTGC	down	0.913535	-0.130468	0.267796	811.168	741.031	840.745	865.575	727.184	786.23	676.256	760.606	1016	783	668	771	704	766	middle
478	efu-miR-30e_L-1R+1	CTTTCAGTCGGATGTTTACAGCA	up	1.20936	0.274243	0.268544	127.6	154.314	127.436	112.757	142.607	119.311	174.828	168.803	154	102	131	117	182	170	middle
479	mdo-miR-204_R+2	TTCCCTTTGTCATCCTATGCCTGT	down	0.828572	-0.271302	0.268826	99.2785	82.2593	109.231	89.5422	99.0625	60.1654	90.2956	96.317	132	81	91	59	94	97	middle
480	mmu-miR-499-5p	TTAAGACTTGCAGTGATGTTT	down	0.689007	-0.53741	0.269477	31.267	21.5432	21.5151	28.7419	43.544	25.4938	17.2906	21.8451	26	26	40	25	18	22	middle
481	mmu-miR-181d-5p	AACATTCATTGTTGTCGGTGGGT	down	0.892934	-0.163374	0.269788	1089.09	972.483	968.181	1198.69	1100.39	918.118	903.436	1095.9	1170	1084.33	1010.83	900.333	940.5	1103.67	middle
482	mmu-miR-3068-3p_L-1R+3	GTGAATTGCAGTACTCCAACATTC	up	1.10305	0.141496	0.275538	1026.28	1132.03	899.498	1067.87	1111.46	1167.62	1199.78	1028.7	1087	966	1021	1145	1249	1036	middle
483	mmu-miR-335-3p	TTTTTCATTATTGCTCCTGACC	down	0.828622	-0.271214	0.278842	148.901	123.383	124.126	165.819	156.758	118.291	98.9409	152.916	150	150	144	116	103	154	middle
484	mmu-miR-145b_R-2_1ss18GA	GTCCAGTTTTCCCAGGAAA	down	0.691028	-0.533184	0.279809	10.4979	7.25437	7.8613	14.9237	8.70879	6.11852	7.20443	8.44015	9.5	13.5	8	6	7.5	8.5	middle
485	gga-miR-146c-5p_L-1R-2_1ss21CA	GAGAACTGAATTCCATGGAA	down	0.551163	-0.859449	0.280275	19.4258	10.7068	13.2401	26.531	18.5062	0	19.2118	12.9085	16	24	17	0	20	13	middle
486	mmu-miR-218-1-3p	AAACATGGTTCCGTCAAGCACC	down	0.705065	-0.504172	0.28289	32.0139	22.5719	28.9627	44.2184	22.8606	29.5728	17.2906	20.8521	35	40	21	29	18	21	middle
487	mmu-miR-351-5p_R-3	TCCCTGAGGAGCCCTTTGAGC	down	0.751268	-0.4126	0.285401	2111.47	1586.28	2779.59	1963.3	1591.53	1397.06	1337.14	2024.64	3359	1776	1462	1370	1392	2039	middle
488	mmu-miR-190a-5p_R+1	TGATATGTTTGATATATTAGGTT	up	1.09741	0.134109	0.289169	1466.7	1609.58	1384.42	1374.09	1641.61	1468.44	1734.83	1625.47	1673	1243	1508	1440	1806	1637	middle
489	mmu-miR-24-1-5p_L-1	TGCCTACTGAGCTGATATCAGT	down	0.838358	-0.254361	0.291621	252.437	211.633	240.804	247.623	268.884	203.951	265.123	165.824	291	224	247	200	276	167	middle
490	mmu-miR-219a-5p_R+2	TGATTGTCCAAACGCAATTCTCG	up	1.26738	0.341852	0.293459	58.5391	74.1914	40.5477	76.8294	58.2401	76.9914	85.0123	60.5705	49	69.5	53.5	75.5	88.5	61	middle
491	mmu-miR-5107-5p_1ss21AT	TGGGCAGAGGAGGCAGGGACT	up	3.643	1.86513	0.2953	0.827505	3.0146	2.48251	0	0	4.07901	0	4.96479	3	0	0	4	0	5	low
492	mmu-miR-141-3p_R-1	TAACACTGTCTGGTAAAGATG	up	1.16014	0.214296	0.297197	3461.24	4015.51	2664.57	3882.93	3836.22	4193.22	3919.21	3934.1	3220	3512.5	3524	4112	4080	3962	middle
493	mmu-miR-331-5p_R-1	CTAGGTATGGTCCCAGGGATC	down	0.747071	-0.420682	0.298527	47.9421	35.8162	63.7179	42.0075	38.101	38.7506	24.0148	44.6831	77	38	35	38	25	45	middle
494	PC-3p-38230_17	GTGCTTCTTGCCTCTTCTCAGT	down	0.590102	-0.760965	0.299613	5.59323	3.30057	5.79253	6.63276	4.3544	5.09877	4.80296	0	7	6	4	5	5	0	low
495	mmu-miR-485-5p_L-1	GAGGCTGGCCGTGATGAATTC	up	4.01242	2.00447	0.299723	0.827505	3.32029	2.48251	0	0	6.11852	3.84236	0	3	0	0	6	4	0	low
496	mmu-miR-127-5p_R+1	CTGAAGCTCAGAGGGCTCTGATT	up	1.81557	0.86042	0.300245	5.8768	10.6697	3.31002	11.0546	3.2658	16.316	5.76355	9.92958	4	10	3	16	6	10	middle
497	mmu-miR-511-5p_L+1	CATGCCTTTTGCTCTGCACTCA	up	3.60164	1.84866	0.302719	0.827505	2.98038	2.48251	0	0	5.09877	3.84236	0	3	0	0	5	4	0	low
498	mmu-miR-434-5p	GCTCGACTCATGGTTTGAACCA	up	1.28578	0.362645	0.305932	40.0173	51.4535	32.2727	45.3238	42.4554	39.7704	47.069	67.5212	39	41	39	39	49	68	middle
499	mmu-miR-143-3p_R+1	TGAGATGAAGCACTGTAGCTCT	down	0.869747	-0.201332	0.307205	155664	135389	165571	161858	139564	121515	120178	164474	200085	146417	128205	119161	125108	165640	high
500	mmu-miR-501-5p_R-1	AATCCTTTGTCCCTGGGTGAA	up	1.1978	0.260383	0.308653	281.387	337.044	333.484	222.197	288.479	406.881	308.35	295.902	403	201	265	399	321	298	middle
501	mmu-miR-1943-3p_L-1	AGGTGCCAGCTCCTCCCTTC	up	1.54533	0.627919	0.310555	11.4195	17.6469	9.10255	7.73822	17.4176	25.4938	10.5665	16.8803	11	7	16	25	11	17	middle
502	PC-3p-67503_7	TACCTCAAGAGAGCCAGTCTGT	up	inf	inf	0.312055	0	2.82678	0	0	0	1.52963	0	6.95071	0	0	0	1.5	0	7	low
503	mmu-miR-34b-5p	AGGCAGTGTAATTAGCTGATTGT	up	1.29506	0.373022	0.312409	39.5548	51.226	40.5477	54.1675	23.9492	54.0469	48.9902	50.6409	49	49	22	53	51	51	middle
504	mmu-miR-183-5p	TATGGCACTGGTAGAATTCACT	up	1.32934	0.41071	0.314353	3255.83	4328.1	1741.07	3723.19	4303.23	5183.41	4207.39	3593.52	2104	3368	3953	5083	4380	3619	middle
505	ppy-miR-320b_1ss20CA	AAAAGCTGGGTTGAGAGGGAAA	down	0.715444	-0.483089	0.314604	35.4383	25.3541	33.9277	35.3747	37.0124	38.7506	12.4877	24.824	41	32	34	38	13	25	middle
506	mmu-miR-138-2-3p_L-1	CTATTTCACGACACCAGGGT	up	4.52315	2.17733	0.317415	1.10546	5.00016	0	3.31638	0	10.1975	4.80296	0	0	3	0	10	5	0	middle
507	mmu-miR-6985-3p_L+1R-1	ACTCACAGCCACCTCCTCACA	down	0.299505	-1.73935	0.318234	3.40479	1.01975	5.79253	4.42184	0	3.05926	0	0	7	4	0	3	0	0	low
508	mmu-miR-3091-3p	CGGGCCTGACCAGTCTCAAGAC	down	0.279205	-1.8406	0.318751	3.55637	0.992958	4.13752	0	6.5316	0	0	2.97888	5	0	6	0	0	3	low
509	cgr-miR-872-3p_R+1	TGAACTATTGCAGTAGCCTCCT	down	0.940459	-0.0885634	0.319544	1249.47	1175.08	1191.61	1335.4	1221.41	1120.71	1132.54	1271.98	1440	1208	1122	1099	1179	1281	middle
510	mmu-miR-3968_1ss14AT	CGAATCCCACTCCTGACACCA	down	0.811471	-0.301389	0.322083	645.76	524.015	804.335	480.875	652.071	511.916	540.813	519.317	972	435	599	502	563	523	middle
511	mmu-miR-30c-5p_L-1R+1	GTAAACATCCTACACTCTCAGCT	down	0.944657	-0.0821382	0.325452	299853	283258	291742	297862	309956	258844	301882	289050	352556	269446	284729	253830	314266	291100	high
512	gga-miR-146b-5p_L-1R+1_1ss22GA	GAGAACTGAATTCCATAGGCAT	down	0.663884	-0.590997	0.326735	4.47865	2.9733	2.48251	4.42184	6.5316	3.05926	2.88177	2.97888	3	4	6	3	3	3	low
513	mmu-miR-30e-3p	CTTTCAGTCGGATGTTTACAGC	down	0.952909	-0.0695899	0.327098	8340.78	7948	7825.71	8566.21	8630.41	7470.2	8194.8	8179	9457	7749	7928	7325.5	8531	8237	middle
514	PC-3p-22882_36	GGGCTTTGAAGGCTCGACC	down	0.300465	-1.73473	0.327632	9.85359	2.96066	0	11.0546	18.5062	4.07901	4.80296	0	0	10	17	4	5	0	middle
515	mmu-miR-99b-5p	CACCCGTAGAACCGACCTTGCG	down	0.897255	-0.156411	0.329051	335208	300767	289604	382868	333152	307338	284527	310436	349973	346342	306037	301385	296200	312637	high
516	mmu-miR-701-5p_L-1	TAGCCGCTGAAATAGATGGA	up	1.41628	0.502101	0.329709	6.77448	9.59453	4.96503	7.73822	7.62019	8.15802	6.72414	13.9014	6	7	7	8	7	14	middle
517	mmu-miR-409-3p_L-1	AATGTTGCTCGGTGAACCCCT	up	1.53035	0.613859	0.330619	15.0194	22.9849	6.62004	22.1092	16.329	12.237	25.936	30.7817	8	20	15	12	27	31	middle
518	mmu-miR-3105-3p	ACTGCTTATGAGCTTGCACTCC	down	0.825788	-0.276157	0.331988	86.291	71.2581	94.3356	81.804	82.7335	81.5802	84.532	47.662	114	74	76	80	88	48	middle
519	mmu-miR-6990-5p_L+1	GCCCAGGGTGAGTCAGGGCTCT	down	-inf	-inf	0.332797	5.61783	0	2.48251	14.371	0	0	0	0	3	13	0	0	0	0	middle
520	mmu-miR-744-5p_L-1	GCGGGGCTAGGGCTAACAGCA	up	1.1886	0.249258	0.33549	6688.98	7950.49	8678.87	5510.72	5877.35	8594.48	7892.22	7364.77	10488	4985	5399	8428	8216	7417	middle
521	mmu-miR-218-2-3p_L-1R+1	ATGGTTCTGTCAAGCACCGCGA	up	2.24786	1.16855	0.337924	1.47395	3.31322	0	4.42184	0	4.07901	2.88177	2.97888	0	4	0	4	3	3	low
522	mmu-miR-700-3p	CACGCGGGAACCGAGTCCACC	down	0.896265	-0.158002	0.340346	452.293	405.374	402.995	517.355	436.528	448.691	357.34	410.092	487	468	401	440	372	413	middle
523	mmu-miR-296-3p_L-1	AGGGTTGGGTGGAGGCTCTCC	up	1.8193	0.863382	0.342147	5.82834	10.6035	0	4.42184	13.0632	11.2173	7.68473	12.9085	0	4	12	11	8	13	middle
524	xtr-miR-10c_L-1	ACCCTGTAGAATCGAATTTGT	up	1.46898	0.554811	0.342947	31.9307	46.9054	14.0676	40.902	40.8225	50.9877	62.9187	26.8099	17	37	37.5	50	65.5	27	middle
525	mmu-miR-673-5p_L-1R+1	TCACAGCTCTGGTCCTTGGAGC	up	2.31797	1.21286	0.34437	2.57941	5.97897	0	7.73822	0	6.11852	2.88177	8.93663	0	7	0	6	3	9	low
526	mmu-miR-201-5p_L-1	ACTCAGTAAGGCATTGTTCTT	up	4.32787	2.11366	0.344789	0.827505	3.58133	2.48251	0	0	3.05926	7.68473	0	3	0	0	3	8	0	low
527	mmu-miR-503-5p	TAGCAGCGGGAACAGTACTGCAG	down	0.937645	-0.0928869	0.345867	180.804	169.53	176.259	168.03	198.125	175.398	160.419	172.775	213	152	182	172	167	174	middle
528	mmu-miR-7653-5p_L-2R+2	AGGGGCGGACAGACAGACGGCA	up	4.43217	2.14801	0.346004	0.827505	3.66764	2.48251	0	0	3.05926	0	7.94367	3	0	0	3	0	8	low
529	mmu-miR-450a-2-3p_L-1R-3	TTGGGGATGCTTTGCATT	down	0.425069	-1.23423	0.34603	6.02627	2.56158	4.96503	3.31638	9.79739	0	7.68473	0	6	3	9	0	8	0	low
530	hsa-miR-7704_R-1_1ss16CT	CGGGGTCGGCGGCGATGT	down	0.826739	-0.274496	0.353045	22.0612	18.2389	25.6527	16.5819	23.9492	22.4346	14.4089	17.8733	31	15	22	22	15	18	middle
531	mmu-miR-467e-3p_2ss20TC22TC	ATATACATACACACACCTACAC	up	1.21443	0.280279	0.354066	26.7115	32.4393	28.5489	27.6365	23.9492	33.142	40.3448	23.831	34.5	25	22	32.5	42	24	middle
532	mmu-miR-467c-3p_1ss20TC	ATATACATACACACACCTACAC	up	1.21443	0.280279	0.354066	26.7115	32.4393	28.5489	27.6365	23.9492	33.142	40.3448	23.831	34.5	25	22	32.5	42	24	middle
533	mmu-miR-487b-3p	AATCGTACAGGGTCATCCACTT	up	4.36068	2.12455	0.355764	0.827505	3.60848	2.48251	0	0	0	2.88177	7.94367	3	0	0	0	3	8	low
534	mmu-miR-466c-5p	TGATGTGTGTGTGCATGTACATAT	up	1.34582	0.428489	0.355992	2.70115	3.63528	3.72377	1.65819	2.7215	3.05926	2.88177	4.96479	4.5	1.5	2.5	3	3	5	low
535	mmu-miR-194-5p	TGTAACAGCAACTCCATGTGGA	down	0.899053	-0.153522	0.366753	32312.5	29050.7	32486.2	30102.2	34349.1	26349.9	34589.4	26212.6	39258	27230.5	31553.5	25839.5	36008.5	26398.5	high
536	mmu-miR-7043-3p_L-1	CTGTGCCTCTCTGTTTTCAG	down	0.310649	-1.68664	0.366865	3.28266	1.01975	0	3.31638	6.5316	3.05926	0	0	0	3	6	3	0	0	low
537	mmu-miR-8120_L-1R-1	GTGCCTTGCAACTTCCGAGC	down	0.361868	-1.46646	0.367396	5.48796	1.98592	0	8.84368	7.62019	0	0	5.95775	0	8	7	0	0	6	low
538	hsa-miR-3917_L+2_1ss11TC	CGGCTCGGACCGAGCAGGTGGG	down	0.247346	-2.0154	0.367704	4.12278	1.01975	9.10255	0	3.2658	3.05926	0	0	11	0	3	3	0	0	low
539	mmu-miR-3473d_L-2R+1	ACTGAGCCACTTTCCAGCCCTTT	down	0.698069	-0.518558	0.367859	7.61673	5.317	10.7576	7.73822	4.3544	6.11852	2.88177	6.95071	13	7	4	6	3	7	middle
540	mmu-miR-135a-5p_L-1	ATGGCTTTTTATTCCTATGTGA	up	2.78009	1.47513	0.36864	0.413752	1.15027	1.24126	0	0	1.52963	1.92118	0	1.5	0	0	1.5	2	0	low
541	mmu-miR-5132-5p_L-2R+2	GTGGGGTGGTGGACTCAGGCT	up	1.39053	0.475638	0.368689	5.94136	8.26165	2.48251	6.63276	8.70879	7.13827	6.72414	10.9225	3	6	8	7	7	11	middle
542	mmu-miR-7659-5p_L-1	GGAGCCGGCTCCAGATTCCTG	down	0.347981	-1.52292	0.36963	2.76047	0.960591	4.96503	3.31638	0	0	2.88177	0	6	3	0	0	3	0	low
543	oan-miR-1386	CTCCTGGCTGGCTCGCCA	down	0.495048	-1.01436	0.369846	61.3702	30.3812	115.023	33.1638	35.9238	20.3951	22.0936	48.655	139	30	33	20	23	49	middle
544	PC-5p-43817_14	TGACCCAGATATATTTTGA	up	2.97653	1.57363	0.370896	1.45147	4.32033	0	0	4.3544	8.15802	4.80296	0	0	0	4	8	5	0	low
545	mmu-miR-329-5p_L-1R+1	GAGGTTTTCTGGGTCTCTGTTT	up	2.38333	1.25298	0.371955	3.75854	8.95785	2.48251	5.5273	3.2658	6.11852	2.88177	17.8733	3	5	3	6	3	18	middle
546	mmu-miR-423-5p	TGAGGGGCAGAGAGCGAGACTTT	up	1.13866	0.187341	0.372248	3658.47	4165.77	4295.58	3439.08	3240.76	4002.53	3594.53	4900.25	5191	3111	2977	3925	3742	4935	middle
547	efu-miR-205_R+1	TCCTTCATTCCACCGGAGTCTGTT	down	0.633918	-0.657631	0.373272	40.5332	25.6947	51.3053	40.902	29.3922	27.5333	2.88177	46.669	62	37	27	27	3	47	middle
548	xtr-miR-148a_L-1R+1_1ss9CT	CAGTGCATTACAGAACTTTGTT	up	2.72701	1.44732	0.373994	1.10546	3.0146	0	3.31638	0	4.07901	0	4.96479	0	3	0	4	0	5	low
549	efu-miR-145_R-1_1ss24TG	GTCCAGTTTTCCCAGGAATCCCTG	up	1.3272	0.408386	0.377487	12.7207	16.8829	17.3776	6.63276	14.1518	16.316	12.4877	21.8451	21	6	13	16	13	22	middle
550	PC-3p-51564_11	TTTAAATTTGGTTTTGTCA	down	0.349255	-1.51765	0.379144	2.91979	1.01975	0	3.31638	5.443	3.05926	0	0	0	3	5	3	0	0	low
551	mmu-miR-484	TCAGGCTCAGTCCCCTCCCGAT	up	1.07251	0.100996	0.379643	16190.4	17364.5	18215.9	15050.8	15304.6	17089	16631.7	18372.7	22013	13615	14059	16758	17314	18503	high
552	mmu-miR-483-3p_L-1R+2	CACTCCTCCCCTCCCGTCTTGT	down	0.359706	-1.47511	0.380489	2.76047	0.992958	4.96503	3.31638	0	0	0	2.97888	6	3	0	0	0	3	low
553	bta-miR-150	TCTCCCAACCCTTGTACCAGTGT	down	0.863514	-0.211708	0.381698	506.326	437.219	469.195	523.988	525.793	388.526	363.103	560.029	567	474	483	381	378	564	middle
554	mmu-mir-692-2-p3_1ss16GA	CTAGGAGGCCTCTGTACCTT	down	0.375572	-1.41284	0.381853	2.7152	1.01975	3.72377	4.42184	0	3.05926	0	0	4.5	4	0	3	0	0	low
555	PC-3p-36733_19	TCTCCCTCCCAACTCCCCAGT	down	0.383576	-1.38241	0.381876	5.24722	2.01271	5.79253	9.94914	0	3.05926	0	2.97888	7	9	0	3	0	3	low
556	mmu-miR-7083-5p	TCGGGGCTGGACAAGCAGAGA	down	0.706955	-0.500309	0.382483	10.7015	7.56545	5.79253	12.1601	14.1518	8.15802	10.5665	3.97183	7	11	13	8	11	4	middle
557	mmu-miR-3102-3p_L-1R+2	AGCACCCCATTGGCTACCCACAGT	up	1.13038	0.176813	0.383759	719.457	813.263	841.572	615.741	701.058	814.783	691.626	933.381	1017	557	644	799	720	940	middle
558	hsa-miR-424-5p_R-1	CAGCAGCAATTCATGTTTTGA	up	1.17836	0.236778	0.384197	71.4625	84.2084	71.9929	57.4839	84.9107	74.442	104.704	73.4789	87	52	78	73	109	74	middle
559	mmu-miR-27b-5p	AGAGCTTAGCTGATTGGTGAAC	up	1.18689	0.24719	0.385157	171.379	203.409	220.116	149.237	144.784	166.22	201.724	242.282	266	135	133	163	210	244	middle
560	mmu-miR-1199-5p_L-1	CTGAGTCCCGGTCGCGCGG	up	1.73904	0.798294	0.386768	5.88731	10.2383	13.2401	4.42184	0	12.237	11.5271	6.95071	16	4	0	12	12	7	middle
561	pma-miR-30a-5p_R+2	TGTAAACATCCTCGACTGGAAGCCT	down	0.822816	-0.281358	0.388673	139.357	114.665	133.228	154.212	130.632	103.505	82.6108	157.88	161	139.5	120	101.5	86	159	middle
562	mmu-mir-5133-p5	GCCGAGAGGCTGGAGCTGC	down	0.369413	-1.43669	0.389735	2.76047	1.01975	4.96503	3.31638	0	3.05926	0	0	6	3	0	3	0	0	low
563	cgr-mir-1973-p3_1ss18AT	GTGCAAAGGTAGCATAATC	up	2.41257	1.27057	0.39051	3.84695	9.28105	8.27505	0	3.2658	16.316	11.5271	0	10	0	3	16	12	0	middle
564	mmu-miR-103-2-5p_L-1R+1	GCTTCTTTACAGTGCTGCCTTGA	down	0.577423	-0.7923	0.392561	1.92618	1.11222	1.37917	2.94789	1.45147	1.01975	0	2.3169	1.66667	2.66667	1.33333	1	0	2.33333	low
565	mmu-miR-1247-3p_L-1	GGGAACGTCGAGACTGGAGC	down	0.798716	-0.324246	0.396598	14.0192	11.1974	12.4126	16.5819	13.0632	7.13827	10.5665	15.8873	15	15	12	7	11	16	middle
566	xtr-miR-221_R+2	AGCTACATTGTCTGCTGGGTTTCTT	up	1.13949	0.188388	0.40453	100.144	114.113	105.093	102.808	92.5309	93.8173	109.507	139.014	127	93	85	92	114	140	middle
567	mmu-miR-3105-3p_L-1R-2	CTGCTTATGAGCTTGCACT	down	0.463419	-1.10961	0.408083	8.40775	3.89631	0	12.1601	13.0632	0	6.72414	4.96479	0	11	12	0	7	5	middle
568	mmu-miR-467c-5p_R-1_2ss8GC21TC	TAAGTGCCTGCATGTATATGC	up	1.10367	0.142314	0.40901	98.2005	108.381	92.6805	106.124	95.7967	104.015	126.798	94.3311	112	96	88	102	132	95	middle
569	mmu-miR-551b-5p	GAAATCAAGCTTGGGTGAGACCT	up	2.0274	1.01963	0.411849	3.58797	7.27427	7.44754	3.31638	0	4.07901	3.84236	13.9014	9	3	0	4	4	14	middle
570	mmu-miR-34a-3p_R+1	AATCAGCAAGTATACTGCCCTA	up	1.17209	0.229087	0.412243	13.2914	15.5787	15.7226	13.2655	10.886	17.3358	11.5271	17.8733	19	12	10	17	12	18	middle
571	sha-mir-24-1-p5_1ss1GT	TGATTGGACCCGCCCTCCG	up	1.10833	0.148394	0.41234	26.7442	29.6415	23.1701	29.8474	27.215	27.5333	34.5813	26.8099	28	27	25	27	36	27	middle
572	pma-miR-29c_R+2	TAGCACCATTTGAAATCAGTGTTG	up	1.34948	0.432399	0.413228	7.67778	10.361	6.62004	5.5273	10.886	6.11852	10.5665	14.3979	8	5	10	6	11	14.5	middle
573	mmu-miR-369-3p	AATAATACATGGTTGATCTTT	up	3.33668	1.73841	0.413289	1.65501	5.52223	4.96503	0	0	4.07901	12.4877	0	6	0	0	4	13	0	middle
574	mmu-miR-6516-3p_L-3R+2	TGTATGATACTGCAAACAGGA	up	1.5688	0.649665	0.415845	19.7865	31.0412	16.5501	23.2146	19.5948	53.0272	18.2512	21.8451	20	21	18	52	19	22	middle
575	mmu-miR-7085-5p	CAGTGGGGGCAGGCCAGCAGGA	up	2.43227	1.2823	0.416308	0.827505	2.01271	2.48251	0	0	3.05926	0	2.97888	3	0	0	3	0	3	low
576	mmu-miR-341-3p	TCGGTCGATCGGTCGGTCGGT	down	0.84933	-0.235603	0.416313	5.85782	4.97523	6.62004	4.42184	6.5316	6.11852	3.84236	4.96479	8	4	6	6	4	5	low
577	mmu-miR-200b-3p_R+1	TAATACTGCCTGGTAATGATGAC	up	1.05973	0.0836987	0.418528	82121	87026.2	87463.1	78059.3	80840.5	78484.8	88670.7	93922.9	105695	70612.5	74261	76964.5	92308.5	94589	high
578	pma-miR-221_R+3_1ss22CT	AGCTACATTGTCTGCTGGGTTTCAT	down	0.886003	-0.174617	0.419641	51.1995	45.3629	50.4778	51.9566	51.1642	35.6914	55.7143	44.6831	61	47	47	35	58	45	middle
579	pma-let-7c	TGAGGTAGTAGATTGTATGGTT	down	0.342653	-1.54518	0.420835	1.9319	0.661972	4.13752	1.65819	0	0	0	1.98592	5	1.5	0	0	0	2	low
580	mmu-miR-1b-3p_L-1	GGGTACATAAAGAAGTATGTGC	up	inf	inf	0.42265	0	0.960591	0	0	0	0	2.88177	0	0	0	0	0	3	0	low
581	mmu-miR-30f_R-3_1ss16AG	GTAAACATCCGACTGGAAG	up	inf	inf	0.42265	0	0.960591	0	0	0	0	2.88177	0	0	0	0	0	3	0	low
582	mmu-miR-96-3p_L-1	AATCATGTGTAGTGCCAATAT	up	inf	inf	0.42265	0	1.01975	0	0	0	3.05926	0	0	0	0	0	3	0	0	low
583	mmu-miR-101c_R+1_1ss19AT	ACAGTACTGTGATAACTGTT	down	-inf	-inf	0.42265	1.47395	0	0	4.42184	0	0	0	0	0	4	0	0	0	0	low
584	mmu-miR-106a-3p_L-1R-2	CTGCAGTGCCAGCACTTCTT	down	-inf	-inf	0.42265	2.94789	0	0	8.84368	0	0	0	0	0	8	0	0	0	0	low
585	mmu-miR-147-3p_L-1	TGTGCGGAAATGCTTCTGCTA	up	inf	inf	0.42265	0	2.56158	0	0	0	0	7.68473	0	0	0	0	0	8	0	low
586	mmu-miR-154-3p_L-1	ATCATACACGGTTGACCTATT	up	inf	inf	0.42265	0	0.960591	0	0	0	0	2.88177	0	0	0	0	0	3	0	low
587	mmu-miR-155-3p_L-1	TCCTACCTGTTAGCATTAAC	up	inf	inf	0.42265	0	0.960591	0	0	0	0	2.88177	0	0	0	0	0	3	0	low
588	mmu-miR-219c-5p_L-1	GACGTCCAGACGCAACTCTCG	up	inf	inf	0.42265	0	1.69959	0	0	0	5.09877	0	0	0	0	0	5	0	0	low
589	mmu-miR-295-3p_L-1	AAGTGCTACTACTTTTGAGTCT	up	inf	inf	0.42265	0	1.01975	0	0	0	3.05926	0	0	0	0	0	3	0	0	low
590	mmu-mir-320-p5_1ss4TG	CGGGTCTTCCCGGAGTCGG	up	inf	inf	0.42265	0	1.28079	0	0	0	0	3.84236	0	0	0	0	0	4	0	low
591	mmu-miR-323-3p	CACATTACACGGTCGACCTCT	down	-inf	-inf	0.42265	0.827505	0	2.48251	0	0	0	0	0	3	0	0	0	0	0	low
592	mmu-miR-376a-3p_L-1	TCGTAGAGGAAAATCCACGT	up	inf	inf	0.42265	0	1.01975	0	0	0	3.05926	0	0	0	0	0	3	0	0	low
593	mmu-miR-384-5p_L-1	GTAAACAATTCCTAGGCAATGT	up	inf	inf	0.42265	0	0.960591	0	0	0	0	2.88177	0	0	0	0	0	3	0	low
594	mmu-miR-431-3p_L-1R-1	AGGTCGTCTTGCAGGGCTTC	up	inf	inf	0.42265	0	1.01975	0	0	0	3.05926	0	0	0	0	0	3	0	0	low
595	mmu-miR-452-3p_L-1R-1	CAGTCTCATCTGCAAAGAGG	up	inf	inf	0.42265	0	1.35967	0	0	0	4.07901	0	0	0	0	0	4	0	0	low
596	mmu-miR-493-5p_L-1R+3	TGTACATGGTAGGCTTTCATT	up	inf	inf	0.42265	0	0.480296	0	0	0	0	1.44089	0	0	0	0	0	1.5	0	low
597	mmu-miR-540-3p_L-1R+2	GGTCAGAGGTCGATCCTGGGC	up	inf	inf	0.42265	0	1.92118	0	0	0	0	5.76355	0	0	0	0	0	6	0	low
598	mmu-miR-546_L+1R+4	CATGGTGGCACGGAGTCAGCT	down	-inf	-inf	0.42265	1.10546	0	0	3.31638	0	0	0	0	0	3	0	0	0	0	low
599	mmu-miR-653-3p_L-1R-1	TCACTGGAGTTTGTTTCAG	up	inf	inf	0.42265	0	1.01975	0	0	0	3.05926	0	0	0	0	0	3	0	0	low
600	mmu-miR-669p-3p_L-2R-1	TAACATACACACACACACGTA	up	inf	inf	0.42265	0	0.960591	0	0	0	0	2.88177	0	0	0	0	0	3	0	low
601	mmu-miR-670-3p_R-2	TTTCCTCATATCCATTCAGGAGT	down	-inf	-inf	0.42265	1.65501	0	4.96503	0	0	0	0	0	6	0	0	0	0	0	low
602	mmu-mir-692-1-p5	GCGCAGACTGGCGCGCCCC	down	-inf	-inf	0.42265	0.55273	0	0	1.65819	0	0	0	0	0	1.5	0	0	0	0	low
603	mmu-miR-692_L-3	TCTTTGAGCGCCTCACTC	down	-inf	-inf	0.42265	0.413752	0	1.24126	0	0	0	0	0	1.5	0	0	0	0	0	low
604	mmu-mir-692-2-p5	GCGCAGACTGGCGCGCCCC	down	-inf	-inf	0.42265	0.55273	0	0	1.65819	0	0	0	0	0	1.5	0	0	0	0	low
605	mmu-miR-694_L-1R+4	TGAAAATGTTGCCTGAAGCAGT	up	inf	inf	0.42265	0	1.01975	0	0	0	3.05926	0	0	0	0	0	3	0	0	low
606	mmu-miR-702-5p_L-1	TGAGTGGGGTGGTTGGCATG	up	inf	inf	0.42265	0	1.35967	0	0	0	4.07901	0	0	0	0	0	4	0	0	low
607	mmu-miR-873a-3p	GAGACTGACAAGTTCCCGGGA	down	-inf	-inf	0.42265	1.37917	0	4.13752	0	0	0	0	0	5	0	0	0	0	0	low
608	mmu-miR-879-5p_L-1R-1	GAGGCTTATAGCTCTAAGC	up	inf	inf	0.42265	0	1.01975	0	0	0	3.05926	0	0	0	0	0	3	0	0	low
609	mmu-miR-1198-3p_L-1	AGCTAGCCTCTAACTCATGGC	up	inf	inf	0.42265	0	1.01975	0	0	0	3.05926	0	0	0	0	0	3	0	0	low
610	mmu-miR-1224-5p_R+1	GTGAGGACTGGGGAGGTGGAGG	down	-inf	-inf	0.42265	0.827505	0	2.48251	0	0	0	0	0	3	0	0	0	0	0	low
611	mmu-miR-1931_L-1R+2	TGCAAGGGCTGGTGCGATGGCTT	up	inf	inf	0.42265	0	0.960591	0	0	0	0	2.88177	0	0	0	0	0	3	0	low
612	mmu-miR-1947-3p_L-1R+1_1ss22CA	CACTGAGCTAGCTCTCCCTCAA	up	inf	inf	0.42265	0	1.28079	0	0	0	0	3.84236	0	0	0	0	0	4	0	low
613	mmu-miR-1954	ACTGCAGAGTGAGACCCTGTT	down	-inf	-inf	0.42265	1.37917	0	4.13752	0	0	0	0	0	5	0	0	0	0	0	low
614	mmu-miR-1957b_L-1R-1_1ss4AG	GGGATGTAACTCAGTGGTA	up	inf	inf	0.42265	0	0.509877	0	0	0	1.52963	0	0	0	0	0	1.5	0	0	low
615	mmu-miR-1960_L-1R+1	CAGTGCTGTTAGAAGAGGGCTT	up	inf	inf	0.42265	0	0.960591	0	0	0	0	2.88177	0	0	0	0	0	3	0	low
616	mmu-miR-1966-3p_L-1R+1	TTCTGACTCAACTCTCCCTTAGT	down	-inf	-inf	0.42265	1.10546	0	0	3.31638	0	0	0	0	0	3	0	0	0	0	low
617	mmu-miR-3061-3p_L-1	TACCTTTGATAGTCCACTGCC	down	-inf	-inf	0.42265	2.94789	0	0	8.84368	0	0	0	0	0	8	0	0	0	0	low
618	mmu-miR-3065-5p_L-1R+1	CAACAAAATCACTGATGCTGGA	up	inf	inf	0.42265	0	1.01975	0	0	0	3.05926	0	0	0	0	0	3	0	0	low
619	mmu-miR-3086-3p_L-1	CCAATGAGCCTACAGTCTAAG	up	inf	inf	0.42265	0	1.60099	0	0	0	0	4.80296	0	0	0	0	0	5	0	low
620	mmu-miR-3087-3p_R+1	TAACTCACTGTCATGTCCTCAG	down	-inf	-inf	0.42265	0.827505	0	2.48251	0	0	0	0	0	3	0	0	0	0	0	low
621	mmu-miR-3154_L-1R+1	AGAAGGGGAGTCGGGAGCGGAT	down	-inf	-inf	0.42265	1.10546	0	0	3.31638	0	0	0	0	0	3	0	0	0	0	low
622	mmu-mir-3470b-p5_1ss3GC	AGCCTGGCCTTGAACTCA	down	-inf	-inf	0.42265	0.827505	0	2.48251	0	0	0	0	0	3	0	0	0	0	0	low
623	mmu-mir-3470a-p5_1ss10CT	TGCCTCTGCTTCCTGAGTGC	up	inf	inf	0.42265	0	1.69959	0	0	0	5.09877	0	0	0	0	0	5	0	0	low
624	mmu-mir-3470a-p3_1ss16GA	CTGCCTCTGCCTCCTAAGTGC	down	-inf	-inf	0.42265	0.827505	0	2.48251	0	0	0	0	0	3	0	0	0	0	0	low
625	mmu-mir-3473b-p3_1ss5AC	TTTTCAGGGCTGGAGAGATGG	up	inf	inf	0.42265	0	0.960591	0	0	0	0	2.88177	0	0	0	0	0	3	0	low
626	mmu-miR-3475-3p_R-1	TCTGGAGGCACATGGTTTGA	down	-inf	-inf	0.42265	1.10546	0	0	3.31638	0	0	0	0	0	3	0	0	0	0	low
627	mmu-miR-3569-3p_L-1	CAGTCTGCGCTCCTCTCCAGC	up	inf	inf	0.42265	0	1.35967	0	0	0	4.07901	0	0	0	0	0	4	0	0	low
628	mmu-mir-5098-p5_1ss20CT	TCTGTGTAGCCCTGGCTGTT	down	-inf	-inf	0.42265	0.55273	0	0	1.65819	0	0	0	0	0	1.5	0	0	0	0	low
629	mmu-miR-5103_L-1R+1	CATCCGGGATCCCCTGAGGC	up	inf	inf	0.42265	0	3.05926	0	0	0	9.17778	0	0	0	0	0	9	0	0	low
630	mmu-miR-5128_L-5_1ss14CA	GGGGCTGGAGAGATGGCT	down	-inf	-inf	0.42265	0.221092	0	0	0.663276	0	0	0	0	0	0.6	0	0	0	0	low
631	mmu-miR-5134-5p_L-1R+1	TGGCAGAAAGGGCAGCTGTGA	up	inf	inf	0.42265	0	1.01975	0	0	0	3.05926	0	0	0	0	0	3	0	0	low
632	mmu-miR-5615-3p_1ss22AT	TGTCTCAGAAAACAACCAAGGT	down	-inf	-inf	0.42265	0.827505	0	2.48251	0	0	0	0	0	3	0	0	0	0	0	low
633	mmu-miR-5616-3p_L-1	ACTTGTGATGAGGTGAGACAG	down	-inf	-inf	0.42265	1.10546	0	0	3.31638	0	0	0	0	0	3	0	0	0	0	low
634	mmu-miR-5621-5p	AGGAGGTCCTGGGGCCGCCCTGA	down	-inf	-inf	0.42265	0.827505	0	2.48251	0	0	0	0	0	3	0	0	0	0	0	low
635	mmu-miR-6239_R-2_1ss6TG	TAGCGGTGGATCACTCGG	down	-inf	-inf	0.42265	1.10334	0	3.31002	0	0	0	0	0	4	0	0	0	0	0	low
636	mmu-miR-6900-5p_L-1R+1	GCCAGGAGAAGCCTAGAGCCGTCT	up	inf	inf	0.42265	0	0.960591	0	0	0	0	2.88177	0	0	0	0	0	3	0	low
637	mmu-miR-6900-3p_L-1	GGTGATGGGCTCTCTTGTAG	up	inf	inf	0.42265	0	0.960591	0	0	0	0	2.88177	0	0	0	0	0	3	0	low
638	mmu-miR-6901-5p_L+1	GTGCAGGAATGCAGAGGACCT	down	-inf	-inf	0.42265	1.37917	0	4.13752	0	0	0	0	0	5	0	0	0	0	0	low
639	mmu-miR-6909-3p_L-1	GCCTTCCCCGGCCTCCCACAG	down	-inf	-inf	0.42265	0.827505	0	2.48251	0	0	0	0	0	3	0	0	0	0	0	low
640	mmu-miR-6910-3p_L-1	CATGGTTTCCACCCTTTGTCC	up	inf	inf	0.42265	0	0.960591	0	0	0	0	2.88177	0	0	0	0	0	3	0	low
641	mmu-miR-6911-3p_L-1	CAATCACACTCTGTCCACAG	up	inf	inf	0.42265	0	1.28079	0	0	0	0	3.84236	0	0	0	0	0	4	0	low
642	mmu-miR-6914-3p_R+1	TCTGTCCACCTCTTCCCAGT	down	-inf	-inf	0.42265	0.827505	0	2.48251	0	0	0	0	0	3	0	0	0	0	0	low
643	mmu-miR-6918-5p_L-1	GCTGAGGACGGGATTAGGTTCT	down	-inf	-inf	0.42265	1.10546	0	0	3.31638	0	0	0	0	0	3	0	0	0	0	low
644	mmu-miR-6919-5p_L-1R+1	AGGCCACTGGAGGTGGAATTGTC	down	-inf	-inf	0.42265	0.827505	0	2.48251	0	0	0	0	0	3	0	0	0	0	0	low
645	mmu-miR-6936-3p_L-1	GGCGCGCGCGGTCGCTCACC	up	inf	inf	0.42265	0	0.960591	0	0	0	0	2.88177	0	0	0	0	0	3	0	low
646	mmu-miR-6937-5p_L-1	AGCTGTAAGGGCTGGGTCTGTGT	up	inf	inf	0.42265	0	2.03951	0	0	0	6.11852	0	0	0	0	0	6	0	0	low
647	mmu-miR-6953-3p_R-1	CTGACCCAGCCTCTATGTCCCCA	down	-inf	-inf	0.42265	1.65501	0	4.96503	0	0	0	0	0	6	0	0	0	0	0	low
648	mmu-miR-6959-5p_L-1R+1	GGGAAACCTGTGTCGGGCTGTGT	up	inf	inf	0.42265	0	1.35967	0	0	0	4.07901	0	0	0	0	0	4	0	0	low
649	mmu-miR-6962-5p_L-1R+3	AGGACCTGGTGGGAGATCTCAA	up	inf	inf	0.42265	0	1.01975	0	0	0	3.05926	0	0	0	0	0	3	0	0	low
650	mmu-miR-6967-3p_L+1_1ss21GT	CTCATCTTTATCTCTCCCCAT	up	inf	inf	0.42265	0	0.960591	0	0	0	0	2.88177	0	0	0	0	0	3	0	low
651	mmu-miR-6971-3p_1ss21GT	ACAGCCTCTGCTTCTTCTCAT	down	-inf	-inf	0.42265	0.827505	0	2.48251	0	0	0	0	0	3	0	0	0	0	0	low
652	mmu-miR-6972-3p	TTACTGTACCTGTCTCCATAG	down	-inf	-inf	0.42265	1.47395	0	0	4.42184	0	0	0	0	0	4	0	0	0	0	low
653	mmu-miR-6978-3p_L-1R-1	CGGCTTCACTCTCACCCTGCA	up	inf	inf	0.42265	0	1.01975	0	0	0	3.05926	0	0	0	0	0	3	0	0	low
654	mmu-miR-6996-5p_L-1R+1	GCACAGGACAGAGCACAGTCA	up	inf	inf	0.42265	0	1.35967	0	0	0	4.07901	0	0	0	0	0	4	0	0	low
655	mmu-miR-6997-5p_L-1	AACAGGCTGGAGAGGTGCAGA	up	inf	inf	0.42265	0	1.35967	0	0	0	4.07901	0	0	0	0	0	4	0	0	low
656	mmu-miR-7009-5p_L-1	TGGGGTCAGGGGACCAGAGCT	up	inf	inf	0.42265	0	1.28079	0	0	0	0	3.84236	0	0	0	0	0	4	0	low
657	mmu-miR-7019-5p_L-2R-3	CTGGGAGGGGCTGTCAGG	up	inf	inf	0.42265	0	1.01975	0	0	0	3.05926	0	0	0	0	0	3	0	0	low
658	mmu-miR-7036b-5p_L-1	CGCGGGGTTCTCTGTGGAAGC	up	inf	inf	0.42265	0	1.01975	0	0	0	3.05926	0	0	0	0	0	3	0	0	low
659	mmu-miR-7044-3p	ATGCAGCCCCGACCCTCACAG	down	-inf	-inf	0.42265	0.827505	0	2.48251	0	0	0	0	0	3	0	0	0	0	0	low
660	mmu-mir-7238-p3	GCTCGCCTGTCCTTTGTG	up	inf	inf	0.42265	0	1.01975	0	0	0	3.05926	0	0	0	0	0	3	0	0	low
661	mmu-miR-7240-5p_L-2R+2	GGAGAGGACCGCCGTCGGACA	up	inf	inf	0.42265	0	0.960591	0	0	0	0	2.88177	0	0	0	0	0	3	0	low
662	mmu-miR-7665-5p_L-1R-2	AGGGAAGGCAGGAGAAAGGC	up	inf	inf	0.42265	0	1.28079	0	0	0	0	3.84236	0	0	0	0	0	4	0	low
663	mmu-miR-7676-3p_L-1	CCGGTGCTCACTCTGCCCACA	up	inf	inf	0.42265	0	0.960591	0	0	0	0	2.88177	0	0	0	0	0	3	0	low
664	mmu-miR-7689-3p_L-1	TAGAGCCAGACTGCCTGGGTTT	up	inf	inf	0.42265	0	1.35967	0	0	0	4.07901	0	0	0	0	0	4	0	0	low
665	cfa-mir-615-p3	CGAGGGTGCTTATTGTTCGG	up	inf	inf	0.42265	0	1.01975	0	0	0	3.05926	0	0	0	0	0	3	0	0	low
666	rno-miR-3120_L-1R-1	ACAGCAAGTGTAGACAGGC	down	-inf	-inf	0.42265	1.10546	0	0	3.31638	0	0	0	0	0	3	0	0	0	0	low
667	rno-miR-3549_L-1R+3	TCTTGCCCGCAAAGACCCAGT	up	inf	inf	0.42265	0	0.960591	0	0	0	0	2.88177	0	0	0	0	0	3	0	low
668	rno-mir-126b-p3_1ss23CT	GCGTACCAAAAGTAATAATGTGT	up	inf	inf	0.42265	0	0.960591	0	0	0	0	2.88177	0	0	0	0	0	3	0	low
669	efu-mir-145-p3_1ss15AG	GAGGTCATGGCTTAGCAGCT	up	inf	inf	0.42265	0	0.960591	0	0	0	0	2.88177	0	0	0	0	0	3	0	low
670	mml-mir-187-p5	CTACAACACAGGACCCGGGT	down	-inf	-inf	0.42265	1.10546	0	0	3.31638	0	0	0	0	0	3	0	0	0	0	low
671	pma-miR-218b	TTGTGCTTGATCTAACCATGCG	down	-inf	-inf	0.42265	0.413752	0	1.24126	0	0	0	0	0	1.5	0	0	0	0	0	low
672	hsa-miR-3620-5p_L-1R-2	TGGGCTGGGCTGGGCTGGG	up	inf	inf	0.42265	0	1.01975	0	0	0	3.05926	0	0	0	0	0	3	0	0	low
673	mdo-miR-26-5p_L+3R+1	TGGTTCAAGTAATCCAGGATAGGCT	down	-inf	-inf	0.42265	1.47395	0	0	4.42184	0	0	0	0	0	4	0	0	0	0	low
674	efu-mir-138b-p5_1ss6AT	TCTCCTGGAGCCTCGTGGGA	down	-inf	-inf	0.42265	0.55273	0	0	1.65819	0	0	0	0	0	1.5	0	0	0	0	low
675	cgr-miR-1285_L-1R-4	GCACTCCAGCCTGGGCAAC	up	inf	inf	0.42265	0	0.960591	0	0	0	0	2.88177	0	0	0	0	0	3	0	low
676	hsa-mir-4539-p5_1ss3CG	CTGTGCTGTGCTGTGCTG	down	-inf	-inf	0.42265	0.55167	0	1.65501	0	0	0	0	0	2	0	0	0	0	0	low
677	pma-miR-1c-3p_R+1	TGGAATGTAAAGAAGTATGTACC	down	-inf	-inf	0.42265	1.37917	0	4.13752	0	0	0	0	0	5	0	0	0	0	0	low
678	cgr-miR-15b-5p_L+2	AATAGCAGCACATCATGGTTTACA	up	inf	inf	0.42265	0	1.35967	0	0	0	4.07901	0	0	0	0	0	4	0	0	low
679	lca-miR-19b_R+2	TGTGCAAATCCATGCAAAACTGAAC	up	inf	inf	0.42265	0	1.01975	0	0	0	3.05926	0	0	0	0	0	3	0	0	low
680	xtr-miR-128_R+2	TCACAGTGAACCGGTCTCTTTTAT	down	-inf	-inf	0.42265	1.10334	0	3.31002	0	0	0	0	0	4	0	0	0	0	0	low
681	chi-miR-493-5p_L-1	TGTACATGGTAGGCTTTCATT	up	inf	inf	0.42265	0	0.480296	0	0	0	0	1.44089	0	0	0	0	0	1.5	0	low
682	cfa-miR-660_L-1	ACCCATTGCATATCGGAGTTG	up	inf	inf	0.42265	0	1.01975	0	0	0	3.05926	0	0	0	0	0	3	0	0	low
683	rno-miR-3473_L-3R-1_1ss4AG	GGGGCTGGAGAGATGGCT	down	-inf	-inf	0.42265	0.221092	0	0	0.663276	0	0	0	0	0	0.6	0	0	0	0	low
684	gga-let-7j-3p_R+2_1ss8GA	CTATACAATCTATTGCCTTCCTTA	down	-inf	-inf	0.42265	0.827505	0	2.48251	0	0	0	0	0	3	0	0	0	0	0	low
685	PC-3p-75101_5	TTGCCGCGGCCTTGGGTC	down	-inf	-inf	0.42265	1.37917	0	4.13752	0	0	0	0	0	5	0	0	0	0	0	low
686	PC-3p-118681_3	CAGGTTGTAAACGTTTGTTAA	up	inf	inf	0.42265	0	1.01975	0	0	0	3.05926	0	0	0	0	0	3	0	0	low
687	PC-5p-102069_3	TCGGGCAGAGCGCAGGGGCTC	up	inf	inf	0.42265	0	1.01975	0	0	0	3.05926	0	0	0	0	0	3	0	0	low
688	PC-5p-120604_3	AACGTAGACTGTAGCAAGC	up	inf	inf	0.42265	0	1.01975	0	0	0	3.05926	0	0	0	0	0	3	0	0	low
689	PC-3p-135473_3	ATGATGGTTGAAGTTGACTCA	up	inf	inf	0.42265	0	1.01975	0	0	0	3.05926	0	0	0	0	0	3	0	0	low
690	PC-5p-106134_3	TGGGGGTGGGGGTGGAAATGGGAT	down	-inf	-inf	0.42265	1.10546	0	0	3.31638	0	0	0	0	0	3	0	0	0	0	low
691	PC-3p-90652_4	AGGGCTTGAACCTCTCACCA	up	inf	inf	0.42265	0	1.35967	0	0	0	4.07901	0	0	0	0	0	4	0	0	low
692	PC-3p-98021_3	GGTAGGGGATCGGGACTC	up	inf	inf	0.42265	0	1.01975	0	0	0	3.05926	0	0	0	0	0	3	0	0	low
693	PC-3p-122634_3	TGCATGAGCCCAGAAACA	down	-inf	-inf	0.42265	1.10546	0	0	3.31638	0	0	0	0	0	3	0	0	0	0	low
694	PC-3p-128097_3	CTGTCCCCTGTAGCACTGGTT	down	-inf	-inf	0.42265	1.10546	0	0	3.31638	0	0	0	0	0	3	0	0	0	0	low
695	PC-3p-77613_5	ATGTTTAAAAACATGGCTTT	down	-inf	-inf	0.42265	1.37917	0	4.13752	0	0	0	0	0	5	0	0	0	0	0	low
696	PC-3p-121259_3	AGGGACCAGGAATGCCTGTGC	up	inf	inf	0.42265	0	1.01975	0	0	0	3.05926	0	0	0	0	0	3	0	0	low
697	PC-3p-105743_3	TACGTTCAATTGCATAAAGCA	up	inf	inf	0.42265	0	1.01975	0	0	0	3.05926	0	0	0	0	0	3	0	0	low
698	PC-3p-88808_4	GCGCCGCACTGCGGGCCTCT	down	-inf	-inf	0.42265	1.10334	0	3.31002	0	0	0	0	0	4	0	0	0	0	0	low
699	PC-5p-130059_3	GACGGGGGACTGAGTTAC	down	-inf	-inf	0.42265	1.10546	0	0	3.31638	0	0	0	0	0	3	0	0	0	0	low
700	PC-5p-121181_3	AGGGAGAAACGGGGAAGAGCGT	up	inf	inf	0.42265	0	1.01975	0	0	0	3.05926	0	0	0	0	0	3	0	0	low
701	PC-5p-86630_4	GGCAGGGTGTGTGGGAGGGAATG	up	inf	inf	0.42265	0	1.35967	0	0	0	4.07901	0	0	0	0	0	4	0	0	low
702	PC-3p-88988_4	CAATGGGCCTTCCTCTGAGTTTA	down	-inf	-inf	0.42265	1.10334	0	3.31002	0	0	0	0	0	4	0	0	0	0	0	low
703	PC-3p-118562_3	GACTCCTGGCTGGCTCGAC	up	inf	inf	0.42265	0	1.01975	0	0	0	3.05926	0	0	0	0	0	3	0	0	low
704	PC-3p-86050_4	TCGGCTGGCGAGCCCCGATTCT	down	-inf	-inf	0.42265	1.10334	0	3.31002	0	0	0	0	0	4	0	0	0	0	0	low
705	PC-5p-115845_3	AAGGTAGGAATGGCGGGCG	down	-inf	-inf	0.42265	1.10546	0	0	3.31638	0	0	0	0	0	3	0	0	0	0	low
706	PC-5p-118971_3	ATGAGCTTTGGGGACCAGAAA	up	inf	inf	0.42265	0	1.01975	0	0	0	3.05926	0	0	0	0	0	3	0	0	low
707	PC-5p-100780_3	TGGCATGGGCAGTGAGCATCTGT	down	-inf	-inf	0.42265	1.10546	0	0	3.31638	0	0	0	0	0	3	0	0	0	0	low
708	PC-5p-78735_5	GGGCTGTTGCAGAGATCC	up	inf	inf	0.42265	0	1.60099	0	0	0	0	4.80296	0	0	0	0	0	5	0	low
709	PC-5p-93410_4	TGGCATTGTGTGGACCGCC	down	-inf	-inf	0.42265	1.10334	0	3.31002	0	0	0	0	0	4	0	0	0	0	0	low
710	PC-3p-128213_3	TGGTTCAGTGAGTTGAATA	up	inf	inf	0.42265	0	1.01975	0	0	0	3.05926	0	0	0	0	0	3	0	0	low
711	PC-5p-69689_6	CGGCTGTGAGCATGAACC	down	-inf	-inf	0.42265	1.65501	0	4.96503	0	0	0	0	0	6	0	0	0	0	0	low
712	PC-5p-86091_4	AGAGGATATGGTAGGTAGGA	down	-inf	-inf	0.42265	1.10334	0	3.31002	0	0	0	0	0	4	0	0	0	0	0	low
713	PC-3p-125431_3	CAGCTGTAGGAGTTCTCTGA	down	-inf	-inf	0.42265	1.10546	0	0	3.31638	0	0	0	0	0	3	0	0	0	0	low
714	PC-3p-130379_3	TTGCCTCCTGGGTCCATGCGT	up	inf	inf	0.42265	0	1.01975	0	0	0	3.05926	0	0	0	0	0	3	0	0	low
715	PC-3p-79362_5	GCACACAAGAATAGGCTC	down	-inf	-inf	0.42265	1.84243	0	0	5.5273	0	0	0	0	0	5	0	0	0	0	low
716	PC-5p-109068_3	AGGACTACAACTCCCAGCGGGC	down	-inf	-inf	0.42265	1.10546	0	0	3.31638	0	0	0	0	0	3	0	0	0	0	low
717	PC-5p-122335_3	TTTCTGTGGTTGAATTCCA	down	-inf	-inf	0.42265	1.10546	0	0	3.31638	0	0	0	0	0	3	0	0	0	0	low
718	PC-5p-106840_3	GCGCGGGACTCCGGGAAC	up	inf	inf	0.42265	0	1.01975	0	0	0	3.05926	0	0	0	0	0	3	0	0	low
719	PC-3p-103432_3	AAGGACTGTGATTGCTGTG	up	inf	inf	0.42265	0	1.01975	0	0	0	3.05926	0	0	0	0	0	3	0	0	low
720	PC-5p-141114_3	TAACAGCAACTCCATGTAT	up	inf	inf	0.42265	0	1.01975	0	0	0	3.05926	0	0	0	0	0	3	0	0	low
721	PC-5p-138709_3	TAGTAAGGTGCTATTGGAGC	down	-inf	-inf	0.42265	1.10546	0	0	3.31638	0	0	0	0	0	3	0	0	0	0	low
722	PC-5p-90729_4	TCATGGCTTGTGTGTCTGGG	up	inf	inf	0.42265	0	1.28079	0	0	0	0	3.84236	0	0	0	0	0	4	0	low
723	PC-3p-116212_3	GAGGTAGAGGCTGTTTTCTCT	up	inf	inf	0.42265	0	1.01975	0	0	0	3.05926	0	0	0	0	0	3	0	0	low
724	PC-5p-114738_3	TGAGGGAGGTACTGCCTAGCT	down	-inf	-inf	0.42265	2.21092	0	0	6.63276	0	0	0	0	0	6	0	0	0	0	low
725	PC-3p-124634_3	GAGTAACTGTGCATCTTCCCTCCA	down	-inf	-inf	0.42265	1.10546	0	0	3.31638	0	0	0	0	0	3	0	0	0	0	low
726	PC-3p-87572_4	GCCCTGCTCCTGTGTCCGTGTCCT	up	inf	inf	0.42265	0	1.28079	0	0	0	0	3.84236	0	0	0	0	0	4	0	low
727	PC-3p-95773_3	ATGGGAGTGGGCTGTTTTC	down	-inf	-inf	0.42265	1.10546	0	0	3.31638	0	0	0	0	0	3	0	0	0	0	low
728	PC-3p-84823_4	AGCAGAGCAGCTCCCTCGC	up	inf	inf	0.42265	0	1.35967	0	0	0	4.07901	0	0	0	0	0	4	0	0	low
729	PC-5p-117720_3	GGGATGCTCTGGGATGCTC	down	-inf	-inf	0.42265	1.10546	0	0	3.31638	0	0	0	0	0	3	0	0	0	0	low
730	PC-5p-95626_3	GGGCAACACGTAGGTGAACT	up	inf	inf	0.42265	0	1.01975	0	0	0	3.05926	0	0	0	0	0	3	0	0	low
731	PC-3p-126172_3	GCACTTGCTGATTGAACTT	down	-inf	-inf	0.42265	1.10546	0	0	3.31638	0	0	0	0	0	3	0	0	0	0	low
732	PC-5p-116024_3	CTCGGCTGGGAGCGCCCC	down	-inf	-inf	0.42265	1.10546	0	0	3.31638	0	0	0	0	0	3	0	0	0	0	low
733	PC-3p-129998_3	TTCCCTCTGCTCTGTCCCAGT	up	inf	inf	0.42265	0	1.01975	0	0	0	3.05926	0	0	0	0	0	3	0	0	low
734	PC-3p-105308_3	TGTACTGTTGTACTATGTA	up	inf	inf	0.42265	0	1.01975	0	0	0	3.05926	0	0	0	0	0	3	0	0	low
735	PC-3p-108962_3	AGAGCGGGGTCGCGCCGGCC	up	inf	inf	0.42265	0	1.01975	0	0	0	3.05926	0	0	0	0	0	3	0	0	low
736	PC-3p-106339_3	AGCGGAGCTGGGAGTGGGCGTC	up	inf	inf	0.42265	0	1.01975	0	0	0	3.05926	0	0	0	0	0	3	0	0	low
737	PC-3p-136545_3	CCCCATGCTCCAGGCAGA	up	inf	inf	0.42265	0	1.01975	0	0	0	3.05926	0	0	0	0	0	3	0	0	low
738	PC-5p-119309_3	TTTTATGTGGTTCTGGGACT	down	-inf	-inf	0.42265	1.10546	0	0	3.31638	0	0	0	0	0	3	0	0	0	0	low
739	PC-5p-92862_4	AAATAAGAGGGCTAAAAAA	down	-inf	-inf	0.42265	1.10334	0	3.31002	0	0	0	0	0	4	0	0	0	0	0	low
740	PC-3p-78996_5	TCATCCACCAGCCCTGCCACT	up	inf	inf	0.42265	0	1.69959	0	0	0	5.09877	0	0	0	0	0	5	0	0	low
741	PC-5p-138174_3	CAGTCAGACACGGAGAGG	up	inf	inf	0.42265	0	1.01975	0	0	0	3.05926	0	0	0	0	0	3	0	0	low
742	PC-3p-136372_3	AATGACTTAGCTACTCATTC	down	-inf	-inf	0.42265	1.10546	0	0	3.31638	0	0	0	0	0	3	0	0	0	0	low
743	PC-3p-87635_4	CTCACAGTCTCTCCAGGA	down	-inf	-inf	0.42265	1.10334	0	3.31002	0	0	0	0	0	4	0	0	0	0	0	low
744	PC-3p-121835_3	GGTGGATGGCAAATGTCC	up	inf	inf	0.42265	0	1.01975	0	0	0	3.05926	0	0	0	0	0	3	0	0	low
745	PC-3p-84392_4	TCCCCTGTGTCTCCTTCCCAGT	down	-inf	-inf	0.42265	1.10334	0	3.31002	0	0	0	0	0	4	0	0	0	0	0	low
746	PC-5p-102349_3	AGTGGCCGGAGCTGGAGCCTGG	down	-inf	-inf	0.42265	1.10546	0	0	3.31638	0	0	0	0	0	3	0	0	0	0	low
747	PC-3p-97471_3	AGGAGAACTCAAACAGTTC	down	-inf	-inf	0.42265	1.10546	0	0	3.31638	0	0	0	0	0	3	0	0	0	0	low
748	PC-5p-140024_3	AACTTTATATATTTGGGGT	up	inf	inf	0.42265	0	1.01975	0	0	0	3.05926	0	0	0	0	0	3	0	0	low
749	PC-3p-51021_11	GCCTTCCTGTGCTGGACA	down	-inf	-inf	0.42265	3.03418	0	9.10255	0	0	0	0	0	11	0	0	0	0	0	low
750	PC-3p-91572_4	AAGAAGAAGACTGTAGTGACT	down	-inf	-inf	0.42265	1.47395	0	0	4.42184	0	0	0	0	0	4	0	0	0	0	low
751	PC-5p-86659_4	GTCTGCTGGCCTCTGCCTC	up	inf	inf	0.42265	0	1.35967	0	0	0	4.07901	0	0	0	0	0	4	0	0	low
752	PC-5p-113813_3	TGAACTCCTGTTCTACAGA	down	-inf	-inf	0.42265	1.10546	0	0	3.31638	0	0	0	0	0	3	0	0	0	0	low
753	PC-3p-138552_3	GGTCTGAGGAAGTGGTCAGA	up	inf	inf	0.42265	0	1.01975	0	0	0	3.05926	0	0	0	0	0	3	0	0	low
754	PC-3p-98057_3	TGCCACCTCTACCTTCCAGT	up	inf	inf	0.42265	0	1.01975	0	0	0	3.05926	0	0	0	0	0	3	0	0	low
755	PC-5p-133792_3	TTGAGGCCTTGTCTTGACA	down	-inf	-inf	0.42265	1.10546	0	0	3.31638	0	0	0	0	0	3	0	0	0	0	low
756	PC-5p-90741_4	GTGAGGGACAGAGGAGGCAAG	up	inf	inf	0.42265	0	1.28079	0	0	0	0	3.84236	0	0	0	0	0	4	0	low
757	PC-5p-135246_3	TCCTAGGAACCACTCTATAAGT	down	-inf	-inf	0.42265	1.10546	0	0	3.31638	0	0	0	0	0	3	0	0	0	0	low
758	PC-5p-94057_4	TGGGGAAGATAGAACTTTA	down	-inf	-inf	0.42265	1.47395	0	0	4.42184	0	0	0	0	0	4	0	0	0	0	low
759	PC-3p-119754_3	ATCAGACCCCGTGTAGGATT	up	inf	inf	0.42265	0	1.01975	0	0	0	3.05926	0	0	0	0	0	3	0	0	low
760	PC-5p-95903_3	AAGGTAGCCCCAGACCTGGC	up	inf	inf	0.42265	0	1.01975	0	0	0	3.05926	0	0	0	0	0	3	0	0	low
761	PC-3p-81201_4	GGCCGGAGGTAGGGTTCCT	up	inf	inf	0.42265	0	1.28079	0	0	0	0	3.84236	0	0	0	0	0	4	0	low
762	PC-5p-101415_3	TCTGTTGTTGTATCTTTGTGGT	down	-inf	-inf	0.42265	1.10546	0	0	3.31638	0	0	0	0	0	3	0	0	0	0	low
763	PC-5p-119559_3	GACTTTGCTTCTCTGACCC	down	-inf	-inf	0.42265	1.10546	0	0	3.31638	0	0	0	0	0	3	0	0	0	0	low
764	PC-3p-112415_3	CTCTGCTCTCCTGGACCCCAGT	down	-inf	-inf	0.42265	1.10546	0	0	3.31638	0	0	0	0	0	3	0	0	0	0	low
765	PC-5p-108108_3	GGACTTGAATGGGGATGGACT	up	inf	inf	0.42265	0	1.01975	0	0	0	3.05926	0	0	0	0	0	3	0	0	low
766	PC-5p-128210_3	TTGGTCTTCTCATTGTAGCC	down	-inf	-inf	0.42265	1.10546	0	0	3.31638	0	0	0	0	0	3	0	0	0	0	low
767	PC-3p-101750_3	AGGTCCTGGCAAAGAATGG	down	-inf	-inf	0.42265	1.10546	0	0	3.31638	0	0	0	0	0	3	0	0	0	0	low
768	PC-3p-93909_4	GTTGGATTTAGCTTCTTGGA	up	inf	inf	0.42265	0	1.35967	0	0	0	4.07901	0	0	0	0	0	4	0	0	low
769	PC-3p-106416_3	AAAACCTTGGTGCACATTA	up	inf	inf	0.42265	0	1.01975	0	0	0	3.05926	0	0	0	0	0	3	0	0	low
770	PC-5p-123025_3	TTCTTTCATCTAACTGCTC	up	inf	inf	0.42265	0	1.01975	0	0	0	3.05926	0	0	0	0	0	3	0	0	low
771	PC-3p-97502_3	CTTCCATTCTCTTTCCCCAGT	down	-inf	-inf	0.42265	1.10546	0	0	3.31638	0	0	0	0	0	3	0	0	0	0	low
772	PC-3p-84726_4	GGTCAGGGAAGTACTTGTTT	up	inf	inf	0.42265	0	1.28079	0	0	0	0	3.84236	0	0	0	0	0	4	0	low
773	PC-5p-140015_3	GAGGCAGGGGCCAGACAGT	down	-inf	-inf	0.42265	1.10546	0	0	3.31638	0	0	0	0	0	3	0	0	0	0	low
774	PC-5p-109682_3	TTAGCACTGGGACACTGGGT	down	-inf	-inf	0.42265	1.10546	0	0	3.31638	0	0	0	0	0	3	0	0	0	0	low
775	PC-5p-130627_3	CTGGAGTGGATGTGGGGCT	down	-inf	-inf	0.42265	1.10546	0	0	3.31638	0	0	0	0	0	3	0	0	0	0	low
776	PC-5p-114436_3	AAAGGGAAGTAGAAGGCAGAAGT	up	inf	inf	0.42265	0	1.01975	0	0	0	3.05926	0	0	0	0	0	3	0	0	low
777	PC-3p-129469_3	AGCGGAGCTGAGCGCTGGC	down	-inf	-inf	0.42265	1.10546	0	0	3.31638	0	0	0	0	0	3	0	0	0	0	low
778	PC-3p-100009_3	TTCCTGCCGGGCTGCCTACAC	up	inf	inf	0.42265	0	1.01975	0	0	0	3.05926	0	0	0	0	0	3	0	0	low
779	PC-3p-124604_3	CAGGCGGACACAGAGCAGA	down	-inf	-inf	0.42265	1.10546	0	0	3.31638	0	0	0	0	0	3	0	0	0	0	low
780	PC-3p-136913_3	GGGGATTTGGAAGCTCTG	down	-inf	-inf	0.42265	1.10546	0	0	3.31638	0	0	0	0	0	3	0	0	0	0	low
781	PC-3p-122374_3	AACCTCCACAAACTCTGACTC	down	-inf	-inf	0.42265	1.10546	0	0	3.31638	0	0	0	0	0	3	0	0	0	0	low
782	PC-3p-80724_4	TTCCAAATGTCCTGCTTTCTA	down	-inf	-inf	0.42265	1.47395	0	0	4.42184	0	0	0	0	0	4	0	0	0	0	low
783	PC-3p-113770_3	ACAGTCTCTCTACACAGCC	up	inf	inf	0.42265	0	1.01975	0	0	0	3.05926	0	0	0	0	0	3	0	0	low
784	PC-3p-87134_4	CCTTCTTGGACGTATGTAG	down	-inf	-inf	0.42265	1.47395	0	0	4.42184	0	0	0	0	0	4	0	0	0	0	low
785	PC-5p-94267_4	GAGGGTTTAACTATGAACAGT	down	-inf	-inf	0.42265	1.10334	0	3.31002	0	0	0	0	0	4	0	0	0	0	0	low
786	mmu-miR-3073a-3p_R+1	TTGATGTCCACTGTGACCATAGT	down	0.636907	-0.650845	0.423358	13.7602	8.764	11.5851	19.8983	9.79739	0	15.3695	10.9225	14	18	9	0	16	11	middle
787	mmu-miR-6481_L-2R+1	CTGAAAATGCTTAGATGG	up	2.39315	1.25891	0.423985	0.827505	1.98034	2.48251	0	0	3.05926	2.88177	0	3	0	0	3	3	0	low
788	mmu-miR-6412_R-2_1ss15AT	TCGAAACCATCCTCTGCTAC	down	0.587647	-0.766978	0.424258	7.6834	4.51513	6.62004	6.63276	9.79739	0	10.5665	2.97888	8	6	9	0	11	3	middle
789	mmu-miR-127-3p	TCGGATCCGTCTGAGCTTGGCT	down	0.870961	-0.19932	0.424337	1378.85	1200.92	1092.31	1532.17	1512.06	1391.96	928.892	1281.91	1320	1386	1389	1365	967	1291	middle
790	mmu-miR-5113_L+1	GACAGAGGAGGAGAGAGATCCTGT	up	2.04234	1.03022	0.425465	2.75835	5.63348	8.27505	0	0	8.15802	5.76355	2.97888	10	0	0	8	6	3	low
791	cfa-miR-708_R-1	AAGGAGCTTACAATCTAGCTGG	up	1.12256	0.166799	0.426309	228.561	256.575	282.179	190.139	213.365	233.523	265.123	271.078	341	172	196	229	276	273	middle
792	hsa-miR-320b	AAAAGCTGGGTTGAGAGGGCAA	down	0.475149	-1.07355	0.432814	22.403	10.6448	46.3403	12.1601	8.70879	12.237	4.80296	14.8944	56	11	8	12	5	15	middle
793	mmu-miR-500-5p_L-1	ATCCTTGCTATCTGGGTGCTTAGT	up	2.85687	1.51444	0.434411	1.93296	5.52223	2.48251	3.31638	0	4.07901	12.4877	0	3	3	0	4	13	0	middle
794	mmu-miR-32-3p	CAATTTAGTGTGTGTGATATT	down	0.899613	-0.152624	0.435614	36.9901	33.2768	29.7902	40.902	40.2782	30.5926	37.4631	31.7747	36	37	37	30	39	32	middle
795	PC-3p-16288_56	TCCTCAAGCTCTGCCCCTGCAGT	down	0.686379	-0.542924	0.440958	12.5551	8.61757	5.79253	19.8983	11.9746	11.2173	7.68473	6.95071	7	18	11	11	8	7	middle
796	mmu-miR-5104_L-1R-1	TGTGCTAGTGAGGTGGCTCAGC	up	1.30929	0.388787	0.441554	4.77134	6.24708	3.31002	7.73822	3.2658	5.09877	7.68473	5.95775	4	7	3	5	8	6	low
797	sha-miR-24_R+4	TGGCTCAGTTCAGCAGGAACAGA	up	1.05062	0.0712379	0.441898	1896.99	1993.01	2006.29	1733.91	1950.77	1894.19	2142.12	1942.72	2424.5	1568.5	1792	1857.5	2230	1956.5	middle
798	pma-miR-24_R+1	TGGCTCAGTTCAGCAGGAACAGA	up	1.05062	0.0712379	0.441898	1896.99	1993.01	2006.29	1733.91	1950.77	1894.19	2142.12	1942.72	2424.5	1568.5	1792	1857.5	2230	1956.5	middle
799	mmu-miR-1927_L-1_1ss23AT	ACCTCTGGATGTTAGGGACTGT	up	1.94685	0.96114	0.444605	2.21092	4.30432	0	6.63276	0	5.09877	3.84236	3.97183	0	6	0	5	4	4	low
800	mdo-miR-196b_R+2_1ss12CA	TAGGTAGTTTCATGTTGTTGGGG	down	0.651808	-0.61748	0.444743	5.58549	3.64067	9.10255	2.21092	5.443	3.05926	2.40148	5.46127	11	2	5	3	2.5	5.5	low
801	gga-miR-196-5p_R+2	TAGGTAGTTTCATGTTGTTGGGG	down	0.651808	-0.61748	0.444743	5.58549	3.64067	9.10255	2.21092	5.443	3.05926	2.40148	5.46127	11	2	5	3	2.5	5.5	low
802	mmu-miR-26b-5p_R+1	TTCAAGTAATTCAGGATAGGTT	up	1.07814	0.108541	0.446178	44617.5	48103.7	47273.4	42096.3	44482.7	40958.4	50693	52659.9	57127.7	38080.3	40862.3	40165	52772.7	53033.3	high
803	xtr-miR-10a_L-1R+2	ACCCTGTAGATCCGAATTTGTGTG	down	0.438238	-1.19021	0.446512	1.09597	0.480296	1.65501	0	1.6329	0	1.44089	0	2	0	1.5	0	1.5	0	low
804	mmu-miR-34c-5p	AGGCAGTGTAGTTAGCTGATTGC	up	1.1175	0.160275	0.447125	1665.57	1861.28	1373.66	1654.87	1968.19	1708.09	2173.82	1701.93	1660	1497	1808	1675	2263	1714	middle
805	xtr-miR-24b_L-1R-1	GGCTCAGTTCAGCAGGACA	down	0.515947	-0.954704	0.450402	1.92453	0.992958	2.48251	1.65819	1.6329	0	0	2.97888	3	1.5	1.5	0	0	3	low
806	hsa-miR-1248_R-1	ACCTTCTTGTATAAGCACTGTGCTAA	up	1.12814	0.173946	0.452156	88.1137	99.4046	107.576	71.8549	84.9107	110.133	105.665	82.4155	130	65	78	108	110	83	middle
807	mmu-miR-186-3p_L-2R+1	CCTAAGGTGAATTTTTTGGGA	up	1.19196	0.253339	0.454146	18.2459	21.7484	20.6876	19.8983	14.1518	23.4543	26.8966	14.8944	25	18	13	23	28	15	middle
808	PC-3p-31024_24	AGAAGACCCTGTTGAGCTT	up	1.97792	0.983983	0.455106	2.66994	5.28092	2.48251	5.5273	0	8.15802	7.68473	0	3	5	0	8	8	0	low
809	mmu-miR-324-3p_L-2R+3	ACTGCCCCAGGTGCTGCTGGT	down	0.864577	-0.209933	0.458093	539.458	466.403	683.519	483.086	451.769	459.909	384.236	555.064	826	437	415	451	400	559	middle
810	mmu-miR-5121_L-1	GCTTGTGATGAGACATCTCC	up	1.06732	0.0939866	0.458278	24.0946	25.7165	23.9976	25.4256	22.8606	25.4938	28.8177	22.838	29	23	21	25	30	23	middle
811	bta-miR-199c_R+2	TACAGTAGTCTGCACATTGGCT	up	1.93247	0.950443	0.459632	3.02156	5.83907	2.48251	3.31638	3.2658	0	10.5665	6.95071	3	3	3	0	11	7	middle
812	mmu-miR-181d-3p	CCCACCGGGGGATGAATGTCA	down	0.452567	-1.1438	0.462928	2.19406	0.992958	0	3.31638	3.2658	0	0	2.97888	0	3	3	0	0	3	low
813	mmu-miR-361-3p_R-3	TCCCCCAGGTGTGATTCTGATT	down	0.930906	-0.103293	0.466222	477.765	444.754	531.258	472.584	429.452	431.356	403.448	499.458	642	427.5	394.5	423	420	503	middle
814	PC-3p-55143_10	GCCTGATCCCGTGCCTGACT	down	0.438473	-1.18944	0.474062	3.01944	1.32394	5.79253	0	3.2658	0	0	3.97183	7	0	3	0	0	4	low
815	PC-5p-13064_76	GTGGAATTGTTTGTGCAGAAC	up	1.37017	0.454356	0.476961	11.1661	15.2995	8.27505	12.1601	13.0632	24.4741	12.4877	8.93663	10	11	12	24	13	9	middle
816	mmu-miR-704_R+1	AGACATGTGCTCTGCTCCTAGT	down	0.616015	-0.698963	0.480609	14.2179	8.75843	7.44754	24.3201	10.886	3.05926	18.2512	4.96479	9	22	10	3	19	5	middle
817	PC-5p-55470_10	AATTGATCAGGACATAGGT	up	2.06943	1.04923	0.484284	1.93296	4.00013	2.48251	3.31638	0	8.15802	3.84236	0	3	3	0	8	4	0	low
818	oan-miR-103-3p_R+1	AGCAGCATTGTACAGGGCTATGAG	up	1.15041	0.202151	0.491952	46.4984	53.4923	60.4079	46.4293	32.658	58.1259	56.6749	45.6761	73	42	30	57	59	46	middle
819	PC-3p-46302_13	ACTGTGCCTCTCTGTTTTCAGT	down	0.592968	-0.753973	0.493899	6.20595	3.67993	3.31002	4.42184	10.886	8.15802	2.88177	0	4	4	10	8	3	0	middle
820	mmu-miR-501-3p_L-1	ATGCACCCGGGCAAGGATTTG	up	1.09566	0.1318	0.494844	7296.17	7994.13	6358.55	8566.21	6963.77	8551.65	6684.75	8745.98	7684	7749	6397	8386	6959	8808	middle
821	mmu-miR-1948-3p	TTTAGGCAGAGCACTCGTACAG	down	0.849173	-0.235869	0.495046	15.9479	13.5426	21.5151	13.2655	13.0632	15.2963	14.4089	10.9225	26	12	12	15	15	11	middle
822	mmu-miR-708-3p_R-2	CAACTAGACTGTGAGCTTCT	up	1.36171	0.445416	0.497723	29.7012	40.4443	26.4802	37.5856	25.0378	45.8889	59.5567	15.8873	32	34	23	45	62	16	middle
823	mmu-miR-106b-3p	CCGCACTGTGGGTACTTGCTGC	up	1.0289	0.0411001	0.499199	1745.33	1795.77	1642.6	1779.79	1813.61	1782.53	1876.03	1728.74	1985	1610	1666	1748	1953	1741	middle
824	mmu-let-7k_R+1_1ss9GT	TGAGGTAGTAGGTTGTGTGC	down	0.179991	-2.474	0.499869	2.75835	0.496479	8.27505	0	0	0	0	1.48944	10	0	0	0	0	1.5	low
825	mmu-miR-125b-5p	TCCCTGAGACCCTAACTTGTGA	down	0.894913	-0.16018	0.499928	30917.6	27668.6	38668.1	25969.5	28115.3	25305.2	28579	29121.5	46728.5	23492	25827	24815	29751.5	29328	high
826	PC-3p-39449_17	TCCACACTGTGCCTGACCTGT	down	0.563089	-0.828564	0.500401	3.46934	1.95355	4.96503	0	5.443	0	2.88177	2.97888	6	0	5	0	3	3	low
827	xtr-miR-92a_R+3	TATTGCACTTGTCCCGGCCTGTAT	down	0.915247	-0.127767	0.501461	5448.18	4986.43	5638.62	5538.35	5167.58	5120.18	3951.87	5887.25	6814	5010	4747	5021	4114	5929	middle
828	mmu-miR-3072-3p	TGCCCCCTCCAGGAAGCCTTCT	up	2.17932	1.12388	0.503422	1.37917	3.00567	4.13752	0	0	3.05926	0	5.95775	5	0	0	3	0	6	low
829	mmu-miR-29a-5p_L-1R+1	CTGATTTCTTTTGGTGTTCAGA	down	0.878594	-0.186732	0.50415	116.025	101.939	90.198	134.866	123.012	113.193	118.153	74.4719	109	122	113	111	123	75	middle
830	mmu-miR-7085-3p_L-1R+1	AGCTGGCCTCTCCCCACCTTCA	down	0.84892	-0.2363	0.505044	26.8859	22.824	28.1352	17.6874	34.8352	25.4938	21.133	21.8451	34	16	32	25	22	22	middle
831	mmu-miR-224-3p	AAATGGTGCCCTAGTGACTACA	up	1.27254	0.347715	0.508153	10.9008	13.8717	17.3776	5.5273	9.79739	16.316	15.3695	9.92958	21	5	9	16	16	10	middle
832	PC-5p-19145_46	TGGAGACTAAGACAATAGAGT	down	0.762741	-0.390734	0.510008	14.1006	10.7551	11.5851	15.4764	15.2404	3.05926	17.2906	11.9155	14	14	14	3	18	12	middle
833	mmu-miR-28c_L+1	AAGGAGCTCACAGTCTATTGA	down	0.925936	-0.111016	0.51533	1998.86	1850.82	1748.93	2030.18	2217.48	1982.91	2030.21	1539.33	2113.5	1836.5	2037	1944.5	2113.5	1550.25	middle
834	mmu-miR-338-3p_R-1	TCCAGCATCAGTGATTTTGTT	down	0.856685	-0.223164	0.520345	56.8145	48.6721	52.1328	48.6402	69.6704	47.9284	65.3202	32.7676	63	44	64	47	68	33	middle
835	mmu-miR-365-2-5p	AGGGACTTTCAGGGGCAGCTGTG	up	1.08124	0.112682	0.521738	75.5299	81.6656	85.233	60.8003	80.5563	89.7383	77.8079	77.4508	103	55	74	88	81	78	middle
836	mmu-miR-136-3p_L+1R-1	CATCATCGTCTCAAATGAGTCT	up	1.27953	0.35561	0.522303	27.7921	35.5607	30.6177	33.1638	19.5948	38.7506	17.2906	50.6409	37	30	18	38	18	51	middle
837	mmu-mir-3084-1-p5	AGCAGAGTAACTGAATATAGT	up	1.12232	0.16649	0.524247	67.4626	75.715	58.7528	67.433	76.2019	91.7778	78.7685	56.5986	71	61	70	90	82	57	middle
838	mmu-miR-361-5p	TTATCAGAATCTCCAGGGGTAC	down	0.934438	-0.0978295	0.524572	2616.47	2444.93	2254.12	2990.82	2604.47	2595.27	2235.78	2503.74	2724	2705.5	2392.5	2545	2327.5	2521.5	middle
839	mmu-miR-7021-5p_L+1R-2	CATAGGAGTTGATTACAGAGC	down	0.501325	-0.996181	0.525496	1.9161	0.960591	2.48251	0	3.2658	0	2.88177	0	3	0	3	0	3	0	low
840	mmu-miR-351-3p_R+1	GGTCAAGAGGCGCCTGGGAACT	down	0.911372	-0.133888	0.528058	224.11	204.247	234.184	248.728	189.416	189.674	174.828	248.24	283	225	174	186	182	250	middle
841	mmu-miR-664-5p_R+1	CTGGCTGGGGAAAATGACTGGA	down	0.917987	-0.123454	0.533014	147.483	135.388	163.018	120.495	158.935	158.062	121.995	126.106	197	109	146	155	127	127	middle
842	mmu-miR-219a-2-3p	AGAATTGTGGCTGGACATCTGT	up	1.20783	0.272416	0.534472	4.67307	5.64427	4.13752	5.5273	4.3544	8.15802	4.80296	3.97183	5	5	4	8	5	4	low
843	mmu-miR-3066-5p_L-1R+1	TGGTTGCTGTAGATTAAGTAGT	up	2.02618	1.01876	0.537696	1.45147	2.94094	0	0	4.3544	3.05926	5.76355	0	0	0	4	3	6	0	low
844	mmu-miR-935_L-2	CAGTTACCGCTTCCGCTACCGC	up	3.86943	1.95212	0.539573	0.827505	3.20197	2.48251	0	0	0	9.60591	0	3	0	0	0	10	0	low
845	gga-miR-7_R+3	TGGAAGACTAGTGATTTTGTTGTTA	up	1.35338	0.436566	0.542734	8.71549	11.7954	5.37878	5.5273	15.2404	9.68765	18.2512	7.44719	6.5	5	14	9.5	19	7.5	middle
846	mmu-miR-93-3p_R+1	ACTGCTGAGCTAGCACTTCCCGA	up	1.23539	0.304965	0.5451	53.5388	66.1413	72.8204	46.4293	41.3668	38.7506	94.1379	65.5353	88	42	38	38	98	66	middle
847	mmu-miR-3086-5p_L-1R+2	AGATTGTAGGCCCATTGGAAG	up	1.89742	0.924038	0.545146	1.93296	3.66764	2.48251	3.31638	0	3.05926	0	7.94367	3	3	0	3	0	8	low
848	rno-miR-374-3p_2ss8CG19TC	CTTAGCAGGTTGTATTATCATT	up	1.29502	0.372976	0.549539	7.25384	9.39388	3.72377	4.97457	13.0632	9.68765	11.0468	7.44719	4.5	4.5	12	9.5	11.5	7.5	middle
849	mmu-miR-466c-3p_R+1	ATACATACACGCACACATAAGAA	up	1.56036	0.641876	0.550071	3.38443	5.28092	2.48251	3.31638	4.3544	8.15802	7.68473	0	3	3	4	8	8	0	low
850	mmu-miR-106a-5p	CAAAGTGCTAACAGTGCAGGTAG	down	0.90798	-0.139268	0.550788	529.738	480.992	568.91	447.158	573.148	439.514	601.81	401.652	687.5	404.5	526.5	431	626.5	404.5	middle
851	mmu-mir-5126-p3_1ss1CG	GCGCGGGCGGGGCCGGGG	up	1.30062	0.379197	0.553881	76.2986	99.2354	104.266	106.124	18.5062	114.212	123.916	59.5775	126	96	17	112	129	60	middle
852	xtr-miR-10a_R+3	TACCCTGTAGATCCGAATTTGTGTGT	up	1.28092	0.357175	0.553929	10.7232	13.7355	15.7226	7.73822	8.70879	8.15802	21.133	11.9155	19	7	8	8	22	12	middle
853	mmu-miR-329-3p	AACACACCCAGCTAACCTTTTT	up	1.30536	0.384451	0.555836	10.686	13.9491	12.4126	3.31638	16.329	15.2963	7.68473	18.8662	15	3	15	15	8	19	middle
854	mmu-miR-22-5p_L-1	GTTCTTCAGTGGCAAGCTTTA	up	1.0435	0.061424	0.559168	1655.92	1727.94	1731.97	1529.96	1705.84	1701.97	1899.09	1582.78	2093	1384	1567	1669	1977	1594	middle
855	ptr-miR-378b_R+1_1ss14GT	ACTGGACTTGGAGTCAGAAAG	up	1.36846	0.452554	0.560154	4.16948	5.70577	3.72377	4.97457	3.8101	3.05926	10.0862	3.97183	4.5	4.5	3.5	3	10.5	4	middle
856	mmu-miR-222-3p_R+4	AGCTACATCTGGCTACTGGGTCTCT	up	1.1119	0.153032	0.561316	12867.4	14307.4	14568.2	13204.7	10829.4	13542.3	11401.3	17978.5	17605	11945	9948	13280	11869	18106	high
857	mmu-miR-204-3p	GCTGGGAAGGCAAAGGGACGT	down	0.836929	-0.256824	0.561447	10.2775	8.60157	9.93006	14.371	6.5316	8.15802	6.72414	10.9225	12	13	6	8	7	11	middle
858	mmu-miR-29b-3p	TAGCACCATTTGAAATCAGTGTT	up	1.08105	0.112427	0.563058	4079.29	4409.9	3502	3880.72	4855.15	4478.76	4950.89	3800.05	4232	3510.5	4460	4392	5154	3827	middle
859	mmu-miR-16-1-3p_R+1	CCAGTATTGACTGTGCTGCTGAA	down	0.867969	-0.204285	0.567808	106.605	92.5302	65.3729	123.811	130.632	97.8963	89.335	90.3592	79	112	120	96	93	91	middle
860	pma-miR-196b_R+2_1ss9AT	TAGGTAGTTTCATGTTGTTGGGTA	up	1.27088	0.345823	0.569719	15.1941	19.3098	21.5151	7.73822	16.329	13.2568	29.7783	14.8944	26	7	15	13	31	15	middle
861	mmu-miR-215-5p_L-1R-2_1ss12TA	TGACCTATGAATTGACAG	up	1.23956	0.309825	0.56986	178.732	221.548	108.817	185.164	242.213	217.717	321.318	125.609	131.5	167.5	222.5	213.5	334.5	126.5	middle
862	mmu-miR-7647-5p	AACTACCACCTCCTGGCCTTTT	up	1.40424	0.489787	0.56999	3.28054	4.60666	3.31002	0	6.5316	3.05926	4.80296	5.95775	4	0	6	3	5	6	low
863	mmu-mir-653-p5	TTGAAACAATCTCTACTGAACC	down	0.900501	-0.1512	0.571005	69.6089	62.6829	86.0605	55.273	67.4932	53.0272	59.5567	75.4648	104	50	62	52	62	76	middle
864	mmu-miR-3103-3p	TAACCTCTGATCCTTCCCACAG	down	0.714339	-0.485319	0.572187	5.48934	3.92125	6.62004	3.31638	6.5316	4.07901	7.68473	0	8	3	6	4	8	0	low
865	mmu-miR-196a-5p	TAGGTAGTTTCATGTTGTTGGG	up	1.06898	0.096239	0.575015	1490.97	1593.82	1700.52	1338.16	1434.23	1339.45	1755.48	1686.54	2055	1210.5	1317.5	1313.5	1827.5	1698.5	middle
866	mmu-miR-1949_L-2	ATACCAGGATGTCAGCATAGTT	up	3.09554	1.63019	0.575364	0.827505	2.56158	2.48251	0	0	0	7.68473	0	3	0	0	0	8	0	low
867	mmu-miR-5116	TTTGATAGGAACCCCGCCTGA	up	1.8242	0.867263	0.575753	1.10334	2.01271	3.31002	0	0	3.05926	0	2.97888	4	0	0	3	0	3	low
868	mmu-miR-6238_L-1R-2_1ss12TC	TATTAGTCAGCGGAGGAAA	up	1.86501	0.899186	0.576188	1.93084	3.60105	5.79253	0	0	4.07901	6.72414	0	7	0	0	4	7	0	low
869	mmu-miR-3097-5p_L-1R-1	ACAGGTGGGAAGTGTGTGTCC	up	1.8207	0.864494	0.576999	1.10546	2.01271	0	3.31638	0	3.05926	0	2.97888	0	3	0	3	0	3	low
870	mmu-let-7g-5p	TGAGGTAGTAGTTTGTACAGTT	up	1.08537	0.118182	0.581367	98868.7	107309	102403	88422.2	105781	89784.3	131374	100767	123749	79986.8	97171.3	88045.2	136764	101482	high
871	mmu-miR-18b-5p	TAAGGTGCATCTAGTGCTGTTAG	up	1.26617	0.340472	0.581578	5.34299	6.76514	6.20629	1.65819	8.16449	5.09877	5.76355	9.43311	7.5	1.5	7.5	5	6	9.5	low
872	mmu-miR-219a-5p_L-1	GATTGTCCAAACGCAATTCT	up	1.77822	0.830437	0.583776	1.09703	1.95076	0	1.65819	1.6329	1.52963	4.32266	0	0	1.5	1.5	1.5	4.5	0	low
873	oan-miR-92b_R+2_1ss16AG	TATTGCACTTGTCCCGGCCTGTTT	down	0.929908	-0.10484	0.58548	955.841	888.844	962.388	1004.86	900.272	914.719	700.271	1051.54	1163	909	827	897	729	1059	middle
874	PC-5p-28755_26	TGCGATGATGTCATATCTT	down	0.846784	-0.239935	0.585656	8.59443	7.27762	4.96503	8.84368	11.9746	8.15802	6.72414	6.95071	6	8	11	8	7	7	middle
875	mmu-miR-669a-5p	AGTTGTGTGTGCATGTTCATGTCT	up	1.16648	0.222164	0.587366	8.38316	9.77881	10.3438	7.18549	7.62019	9.68765	6.24384	13.4049	12.5	6.5	7	9.5	6.5	13.5	middle
876	mmu-mir-451b-p5_1ss17AG	AACCGTTACCATTACTGAA	up	1.8083	0.854633	0.588195	0.907166	1.64043	0	0	2.7215	2.03951	2.88177	0	0	0	2.5	2	3	0	low
877	mdo-miR-203_R-1	GTGAAATGTTTAGGACCACTT	up	1.46728	0.553141	0.594106	7.45602	10.94	9.10255	13.2655	0	8.15802	4.80296	19.8592	11	12	0	8	5	20	middle
878	gga-let-7a-5p_R+1_1ss22TA	TGAGGTAGTAGGTTGTATAGTAG	down	0.89936	-0.153029	0.594144	63.9911	57.551	63.3041	49.7457	78.9234	49.9679	72.0443	50.6409	76.5	45	72.5	49	75	51	middle
879	PC-3p-8827_131	TTTCTGAGAAGATAACATAC	up	1.14143	0.190847	0.595111	23.6991	27.0509	22.3426	20.451	28.3036	31.6123	32.6601	16.8803	27	18.5	26	31	34	17	middle
880	mmu-miR-7019-3p_L-1R-1	CACCTTGGCCGCCTCTCTGCA	up	1.43569	0.521744	0.595237	8.3537	11.9933	10.7576	9.94914	4.3544	22.4346	10.5665	2.97888	13	9	4	22	11	3	middle
881	mmu-miR-153-3p_1ss22CT	TTGCATAGTCACAAAAGTGATT	up	2.79987	1.48536	0.595347	0.827505	2.3169	2.48251	0	0	0	0	6.95071	3	0	0	0	0	7	low
882	mmu-miR-3076-5p_L-1R-1	ACAGGGGAAGCTCAGTGCCAGC	up	1.77058	0.824221	0.595367	1.10334	1.95355	3.31002	0	0	0	2.88177	2.97888	4	0	0	0	3	3	low
883	mmu-miR-802-3p_L-1R+1	CGGAGAGTCTTTGTCACTCAGT	up	1.29816	0.37647	0.597045	7.8687	10.2148	4.96503	8.84368	9.79739	13.2568	14.4089	2.97888	6	8	9	13	15	3	middle
884	mmu-miR-450b-3p	ATTGGGAACATTTTGCATGCAT	up	1.0927	0.127898	0.597381	63.3032	69.1715	62.8904	48.6402	78.3791	79.5407	62.4384	65.5353	76	44	72	78	65	66	middle
885	mmu-miR-10b-3p_L+1R-1	ACAGATTCGATTCTAGGGGAAT	down	0.948072	-0.0769316	0.597959	1232.47	1168.47	1097.27	1250.27	1349.86	1169.66	1022.07	1313.68	1326	1131	1240	1147	1064	1323	middle
886	mmu-miR-328-3p	CTGGCCCTCTCTGCCCTTCCGT	up	1.12288	0.167199	0.599561	3479.96	3907.56	4859.11	2823.34	2757.42	3902.6	3755.91	4064.18	5872	2554	2533	3827	3910	4093	middle
887	mmu-miR-19b-1-5p	AGTTTTGCAGGTTTGCATCCAGC	down	0.875038	-0.192583	0.600717	14.015	12.2636	19.0326	9.94914	13.0632	14.2765	9.60591	12.9085	23	9	12	14	10	13	middle
888	pma-miR-30g_R+1	TGTAAACATCCTTCACTCTCAGCT	down	0.754646	-0.406127	0.602513	3.71009	2.79981	6.20629	1.65819	3.2658	1.52963	2.40148	4.46831	7.5	1.5	3	1.5	2.5	4.5	low
889	PC-3p-32034_23	TGGCCTTGCCTCTTCTCCCAGT	down	0.671321	-0.574925	0.602949	6.4411	4.32404	11.5851	7.73822	0	6.11852	2.88177	3.97183	14	7	0	6	3	4	middle
890	mmu-let-7b-3p_1ss22CT	CTATACAACCTACTGCCTTCCT	down	0.924942	-0.112565	0.6079	2835.35	2622.53	3282.71	2656.42	2566.92	2973.6	2012.44	2881.57	3967	2403	2358	2916	2095	2902	middle
891	PC-5p-63995_7	TTCCTTGACCGGCTCTCTTGT	down	0.378176	-1.40287	0.608004	2.54006	0.960591	0	0	7.62019	0	2.88177	0	0	0	7	0	3	0	low
892	mmu-miR-124-3p	TAAGGCACGCGGTGAATGCC	down	0.788159	-0.343441	0.608579	5.09746	4.01761	6.89587	3.31638	5.08013	6.45844	0.960591	4.63381	8.33333	3	4.66667	6.33333	1	4.66667	low
893	eca-mir-8986a-p3_1ss12GA	GTCCTCGAAGAATAACTGCTGA	up	1.75986	0.815464	0.611044	0.736973	1.29697	0	2.21092	0	0	2.40148	1.48944	0	2	0	0	2.5	1.5	low
894	mmu-miR-3470b_L-1R+1	CACTCTGTAGACCAGGCTGGC	up	1.32489	0.405872	0.612415	2.73836	3.62802	0	3.31638	4.8987	4.07901	4.32266	2.4824	0	3	4.5	4	4.5	2.5	low
895	mmu-miR-1a-3p	TGGAATGTAAAGAAGTATGTAT	down	0.935682	-0.0959091	0.613086	393.992	368.652	371.136	346.009	464.832	311.535	396.244	398.176	448.5	313	427	305.5	412.5	401	middle
896	mmu-miR-26a-1-3p	CCTATTCTTGGTTACTTGCACG	up	1.57865	0.658689	0.613266	2.27897	3.59769	2.48251	0	4.3544	0	3.84236	6.95071	3	0	4	0	4	7	low
897	bta-miR-199c_L-1R+2_2	ACAGTAGTCTGCACATTGGCT	up	1.1637	0.218718	0.613773	65.6574	76.4055	76.1304	71.8549	48.987	64.2444	54.7537	110.218	92	65	45	63	57	111	middle
898	bta-miR-199c_L-1R+2_1	ACAGTAGTCTGCACATTGGCA	up	1.1637	0.218718	0.613773	65.6574	76.4055	76.1304	71.8549	48.987	64.2444	54.7537	110.218	92	65	45	63	57	111	middle
899	mmu-miR-3098-5p	TCCTAACAGCAGGAGTAGGAGC	down	0.620335	-0.688881	0.619305	3.68275	2.28454	3.31002	7.73822	0	0	2.88177	3.97183	4	7	0	0	3	4	low
900	mmu-miR-101c_R+1	ACAGTACTGTGATAACTGAT	up	1.16792	0.223944	0.619848	157.166	183.557	71.9929	213.354	186.15	185.595	216.133	148.944	87	193	171	182	225	150	middle
901	mmu-miR-5099_L+2R-1	TCTTAGATCGATGTGGTGCTC	up	1.06243	0.0873618	0.620515	12137.7	12895.4	11966.5	12402.2	12044.3	14072.6	14321.5	10292	14461	11219	11064	13800	14909	10365	high
902	PC-5p-8013_150	TGAAAGACATGGGTAGTGAGA	up	2.39008	1.25706	0.626034	15.3716	36.7395	9.10255	0	37.0124	0	0	110.218	11	0	34	0	0	111	middle
903	mmu-miR-3062-5p	GGAGAATGTAGTGTTACCGTGA	up	1.13657	0.184681	0.627346	7.52057	8.54762	8.27505	8.84368	5.443	8.15802	11.5271	5.95775	10	8	5	8	12	6	middle
904	pma-miR-103b-3p_R+2	AGCAGCATTGTACAGGGCTATGAGT	up	1.11917	0.162434	0.630895	29.2203	32.7026	40.5477	19.8983	27.215	35.6914	33.6207	28.7958	49	18	25	35	35	29	middle
905	gga-miR-203a_1ss22GT	GTGAAATGTTTAGGACCACTTT	down	0.666506	-0.585311	0.635696	2.93103	1.95355	0	5.5273	3.2658	0	2.88177	2.97888	0	5	3	0	3	3	low
906	mmu-mir-3535-p3	AGATAGTCAAGTTCTGATC	down	0.855668	-0.224877	0.637065	26.2283	22.4428	18.2051	39.7965	20.6834	23.4543	24.0148	19.8592	22	36	19	23	25	20	middle
907	mmu-miR-137-3p_L-1	TATTGCTTAAGAATACGCGTAG	up	1.53649	0.619634	0.637665	2.55693	3.92868	0	3.31638	4.3544	0	3.84236	7.94367	0	3	4	0	4	8	low
908	mmu-miR-3076-3p_R-2	CGCACTCTGGTCTTCCCTTGC	up	1.46141	0.547361	0.638506	5.1819	7.57288	2.48251	0	13.0632	4.07901	6.72414	11.9155	3	0	12	4	7	12	middle
909	sha-miR-125a_R+2	TCCCTGAGACCCTAACTTGTGAAA	down	0.859865	-0.217818	0.640519	62.5712	53.8028	86.888	44.2184	56.6072	39.7704	44.1872	77.4508	105	40	52	39	46	78	middle
910	mmu-miR-3470b_L+3R+2	AACTCACTCTGTAGACCAGGCTGGCC	up	2.32166	1.21515	0.64069	0.827505	1.92118	2.48251	0	0	0	5.76355	0	3	0	0	0	6	0	low
911	mmu-miR-674-3p_R-2	CACAGCTCCCATCTCAGAAC	up	1.03538	0.0501561	0.645226	1060.48	1098	1195.74	1005.97	979.739	1056.46	1137.34	1100.2	1445	910	900	1036	1184	1108	middle
912	mmu-miR-6942-5p_L-1	AGGAGGAGGGGAACATTTGC	up	1.47605	0.561744	0.649427	2.66994	3.94097	2.48251	5.5273	0	5.09877	6.72414	0	3	5	0	5	7	0	low
913	mmu-miR-30d-3p	CTTTCAGTCAGATGTTTGCTGC	down	0.939585	-0.0899044	0.650587	71.728	67.3945	70.7517	84.0149	60.4173	75.4617	70.1232	56.5986	85.5	76	55.5	74	73	57	middle
914	mmu-miR-190b-5p_L-1R+2	GATATGTTTGATATTGGGTTGT	up	1.27005	0.344884	0.654019	5.13983	6.52784	3.31002	8.84368	3.2658	3.05926	10.5665	5.95775	4	8	3	3	11	6	middle
915	mmu-miR-3057-3p	TCCCACAGGCCCAGCTCATAGC	up	1.06001	0.0840715	0.654534	18.4165	19.5215	15.7226	22.1092	17.4176	21.4148	17.2906	19.8592	19	20	16	21	18	20	middle
916	mmu-miR-1247-5p	ACCCGTCCCGTTCGTCCCCGGA	up	1.05016	0.0706069	0.657757	166.437	174.785	195.291	162.503	141.518	166.22	186.355	171.782	236	147	130	163	194	173	middle
917	mmu-miR-1941-5p_R-3	AGGGAGATGCTGGTACAGAGG	down	0.757452	-0.400773	0.658162	8.89275	6.73583	5.79253	13.2655	7.62019	13.2568	0	6.95071	7	12	7	13	0	7	middle
918	mmu-miR-8107_L-1R+2	GGAAACTAGTGGCTGGGACAGC	down	0.461235	-1.11643	0.660252	2.21092	1.01975	0	6.63276	0	3.05926	0	0	0	6	0	3	0	0	low
919	PC-3p-70609_6	CTGTGGGTCTGTTTGTCCGTCT	down	0.461235	-1.11643	0.660252	2.21092	1.01975	0	6.63276	0	3.05926	0	0	0	6	0	3	0	0	low
920	PC-3p-44067_14	CATCTCCACCCCTCCTCTCCAGT	up	1.61212	0.688964	0.661099	1.81433	2.92493	0	0	5.443	0	4.80296	3.97183	0	0	5	0	5	4	low
921	mmu-miR-18b-3p	TACTGCCCTAAATGCCCCTTCT	down	0.905519	-0.143183	0.664099	9.06819	8.21142	10.7576	7.73822	8.70879	5.09877	9.60591	9.92958	13	7	8	5	10	10	middle
922	PC-3p-29843_25	CCAACTTGGCCCCTTCCAGT	down	0.743873	-0.426872	0.664392	6.21931	4.62638	0	9.94914	8.70879	4.07901	3.84236	5.95775	0	9	8	4	4	6	low
923	mmu-miR-1943-5p_L-1	AGGGAGGATCTGGGCACCTGGA	up	1.04872	0.0686275	0.669784	151.56	158.944	143.158	154.764	156.758	174.378	129.68	172.775	173	140	144	171	135	174	middle
924	mmu-miR-450a-1-3p	ATTGGGAACATTTTGCATAAAT	up	1.32907	0.410416	0.678837	7.70588	10.2416	6.62004	11.0546	5.443	16.316	14.4089	0	8	10	5	16	15	0	middle
925	PC-3p-6366_207	TCACCCTGGACTGACTCTCAGT	down	0.881135	-0.182565	0.680774	41.4969	36.5643	32.2727	50.8511	41.3668	42.8296	48.9902	17.8733	39	46	38	42	51	18	middle
926	mmu-miR-31-3p	TGCTATGCCAACATATTGCCATC	down	0.930172	-0.104431	0.680795	43.0051	40.0022	34.7552	42.0075	52.2528	37.7309	33.6207	48.655	42	38	48	37	35	49	middle
927	mmu-miR-130a-5p	GCTCTTTTCACATTGTGCTACT	down	0.774667	-0.368352	0.682208	8.90961	6.90198	5.79253	16.5819	4.3544	3.05926	6.72414	10.9225	7	15	4	3	7	11	middle
928	hsa-miR-374a-5p_R-1	TTATAATACAACCTGATAAGT	down	0.717394	-0.479162	0.68423	2.76047	1.98034	4.96503	3.31638	0	3.05926	2.88177	0	6	3	0	3	3	0	low
929	mmu-miR-23a-5p	GGGGTTCCTGGGGATGGGATTT	up	1.29882	0.377196	0.685156	6.42423	8.34389	11.5851	4.42184	3.2658	15.2963	5.76355	3.97183	14	4	3	15	6	4	middle
930	xtr-miR-93b_L+2R+2	CAAAGTGCTGTTCGTGCAGGTAGAT	up	1.22676	0.294852	0.685444	9.54057	11.704	9.93006	12.1601	6.5316	17.3358	2.88177	14.8944	12	11	6	17	3	15	middle
931	mmu-miR-3105-5p	AGAGCAAGCCCGTAAGCAGCGT	up	1.09906	0.136266	0.690899	45.428	49.9279	52.9603	38.6911	44.6326	43.8494	68.202	37.7324	64	35	41	43	71	38	middle
932	PC-3p-35700_19	TGTTTTACCCGGAAAAGTAGT	down	0.72632	-0.461323	0.691768	5.06192	3.67657	7.44754	7.73822	0	4.07901	0	6.95071	9	7	0	4	0	7	low
933	mmu-miR-7025-3p_R+1	CAGCACAACTCCAGCTCACCAGT	down	0.850386	-0.23381	0.692239	6.98014	5.93582	6.62004	11.0546	3.2658	6.11852	6.72414	4.96479	8	10	3	6	7	5	middle
934	PC-5p-14113_68	AGAGGACAGTGACTGAGAGAA	up	1.15493	0.207802	0.700202	10.3287	11.9289	12.4126	4.42184	14.1518	16.316	11.5271	7.94367	15	4	13	16	12	8	middle
935	mmu-miR-8112_R+2	TCTCCGCCACCTCCACCGCAGC	up	1.10316	0.141647	0.701777	38.3693	42.3277	47.9953	46.4293	20.6834	44.8691	38.4236	43.6902	58	42	19	44	40	44	middle
936	mmu-miR-1668_R+1	CAAAGGCCTCCTTCTCTGCAGT	down	0.78955	-0.340897	0.702079	5.49496	4.33855	6.62004	4.42184	5.443	4.07901	0	8.93663	8	4	5	4	0	9	low
937	mmu-miR-146a-5p	TGAGAACTGAATTCCATGGGTT	up	1.07891	0.109581	0.70385	21784.5	23503.6	19032.6	26119.8	20201.1	18852.2	21245.4	30413.3	23000	23628	18557	18487	22117	30629	high
938	mmu-let-7e-3p	CTATACGGCCTCCTAGCTTTCC	down	0.979635	-0.029684	0.704622	592.6	580.531	644.626	567.101	566.072	602.674	560.025	578.895	779	513	520	591	583	583	middle
939	bta-miR-2478_1ss2TA	GAATCCCACTTCTGACACCA	down	0.904828	-0.144284	0.707011	48.6987	44.0639	62.8904	30.9529	52.2528	39.7704	56.6749	35.7465	76	28	48	39	59	36	middle
940	PC-3p-28525_27	CTGGGCTTGGAGTCAGAAGGA	down	0.72023	-0.47347	0.707025	5.4992	3.96069	0	11.0546	5.443	6.11852	5.76355	0	0	10	5	6	6	0	middle
941	mmu-miR-672-3p	ACACACAGTCACTATCTTCGA	down	0.654057	-0.612511	0.707421	3.0363	1.98592	5.79253	3.31638	0	0	0	5.95775	7	3	0	0	0	6	low
942	mmu-miR-6948-5p_L-1R+1	GTTCAGACAGGACTGTGACACA	up	1.87351	0.905747	0.708004	1.0886	2.03951	0	0	3.2658	6.11852	0	0	0	0	3	6	0	0	low
943	efu-miR-205_R+1_1ss23TA	TCCTTCATTCCACCGGAGTCTGAT	up	1.84848	0.886343	0.71283	1.10334	2.03951	3.31002	0	0	6.11852	0	0	4	0	0	6	0	0	low
944	mmu-miR-1194_1ss3AC	GACTGAGTAACTGCTAGATCCT	up	1.10224	0.140443	0.714771	15.2889	16.8521	17.3776	12.1601	16.329	21.4148	19.2118	9.92958	21	11	15	21	20	10	middle
945	mmu-miR-23b-5p	GGGTTCCTGGCATGCTGATTT	up	1.04375	0.0617696	0.717219	136.937	142.927	160.536	135.972	114.303	148.884	150.813	129.085	194	123	105	146	157	130	middle
946	hsa-miR-4454_L+1_1ss3GA	CGAATCCGAGTCACGGCACCA	up	1.13997	0.188997	0.71936	157.918	180.021	76.958	249.834	146.961	228.425	151.773	159.866	93	226	135	224	158	161	middle
947	mmu-miR-378a-3p_L-1_1ss6AG	CTGGGCTTGGAGTCAGAAGG	up	1.0888	0.122743	0.720881	20.3199	22.1244	11.5851	25.4256	23.9492	22.4346	22.0936	21.8451	14	23	22	22	23	22	middle
948	mmu-miR-451a_R+1	AAACCGTTACCATTACTGAGTTT	down	0.951948	-0.0710447	0.722522	11721	11157.8	9907.72	10872.2	14383.1	10615.6	11114	11743.7	11973	9835	13212.5	10410	11570	11827	high
949	mmu-miR-1191b-5p_L-1	CAGGCTACAGAGCGAGAACCT	up	1.79646	0.845159	0.723319	1.10546	1.98592	0	3.31638	0	0	0	5.95775	0	3	0	0	0	6	low
950	mmu-miR-369-5p	AGATCGACCGTGTTATATTCGC	up	1.28379	0.360408	0.724371	4.40498	5.65506	0	9.94914	3.2658	8.15802	3.84236	4.96479	0	9	3	8	4	5	low
951	bta-miR-16a_R-1_1ss21TA	TAGCAGCACGTAAATATTGGA	up	1.07113	0.0991285	0.724499	206.743	221.448	271.008	164.161	185.062	181.516	243.03	239.799	327.5	148.5	170	178	253	241.5	middle
952	mmu-miR-1948-5p_L-1R+2	TATGAGTATTCTGCCTAAATGT	down	0.920516	-0.119486	0.729929	6.13366	5.64613	7.44754	4.42184	6.5316	7.13827	3.84236	5.95775	9	4	6	7	4	6	low
953	PC-5p-71516_6	TTCGGGTTGATAGAGTTCT	down	0.580414	-0.784845	0.739279	1.65501	0.960591	4.96503	0	0	0	2.88177	0	6	0	0	0	3	0	low
954	mmu-miR-34b-3p	AATCACTAACTCCACTGCCATC	down	0.978838	-0.0308578	0.739887	172.638	168.984	172.121	189.034	156.758	163.16	170.025	173.768	208	171	144	160	177	175	middle
955	mmu-miR-379-3p_R-1	TATGTAACATGGTCCACTAAC	up	1.24916	0.32096	0.747617	5.79889	7.24376	7.44754	9.94914	0	3.05926	5.76355	12.9085	9	9	0	3	6	13	middle
956	mmu-miR-5123_R-3	TGTAGATCCATATGCCATGGT	up	1.25445	0.327059	0.748329	3.40691	4.27381	2.48251	7.73822	0	4.07901	5.76355	2.97888	3	7	0	4	6	3	low
957	mmu-let-7d-5p	AGAGGTAGTAGGTTGCATAGTT	up	1.0412	0.0582476	0.750029	52280.7	54434.7	57387.8	49627.9	49826.5	46487.4	65175.6	51641.2	69350.4	44893.5	45771.2	45586.9	67849.4	52007.4	high
958	mmu-let-7d-3p	CTATACGACCTGCTGCCTTTCT	up	1.07014	0.0978051	0.750591	10632.6	11378.4	14612.9	8571.73	8713.15	11810.8	10085.2	12239.2	17659	7754	8004	11582	10499	12326	high
959	mmu-miR-200c-5p	CGTCTTACCCAGCAGTGTTTGG	down	0.809782	-0.304394	0.750853	6.88187	5.57282	7.44754	8.84368	4.3544	0	4.80296	11.9155	9	8	4	0	5	12	middle
960	pma-miR-126_R-2	TCGTACCGTGAGTAATAACG	down	0.599971	-0.737035	0.752434	1.65501	0.992958	4.96503	0	0	0	0	2.97888	6	0	0	0	0	3	low
961	PC-3p-57389_9	ATTAAGAGGAGGGGGTGAA	down	0.599971	-0.737035	0.752434	1.65501	0.992958	4.96503	0	0	0	0	2.97888	6	0	0	0	0	3	low
962	mmu-miR-497a-3p_R+1	CAAACCACACTGTGGTGTTAGA	up	1.17441	0.231936	0.755146	6.97802	8.19506	9.93006	7.73822	3.2658	8.15802	13.4483	2.97888	12	7	3	8	14	3	middle
963	PC-3p-63695_7	TTTCTCCTGCTGCCCTGCAGT	up	1.6431	0.716418	0.758244	0.827505	1.35967	2.48251	0	0	4.07901	0	0	3	0	0	4	0	0	low
964	mmu-miR-191-5p_R-1	CAACGGAATCCCAAAAGCAGCT	up	1.05118	0.0720048	0.758488	84383.6	88702.1	98612.9	84609.7	69928.4	74509.3	83287.1	108310	119169	76538	64237	73066	86704	109078	high
965	mmu-miR-5129-5p	ATGTGGGGGCATTGGTATTTTC	down	0.827006	-0.274029	0.765209	6.33158	5.23626	12.4126	3.31638	3.2658	3.05926	7.68473	4.96479	15	3	3	3	8	5	middle
966	mmu-miR-29b-1-5p_R+2	GCTGGTTTCATATGGTGGTTTAGA	down	0.898091	-0.155067	0.767411	18.7266	16.8182	19.0326	8.84368	28.3036	16.316	18.2512	15.8873	23	8	26	16	19	16	middle
967	mmu-miR-7011-3p_L+4R-2	ACACTCTGCTTCCCTCCTCCTCT	up	1.59992	0.678003	0.769285	0.827505	1.32394	2.48251	0	0	0	0	3.97183	3	0	0	0	0	4	low
968	PC-3p-87610_4	TCCCTGCTCCCTGCCCCTAGT	up	1.59992	0.678003	0.769285	0.827505	1.32394	2.48251	0	0	0	0	3.97183	3	0	0	0	0	4	low
969	cgr-miR-532-5p_R+2_2	CATGCCTTGAGTGTAGGACCGTTA	up	1.09097	0.125615	0.775204	12.9215	14.097	9.10255	17.6874	11.9746	9.17778	19.2118	13.9014	11	16	11	9	20	14	middle
970	cgr-miR-532-5p_R+2_1	CATGCCTTGAGTGTAGGACCGTAA	up	1.09097	0.125615	0.775204	12.9215	14.097	9.10255	17.6874	11.9746	9.17778	19.2118	13.9014	11	16	11	9	20	14	middle
971	mmu-miR-350-5p_R+2	AAAGTGCATGCGCTTTGGGAC	down	0.96291	-0.0545266	0.778829	59.8789	57.658	57.9253	57.4839	64.2274	64.2444	44.1872	64.5423	70	52	59	63	46	65	middle
972	eca-mir-8986b-p5_1ss6AG	CCGAGGCTAGAGTCACATCCTGA	up	1.36438	0.448241	0.780369	0.725733	0.990172	0	0	2.1772	1.52963	1.44089	0	0	0	2	1.5	1.5	0	low
973	hsa-miR-1268a_R+1_1ss10TG	CGGGCGTGGGGGTGGGGGC	down	0.777322	-0.363415	0.781219	16.9249	13.1561	39.7202	11.0546	0	10.1975	15.3695	13.9014	48	10	0	10	16	14	middle
974	mmu-miR-7081-3p_L-1_1ss22AT	TCCCCTGGTATCCTCCTCACT	up	1.54777	0.630192	0.783416	0.827505	1.28079	2.48251	0	0	0	3.84236	0	3	0	0	0	4	0	low
975	mmu-miR-6539_L-1	CACAGTGATGAACTCTGAGGGCT	up	1.41711	0.502956	0.784193	3.31638	4.69969	0	9.94914	0	11.2173	2.88177	0	0	9	0	11	3	0	middle
976	gga-miR-6651-5p_L-2R-1	CAGGTTGCCTAAGGAGGG	up	1.54422	0.626877	0.784412	1.45147	2.24138	0	0	4.3544	0	6.72414	0	0	0	4	0	7	0	low
977	mmu-miR-6986-5p_R-1	AGGGGAGCTAGGTAGAAAGCC	up	1.53745	0.620539	0.78632	1.10546	1.69959	0	3.31638	0	5.09877	0	0	0	3	0	5	0	0	low
978	mmu-miR-505-3p_R+2	CGTCAACACTTGCTGGTTTTCTCT	down	0.919528	-0.121035	0.786567	16.4259	15.1041	20.6876	18.7928	9.79739	13.2568	21.133	10.9225	25	17	9	13	22	11	middle
979	mmu-miR-2137_L-2R-1_1ss16AG	CGGCGGGAGCCCCGGGGA	down	0.856618	-0.223277	0.787649	36.2139	31.0214	57.9253	42.0075	8.70879	52.0074	19.2118	21.8451	70	38	8	51	20	22	middle
980	rno-miR-378b_L-2	TGGACTTGGAGTCAGAAGG	down	0.923423	-0.114936	0.789683	842.202	777.709	437.75	988.281	1100.57	834.158	866.453	632.515	529	894	1011	818	902	637	middle
981	PC-3p-63876_7	CTGTGGGTTGGGTTGGCTTTGT	up	1.22782	0.296098	0.794881	1.9161	2.35263	2.48251	0	3.2658	4.07901	0	2.97888	3	0	3	4	0	3	low
982	mmu-miR-10b-5p_R-1	TACCCTGTAGAACCGAATTTGT	down	0.963693	-0.0533539	0.801571	427195	411685	336150	444777	500660	398402	469668	366987	406221	402346	459912	390684	488936	369589	high
983	mmu-miR-532-3p	CCTCCCACACCCAAGGCTTGCA	up	1.02325	0.033159	0.804534	924.269	945.759	1003.76	861.153	907.892	1080.94	860.69	895.649	1213	779	834	1060	896	902	middle
984	mmu-miR-122-5p_R-1	TGGAGTGTGACAATGGTGTTT	down	0.897475	-0.156056	0.804656	198.566	178.208	71.9929	219.986	303.719	116.252	225.739	192.634	87	199	279	114	235	194	middle
985	mmu-miR-1933-3p_L-1	CAGGACCATCAGTGTGACTAT	up	1.47068	0.556487	0.806018	1.0886	1.60099	0	0	3.2658	0	4.80296	0	0	0	3	0	5	0	low
986	mmu-miR-7024-3p_R-1	CCAGCAGTCCCTGCTCCCTACA	up	1.20346	0.267187	0.808224	2.19406	2.64046	0	3.31638	3.2658	4.07901	3.84236	0	0	3	3	4	4	0	low
987	mmu-miR-126a-3p_R-1	TCGTACCGTGAGTAATAATGC	down	0.973697	-0.0384553	0.809734	137863	134237	151276	120728	141585	119413	155268	128030	182810	109211	130062	117100	161638	128938	high
988	mmu-miR-3083-5p_L-1	GGCTGGGAATATTTCAGAGAT	down	0.877578	-0.1884	0.810692	6.31334	5.54045	5.79253	5.5273	7.62019	0	7.68473	8.93663	7	5	7	0	8	9	low
989	ssc-miR-130b_R+2	CAGTGCAATGATGAAAGGGCATTA	up	1.44825	0.534314	0.813004	1.10546	1.60099	0	3.31638	0	0	4.80296	0	0	3	0	0	5	0	low
990	rno-miR-3590-3p_L-1R-1	AGCACAATGTGAAAAGAGCT	down	0.691852	-0.531464	0.813908	1.47395	1.01975	0	4.42184	0	3.05926	0	0	0	4	0	3	0	0	low
991	mmu-miR-129-2-3p	AAGCCCTTACCCCAAAAAGCAT	up	1.04785	0.0674376	0.819547	38.3272	40.1613	40.9615	35.3747	38.6453	54.0469	32.1798	34.2571	49.5	32	35.5	53	33.5	34.5	middle
992	eca-mir-8986a-p5_1ss1TC	CCGAGGCTAGAGTCACGCT	up	1.25167	0.323859	0.820024	2.14105	2.6799	2.06876	0	4.3544	6.11852	1.92118	0	2.5	0	4	6	2	0	low
993	bta-mir-1248-1-p3	TTGGTTTTTGTAATAATGCT	down	0.774632	-0.368417	0.820842	2.19406	1.69959	0	3.31638	3.2658	5.09877	0	0	0	3	3	5	0	0	low
994	pma-miR-15a_R+1_1ss10GA	TAGCAGCACATAATGGTTTGTAT	down	0.953773	-0.0682819	0.821528	5.86906	5.59776	6.62004	6.63276	4.3544	4.07901	5.76355	6.95071	8	6	4	4	6	7	low
995	cgr-miR-151-3p	CTAGACTGAGGCTCCTTGAGG	down	0.979192	-0.0303362	0.821936	7802.86	7640.5	7641.18	7503.31	8264.1	8850.44	6914.82	7156.25	9234	6787.5	7591.5	8679	7198.5	7207	middle
996	mmu-miR-382-5p	GAAGTTGTTCGTGGTGGATTCG	down	0.802154	-0.318049	0.830071	3.39005	2.71934	2.48251	4.42184	3.2658	8.15802	0	0	3	4	3	8	0	0	low
997	mmu-miR-33-5p_R-1	GTGCATTGTAGTTGCATTGC	up	1.05041	0.0709494	0.832325	193.461	203.213	143.986	205.615	230.783	214.148	256.478	139.014	174	186	212	210	267	140	middle
998	mmu-miR-3074-1-3p_R+1	GATATCAGCTCAGTAGGCACCGT	down	0.874569	-0.193355	0.833959	13.464	11.7752	7.44754	18.7928	14.1518	0	12.4877	22.838	9	17	13	0	13	23	middle
999	mmu-miR-504-5p	AGACCCTGGTCTGCACTCTATC	up	1.06153	0.0861518	0.835076	32.5009	34.5008	43.8578	19.8983	33.7466	45.8889	28.8177	28.7958	53	18	31	45	30	29	middle
1000	mmu-miR-383-3p_L-1	CACAGCACTGCCTGGTCAGA	up	1.17756	0.235796	0.836891	2.27897	2.68362	2.48251	0	4.3544	4.07901	0	3.97183	3	0	4	4	0	4	low
1001	mmu-miR-363-5p_L-1	AGGTGGAACACGATGCAATTT	up	1.05087	0.0715783	0.83952	32.1374	33.772	27.3077	34.2692	34.8352	21.4148	45.1478	34.7535	33	31	32	21	47	35	middle
1002	xtr-miR-191_L+1	ACAACGGAATCCCAAAAGCAGCT	up	1.18289	0.242313	0.839701	3.31214	3.91789	6.62004	3.31638	0	0	4.80296	6.95071	8	3	0	0	5	7	low
1003	mmu-miR-103-1-5p_R+1	GGCTTCTTTACAGTGCTGCCTTGT	down	0.912271	-0.132465	0.841332	29.9935	27.3622	16.2743	50.4827	23.2235	39.7704	21.133	21.1831	19.6667	45.6667	21.3333	39	22	21.3333	middle
1004	PC-5p-72070_6	AAGTAGCCTAGGAACCTGGCC	down	0.735342	-0.443513	0.84246	1.0886	0.800493	0	0	3.2658	0	2.40148	0	0	0	3	0	2.5	0	low
1005	mmu-miR-144-5p	GGATATCATCATATACTGTAAGT	down	0.976555	-0.0342272	0.844034	679.09	663.168	666.141	609.108	762.019	574.121	635.911	779.472	805	551	700	563	662	785	middle
1006	mmu-miR-598-3p_R+1	TACGTCATCGTCGTCATCGTTAT	down	0.965623	-0.0504684	0.845931	190.664	184.109	163.846	208.932	199.214	212.109	128.719	211.5	198	189	183	208	134	213	middle
1007	mmu-miR-5107-3p_L-1R+1	AACCTGTGCTTCTCTTCCCAGT	down	0.947805	-0.0773381	0.846366	9.77918	9.26876	7.44754	7.73822	14.1518	11.2173	8.64532	7.94367	9	7	13	11	9	8	middle
1008	mmu-miR-466f-3p_L-3R+1	ACACACACACATACACACT	up	1.34735	0.430122	0.846914	0.368487	0.496479	0	1.10546	0	0	0	1.48944	0	1	0	0	0	1.5	low
1009	PC-3p-56557_9	ACCCCTCTCTTCTCTCCCAGT	down	0.771313	-0.374612	0.847066	2.94789	2.27375	0	8.84368	0	0	3.84236	2.97888	0	8	0	0	4	3	low
1010	mdo-miR-181a-2-3p_L+1_2ss5TC20GA	ACCACCGACCGTTGACTGTACC	down	0.960265	-0.0584949	0.850975	154.67	148.524	183.292	169.135	111.581	150.414	110.468	184.69	221.5	153	102.5	147.5	115	186	middle
1011	efu-miR-181f	ACCACCGACCGTTGACTGTACC	down	0.960265	-0.0584949	0.850975	154.67	148.524	183.292	169.135	111.581	150.414	110.468	184.69	221.5	153	102.5	147.5	115	186	middle
1012	mmu-miR-3061-5p_R-1	CAGTGGGCCGTGAAAGGTAGC	up	1.1624	0.21711	0.852538	4.51237	5.24519	2.48251	11.0546	0	4.07901	7.68473	3.97183	3	10	0	4	8	4	middle
1013	mmu-miR-154-5p	TAGGTTATCCGTGTTGCCTTCG	down	0.851353	-0.232171	0.854733	3.91924	3.33666	4.13752	0	7.62019	3.05926	0	6.95071	5	0	7	3	0	7	low
1014	mmu-miR-125a-5p_R-2	TCCCTGAGACCCTTTAACCTGT	down	0.965068	-0.051297	0.860252	37006	35713.3	48985	31704.6	30328.4	32316	32989.6	41834.3	59196	28680	27860	31690	34343	42131	high
1015	rno-miR-101b-3p_L+1R-1_1ss17GA	GTACAGTACTGTGATAACTGA	up	1.01447	0.0207288	0.861506	48284.2	48983	46804.1	46505.6	51543	46203.5	55537.1	45208.4	56560.5	42069	47348	45308.5	57815.5	45529	high
1016	mmu-miR-101a-3p_L+1R-1	GTACAGTACTGTGATAACTGA	up	1.01447	0.0207288	0.861506	48284.2	48983	46804.1	46505.6	51543	46203.5	55537.1	45208.4	56560.5	42069	47348	45308.5	57815.5	45529	high
1017	pma-miR-23b_R+1_1ss23CT	ATCACATTGCCAGGGATTACCATT	up	1.01055	0.0151467	0.865514	1246.28	1259.44	1249.53	1264.65	1224.67	1175.78	1208.42	1394.11	1510	1144	1125	1153	1258	1404	middle
1018	mmu-miR-652-5p	CAACCCTAGGAGGGGGTGCCATTC	down	0.925908	-0.111059	0.866207	3.5241	3.26299	4.55128	2.21092	3.8101	2.03951	5.76355	1.98592	5.5	2	3.5	2	6	2	low
1019	PC-3p-91307_4	GTAGAAGGATCTGATGGCATTT	down	0.87454	-0.193403	0.868311	2.30145	2.01271	2.48251	4.42184	0	3.05926	0	2.97888	3	4	0	3	0	3	low
1020	hsa-miR-4448_1ss6CG	GGCTCGTTGGTCTAGGGGTA	up	1.2418	0.312436	0.870001	1.9161	2.37942	2.48251	0	3.2658	7.13827	0	0	3	0	3	7	0	0	low
1021	mmu-miR-31-5p_R+1	AGGCAAGATGCTGGCATAGCTGT	up	1.02202	0.0314188	0.871839	970.858	992.233	984.731	994.914	932.93	1082.98	761.749	1131.97	1190	900	857	1062	793	1140	middle
1022	mmu-miR-466g_L-1_1ss21AT	TACAGACACATGCACACACT	down	0.886694	-0.173492	0.87791	2.92541	2.59394	0	4.42184	4.3544	0	4.80296	2.97888	0	4	4	0	5	3	low
1023	PC-5p-44291_14	ACAGTACTGTGATAACTGTTT	down	0.88925	-0.169338	0.87972	2.55693	2.27375	0	3.31638	4.3544	0	3.84236	2.97888	0	3	4	0	4	3	low
1024	pma-mir-29a-p3	AGCACCATTTGAAATCAGTT	down	0.821265	-0.284081	0.880545	2.1772	1.78806	0	0	6.5316	0	2.88177	2.4824	0	0	6	0	3	2.5	low
1025	mmu-miR-411-3p_L-1R-1	ATGTAACACGGTCCACTAAC	up	1.0437	0.0617012	0.881913	6.03189	6.29545	4.96503	4.42184	8.70879	8.15802	5.76355	4.96479	6	4	8	8	6	5	low
1026	mmu-miR-496a-3p_L-2R+1	AGTATTACATGGCCAATCTCC	up	1.09756	0.134301	0.885244	3.31214	3.63528	6.62004	3.31638	0	3.05926	2.88177	4.96479	8	3	0	3	3	5	low
1027	mmu-miR-665-3p_R+2	ACCAGGAGGCTGAGGTCCCTTA	up	1.23232	0.30138	0.89098	1.65501	2.03951	4.96503	0	0	6.11852	0	0	6	0	0	6	0	0	low
1028	mmu-miR-7212-5p_L-1R+1	CTGGGGGCTTGTGTGGTAGGA	up	1.23232	0.30138	0.89098	0.827505	1.01975	2.48251	0	0	3.05926	0	0	3	0	0	3	0	0	low
1029	mmu-miR-666-5p_L-1R-1	GCGGGCACAGCTGTGAGAGC	up	1.22996	0.298611	0.89195	1.10546	1.35967	0	3.31638	0	4.07901	0	0	0	3	0	4	0	0	low
1030	mmu-miR-668-3p_L-1	GTCACTCGGCTCGGCCCACTACC	up	1.22996	0.298611	0.89195	1.10546	1.35967	0	3.31638	0	4.07901	0	0	0	3	0	4	0	0	low
1031	mmu-miR-1306-3p_L-1R+1	CGTTGGCTCTGGTGGTGATGT	up	1.04837	0.0681418	0.894182	17.6206	18.4728	16.5501	25.4256	10.886	22.4346	23.0542	9.92958	20	23	10	22	24	10	middle
1032	xtr-mir-200b-p5	TCTTACTGGGCAGCATTGGATT	up	1.08742	0.120915	0.895729	6.79484	7.38887	8.27505	8.84368	3.2658	12.237	0	9.92958	10	8	3	12	0	10	middle
1033	mmu-miR-3473g_L-1R+2	AAAAGTGAGGCTGGGGAGAGT	down	0.905452	-0.14329	0.899143	2.56255	2.32026	0	4.42184	3.2658	4.07901	2.88177	0	0	4	3	4	3	0	low
1034	mmu-miR-193b-5p_L-1	GGGGTTTTGAGGGCGAGATGA	down	0.905253	-0.143607	0.899643	6.47405	5.86065	7.44754	0	11.9746	0	8.64532	8.93663	9	0	11	0	9	9	middle
1035	mmu-miR-1955-5p_R-2	AGTCCCAGGATGCACTGCAGCTT	up	1.02118	0.0302362	0.900573	40.5248	41.3831	38.0652	50.8511	32.658	47.9284	36.5025	39.7183	46	46	30	47	38	40	middle
1036	mmu-miR-101c_R+2	ACAGTACTGTGATAACTGACC	up	1.04214	0.0595487	0.902215	1435.72	1496.22	579.253	1891.44	1836.47	1512.29	1665.67	1310.71	700	1711	1687	1483	1734	1320	middle
1037	mmu-miR-5100_L-1_1ss21TC	CGAATCCCAGCGGTGCCTCC	up	1.19994	0.262965	0.904514	0.827505	0.992958	2.48251	0	0	0	0	2.97888	3	0	0	0	0	3	low
1038	mmu-miR-378a-3p_L-1R+1_1ss6AG	CTGGGCTTGGAGTCAGAAGGC	up	1.03531	0.0500587	0.907052	65.9192	68.2466	35.5827	69.6439	92.5309	83.6198	59.5567	61.5634	43	63	85	82	62	62	middle
1039	PC-5p-59579_8	TGGTACTGAGGGAATTAGA	down	0.907916	-0.13937	0.90726	3.28266	2.98038	0	3.31638	6.5316	5.09877	3.84236	0	0	3	6	5	4	0	low
1040	mmu-mir-3470b-p3	ACTCACTCTGTAGACCAGGC	down	0.87395	-0.194377	0.909665	2.93103	2.56158	0	5.5273	3.2658	0	7.68473	0	0	5	3	0	8	0	low
1041	mmu-miR-3110-5p	TTCTGCCTCCCCTGAAGGCTC	down	0.961342	-0.0568781	0.914544	10.0698	9.68048	11.5851	7.73822	10.886	14.2765	3.84236	10.9225	14	7	10	14	4	11	middle
1042	PC-3p-67057_7	TCTCCTCCACCTGCCCACAGT	up	1.17655	0.234559	0.914617	1.0886	1.28079	0	0	3.2658	0	3.84236	0	0	0	3	0	4	0	low
1043	mmu-miR-7653-3p	CCCCTACTGTTCCACCCCGCCT	down	0.915554	-0.127284	0.91848	5.89154	5.39403	6.62004	11.0546	0	11.2173	0	4.96479	8	10	0	11	0	5	middle
1044	mmu-mir-1961-p5_1ss2AC	CCCGCCCTCCCCTCTTCC	up	1.16083	0.215155	0.921559	0.827505	0.960591	2.48251	0	0	0	2.88177	0	3	0	0	0	3	0	low
1045	bta-mir-1246-p3_1ss4CT	CAATATATTAAATGGATTT	up	1.16083	0.215155	0.921559	0.413752	0.480296	1.24126	0	0	0	1.44089	0	1.5	0	0	0	1.5	0	low
1046	mdo-miR-126-3p_R+3_1ss22GA	TCGTACCGTGAGTAATAATGCACCA	up	1.02536	0.0361257	0.924217	12.1747	12.4834	15.7226	7.73822	13.0632	10.1975	16.3301	10.9225	19	7	12	10	17	11	middle
1047	mmu-miR-93-5p	CAAAGTGCTGTTCGTGCAGGTAG	up	1.00737	0.0105983	0.925563	9738.55	9810.36	9915.99	9485.95	9813.72	8612.83	9875.84	10942.4	11983	8581	9015	8446	10281	11020	high
1048	bta-miR-424-5p_R+1	CAGCAGCAATTCATGTTTTGAT	down	0.868952	-0.202652	0.926049	1.10546	0.960591	0	3.31638	0	0	2.88177	0	0	3	0	0	3	0	low
1049	mmu-miR-491-5p_R+1	AGTGGGGAACCCTTCCATGAGGA	up	1.03804	0.0538639	0.926927	10.8734	11.287	7.44754	8.84368	16.329	11.2173	5.76355	16.8803	9	8	15	11	6	17	middle
1050	mmu-miR-3069-3p_L-1	TGGACACTAAGTACTGCCACA	down	0.870621	-0.199883	0.927045	1.10334	0.960591	3.31002	0	0	0	2.88177	0	4	0	0	0	3	0	low
1051	PC-5p-10718_100	TTGATGGCTGTTCCTCCTGT	down	0.981123	-0.0274938	0.92717	40.4356	39.6723	42.2027	47.5348	31.5694	48.9481	42.266	27.8028	51	43	29	48	44	28	middle
1052	hsa-miR-1268a_R+2_1ss10TG	CGGGCGTGGGGGTGGGGGCC	down	0.94954	-0.0746987	0.929304	12.5158	11.8843	19.8601	17.6874	0	11.2173	11.5271	12.9085	24	16	0	11	12	13	middle
1053	mmu-miR-218-5p	TTGTGCTTGATCTAACCATGT	up	1.00595	0.00855939	0.929868	890.773	896.073	891.223	866.128	914.968	793.368	963.953	930.899	1077	783.5	840.5	778	1003.5	937.5	middle
1054	mmu-miR-10a-3p_R-1	CAAATTCGTATCTAGGGGAAT	down	0.992066	-0.0114917	0.931098	3203.1	3177.69	3103.14	3328.54	3177.62	3001.13	2851.03	3680.9	3750	3011	2919	2943	2968	3707	middle
1055	mmu-miR-7059-5p	ACCGGGGACTGCGGCTTTCAGT	down	0.977287	-0.0331465	0.934613	5.03032	4.91606	4.13752	4.42184	6.5316	3.05926	6.72414	4.96479	5	4	6	3	7	5	low
1056	mmu-let-7f-1-3p_1ss22CT	CTATACAATCTATTGCCTTCCT	up	1.00588	0.00845431	0.937204	110.611	111.261	119.161	97.2804	115.392	107.074	108.547	118.162	144	88	106	105	113	119	middle
1057	mmu-miR-151-5p_L-2R+1	GAGGAGCTCACAGTCTAGTA	down	0.976019	-0.0350194	0.939408	32.0475	31.279	21.1014	30.9529	44.0883	34.1617	41.3054	18.3697	25.5	28	40.5	33.5	43	18.5	middle
1058	mmu-miR-3068-5p	TTGGAGTTCATGCAAGTTCTAACC	up	1.01012	0.0145289	0.941898	148.626	150.131	142.331	131.55	171.999	162.141	168.103	120.148	172	119	158	159	175	121	middle
1059	mmu-mir-5130-p3	CCGGGGCTCTCGTGGGCG	down	0.898231	-0.154841	0.943324	1.10546	0.992958	0	3.31638	0	0	0	2.97888	0	3	0	0	0	3	low
1060	PC-3p-115063_3	GGAAAGATCCGCTGTCTGGT	down	0.898231	-0.154841	0.943324	1.10546	0.992958	0	3.31638	0	0	0	2.97888	0	3	0	0	0	3	low
1061	pma-miR-16-5p_R-1_1ss22GA	TAGCAGCACGTAAATATTGGAA	up	1.0149	0.021343	0.945205	200.826	203.819	268.112	153.659	180.707	162.141	220.936	228.38	324	139	166	159	230	230	middle
1062	mmu-miR-485-3p_L-1R+1	GTCATACACGGCTCTCCTCTCT	up	1.03133	0.0445061	0.947913	15.378	15.8598	13.2401	15.4764	17.4176	9.17778	9.60591	28.7958	16	14	16	9	10	29	middle
1063	mmu-miR-551b-3p_R+1	GCGACCCATACTTGGTTTCAGT	down	0.980219	-0.0288235	0.950459	34.8207	34.1319	26.4802	45.3238	32.658	48.9481	34.5813	18.8662	32	41	30	48	36	19	middle
1064	mmu-miR-221-5p_R-4	ACCTGGCATACAATGTAGATTT	up	1.00904	0.0129823	0.951521	1410.45	1423.2	1327.32	1547.64	1356.39	1301.2	1194.98	1773.42	1604	1400	1246	1276	1244	1786	middle
1065	mdo-miR-181b-5p_R+3_2	AACATTCATTGCTGTCGGTGGGTTGT	up	1.01812	0.0259123	0.951812	6.79484	6.91799	8.27505	8.84368	3.2658	6.11852	7.68473	6.95071	10	8	3	6	8	7	low
1066	mdo-miR-181b-5p_R+3_1	AACATTCATTGCTGTCGGTGGGTAGT	up	1.01812	0.0259123	0.951812	6.79484	6.91799	8.27505	8.84368	3.2658	6.11852	7.68473	6.95071	10	8	3	6	8	7	low
1067	pma-miR-204-5p_R+2	TTCCCTTTGTCATCCTATGCCTTT	up	1.02337	0.0333258	0.952368	12.8892	13.1904	15.7226	5.5273	17.4176	9.17778	11.5271	18.8662	19	5	16	9	12	19	middle
1068	mmu-miR-203-5p_L-1R+1	GTGGTTCTTGACAGTTCAACAG	down	0.956805	-0.0637025	0.953333	7.44128	7.11986	5.79253	13.2655	3.2658	0	14.4089	6.95071	7	12	3	0	15	7	middle
1069	gga-miR-200b-5p_L+2R+2	CATCTTACTGGGCAGCATTGGAAT	up	1.02564	0.0365269	0.953644	6.41723	6.58178	4.96503	8.84368	5.443	3.05926	5.76355	10.9225	6	8	5	3	6	11	middle
1070	PC-5p-69410_6	AGAAGTCTTAGTAGAGATA	down	0.92247	-0.116426	0.957306	1.10546	1.01975	0	3.31638	0	3.05926	0	0	0	3	0	3	0	0	low
1071	PC-5p-74375_6	GGCTCCCACTGGGTTCTCAGA	down	0.92247	-0.116426	0.957306	1.10546	1.01975	0	3.31638	0	3.05926	0	0	0	3	0	3	0	0	low
1072	mmu-miR-1193-3p_R+1	TAGGTCACCCGTTTTACTATCT	down	0.924242	-0.113657	0.958317	1.10334	1.01975	3.31002	0	0	3.05926	0	0	4	0	0	3	0	0	low
1073	mmu-miR-7042-5p_L+1R-1	TTAGAGACAGCAGAAGGGCCA	down	0.924242	-0.113657	0.958317	1.10334	1.01975	3.31002	0	0	3.05926	0	0	4	0	0	3	0	0	low
1074	mmu-miR-196a-2-3p_L-1R+1	CGGCAACAAGAAACTGCCTGAG	up	1.01691	0.0241896	0.960023	26.8066	27.2599	25.6527	22.1092	32.658	27.5333	40.3448	13.9014	31	20	30	27	42	14	middle
1075	mmu-miR-1930-5p	ACCTCCATAGTACCTGCAGCGT	up	1.02051	0.0292888	0.962859	10.3849	10.5979	12.4126	15.4764	3.2658	14.2765	10.5665	6.95071	15	14	3	14	11	7	middle
1076	rno-miR-17-5p_R+1	CAAAGTGCTTACAGTGCAGGTAGC	up	1.05665	0.0795005	0.963286	2.1772	2.30054	0	0	6.5316	3.05926	3.84236	0	0	0	6	3	4	0	low
1077	pma-miR-200b-3p_R-1	TAATACTGCCTGGTAATGATGG	down	0.980081	-0.0290268	0.963332	49.8939	48.9001	82.3367	25.9783	41.3668	38.2407	37.4631	70.9965	99.5	23.5	38	37.5	39	71.5	middle
1078	mmu-miR-297c-3p_L+1	ATATACATACACACATACCCATA	down	0.936757	-0.0942531	0.965408	0.5443	0.509877	0	0	1.6329	1.52963	0	0	0	0	1.5	1.5	0	0	low
1079	PC-5p-71848_6	ATCTTACTACTGAAATGGA	down	0.936757	-0.0942531	0.965408	1.0886	1.01975	0	0	3.2658	3.05926	0	0	0	0	3	3	0	0	low
1080	mmu-miR-5132-3p_R+1	CTGATGTTCCCCATCCCGCAGT	up	1.02019	0.0288391	0.967841	8.06312	8.22592	6.62004	9.94914	7.62019	3.05926	6.72414	14.8944	8	9	7	3	7	15	middle
1081	bta-mir-2904-1-p5_1ss14TC	GCCTCGGTTGGCCCCGGA	up	1.03099	0.0440267	0.969257	9.85224	10.1575	7.44754	22.1092	0	9.17778	16.3301	4.96479	9	20	0	9	17	5	middle
1082	mmu-miR-125a-3p_R-1	ACAGGTGAGGTTCTTGGGAGC	up	1.00326	0.00470213	0.977554	343.775	344.897	350.862	362.591	317.871	336.519	291.059	407.113	424	328	292	330	303	410	middle
1083	mmu-miR-3964_L+1_1ss6GA	CATAAAGTAGAAAGCACTAAA	down	0.959954	-0.0589626	0.978339	1.37917	1.32394	4.13752	0	0	0	0	3.97183	5	0	0	0	0	4	low
1084	PC-3p-53410_10	ACCTCGCCCAGGCAGGCTTAGC	up	1.0333	0.0472549	0.978396	2.21092	2.28454	0	6.63276	0	0	2.88177	3.97183	0	6	0	0	3	4	low
1085	mmu-miR-3058-3p_R+1	TTCCTGTCAGCCGTGGGTGCCT	up	1.01594	0.0228173	0.982019	10.4902	10.6574	18.2051	13.2655	0	11.2173	2.88177	17.8733	22	12	0	11	3	18	middle
1086	mmu-miR-146a-3p_R-2	CCTGTGAAATTCAGTTCTTC	down	0.97542	-0.0359043	0.983946	3.28266	3.20197	0	3.31638	6.5316	0	9.60591	0	0	3	6	0	10	0	low
1087	mmu-miR-466i-5p_R-1	TGTGTGTGTGTGTGTGTGT	down	0.994203	-0.00838829	0.987306	3.9282	3.90543	4.48232	2.94789	4.3544	5.18374	5.0431	1.48944	5.41667	2.66667	4	5.08333	5.25	1.5	low
1088	mmu-miR-138-5p_R+1	AGCTGGTGTTGTGAATCAGGCCGT	down	0.997722	-0.00329012	0.988471	33.2144	33.1387	39.3065	30.4001	29.9365	37.221	25.4557	36.7395	47.5	27.5	27.5	36.5	26.5	37	middle
1089	xtr-miR-200b_R+1_1ss23TA	TAATACTGCCTGGTAATGATGAAT	down	0.998639	-0.00196454	0.991314	157.044	156.83	177.914	168.03	125.189	147.864	149.852	172.775	215	152	115	145	156	174	middle
1090	ssc-miR-4332_L-1R-1_1ss2AC	CCGGCCGCCGCCGGGCGC	up	1.00479	0.0068989	0.994099	4.96927	4.99309	8.27505	6.63276	0	8.15802	3.84236	2.97888	10	6	0	8	4	3	low
1091	mmu-miR-152-5p	TAGGTTCTGTGATACACTCCGACT	up	1.00161	0.00231629	0.995652	78.3755	78.5014	53.7878	112.757	68.5818	61.1852	72.0443	102.275	65	102	63	60	75	103	middle
1092	mmu-miR-3064-5p_R-1	TCTGGCTGTTGTGGTGTGCAA	up	1.00342	0.00491864	0.995821	5.48934	5.50808	6.62004	3.31638	6.5316	0	10.5665	5.95775	8	3	6	0	11	6	middle
1093	mmu-miR-1191a_R+1	CAGTCTTACTATGTAGCCCTAT	up	1.00054	0.000783707	0.996159	44.5177	44.5419	44.6853	45.3238	43.544	47.9284	49.9507	35.7465	54	41	40	47	52	36	middle
1094	mmu-miR-9-5p	TCTTTGGTTATCTAGCTGTATGA	up	1.00034	0.000488091	0.996666	498.596	498.765	443.543	495.246	557	473.505	489.902	532.888	536	448	511.667	464.333	510	536.667	middle
