# Supplementary material for: CircNr1h4 regulates the pathological process of renal injury in salt‐sensitive hypertensive mice by targeting miR‐155‐5p
Source: J Cell Mol Med. 2019 Nov 28;24(2):1700–12. doi: 10.1111/jcmm.14863 (PMC6991678; doi:10.1111/jcmm.14863)
Supplement: Supplementary file 10 [file JCMM-24-1700-s010.xlsx]

## Sheet: Sheet1
gene_id	gene_name	transcript_id	GO	KEGG	KO_ENTRY	EC	Description	FPKM.Doca1	FPKM.Doca2	FPKM.Doca3	FPKM.Con1	FPKM.Con2	FPKM.Con3	fc	log2(fc)	pval	qval	regulation	significant
ENSMUSG00000000094	Tbx4	ENSMUST00000108047	GO:0006355(regulation of transcription, DNA-templated);GO:0003677(DNA binding);GO:0005634(nucleus);GO:0005515(protein binding);GO:0003700(transcription factor activity, sequence-specific DNA binding);GO:0048705(skeletal system morphogenesis);GO:0006351(transcription, DNA-templated);GO:0001525(angiogenesis);GO:0030324(lung development);GO:0035108(limb morphogenesis);GO:0002009(morphogenesis of an …	NA	NA	NA	T-box 4 [Source:MGI Symbol;Acc:MGI:102556]	0.0238677	0	0.0118064	0	0	0	1.01885	0.0269481	0.0245174	0.642726	up	no
ENSMUSG00000000125	Wnt3	ENSMUST00000000127	GO:0007276(gamete generation);GO:0005615(extracellular space);GO:0005515(protein binding);GO:0010628(positive regulation of gene expression);GO:0019904(protein domain specific binding);GO:0009952(anterior/posterior pattern specification);GO:0007165(signal transduction);GO:0060070(canonical Wnt signaling pathway);GO:0035116(embryonic hindlimb morphogenesis);GO:0060173(limb development);GO:0016055(…	04310(Wnt signaling pathway);04340(Hedgehog signaling pathway);04916(Melanogenesis);05200(Pathways in cancer);05217(Basal cell carcinoma)	K00312	NA	wingless-type MMTV integration site family, member 3 [Source:MGI Symbol;Acc:MGI:98955]	0.020797	0	0.013054	0	0.013284	0	1.0118	0.0169291	0.174031	0.642726	up	no
ENSMUSG00000000182	Fgf23	ENSMUST00000000186	GO:0005622(intracellular);GO:0005615(extracellular space);GO:0005515(protein binding);GO:0045893(positive regulation of transcription, DNA-templated);GO:0030154(cell differentiation);GO:0000165(MAPK cascade);GO:0055062(phosphate ion homeostasis);GO:0008083(growth factor activity);GO:0070374(positive regulation of ERK1 and ERK2 cascade);GO:0045668(negative regulation of osteoblast differentiation)…	04010(MAPK signaling pathway);04810(Regulation of actin cytoskeleton);05200(Pathways in cancer);05218(Melanoma)	K04358	NA	fibroblast growth factor 23 [Source:MGI Symbol;Acc:MGI:1891427]	0	0	0.044273	0	0	0	1.02092	0.0298692	0.292285	0.642726	up	no
ENSMUSG00000000202	Btbd17	ENSMUST00000156053	GO:0005575(cellular_component);GO:0008150(biological_process);GO:0003674(molecular_function);GO:0005576(extracellular region)	NA	NA	NA	BTB (POZ) domain containing 17 [Source:MGI Symbol;Acc:MGI:1919264]	0	0	0.0125993	0	0	0	1.00633	0.009107	0.292285	0.642726	up	no
ENSMUSG00000000223	Drp2	ENSMUST00000113228;ENSMUST00000153424;ENSMUST00000113224	GO:0005515(protein binding);GO:0005886(plasma membrane);GO:0008270(zinc ion binding);GO:0030425(dendrite);GO:0030054(cell junction);GO:0007417(central nervous system development);GO:0014069(postsynaptic density);GO:0045211(postsynaptic membrane);GO:0043204(perikaryon);GO:0016020(membrane);GO:0050808(synapse organization)	NA	NA	NA	dystrophin related protein 2 [Source:MGI Symbol;Acc:MGI:107432]	0.0387049	0.0227931	0.0476203	0.0312011	0	0.0103918	1.03359	0.0476671	0.0908456	0.642726	up	no
ENSMUSG00000000247	Lhx2	ENSMUST00000000253	GO:0005622(intracellular);GO:0005634(nucleus);GO:0003682(chromatin binding);GO:0005515(protein binding);GO:0045944(positive regulation of transcription from RNA polymerase II promoter);GO:0008270(zinc ion binding);GO:0007399(nervous system development);GO:0045893(positive regulation of transcription, DNA-templated);GO:0043565(sequence-specific DNA binding);GO:0006351(transcription, DNA-templated)…	NA	NA	NA	LIM homeobox protein 2 [Source:MGI Symbol;Acc:MGI:96785]	0.0528125	0	0.00773905	0	0	0	1.04572	0.0645003	0.157253	0.642726	up	no
ENSMUSG00000000381	Wap	ENSMUST00000141868	NA	NA	K17106	NA	whey acidic protein [Source:MGI Symbol;Acc:MGI:98943]	0.169238	0	0	0.0756402	0	0.0440873	1.04531	0.0639259	0.560228	0.681624	up	no
ENSMUSG00000000544	Gpa33	ENSMUST00000060833	GO:0070062(extracellular exosome);GO:0005515(protein binding)	NA	NA	NA	glycoprotein A33 (transmembrane) [Source:MGI Symbol;Acc:MGI:1891703]	0.00777706	0	0.0146442	0.0278063	0	0	1.00215	0.00309934	0.877526	0.918813	up	no
ENSMUSG00000000560	Gabra2	ENSMUST00000197284	GO:0030424(axon);GO:0006836(neurotransmitter transport);GO:0030425(dendrite);GO:0030054(cell junction);GO:0043025(neuronal cell body);GO:0045211(postsynaptic membrane);GO:0004890(GABA-A receptor activity);GO:0005230(extracellular ligand-gated ion channel activity);GO:0007214(gamma-aminobutyric acid signaling pathway);GO:1902711(GABA-A receptor complex);GO:1902476(chloride transmembrane transport)…	04080(Neuroactive ligand-receptor interaction)	K05175	NA	gamma-aminobutyric acid (GABA) A receptor, subunit alpha 2 [Source:MGI Symbol;Acc:MGI:95614]	0.0208619	0	0.0094329	0	0.00377929	0	1.01761	0.0251786	0.0560237	0.642726	up	no
ENSMUSG00000000562	Adora3	ENSMUST00000000574;ENSMUST00000197613	NA	04080(Neuroactive ligand-receptor interaction)	K04268	NA	adenosine A3 receptor [Source:MGI Symbol;Acc:MGI:104847]	0.0571843	0.0836453	0.0753782	0.0357813	0	0.0238347	1.04849	0.0683112	0.0553409	0.642726	up	no
ENSMUSG00000000627	Sema4f	ENSMUST00000000641;ENSMUST00000203911	GO:0016021(integral component of membrane);GO:0005615(extracellular space);GO:0005515(protein binding);GO:0005886(plasma membrane);GO:0005783(endoplasmic reticulum);GO:0045202(synapse);GO:0045211(postsynaptic membrane);GO:0071526(semaphorin-plexin signaling pathway);GO:0031290(retinal ganglion cell axon guidance);GO:0045499(chemorepellent activity);GO:0050919(negative chemotaxis);GO:0030215(semap…	04360(Axon guidance)	K06521	NA	sema domain, immunoglobulin domain (Ig), TM domain, and short cytoplasmic domain [Source:MGI Symbol;Acc:MGI:1340055]	0.0351829	0	0.017966	0.0072065	0.00675851	0.0420039	1.0079	0.0113578	0.647244	0.750504	up	no
ENSMUSG00000000632	Sez6	ENSMUST00000093995;ENSMUST00000142542;ENSMUST00000138749	GO:0016021(integral component of membrane);GO:0003674(molecular_function);GO:0005615(extracellular space);GO:0048471(perinuclear region of cytoplasm);GO:0005886(plasma membrane);GO:0005783(endoplasmic reticulum);GO:0030054(cell junction);GO:0043197(dendritic spine);GO:0043025(neuronal cell body);GO:0043198(dendritic shaft);GO:0008344(adult locomotory behavior);GO:0060079(excitatory postsynaptic p…	NA	NA	NA	seizure related gene 6 [Source:MGI Symbol;Acc:MGI:104745]	0.047117	0	0	0	0	0	1.02386	0.034019	0.261376	0.642726	up	no
ENSMUSG00000000730	Dnmt3l	ENSMUST00000138785;ENSMUST00000123940	GO:0046872(metal ion binding);GO:0005634(nucleus);GO:0005515(protein binding);GO:0005737(cytoplasm);GO:0045892(negative regulation of transcription, DNA-templated);GO:0005654(nucleoplasm);GO:0005829(cytosol);GO:0032259(methylation);GO:0019899(enzyme binding);GO:0001701(in utero embryonic development);GO:0043085(positive regulation of catalytic activity);GO:0000794(condensed nuclear chromosome);GO…	00270(Cysteine and methionine metabolism)	NA	NA	DNA (cytosine-5-)-methyltransferase 3-like [Source:MGI Symbol;Acc:MGI:1859287]	0.0708634	0	0.000537819	0	0.0159998	0.0057465	1.03175	0.0450876	0.369519	0.642726	up	no
ENSMUSG00000000731	Aire	ENSMUST00000128241;ENSMUST00000131028;ENSMUST00000105396;ENSMUST00000141255	GO:0005622(intracellular);GO:0006355(regulation of transcription, DNA-templated);GO:0005634(nucleus);GO:0003682(chromatin binding);GO:0045944(positive regulation of transcription from RNA polymerase II promoter);GO:0005737(cytoplasm);GO:0008270(zinc ion binding);GO:0045893(positive regulation of transcription, DNA-templated);GO:0006351(transcription, DNA-templated);GO:0042802(identical protein bi…	04120(Ubiquitin mediated proteolysis);05340(Primary immunodeficiency)	K10603	NA	autoimmune regulator (autoimmune polyendocrinopathy candidiasis ectodermal dystrophy) [Source:MGI Symbol;Acc:MGI:1338803]	0.0466885	0	0.015747	0	0.0128016	0	1.02838	0.0403701	0.12891	0.642726	up	no
ENSMUSG00000000791	Il12rb1	ENSMUST00000211936;ENSMUST00000000808;ENSMUST00000212251	GO:0005515(protein binding);GO:0009897(external side of plasma membrane);GO:0071346(cellular response to interferon-gamma);GO:0018108(peptidyl-tyrosine phosphorylation);GO:0002230(positive regulation of defense response to virus by host);GO:0032729(positive regulation of interferon-gamma production);GO:0019955(cytokine binding);GO:0002827(positive regulation of T-helper 1 type immune response);GO…	04060(Cytokine-cytokine receptor interaction);04630(Jak-STAT signaling pathway)	K05063	NA	interleukin 12 receptor, beta 1 [Source:MGI Symbol;Acc:MGI:104579]	0.0820425	0	0.0993178	0.0267462	0.0398161	0.0270643	1.05847	0.081976	0.0152678	0.527684	up	no
ENSMUSG00000000792	Slc5a5	ENSMUST00000000809	GO:0015705(iodide transport);GO:0071371(cellular response to gonadotropin stimulus);GO:0015111(iodide transmembrane transporter activity);GO:0071320(cellular response to cAMP);GO:1903561(extracellular vesicle);GO:0070062(extracellular exosome);GO:0005634(nucleus)	NA	K14385	NA	solute carrier family 5 (sodium iodide symporter), member 5 [Source:MGI Symbol;Acc:MGI:2149330]	0.058864	0.079896	0.02956	0.027169	0.088383	0.011726	1.00178	0.00255858	0.955605	0.970722	up	no
ENSMUSG00000000817	Fasl	ENSMUST00000000834	GO:0016021(integral component of membrane);GO:0005634(nucleus);GO:0005615(extracellular space);GO:0005125(cytokine activity);GO:0005886(plasma membrane);GO:0009897(external side of plasma membrane);GO:0070062(extracellular exosome);GO:0006955(immune response);GO:0000122(negative regulation of transcription from RNA polymerase II promoter);GO:0006351(transcription, DNA-templated);GO:0009986(cell s…	04010(MAPK signaling pathway);04060(Cytokine-cytokine receptor interaction);04210(Apoptosis);04650(Natural killer cell mediated cytotoxicity);04722(Neurotrophin signaling pathway);04940(Type I diabetes mellitus);05142(Chagas disease);05200(Pathways in cancer);05320(Autoimmune thyroid disease);05330(Allograft rejection);05332(Graft-versus-host disease)	K04389	NA	Fas ligand (TNF superfamily, member 6) [Source:MGI Symbol;Acc:MGI:99255]	0.132105	0.291866	0.217525	0.219906	0.063285	0.103077	1.04572	0.0644994	0.510011	0.642726	up	no
ENSMUSG00000000903	Vpreb3	ENSMUST00000121151;ENSMUST00000000926	GO:0003674(molecular_function);GO:0005615(extracellular space);GO:0006955(immune response);GO:0005783(endoplasmic reticulum);GO:0002377(immunoglobulin production);GO:0051025(negative regulation of immunoglobulin secretion)	NA	NA	NA	pre-B lymphocyte gene 3 [Source:MGI Symbol;Acc:MGI:98938]	0.0476623	0	0	0.0503986	0.0355173	0.103469	0.963821	-0.0531636	0.296833	0.642726	down	no
ENSMUSG00000000982	Ccl3	ENSMUST00000001008	GO:0005622(intracellular);GO:0005615(extracellular space);GO:0005515(protein binding);GO:0045944(positive regulation of transcription from RNA polymerase II promoter);GO:0007186(G-protein coupled receptor signaling pathway);GO:0005737(cytoplasm);GO:0006468(protein phosphorylation);GO:0004672(protein kinase activity);GO:0006954(inflammatory response);GO:0071346(cellular response to interferon-gamm…	04060(Cytokine-cytokine receptor interaction);04062(Chemokine signaling pathway);04620(Toll-like receptor signaling pathway);05142(Chagas disease)	K05408	NA	chemokine (C-C motif) ligand 3 [Source:MGI Symbol;Acc:MGI:98260]	0.076276	0	0.166702	0.227722	0.038407	0	1.03122	0.0443556	0.741778	0.821953	up	no
ENSMUSG00000000983	Wfdc18	ENSMUST00000135654	GO:0005576(extracellular region);GO:0010466(negative regulation of peptidase activity);GO:0030414(peptidase inhibitor activity)	NA	NA	NA	WAP four-disulfide core domain 18 [Source:MGI Symbol;Acc:MGI:107506]	0	0	0	0	0	0.0549377	0.962597	-0.0549964	0.502333	0.642726	down	no
ENSMUSG00000001014	Icam4	ENSMUST00000001040	GO:0005615(extracellular space);GO:0005886(plasma membrane);GO:0005737(cytoplasm);GO:0005887(integral component of plasma membrane);GO:0007155(cell adhesion);GO:0016337(single organismal cell-cell adhesion);GO:0005178(integrin binding)	NA	NA	NA	intercellular adhesion molecule 4, Landsteiner-Wiener blood group [Source:MGI Symbol;Acc:MGI:1925619]	0.047021	0	0.022136	0.042032	0.045051	0.111395	0.970755	-0.0428214	0.360322	0.642726	down	no
ENSMUSG00000001027	Scn4a	ENSMUST00000021056	NA	NA	NA	NA	sodium channel, voltage-gated, type IV, alpha [Source:MGI Symbol;Acc:MGI:98250]	0.0121146	0	0.0256639	0.0297796	0.0433345	0.0631153	0.972517	-0.0402047	0.13365	0.642726	down	no
ENSMUSG00000001076	C1ql4	ENSMUST00000064462	GO:0005615(extracellular space);GO:0005515(protein binding);GO:0042802(identical protein binding);GO:0005581(collagen trimer);GO:0070373(negative regulation of ERK1 and ERK2 cascade);GO:0048147(negative regulation of fibroblast proliferation);GO:0045599(negative regulation of fat cell differentiation)	NA	NA	NA	complement component 1, q subcomponent-like 4 [Source:MGI Symbol;Acc:MGI:3579909]	0.012687	0	0.045944	0.106557	0.093503	0.058503	0.946497	-0.0793298	0.0797881	0.642726	down	no
ENSMUSG00000001168	Oas1h	ENSMUST00000072476	GO:0005575(cellular_component);GO:0008150(biological_process);GO:0005524(ATP binding);GO:0051607(defense response to virus);GO:0003725(double-stranded RNA binding);GO:0006955(immune response)	NA	NA	NA	2'-5' oligoadenylate synthetase 1H [Source:MGI Symbol;Acc:MGI:2180853]	0.075129	0	0.165054	0	0	0.117428	1.07596	0.105621	0.276586	0.642726	up	no
ENSMUSG00000001225	Slc26a3	ENSMUST00000165816	GO:0005515(protein binding);GO:0005887(integral component of plasma membrane);GO:0016020(membrane);GO:0016324(apical plasma membrane);GO:0015106(bicarbonate transmembrane transporter activity);GO:0015301(anion:anion antiporter activity);GO:0015701(bicarbonate transport);GO:0048240(sperm capacitation);GO:1902476(chloride transmembrane transport);GO:0097225(sperm midpiece);GO:0071320(cellular respo…	NA	K14078	NA	solute carrier family 26, member 3 [Source:MGI Symbol;Acc:MGI:107181]	0	0	0	0	0	0.00697727	0.995896	-0.00593241	0.502333	0.642726	down	no
ENSMUSG00000001260	Gabrg1	ENSMUST00000031119;ENSMUST00000200126	GO:0030054(cell junction);GO:0045211(postsynaptic membrane);GO:0004890(GABA-A receptor activity);GO:0005230(extracellular ligand-gated ion channel activity);GO:0007214(gamma-aminobutyric acid signaling pathway);GO:1902711(GABA-A receptor complex);GO:0007268(chemical synaptic transmission);GO:1902476(chloride transmembrane transport);GO:0005254(chloride channel activity);GO:0034707(chloride channe…	04080(Neuroactive ligand-receptor interaction)	K05186	NA	gamma-aminobutyric acid (GABA) A receptor, subunit gamma 1 [Source:MGI Symbol;Acc:MGI:103156]	0.0352281	0	0.0153092	0.0605588	0.0621388	0.0812524	0.956065	-0.0648196	0.0272274	0.642726	down	no
ENSMUSG00000001494	Sost	ENSMUST00000001534	GO:2000054(negative regulation of Wnt signaling pathway involved in dorsal/ventral axis specification);GO:0071374(cellular response to parathyroid hormone stimulus);GO:0009612(response to mechanical stimulus);GO:0030514(negative regulation of BMP signaling pathway);GO:0031333(negative regulation of protein complex assembly);GO:0090090(negative regulation of canonical Wnt signaling pathway);GO:003…	NA	K16834	NA	sclerostin [Source:MGI Symbol;Acc:MGI:1921749]	0.113535	0	0.152898	0.110715	0.118667	0.045584	1.03394	0.048153	0.386342	0.642726	up	no
ENSMUSG00000001508	Sgca	ENSMUST00000103162	GO:0005509(calcium ion binding);GO:0005737(cytoplasm);GO:0005887(integral component of plasma membrane);GO:0005856(cytoskeleton);GO:0045121(membrane raft);GO:0005911(cell-cell junction);GO:0042383(sarcolemma);GO:0061024(membrane organization);GO:0003012(muscle system process);GO:0016012(sarcoglycan complex);GO:0016011(dystroglycan complex);GO:0005515(protein binding)	05410(Hypertrophic cardiomyopathy (HCM));05412(Arrhythmogenic right ventricular cardiomyopathy (ARVC));05414(Dilated cardiomyopathy);05416(Viral myocarditis)	K12565	NA	sarcoglycan, alpha (dystrophin-associated glycoprotein) [Source:MGI Symbol;Acc:MGI:894698]	0	0	0.0127973	0.0878912	0.0679842	0.0711302	0.935196	-0.09666	0.00449393	0.32	down	no
ENSMUSG00000001510	Dlx3	ENSMUST00000092768	GO:0005634(nucleus);GO:0003682(chromatin binding);GO:0045944(positive regulation of transcription from RNA polymerase II promoter);GO:0043565(sequence-specific DNA binding);GO:0042475(odontogenesis of dentin-containing tooth);GO:0006366(transcription from RNA polymerase II promoter);GO:0001077(transcriptional activator activity, RNA polymerase II core promoter proximal region sequence-specific bi…	NA	NA	NA	distal-less homeobox 3 [Source:MGI Symbol;Acc:MGI:94903]	0.008179	0	0	0	0	0	1.00406	0.00583966	0.261376	0.642726	up	no
ENSMUSG00000001566	Mnx1	ENSMUST00000165512	GO:0005730(nucleolus);GO:0005634(nucleus);GO:0005737(cytoplasm);GO:0003700(transcription factor activity, sequence-specific DNA binding);GO:0009791(post-embryonic development);GO:0043565(sequence-specific DNA binding);GO:0006351(transcription, DNA-templated);GO:0006357(regulation of transcription from RNA polymerase II promoter);GO:0048812(neuron projection morphogenesis);GO:0031016(pancreas deve…	NA	K08025	NA	motor neuron and pancreas homeobox 1 [Source:MGI Symbol;Acc:MGI:109160]	0.00947689	0	0	0	0	0	1.00471	0.00677696	0.261376	0.642726	up	no
ENSMUSG00000001655	Hoxc13	ENSMUST00000001700	GO:0005634(nucleus);GO:0003682(chromatin binding);GO:0045944(positive regulation of transcription from RNA polymerase II promoter);GO:0043565(sequence-specific DNA binding);GO:0009952(anterior/posterior pattern specification);GO:0035878(nail development);GO:0006366(transcription from RNA polymerase II promoter);GO:0001077(transcriptional activator activity, RNA polymerase II core promoter proxima…	NA	NA	NA	homeobox C13 [Source:MGI Symbol;Acc:MGI:99560]	0	0	0.024475	0	0	0	1.01162	0.016672	0.292285	0.642726	up	no
ENSMUSG00000001819	Hoxd13	ENSMUST00000001872	GO:0003677(DNA binding);GO:0005634(nucleus);GO:0003682(chromatin binding);GO:0045944(positive regulation of transcription from RNA polymerase II promoter);GO:0003700(transcription factor activity, sequence-specific DNA binding);GO:0009952(anterior/posterior pattern specification);GO:0006366(transcription from RNA polymerase II promoter);GO:0001077(transcriptional activator activity, RNA polymeras…	NA	NA	NA	homeobox D13 [Source:MGI Symbol;Acc:MGI:96205]	0	0.25124	0.08086	0.015354	0	0.017898	1.0327	0.0464206	0.34432	0.642726	up	no
ENSMUSG00000001823	Hoxd12	ENSMUST00000001878	GO:0006355(regulation of transcription, DNA-templated);GO:0005634(nucleus);GO:0005515(protein binding);GO:0043565(sequence-specific DNA binding);GO:0006351(transcription, DNA-templated);GO:0001501(skeletal system development);GO:0005667(transcription factor complex);GO:0042733(embryonic digit morphogenesis);GO:0007389(pattern specification process)	NA	NA	NA	homeobox D12 [Source:MGI Symbol;Acc:MGI:96204]	0.053857	0	0	0	0.016125	0	1.02059	0.0294003	0.390347	0.642726	up	no
ENSMUSG00000001865	Cpa3	ENSMUST00000001921	GO:0005615(extracellular space);GO:0006508(proteolysis);GO:0008270(zinc ion binding);GO:0098792(xenophagy);GO:0002230(positive regulation of defense response to virus by host);GO:0004181(metallocarboxypeptidase activity);GO:0008233(peptidase activity);GO:0030133(transport vesicle);GO:0002002(regulation of angiotensin levels in blood)	04614(Renin-angiotensin system)	K08780	EC:3.4.17.1	carboxypeptidase A3, mast cell [Source:MGI Symbol;Acc:MGI:88479]	0	0	0	0.0251306	0	0	0.991672	-0.0120651	0.502778	0.642726	down	no
ENSMUSG00000001985	Grik3	ENSMUST00000030676	GO:0005515(protein binding);GO:0005886(plasma membrane);GO:0005887(integral component of plasma membrane);GO:0042391(regulation of membrane potential);GO:0030054(cell junction);GO:0045211(postsynaptic membrane);GO:0005234(extracellular-glutamate-gated ion channel activity);GO:0034220(ion transmembrane transport);GO:0001640(adenylate cyclase inhibiting G-protein coupled glutamate receptor activity…	04080(Neuroactive ligand-receptor interaction)	K05203	NA	glutamate receptor, ionotropic, kainate 3 [Source:MGI Symbol;Acc:MGI:95816]	0.002376	0	0.043654	0.016995	0	0	1.0163	0.0233325	0.402518	0.642726	up	no
ENSMUSG00000001988	Npas1	ENSMUST00000002053;ENSMUST00000211103	GO:0003677(DNA binding);GO:0005634(nucleus);GO:0000122(negative regulation of transcription from RNA polymerase II promoter);GO:0006351(transcription, DNA-templated);GO:0000981(RNA polymerase II transcription factor activity, sequence-specific DNA binding);GO:0046983(protein dimerization activity);GO:0032502(developmental process);GO:0042711(maternal behavior);GO:0001964(startle response)	NA	NA	NA	neuronal PAS domain protein 1 [Source:MGI Symbol;Acc:MGI:109205]	0.049437	0	0.0600524	0	0.0271587	0.00738467	1.04442	0.0627039	0.0501197	0.642726	up	no
ENSMUSG00000002012	Pnck	ENSMUST00000114473;ENSMUST00000002087	GO:0005634(nucleus);GO:0005524(ATP binding);GO:0005737(cytoplasm);GO:0006468(protein phosphorylation);GO:0005516(calmodulin binding);GO:0004683(calmodulin-dependent protein kinase activity)	NA	NA	NA	pregnancy upregulated non-ubiquitously expressed CaM kinase [Source:MGI Symbol;Acc:MGI:1347357]	0.0842852	0	0.170028	0.0949039	0.182763	0.292661	0.934916	-0.0970908	0.467665	0.642726	down	no
ENSMUSG00000002033	Cd3g	ENSMUST00000002101;ENSMUST00000159019	GO:0016021(integral component of membrane);GO:0046982(protein heterodimerization activity);GO:0015031(protein transport);GO:0004888(transmembrane signaling receptor activity);GO:0007166(cell surface receptor signaling pathway);GO:0007163(establishment or maintenance of cell polarity);GO:0042105(alpha-beta T cell receptor complex);GO:0070228(regulation of lymphocyte apoptotic process)	04640(Hematopoietic cell lineage);04660(T cell receptor signaling pathway);05142(Chagas disease)	K06452	NA	CD3 antigen, gamma polypeptide [Source:MGI Symbol;Acc:MGI:88333]	0.472184	0	0.459096	0.36472	0.0763751	0	1.27947	0.355541	0.124626	0.642726	up	no
ENSMUSG00000002057	Foxn1	ENSMUST00000108294	GO:0005634(nucleus);GO:0008544(epidermis development);GO:0030097(hemopoiesis);GO:0043565(sequence-specific DNA binding);GO:0006351(transcription, DNA-templated);GO:0006357(regulation of transcription from RNA polymerase II promoter);GO:0010468(regulation of gene expression);GO:0000981(RNA polymerase II transcription factor activity, sequence-specific DNA binding);GO:0035878(nail development);GO:0…	NA	NA	NA	forkhead box N1 [Source:MGI Symbol;Acc:MGI:102949]	0.013269	0.048524	0.024988	0.035584	0.025427	0	0.999351	-0.000937286	0.964923	0.976455	down	no
ENSMUSG00000002100	Mybpc3	ENSMUST00000169776	GO:0005863(striated muscle myosin thick filament);GO:0032036(myosin heavy chain binding);GO:0030017(sarcomere);GO:0003007(heart morphogenesis);GO:0055010(ventricular cardiac muscle tissue morphogenesis);GO:0008307(structural constituent of muscle);GO:0031672(A band);GO:0017022(myosin binding);GO:0042802(identical protein binding);GO:0005515(protein binding);GO:0006942(regulation of striated muscl…	05410(Hypertrophic cardiomyopathy (HCM));05414(Dilated cardiomyopathy)	K12568	NA	myosin binding protein C, cardiac [Source:MGI Symbol;Acc:MGI:102844]	0.113427	0	0.099134	0.030952	0.063799	0.021007	1.06189	0.0866398	0.0510099	0.642726	up	no
ENSMUSG00000002190	Clgn	ENSMUST00000002259	GO:0016021(integral component of membrane);GO:0005515(protein binding);GO:0005509(calcium ion binding);GO:0005789(endoplasmic reticulum membrane);GO:0007275(multicellular organism development);GO:0007283(spermatogenesis);GO:0030154(cell differentiation);GO:0006457(protein folding);GO:0006461(protein complex assembly);GO:0007338(single fertilization);GO:0007339(binding of sperm to zona pellucida);…	NA	NA	NA	calmegin [Source:MGI Symbol;Acc:MGI:107472]	0.010596	0.000548704	0.00997652	0.00947144	0	0	1.0072	0.010356	0.168834	0.642726	up	no
ENSMUSG00000002341	Ncan	ENSMUST00000002412	NA	NA	NA	NA	neurocan [Source:MGI Symbol;Acc:MGI:104694]	0.011855	0	0	0	0	0	1.00587	0.00844884	0.261376	0.642726	up	no
ENSMUSG00000002500	Rpl3l	ENSMUST00000170239;ENSMUST00000045186	GO:0003735(structural constituent of ribosome);GO:0006412(translation);GO:0016020(membrane);GO:0000027(ribosomal large subunit assembly);GO:0022625(cytosolic large ribosomal subunit)	03010(Ribosome)	K02925	NA	ribosomal protein L3-like [Source:MGI Symbol;Acc:MGI:1913461]	0.375728	0.344092	0.359352	0.477366	0.261132	0.465958	0.98104	-0.0276161	0.791651	0.85915	down	no
ENSMUSG00000002588	Pon1	ENSMUST00000002663	GO:0005615(extracellular space);GO:0005509(calcium ion binding);GO:0070062(extracellular exosome);GO:0042803(protein homodimerization activity);GO:0008203(cholesterol metabolic process);GO:0005543(phospholipid binding);GO:0072562(blood microparticle);GO:0008015(blood circulation);GO:0010875(positive regulation of cholesterol efflux);GO:0009636(response to toxic substance);GO:0034364(high-density …	NA	NA	NA	paraoxonase 1 [Source:MGI Symbol;Acc:MGI:103295]	0.0302177	0	0	0	0.0125958	0.0306693	1.00108	0.00155653	0.97282	0.981976	up	no
ENSMUSG00000002992	Apoc2	ENSMUST00000003074	GO:0005615(extracellular space);GO:0008289(lipid binding);GO:0070062(extracellular exosome);GO:0005576(extracellular region);GO:0005829(cytosol);GO:0016042(lipid catabolic process);GO:0042803(protein homodimerization activity);GO:0043086(negative regulation of catalytic activity);GO:0033344(cholesterol efflux);GO:0034361(very-low-density lipoprotein particle);GO:0034362(low-density lipoprotein pa…	NA	NA	NA	apolipoprotein C-II [Source:MGI Symbol;Acc:MGI:88054]	0.20983	0	0	0	0	0	1.12627	0.171549	0.261376	0.642726	up	no
ENSMUSG00000003053	Cyp2c29	ENSMUST00000003137;ENSMUST00000177087	GO:0004497(monooxygenase activity);GO:0005506(iron ion binding);GO:0020037(heme binding);GO:0055114(oxidation-reduction process);GO:0005789(endoplasmic reticulum membrane);GO:0008392(arachidonic acid epoxygenase activity);GO:0008395(steroid hydroxylase activity);GO:0019373(epoxygenase P450 pathway);GO:0031090(organelle membrane);GO:0070330(aromatase activity);GO:0034875(caffeine oxidase activity)	00590(Arachidonic acid metabolism);00591(Linoleic acid metabolism);00830(Retinol metabolism);00980(Metabolism of xenobiotics by cytochrome P450);00982(Drug metabolism - cytochrome P450)	K07413	EC:1.14.14.1	cytochrome P450, family 2, subfamily c, polypeptide 29 [Source:MGI Symbol;Acc:MGI:103238]	0	0	0	0	0.0266979	0.0435545	0.975277	-0.0361154	0.239808	0.642726	down	no
ENSMUSG00000003070	Efna2	ENSMUST00000003154	GO:0005515(protein binding);GO:0005886(plasma membrane);GO:0046849(bone remodeling);GO:0031225(anchored component of membrane);GO:0048013(ephrin receptor signaling pathway);GO:0007411(axon guidance);GO:0046875(ephrin receptor binding);GO:0030316(osteoclast differentiation);GO:0031594(neuromuscular junction);GO:0043204(perikaryon);GO:0021772(olfactory bulb development)	04360(Axon guidance)	K05462	NA	ephrin A2 [Source:MGI Symbol;Acc:MGI:102707]	0.210138	0	0.131904	0.053669	0	0.178923	1.08773	0.121317	0.269945	0.642726	up	no
ENSMUSG00000003341	Atp8b3	ENSMUST00000020383	GO:0016021(integral component of membrane);GO:0005524(ATP binding);GO:0005794(Golgi apparatus);GO:0005886(plasma membrane);GO:0005789(endoplasmic reticulum membrane);GO:0000287(magnesium ion binding);GO:0004012(phospholipid-translocating ATPase activity);GO:0007030(Golgi organization);GO:0045332(phospholipid translocation);GO:0001669(acrosomal vesicle);GO:0002080(acrosomal membrane);GO:0007339(bi…	NA	NA	NA	ATPase, class I, type 8B, member 3 [Source:MGI Symbol;Acc:MGI:1914581]	0.009669	0	0	0	0	0	1.00479	0.00689839	0.261376	0.642726	up	no
ENSMUSG00000003379	Cd79a	ENSMUST00000003469	GO:0005515(protein binding);GO:0005886(plasma membrane);GO:0005887(integral component of plasma membrane);GO:0009897(external side of plasma membrane);GO:0019815(B cell receptor complex);GO:0004888(transmembrane signaling receptor activity);GO:0045121(membrane raft);GO:0002250(adaptive immune response);GO:0030183(B cell differentiation);GO:0042100(B cell proliferation);GO:0050853(B cell receptor …	04662(B cell receptor signaling pathway);05340(Primary immunodeficiency)	K06506	NA	CD79A antigen (immunoglobulin-associated alpha) [Source:MGI Symbol;Acc:MGI:101774]	0	0	0.277072	0.117744	0.294281	0.114631	0.955356	-0.0658903	0.713248	0.800333	down	no
ENSMUSG00000003436	Dll3	ENSMUST00000108315	GO:0016021(integral component of membrane);GO:0005515(protein binding);GO:0005509(calcium ion binding);GO:0007399(nervous system development);GO:0001701(in utero embryonic development);GO:0001501(skeletal system development);GO:0001756(somitogenesis);GO:0007219(Notch signaling pathway);GO:0001709(cell fate determination);GO:0007386(compartment pattern specification);GO:0009888(tissue development)…	04330(Notch signaling pathway)	K06051	NA	delta-like 3 (Drosophila) [Source:MGI Symbol;Acc:MGI:1096877]	0.000847865	0	0	0	0	0.0056705	0.998476	-0.00220103	0.60165	0.714893	down	no
ENSMUSG00000003476	Crhr2	ENSMUST00000003568;ENSMUST00000095898;ENSMUST00000166954	GO:0005515(protein binding);GO:0016021(integral component of membrane);GO:0005794(Golgi apparatus);GO:0005886(plasma membrane);GO:0007186(G-protein coupled receptor signaling pathway);GO:0005783(endoplasmic reticulum);GO:0009986(cell surface);GO:0007166(cell surface receptor signaling pathway);GO:0016525(negative regulation of angiogenesis);GO:0005179(hormone activity);GO:0043951(negative regulat…	04080(Neuroactive ligand-receptor interaction)	K04579	NA	corticotropin releasing hormone receptor 2 [Source:MGI Symbol;Acc:MGI:894312]	0.0137058	0	0.0235516	0.0745316	0.0190125	0.0255281	0.979189	-0.0303404	0.414922	0.642726	down	no
ENSMUSG00000003545	Fosb	ENSMUST00000003640;ENSMUST00000207334;ENSMUST00000208505;ENSMUST00000208230	GO:0003677(DNA binding);GO:0005634(nucleus);GO:0045944(positive regulation of transcription from RNA polymerase II promoter);GO:0001077(transcriptional activator activity, RNA polymerase II core promoter proximal region sequence-specific binding);GO:0071277(cellular response to calcium ion);GO:0000978(RNA polymerase II core promoter proximal region sequence-specific DNA binding);GO:0043565(sequen…	NA	K09029	NA	FBJ osteosarcoma oncogene B [Source:MGI Symbol;Acc:MGI:95575]	0.158464	0.0725835	0.121566	0	0.0868001	0.084737	1.07666	0.106566	0.143899	0.642726	up	no
ENSMUSG00000003555	Cyp17a1	ENSMUST00000026012;ENSMUST00000131142;ENSMUST00000156577	GO:0005506(iron ion binding);GO:0020037(heme binding);GO:0055114(oxidation-reduction process);GO:0016020(membrane);GO:0030424(axon);GO:0005739(mitochondrion);GO:0043025(neuronal cell body);GO:0042446(hormone biosynthetic process);GO:0008202(steroid metabolic process);GO:0042448(progesterone metabolic process);GO:0006704(glucocorticoid biosynthetic process);GO:0004508(steroid 17-alpha-monooxygenas…	00140(Steroid hormone biosynthesis)	K00512	EC:1.14.14.19 4.1.2.30	cytochrome P450, family 17, subfamily a, polypeptide 1 [Source:MGI Symbol;Acc:MGI:88586]	0.1625	0	0.173459	0.261433	0.0148401	0.188161	1.01578	0.0225858	0.853819	0.902723	up	no
ENSMUSG00000003863	Ppfia3	ENSMUST00000210479;ENSMUST00000211067;ENSMUST00000003961;ENSMUST00000210586;ENSMUST00000209424	GO:0003674(molecular_function);GO:0001669(acrosomal vesicle);GO:0048786(presynaptic active zone);GO:0007269(neurotransmitter secretion);GO:0048172(regulation of short-term neuronal synaptic plasticity);GO:0098875(epididymosome);GO:0005515(protein binding)	NA	NA	NA	protein tyrosine phosphatase, receptor type, f polypeptide (PTPRF), interacting protein (liprin), alpha 3 [Source:MGI Symbol;Acc:MGI:1924037]	0.167122	0	0.0736613	0.0792255	0.015519	0.0168778	1.0799	0.110904	0.138183	0.642726	up	no
ENSMUSG00000003872	Lin7b	ENSMUST00000210865;ENSMUST00000003971;ENSMUST00000211416;ENSMUST00000210216;ENSMUST00000209226	GO:0005515(protein binding);GO:0005886(plasma membrane);GO:0015031(protein transport);GO:0045202(synapse);GO:0019904(protein domain specific binding);GO:0006887(exocytosis);GO:0043005(neuron projection);GO:0005923(bicellular tight junction);GO:0014069(postsynaptic density);GO:0045211(postsynaptic membrane);GO:0016323(basolateral plasma membrane);GO:0005911(cell-cell junction);GO:0098793(presynaps…	NA	NA	NA	lin-7 homolog B (C. elegans) [Source:MGI Symbol;Acc:MGI:1330858]	0.107058	0	0.101648	0.0945034	0.139927	0.197443	0.960476	-0.0581788	0.345399	0.642726	down	no
ENSMUSG00000003974	Grm3	ENSMUST00000004076	GO:0005886(plasma membrane);GO:0005887(integral component of plasma membrane);GO:0030424(axon);GO:0043197(dendritic spine);GO:0043005(neuron projection);GO:0014069(postsynaptic density);GO:0045211(postsynaptic membrane);GO:0051966(regulation of synaptic transmission, glutamatergic);GO:0048786(presynaptic active zone);GO:0051930(regulation of sensory perception of pain);GO:0005246(calcium channel …	04080(Neuroactive ligand-receptor interaction)	K04605	NA	glutamate receptor, metabotropic 3 [Source:MGI Symbol;Acc:MGI:1351340]	0	0	0	0	0	0.051013	0.984087	-0.0231423	0.502333	0.642726	down	no
ENSMUSG00000004038	Gstm3	ENSMUST00000004136	GO:0005737(cytoplasm);GO:0008152(metabolic process);GO:0042803(protein homodimerization activity);GO:0004364(glutathione transferase activity);GO:0035690(cellular response to drug);GO:0071407(cellular response to organic cyclic compound)	00480(Glutathione metabolism);00980(Metabolism of xenobiotics by cytochrome P450);00982(Drug metabolism - cytochrome P450)	K00799	EC:2.5.1.18	glutathione S-transferase, mu 3 [Source:MGI Symbol;Acc:MGI:106026]	0.032531	0	0.1022	0.043619	0	0.02301	1.0422	0.0596263	0.244308	0.642726	up	no
ENSMUSG00000004113	Cacna1b	ENSMUST00000102939	GO:0005524(ATP binding);GO:0005515(protein binding);GO:0005509(calcium ion binding);GO:0016020(membrane);GO:0034765(regulation of ion transmembrane transport);GO:0030425(dendrite);GO:0070588(calcium ion transmembrane transport);GO:0043025(neuronal cell body);GO:0008022(protein C-terminus binding);GO:0006816(calcium ion transport);GO:0007626(locomotory behavior);GO:0098793(presynapse);GO:0086010(m…	04010(MAPK signaling pathway);04020(Calcium signaling pathway);04742(Taste transduction);04930(Type II diabetes mellitus)	K04849	NA	calcium channel, voltage-dependent, N type, alpha 1B subunit [Source:MGI Symbol;Acc:MGI:88296]	0.00620668	0.0156871	0.00250402	0.0402621	0	0	0.991819	-0.0118514	0.667869	0.765686	down	no
ENSMUSG00000004296	Il12b	ENSMUST00000170513	GO:0046982(protein heterodimerization activity);GO:0005615(extracellular space);GO:0005515(protein binding);GO:0005125(cytokine activity);GO:0005126(cytokine receptor binding);GO:0051607(defense response to virus);GO:0005737(cytoplasm);GO:0016020(membrane);GO:0042832(defense response to protozoan);GO:0071222(cellular response to lipopolysaccharide);GO:0071346(cellular response to interferon-gamma…	04060(Cytokine-cytokine receptor interaction);04620(Toll-like receptor signaling pathway);04622(RIG-I-like receptor signaling pathway);04630(Jak-STAT signaling pathway);04940(Type I diabetes mellitus);05140(Leishmaniasis);05142(Chagas disease);05330(Allograft rejection)	K05425	NA	interleukin 12b [Source:MGI Symbol;Acc:MGI:96540]	0.0216815	0	0.0612434	0.0872151	0	0.0903708	0.984201	-0.0229749	0.704564	0.793711	down	no
ENSMUSG00000004344	Gpx5	ENSMUST00000110491	GO:0005615(extracellular space);GO:0055114(oxidation-reduction process);GO:0034599(cellular response to oxidative stress);GO:0098869(cellular oxidant detoxification);GO:0004602(glutathione peroxidase activity);GO:0097524(sperm plasma membrane)	00480(Glutathione metabolism);00590(Arachidonic acid metabolism)	K00432	EC:1.11.1.9	glutathione peroxidase 5 [Source:MGI Symbol;Acc:MGI:104886]	0	0	0.047975	0	0	0	1.02265	0.0323092	0.292285	0.642726	up	no
ENSMUSG00000004359	Spic	ENSMUST00000004473;ENSMUST00000144338	GO:0005634(nucleus);GO:0045944(positive regulation of transcription from RNA polymerase II promoter);GO:0043565(sequence-specific DNA binding);GO:0006351(transcription, DNA-templated);GO:0000981(RNA polymerase II transcription factor activity, sequence-specific DNA binding);GO:0030154(cell differentiation);GO:0001824(blastocyst development)	NA	NA	NA	Spi-C transcription factor (Spi-1/PU.1 related) [Source:MGI Symbol;Acc:MGI:1341168]	0.102827	0.18647	0.0847854	0.0169805	0.0567613	0.0229374	1.06357	0.0889095	0.0270229	0.642726	up	no
ENSMUSG00000004360	9330159F19Rik	ENSMUST00000092627	GO:0005575(cellular_component);GO:0008150(biological_process);GO:0003674(molecular_function);GO:0005515(protein binding)	NA	NA	NA	RIKEN cDNA 9330159F19 gene [Source:MGI Symbol;Acc:MGI:3036239]	0	0	0	0.057414	0.00724	0.007326	0.977364	-0.0330316	0.347297	0.642726	down	no
ENSMUSG00000004540	Psg17	ENSMUST00000004655	GO:0005515(protein binding);GO:0006955(immune response);GO:0043395(heparan sulfate proteoglycan binding);GO:0007565(female pregnancy)	NA	NA	NA	pregnancy specific glycoprotein 17 [Source:MGI Symbol;Acc:MGI:1347250]	0	0	0.042514	0	0	0	1.0201	0.0287068	0.292285	0.642726	up	no
ENSMUSG00000004542	Psg19	ENSMUST00000004657	GO:0005575(cellular_component);GO:0008150(biological_process);GO:0003674(molecular_function)	NA	NA	NA	pregnancy specific glycoprotein 19 [Source:MGI Symbol;Acc:MGI:1347252]	0	0	0.00626443	0	0	0	1.00455	0.00654516	0.292285	0.642726	up	no
ENSMUSG00000004609	Cd33	ENSMUST00000205503;ENSMUST00000004728;ENSMUST00000039861;ENSMUST00000205687	GO:0016021(integral component of membrane);GO:0009897(external side of plasma membrane);GO:0007155(cell adhesion);GO:0030246(carbohydrate binding)	04640(Hematopoietic cell lineage)	K06473	NA	CD33 antigen [Source:MGI Symbol;Acc:MGI:99440]	0.944977	0.975817	1.32668	0.670557	0.547875	0.268802	1.42466	0.510622	0.065364	0.642726	up	no
ENSMUSG00000004612	Nkg7	ENSMUST00000070518;ENSMUST00000206251	GO:0005515(protein binding)	NA	NA	NA	natural killer cell group 7 sequence [Source:MGI Symbol;Acc:MGI:1931250]	0.62967	0	1.36662	0.353699	0.462256	0.130083	1.4657	0.551585	0.131072	0.642726	up	no
ENSMUSG00000004651	Tyr	ENSMUST00000004770;ENSMUST00000207164	GO:0016021(integral component of membrane);GO:0046982(protein heterodimerization activity);GO:0005515(protein binding);GO:0048471(perinuclear region of cytoplasm);GO:0005737(cytoplasm);GO:0042803(protein homodimerization activity);GO:0043473(pigmentation);GO:0008283(cell proliferation);GO:0005507(copper ion binding);GO:0042470(melanosome);GO:0042438(melanin biosynthetic process);GO:0048538(thymus…	00350(Tyrosine metabolism);00740(Riboflavin metabolism);04916(Melanogenesis)	K00505	EC:1.14.18.1	tyrosinase [Source:MGI Symbol;Acc:MGI:98880]	0	0	0.00564929	0.00504149	0.00206982	0	1.00034	0.000487161	0.911854	0.941847	up	no
ENSMUSG00000004791	Pgf	ENSMUST00000004913	GO:0005615(extracellular space);GO:0016020(membrane);GO:0005576(extracellular region);GO:0008284(positive regulation of cell proliferation);GO:0030154(cell differentiation);GO:0051781(positive regulation of cell division);GO:0008083(growth factor activity);GO:0001658(branching involved in ureteric bud morphogenesis);GO:0060688(regulation of morphogenesis of a branching structure);GO:0005515(prote…	04150(mTOR signaling pathway);04510(Focal adhesion);05200(Pathways in cancer);05211(Renal cell carcinoma);05212(Pancreatic cancer);05219(Bladder cancer)	K16859	NA	placental growth factor [Source:MGI Symbol;Acc:MGI:105095]	0.430703	0	0.493417	0	0.166337	0.079901	1.33664	0.418613	0.0255866	0.642726	up	no
ENSMUSG00000004814	Ccl24	ENSMUST00000004936	GO:0005615(extracellular space);GO:0005125(cytokine activity);GO:0007186(G-protein coupled receptor signaling pathway);GO:0006954(inflammatory response);GO:0071346(cellular response to interferon-gamma);GO:0043547(positive regulation of GTPase activity);GO:0007010(cytoskeleton organization);GO:0008360(regulation of cell shape);GO:0030593(neutrophil chemotaxis);GO:0070374(positive regulation of ER…	04060(Cytokine-cytokine receptor interaction);04062(Chemokine signaling pathway)	K05514	NA	chemokine (C-C motif) ligand 24 [Source:MGI Symbol;Acc:MGI:1928953]	0.076843	0	0.024393	0	0.079513	0	1.02133	0.0304429	0.619278	0.728955	up	no
ENSMUSG00000004885	Crabp2	ENSMUST00000005019;ENSMUST00000163040	GO:0005634(nucleus);GO:0005737(cytoplasm);GO:0005215(transporter activity);GO:0006810(transport);GO:0070062(extracellular exosome);GO:0005654(nucleoplasm);GO:0005783(endoplasmic reticulum);GO:0042573(retinoic acid metabolic process);GO:0001972(retinoic acid binding);GO:0030332(cyclin binding);GO:0048672(positive regulation of collateral sprouting);GO:0035115(embryonic forelimb morphogenesis);GO:0…	NA	NA	NA	cellular retinoic acid binding protein II [Source:MGI Symbol;Acc:MGI:88491]	0.0394513	0	0.0872767	0.282929	0.216359	0.127576	0.878651	-0.186638	0.084719	0.642726	down	no
ENSMUSG00000004892	Bcan	ENSMUST00000090971;ENSMUST00000192274;ENSMUST00000194193	GO:0005509(calcium ion binding);GO:0007155(cell adhesion);GO:0001501(skeletal system development);GO:0005578(proteinaceous extracellular matrix);GO:0030246(carbohydrate binding);GO:0021766(hippocampus development);GO:0005201(extracellular matrix structural constituent);GO:0005540(hyaluronic acid binding)	NA	NA	NA	brevican [Source:MGI Symbol;Acc:MGI:1096385]	0	0	0	0.0828756	0.00375334	0.0130349	0.966713	-0.0488412	0.380599	0.642726	down	no
ENSMUSG00000004894	Hapln2	ENSMUST00000160737	GO:0007155(cell adhesion);GO:0007417(central nervous system development);GO:0001501(skeletal system development);GO:0005578(proteinaceous extracellular matrix);GO:0005201(extracellular matrix structural constituent);GO:0005540(hyaluronic acid binding);GO:0085029(extracellular matrix assembly);GO:0008065(establishment of blood-nerve barrier)	NA	NA	NA	hyaluronan and proteoglycan link protein 2 [Source:MGI Symbol;Acc:MGI:2137300]	0.0179871	0	0	0	0	0	1.00902	0.0129591	0.261376	0.642726	up	no
ENSMUSG00000004961	Syt5	ENSMUST00000065957;ENSMUST00000206933	GO:0016021(integral component of membrane);GO:0046982(protein heterodimerization activity);GO:0048471(perinuclear region of cytoplasm);GO:0005886(plasma membrane);GO:0005509(calcium ion binding);GO:0055038(recycling endosome membrane);GO:0030054(cell junction);GO:0043005(neuron projection);GO:0043025(neuronal cell body);GO:0005546(phosphatidylinositol-4,5-bisphosphate binding);GO:0001786(phosphat…	NA	NA	NA	synaptotagmin V [Source:MGI Symbol;Acc:MGI:1926368]	0.0719935	0	0	0	0.0171684	0.0196691	1.02475	0.0352788	0.461803	0.642726	up	no
ENSMUSG00000005045	Chd5	ENSMUST00000030775	GO:0003677(DNA binding);GO:0005634(nucleus);GO:0005524(ATP binding);GO:0005515(protein binding);GO:0016020(membrane);GO:0008270(zinc ion binding);GO:0006351(transcription, DNA-templated);GO:0021895(cerebral cortex neuron differentiation);GO:0000792(heterochromatin);GO:0008026(ATP-dependent helicase activity);GO:0008285(negative regulation of cell proliferation);GO:0016581(NuRD complex);GO:0035093…	NA	NA	NA	chromodomain helicase DNA binding protein 5 [Source:MGI Symbol;Acc:MGI:3036258]	0.11955	0	0.104007	0.0786913	0.0776985	0.0402316	1.04087	0.0577939	0.106108	0.642726	up	no
ENSMUSG00000005202	Shbg	ENSMUST00000005334	GO:0070062(extracellular exosome);GO:0005496(steroid binding)	NA	NA	NA	sex hormone binding globulin [Source:MGI Symbol;Acc:MGI:98295]	0.0378579	0	0.0133316	0.12657	0.325585	0.0885254	0.861755	-0.214651	0.168507	0.642726	down	no
ENSMUSG00000005355	Casp14	ENSMUST00000005488	GO:0005634(nucleus);GO:0005737(cytoplasm);GO:0070062(extracellular exosome);GO:0006508(proteolysis);GO:0006915(apoptotic process);GO:0008233(peptidase activity);GO:0097153(cysteine-type endopeptidase activity involved in apoptotic process);GO:0070268(cornification);GO:0031012(extracellular matrix);GO:0005515(protein binding);GO:0045095(keratin filament)	NA	NA	NA	caspase 14 [Source:MGI Symbol;Acc:MGI:1335092]	0.073247	0	0.017241	0	0	0	1.04425	0.0624627	0.107866	0.642726	up	no
ENSMUSG00000005649	Cabp5	ENSMUST00000005791	GO:0005509(calcium ion binding);GO:0005829(cytosol);GO:0005515(protein binding)	NA	NA	NA	calcium binding protein 5 [Source:MGI Symbol;Acc:MGI:1352746]	0.0168836	0	0	0	0.0808809	0	0.973447	-0.0388253	0.608578	0.720253	down	no
ENSMUSG00000005696	Sh2d1a	ENSMUST00000129855;ENSMUST00000189753	GO:0005515(protein binding);GO:0005737(cytoplasm);GO:0045087(innate immune response);GO:0002250(adaptive immune response);GO:0006959(humoral immune response);GO:0007267(cell-cell signaling);GO:0006968(cellular defense response);GO:0009967(positive regulation of signal transduction);GO:0045954(positive regulation of natural killer cell mediated cytotoxicity);GO:0005070(SH3/SH2 adaptor activity)	04650(Natural killer cell mediated cytotoxicity)	K07990	NA	SH2 domain containing 1A [Source:MGI Symbol;Acc:MGI:1328352]	0.00849613	0	0.0103043	0.0102997	0	0.0115816	1.00363	0.00522887	0.667613	0.765453	up	no
ENSMUSG00000005800	Mmp8	ENSMUST00000018765	GO:0005615(extracellular space);GO:0005509(calcium ion binding);GO:0006508(proteolysis);GO:0008270(zinc ion binding);GO:0004252(serine-type endopeptidase activity);GO:0005578(proteinaceous extracellular matrix);GO:0004222(metalloendopeptidase activity);GO:0030574(collagen catabolic process);GO:0035987(endodermal cell differentiation)	NA	NA	NA	matrix metallopeptidase 8 [Source:MGI Symbol;Acc:MGI:1202395]	0.077542	0	0.090034	0.031083	0	0	1.07085	0.0987589	0.0136633	0.500221	up	no
ENSMUSG00000005824	Tnfsf14	ENSMUST00000005976	GO:0016021(integral component of membrane);GO:0005622(intracellular);GO:0005615(extracellular space);GO:0005125(cytokine activity);GO:0005886(plasma membrane);GO:0006955(immune response);GO:0006915(apoptotic process);GO:0005102(receptor binding);GO:0033209(tumor necrosis factor-mediated signaling pathway);GO:0008588(release of cytoplasmic sequestered NF-kappaB);GO:0043027(cysteine-type endopeptid…	04060(Cytokine-cytokine receptor interaction)	K05477	NA	tumor necrosis factor (ligand) superfamily, member 14 [Source:MGI Symbol;Acc:MGI:1355317]	0.149119	0.020973	0.18778	0.079568	0.05202	0.095621	1.08297	0.114991	0.0219906	0.625131	up	no
ENSMUSG00000005864	Cnga2	ENSMUST00000006020	GO:0005887(integral component of plasma membrane);GO:0007608(sensory perception of smell);GO:0071805(potassium ion transmembrane transport);GO:0005249(voltage-gated potassium channel activity);GO:0042391(regulation of membrane potential);GO:0005516(calmodulin binding);GO:0050896(response to stimulus);GO:0030552(cAMP binding);GO:0005222(intracellular cAMP activated cation channel activity);GO:0005…	NA	K04949	NA	cyclic nucleotide gated channel alpha 2 [Source:MGI Symbol;Acc:MGI:108040]	0	0	0	0	0	0.0124094	0.995992	-0.00579416	0.502333	0.642726	down	no
ENSMUSG00000005883	Spo11	ENSMUST00000144044;ENSMUST00000109126;ENSMUST00000050442	GO:0046872(metal ion binding);GO:0003677(DNA binding);GO:0005524(ATP binding);GO:0005654(nucleoplasm);GO:0007130(synaptonemal complex assembly);GO:0007141(male meiosis I);GO:0007286(spermatid development);GO:0000781(chromosome, telomeric region);GO:0007129(synapsis);GO:0007131(reciprocal meiotic recombination);GO:0016888(endodeoxyribonuclease activity, producing 5'-phosphomonoesters);GO:0048477(o…	NA	NA	NA	SPO11 meiotic protein covalently bound to DSB [Source:MGI Symbol;Acc:MGI:1349669]	0.0248361	0	0.0409646	0.0626241	0.0312631	0.0558596	0.983457	-0.0240659	0.268851	0.642726	down	no
ENSMUSG00000005917	Otx1	ENSMUST00000172395;ENSMUST00000147486	GO:0005634(nucleus);GO:0005515(protein binding);GO:0045944(positive regulation of transcription from RNA polymerase II promoter);GO:0006357(regulation of transcription from RNA polymerase II promoter);GO:0009952(anterior/posterior pattern specification);GO:0001077(transcriptional activator activity, RNA polymerase II core promoter proximal region sequence-specific binding);GO:0000978(RNA polymera…	NA	K09326	NA	orthodenticle homeobox 1 [Source:MGI Symbol;Acc:MGI:97450]	0	0	0	0.01753	0	0	0.994414	-0.00808095	0.502778	0.642726	down	no
ENSMUSG00000005952	Trpv1	ENSMUST00000108470	GO:0016021(integral component of membrane);GO:0005524(ATP binding);GO:0005515(protein binding);GO:0005886(plasma membrane);GO:0005887(integral component of plasma membrane);GO:0016020(membrane);GO:0000122(negative regulation of transcription from RNA polymerase II promoter);GO:0004888(transmembrane signaling receptor activity);GO:0005261(cation channel activity);GO:0005262(calcium channel activit…	04080(Neuroactive ligand-receptor interaction)	K05222	NA	transient receptor potential cation channel, subfamily V, member 1 [Source:MGI Symbol;Acc:MGI:1341787]	0	0	0	0	0	0.00442037	0.998041	-0.00282913	0.502333	0.642726	down	no
ENSMUSG00000006007	Pdc	ENSMUST00000185698	GO:0005634(nucleus);GO:0005829(cytosol);GO:0050896(response to stimulus);GO:0008616(queuosine biosynthetic process);GO:0008479(queuine tRNA-ribosyltransferase activity);GO:0007601(visual perception);GO:0001750(photoreceptor outer segment);GO:0001917(photoreceptor inner segment)	04740(Olfactory transduction)	NA	NA	phosducin [Source:MGI Symbol;Acc:MGI:98090]	0	0	0.0119871	0	0	0.0530623	0.989039	-0.0159012	0.656286	0.756791	down	no
ENSMUSG00000006143	Upk3bl	ENSMUST00000111137	NA	NA	NA	NA	uroplakin 3B-like [Source:MGI Symbol;Acc:MGI:1916915]	0.147262	0	0	0	0.0552827	0.136424	1.00897	0.0128816	0.91676	0.94524	up	no
ENSMUSG00000006200	Rhox6	ENSMUST00000006362	GO:0005575(cellular_component);GO:0008150(biological_process);GO:0003677(DNA binding);GO:0005634(nucleus)	NA	NA	NA	reproductive homeobox 6 [Source:MGI Symbol;Acc:MGI:1202888]	0.157643	0.675556	0.159031	0.452944	0.275643	0.307999	0.871822	-0.197894	0.102292	0.642726	down	no
ENSMUSG00000006218	Fam131c	ENSMUST00000006380	GO:0005575(cellular_component);GO:0008150(biological_process);GO:0003674(molecular_function);GO:0005515(protein binding)	NA	NA	NA	family with sequence similarity 131, member C [Source:MGI Symbol;Acc:MGI:2685539]	1.23787	0.190457	0.448349	0.262133	0.422499	0.378555	1.32038	0.40095	0.187242	0.642726	up	no
ENSMUSG00000006389	Mpl	ENSMUST00000168404	GO:0016021(integral component of membrane);GO:0005794(Golgi apparatus);GO:0005886(plasma membrane);GO:0043066(negative regulation of apoptotic process);GO:0010628(positive regulation of gene expression);GO:0009986(cell surface);GO:0048872(homeostasis of number of cells);GO:0030220(platelet formation);GO:0072091(regulation of stem cell proliferation);GO:2000035(regulation of stem cell division);GO…	04060(Cytokine-cytokine receptor interaction);04630(Jak-STAT signaling pathway)	K05082	NA	myeloproliferative leukemia virus oncogene [Source:MGI Symbol;Acc:MGI:97076]	0.0432536	0	0.0746637	0.0128883	0	0	1.05303	0.0745436	0.0272182	0.642726	up	no
ENSMUSG00000006488	Prl7a1	ENSMUST00000006659	GO:0008150(biological_process);GO:0005576(extracellular region);GO:0005179(hormone activity)	NA	NA	NA	prolactin family 7, subfamily a, member 1 [Source:MGI Symbol;Acc:MGI:1206572]	0.0923113	0	0	0	0	0	1.045	0.0634965	0.261376	0.642726	up	no
ENSMUSG00000006529	Itih1	ENSMUST00000006704;ENSMUST00000163118;ENSMUST00000166913	GO:0070062(extracellular exosome);GO:0072562(blood microparticle);GO:0010951(negative regulation of endopeptidase activity);GO:0004867(serine-type endopeptidase inhibitor activity);GO:0030212(hyaluronan metabolic process)	NA	NA	NA	inter-alpha trypsin inhibitor, heavy chain 1 [Source:MGI Symbol;Acc:MGI:96618]	0.582982	0.264348	0.40143	1.00696	0.848134	0.953739	0.768583	-0.379726	0.0130832	0.491104	down	no
ENSMUSG00000006570	Defb2	ENSMUST00000006745	GO:0005576(extracellular region);GO:0042742(defense response to bacterium)	NA	NA	NA	defensin beta 2 [Source:MGI Symbol;Acc:MGI:1338754]	0.245168	0	0	0	0	0	1.11512	0.157195	0.261376	0.642726	up	no
ENSMUSG00000006642	Tcf23	ENSMUST00000006818	GO:0005634(nucleus);GO:0030154(cell differentiation);GO:0046983(protein dimerization activity);GO:0007517(muscle organ development)	NA	NA	NA	transcription factor 23 [Source:MGI Symbol;Acc:MGI:1934960]	0.181326	0	0.256255	0.056939	0.109201	0.097172	1.11321	0.154731	0.0526487	0.642726	up	no
ENSMUSG00000006930	Hap1	ENSMUST00000138603;ENSMUST00000103124;ENSMUST00000173630;ENSMUST00000146878	GO:0005634(nucleus);GO:0005515(protein binding);GO:0016023(cytoplasmic, membrane-bounded vesicle);GO:0006914(autophagy);GO:0015031(protein transport);GO:0005813(centrosome);GO:0005783(endoplasmic reticulum);GO:0005776(autophagosome);GO:0005739(mitochondrion);GO:0050769(positive regulation of neurogenesis);GO:0030054(cell junction);GO:0006887(exocytosis);GO:0017157(regulation of exocytosis);GO:000…	05016(Huntington's disease)	K04647	NA	huntingtin-associated protein 1 [Source:MGI Symbol;Acc:MGI:1261831]	0.990502	0.274354	0.521248	0.638709	0.656444	0.756702	1.02893	0.0411454	0.78887	0.856942	up	no
ENSMUSG00000006948	Klk4	ENSMUST00000007161	GO:0046872(metal ion binding);GO:0005576(extracellular region);GO:0006508(proteolysis);GO:0004252(serine-type endopeptidase activity);GO:0031214(biomineral tissue development);GO:0030163(protein catabolic process);GO:0097186(amelogenesis);GO:0022617(extracellular matrix disassembly)	NA	NA	NA	kallikrein related-peptidase 4 (prostase, enamel matrix, prostate) [Source:MGI Symbol;Acc:MGI:1861379]	0	0	0	0	0	0.010721	0.996568	-0.00496011	0.502333	0.642726	down	no
ENSMUSG00000007021	Syngr3	ENSMUST00000007236;ENSMUST00000130936	GO:0016021(integral component of membrane);GO:0005515(protein binding);GO:0045202(synapse);GO:0030054(cell junction);GO:0042169(SH2 domain binding);GO:0008021(synaptic vesicle);GO:0031594(neuromuscular junction);GO:0047485(protein N-terminus binding);GO:0030672(synaptic vesicle membrane);GO:0032411(positive regulation of transporter activity);GO:0021762(substantia nigra development)	NA	NA	NA	synaptogyrin 3 [Source:MGI Symbol;Acc:MGI:1341881]	0.123558	0	0.195382	0.332072	0.169547	0.348021	0.903821	-0.14589	0.184427	0.642726	down	no
ENSMUSG00000007030	Vwa7	ENSMUST00000007245;ENSMUST00000172499	GO:0005576(extracellular region)	NA	NA	NA	von Willebrand factor A domain containing 7 [Source:MGI Symbol;Acc:MGI:1306798]	0.115562	0.03616	0.117381	0.119602	0.089907	0.08494	1.01512	0.0216441	0.297029	0.642726	up	no
ENSMUSG00000007107	Atp1a4	ENSMUST00000111243	GO:0046872(metal ion binding);GO:0005524(ATP binding);GO:0005887(integral component of plasma membrane);GO:0006814(sodium ion transport);GO:0043231(intracellular membrane-bounded organelle);GO:0042391(regulation of membrane potential);GO:0007283(spermatogenesis);GO:0009566(fertilization);GO:0030317(sperm motility);GO:0015991(ATP hydrolysis coupled proton transport);GO:0010248(establishment or mai…	04260(Cardiac muscle contraction);04960(Aldosterone-regulated sodium reabsorption);04964(Proximal tubule bicarbonate reclamation)	K01539	EC:3.6.3.9	ATPase, Na+/K+ transporting, alpha 4 polypeptide [Source:MGI Symbol;Acc:MGI:1351335]	0.0516734	0	0.032851	0	0.0222858	0	1.03505	0.0497051	0.0751937	0.642726	up	no
ENSMUSG00000007209	Ceacam9	ENSMUST00000001984	GO:0005575(cellular_component);GO:0008150(biological_process);GO:0003674(molecular_function)	NA	NA	NA	carcinoembryonic antigen-related cell adhesion molecule 9 [Source:MGI Symbol;Acc:MGI:1347247]	0	0	0	0	0.0474927	0	0.983467	-0.024052	0.462455	0.642726	down	no
ENSMUSG00000007279	Scube2	ENSMUST00000007423;ENSMUST00000106729;ENSMUST00000106728	GO:0008150(biological_process);GO:0005509(calcium ion binding);GO:0005576(extracellular region);GO:0042802(identical protein binding);GO:0019897(extrinsic component of plasma membrane)	NA	NA	NA	signal peptide, CUB domain, EGF-like 2 [Source:MGI Symbol;Acc:MGI:1928765]	0.364382	0	0.360523	0.155631	0.201611	0.145729	1.17113	0.227903	0.0142692	0.512538	up	no
ENSMUSG00000007480	Mc5r	ENSMUST00000172148	GO:0030819(positive regulation of cAMP biosynthetic process);GO:0005515(protein binding);GO:0042562(hormone binding);GO:0004977(melanocortin receptor activity)	04080(Neuroactive ligand-receptor interaction)	K04203	NA	melanocortin 5 receptor [Source:MGI Symbol;Acc:MGI:99420]	0.146809	0	0	0.045983	0	0	1.05505	0.0773168	0.382211	0.642726	up	no
ENSMUSG00000007594	Hapln4	ENSMUST00000007738	GO:0007155(cell adhesion);GO:0007417(central nervous system development);GO:0001501(skeletal system development);GO:0005578(proteinaceous extracellular matrix);GO:0005201(extracellular matrix structural constituent);GO:0005540(hyaluronic acid binding)	NA	NA	NA	hyaluronan and proteoglycan link protein 4 [Source:MGI Symbol;Acc:MGI:2679531]	0	0	0.0587389	0	0	0	1.02971	0.0422429	0.292285	0.642726	up	no
ENSMUSG00000007653	Gabrb2	ENSMUST00000007797;ENSMUST00000140463	GO:0005515(protein binding);GO:0005886(plasma membrane);GO:0005887(integral component of plasma membrane);GO:0070062(extracellular exosome);GO:0007605(sensory perception of sound);GO:0030054(cell junction);GO:0007165(signal transduction);GO:0043524(negative regulation of neuron apoptotic process);GO:0045211(postsynaptic membrane);GO:0060384(innervation);GO:0004890(GABA-A receptor activity);GO:190…	NA	K05181	NA	gamma-aminobutyric acid (GABA) A receptor, subunit beta 2 [Source:MGI Symbol;Acc:MGI:95620]	0	0	0.00947063	0	0.0224864	0.0209623	0.984165	-0.0230276	0.382207	0.642726	down	no
ENSMUSG00000007682	Dio2	ENSMUST00000082432	GO:0016021(integral component of membrane);GO:0055114(oxidation-reduction process);GO:0031625(ubiquitin protein ligase binding);GO:0042403(thyroid hormone metabolic process);GO:0042446(hormone biosynthetic process);GO:0004800(thyroxine 5'-deiodinase activity);GO:0042404(thyroid hormone catabolic process);GO:0070460(thyroid-stimulating hormone secretion)	NA	K17904	EC:1.21.99.4	deiodinase, iodothyronine, type II [Source:MGI Symbol;Acc:MGI:1338833]	0.590576	0.395795	0.643096	0.18035	0.129385	0.156793	1.39475	0.480009	0.00039355	0.130084	up	no
ENSMUSG00000007805	Twist2	ENSMUST00000007949;ENSMUST00000186075	GO:0045668(negative regulation of osteoblast differentiation);GO:0005515(protein binding);GO:0005634(nucleus);GO:0005737(cytoplasm);GO:0043066(negative regulation of apoptotic process)	NA	K09069	NA	twist basic helix-loop-helix transcription factor 2 [Source:MGI Symbol;Acc:MGI:104685]	0.100059	0.0675617	0.0885588	0.0660605	0.0209414	0.0692181	1.04085	0.0577649	0.119428	0.642726	up	no
ENSMUSG00000007877	Tcap	ENSMUST00000008021	GO:0005515(protein binding);GO:0030674(protein binding, bridging);GO:0030018(Z disc);GO:0031432(titin binding);GO:0001756(somitogenesis);GO:0007512(adult heart development);GO:0055003(cardiac myofibril assembly);GO:0044325(ion channel binding);GO:0003300(cardiac muscle hypertrophy);GO:0008307(structural constituent of muscle);GO:0030240(skeletal muscle thin filament assembly);GO:0030241(skeletal …	NA	NA	NA	titin-cap [Source:MGI Symbol;Acc:MGI:1330233]	0.044987	0	0.021179	0.040214	0	0.046877	1.00443	0.00637178	0.83066	0.887091	up	no
ENSMUSG00000008193	Spib	ENSMUST00000035323;ENSMUST00000098483	GO:0006355(regulation of transcription, DNA-templated);GO:0005634(nucleus);GO:0003700(transcription factor activity, sequence-specific DNA binding);GO:0043565(sequence-specific DNA binding);GO:0006351(transcription, DNA-templated);GO:0006357(regulation of transcription from RNA polymerase II promoter);GO:0000981(RNA polymerase II transcription factor activity, sequence-specific DNA binding);GO:00…	NA	NA	NA	Spi-B transcription factor (Spi-1/PU.1 related) [Source:MGI Symbol;Acc:MGI:892986]	0.05963	0.0951624	0.131424	0.212679	0.10461	0.0100147	0.989381	-0.0154016	0.891487	0.928616	down	no
ENSMUSG00000008461	Fut1	ENSMUST00000008605	NA	00601(Glycosphingolipid biosynthesis - lacto and neolacto series);00603(Glycosphingolipid biosynthesis - globo series)	K00718	EC:2.4.1.69	fucosyltransferase 1 [Source:MGI Symbol;Acc:MGI:109375]	0.0138538	0.118955	0	0.0684182	0	0.0319027	0.97682	-0.0338355	0.491671	0.642726	down	no
ENSMUSG00000009093	Gstt4	ENSMUST00000160211	GO:0005737(cytoplasm);GO:0004364(glutathione transferase activity);GO:0006749(glutathione metabolic process)	NA	NA	NA	glutathione S-transferase, theta 4 [Source:MGI Symbol;Acc:MGI:1923136]	0	0.00312983	0.0812041	0.0963669	0	0.0523163	0.991148	-0.0128282	0.856231	0.904249	down	no
ENSMUSG00000009097	Tbx1	ENSMUST00000009241	GO:0060017(parathyroid gland development);GO:0048703(embryonic viscerocranium morphogenesis);GO:0060023(soft palate development);GO:0048538(thymus development);GO:0060037(pharyngeal system development);GO:0042803(protein homodimerization activity);GO:0043565(sequence-specific DNA binding);GO:0007507(heart development);GO:0005634(nucleus)	NA	NA	NA	T-box 1 [Source:MGI Symbol;Acc:MGI:98493]	0.036	0.082913	0.022597	0.012468	0	0.025008	1.01847	0.0264084	0.21857	0.642726	up	no
ENSMUSG00000009246	Trpm5	ENSMUST00000148715;ENSMUST00000126776;ENSMUST00000009390	GO:0016021(integral component of membrane);GO:0005886(plasma membrane);GO:0034765(regulation of ion transmembrane transport);GO:0035725(sodium ion transmembrane transport);GO:0005227(calcium activated cation channel activity);GO:0005272(sodium channel activity);GO:0071805(potassium ion transmembrane transport);GO:0034220(ion transmembrane transport);GO:0005267(potassium channel activity);GO:00509…	04742(Taste transduction)	K04980	NA	transient receptor potential cation channel, subfamily M, member 5 [Source:MGI Symbol;Acc:MGI:1861718]	0.0761032	0.027423	0.0337091	0.047379	0.0147742	0	1.04046	0.0572188	0.239277	0.642726	up	no
ENSMUSG00000009248	Ascl2	ENSMUST00000009392	GO:0005634(nucleus);GO:0005737(cytoplasm);GO:0003700(transcription factor activity, sequence-specific DNA binding);GO:0043565(sequence-specific DNA binding);GO:0000122(negative regulation of transcription from RNA polymerase II promoter);GO:0006351(transcription, DNA-templated);GO:0006357(regulation of transcription from RNA polymerase II promoter);GO:0000977(RNA polymerase II regulatory region s…	NA	NA	NA	achaete-scute family bHLH transcription factor 2 [Source:MGI Symbol;Acc:MGI:96920]	0.0610513	0	0	0.0469781	0.11787	0	0.975098	-0.0363814	0.632577	0.739414	down	no
ENSMUSG00000009350	Mpo	ENSMUST00000020779	GO:0046872(metal ion binding);GO:0005634(nucleus);GO:0005615(extracellular space);GO:0020037(heme binding);GO:0055114(oxidation-reduction process);GO:0070062(extracellular exosome);GO:0005739(mitochondrion);GO:0008201(heparin binding);GO:0004601(peroxidase activity);GO:0030141(secretory granule);GO:0034374(low-density lipoprotein particle remodeling);GO:0019430(removal of superoxide radicals);GO:…	04145(Phagosome)	K10789	EC:1.11.2.2	myeloperoxidase [Source:MGI Symbol;Acc:MGI:97137]	0	0	0.0117277	0	0	0	1.00695	0.00999508	0.292285	0.642726	up	no
ENSMUSG00000009356	Lpo	ENSMUST00000103177	GO:0005615(extracellular space);GO:0020037(heme binding);GO:0055114(oxidation-reduction process);GO:0005737(cytoplasm);GO:0070062(extracellular exosome);GO:0016323(basolateral plasma membrane);GO:0004601(peroxidase activity);GO:0006979(response to oxidative stress);GO:0098869(cellular oxidant detoxification);GO:0042742(defense response to bacterium);GO:0001580(detection of chemical stimulus invol…	NA	K12550	EC:1.11.1.7	lactoperoxidase [Source:MGI Symbol;Acc:MGI:1923363]	0.34772	0.174115	0.287939	0	0.026068	0.0538384	1.29991	0.378412	0.00211743	0.246404	up	no
ENSMUSG00000009471	Myod1	ENSMUST00000072514	GO:0003677(DNA binding);GO:0005634(nucleus);GO:0046982(protein heterodimerization activity);GO:0003682(chromatin binding);GO:0005515(protein binding);GO:0045944(positive regulation of transcription from RNA polymerase II promoter);GO:0005737(cytoplasm);GO:0003700(transcription factor activity, sequence-specific DNA binding);GO:0005654(nucleoplasm);GO:0043966(histone H3 acetylation);GO:0045893(pos…	NA	NA	NA	myogenic differentiation 1 [Source:MGI Symbol;Acc:MGI:97275]	0	0	0.021577	0	0	0	1.01025	0.0147188	0.292285	0.642726	up	no
ENSMUSG00000009487	Otog	ENSMUST00000164538	NA	NA	NA	NA	otogelin [Source:MGI Symbol;Acc:MGI:1202064]	0	0	0	0	0	0.00858832	0.997163	-0.00409829	0.502333	0.642726	down	no
ENSMUSG00000009588	St6galnac1	ENSMUST00000009732	GO:0016021(integral component of membrane);GO:0000139(Golgi membrane);GO:0001574(ganglioside biosynthetic process);GO:0018279(protein N-linked glycosylation via asparagine);GO:0097503(sialylation);GO:0009312(oligosaccharide biosynthetic process);GO:0001665(alpha-N-acetylgalactosaminide alpha-2,6-sialyltransferase activity)	00512(O-Glycan biosynthesis)	K03479	EC:2.4.99.3	ST6 (alpha-N-acetyl-neuraminyl-2,3-beta-galactosyl-1,3)-N-acetylgalactosaminide alpha-2,6-sialyltransferase 1 [Source:MGI Symbol;Acc:MGI:1341826]	0.013372	0	0	0	0	0	1.00662	0.00952283	0.261376	0.642726	up	no
ENSMUSG00000009670	Tex11	ENSMUST00000113718	GO:0005515(protein binding);GO:0043066(negative regulation of apoptotic process);GO:0008584(male gonad development);GO:0007130(synaptonemal complex assembly);GO:0009566(fertilization);GO:0000794(condensed nuclear chromosome);GO:0000801(central element);GO:0007131(reciprocal meiotic recombination);GO:0051026(chiasma assembly);GO:0000795(synaptonemal complex);GO:0000712(resolution of meiotic recomb…	NA	NA	NA	testis expressed gene 11 [Source:MGI Symbol;Acc:MGI:1933237]	0.0353045	0	0	0	0.00948757	0.0306562	1.00458	0.00659341	0.82122	0.880391	up	no
ENSMUSG00000009941	Nxf2	ENSMUST00000010085	GO:0005634(nucleus);GO:0005515(protein binding);GO:0000166(nucleotide binding);GO:0005737(cytoplasm);GO:0003723(RNA binding);GO:0006405(RNA export from nucleus);GO:0005635(nuclear envelope);GO:0003729(mRNA binding);GO:0016973(poly(A)+ mRNA export from nucleus)	NA	K14284	NA	nuclear RNA export factor 2 [Source:MGI Symbol;Acc:MGI:1933192]	0	0	0	0	0.0636465	0.0173055	0.971004	-0.0424513	0.324028	0.642726	down	no
ENSMUSG00000010592	Dazl	ENSMUST00000010736	GO:0005515(protein binding);GO:0000166(nucleotide binding);GO:0005737(cytoplasm);GO:0042802(identical protein binding);GO:0001556(oocyte maturation);GO:0007275(multicellular organism development);GO:0007283(spermatogenesis);GO:0003730(mRNA 3'-UTR binding);GO:0005844(polysome);GO:0007281(germ cell development);GO:0045836(positive regulation of meiotic nuclear division);GO:0045948(positive regulati…	NA	NA	NA	deleted in azoospermia-like [Source:MGI Symbol;Acc:MGI:1342328]	0.014496	0	0	0	0	0	1.00718	0.0103176	0.261376	0.642726	up	no
ENSMUSG00000010601	Apol7a	ENSMUST00000176074;ENSMUST00000177135	GO:0005575(cellular_component);GO:0008289(lipid binding);GO:0005576(extracellular region);GO:0006869(lipid transport);GO:0042157(lipoprotein metabolic process)	NA	NA	NA	apolipoprotein L 7a [Source:MGI Symbol;Acc:MGI:1923011]	0.014089	0	0.053063	0	0.00341969	0	1.03237	0.0459613	0.127257	0.642726	up	no
ENSMUSG00000010797	Wnt2	ENSMUST00000010941	GO:0005615(extracellular space);GO:0045944(positive regulation of transcription from RNA polymerase II promoter);GO:0005125(cytokine activity);GO:0005886(plasma membrane);GO:0005737(cytoplasm);GO:0008284(positive regulation of cell proliferation);GO:0051091(positive regulation of sequence-specific DNA binding transcription factor activity);GO:0050769(positive regulation of neurogenesis);GO:006007…	04310(Wnt signaling pathway);04340(Hedgehog signaling pathway);04916(Melanogenesis);05200(Pathways in cancer);05217(Basal cell carcinoma)	K00182	NA	wingless-type MMTV integration site family, member 2 [Source:MGI Symbol;Acc:MGI:98954]	0.224556	0	0.204783	0.085487	0.199322	0.019707	1.09677	0.133255	0.253771	0.642726	up	no
ENSMUSG00000011118	Panx3	ENSMUST00000011262	GO:0016021(integral component of membrane);GO:0005886(plasma membrane);GO:0055085(transmembrane transport);GO:0012505(endomembrane system);GO:0006812(cation transport);GO:0007267(cell-cell signaling);GO:0005921(gap junction);GO:0022829(wide pore channel activity);GO:0034214(protein hexamerization);GO:0055077(gap junction hemi-channel activity)	NA	NA	NA	pannexin 3 [Source:MGI Symbol;Acc:MGI:1918881]	0	0	0	0.0286743	0	0.0167131	0.984869	-0.0219962	0.259488	0.642726	down	no
ENSMUSG00000011154	Cfap161	ENSMUST00000208785	GO:0005575(cellular_component);GO:0008150(biological_process);GO:0003674(molecular_function);GO:0016020(membrane)	NA	NA	NA	cilia and flagella associated protein 161 [Source:MGI Symbol;Acc:MGI:1922806]	0.00288844	0	0	0.00199297	0.00443145	0.00178408	0.995484	-0.00653019	0.440171	0.642726	down	no
ENSMUSG00000011486	Slc25a41	ENSMUST00000058661	GO:0016021(integral component of membrane);GO:0003735(structural constituent of ribosome);GO:0006412(translation);GO:0055085(transmembrane transport);GO:0005739(mitochondrion);GO:0005743(mitochondrial inner membrane)	NA	NA	NA	solute carrier family 25, member 41 [Source:MGI Symbol;Acc:MGI:2144215]	0.0160207	0	0	0	0	0	1.00861	0.0123717	0.261376	0.642726	up	no
ENSMUSG00000012042	4930579F01Rik	ENSMUST00000012186;ENSMUST00000199804	GO:0005575(cellular_component);GO:0008150(biological_process);GO:0003674(molecular_function)	NA	NA	NA	RIKEN cDNA 4930579F01 gene [Source:MGI Symbol;Acc:MGI:1914991]	0	0	0	0.0258572	0.0925375	0.0195096	0.954293	-0.0674951	0.200072	0.642726	down	no
ENSMUSG00000012396	Nanog	ENSMUST00000012540	GO:0006355(regulation of transcription, DNA-templated);GO:0003677(DNA binding);GO:0005634(nucleus);GO:0003682(chromatin binding);GO:0005515(protein binding);GO:0045944(positive regulation of transcription from RNA polymerase II promoter);GO:0003700(transcription factor activity, sequence-specific DNA binding);GO:0008284(positive regulation of cell proliferation);GO:0045596(negative regulation of …	NA	K10164	NA	Nanog homeobox [Source:MGI Symbol;Acc:MGI:1919200]	0.0475562	0	0.0358208	0	0	0	1.04128	0.0583634	0.00175518	0.232318	up	no
ENSMUSG00000012705	Retn	ENSMUST00000169234;ENSMUST00000012849	GO:0005615(extracellular space);GO:0070062(extracellular exosome);GO:0005576(extracellular region);GO:0005179(hormone activity);GO:0005634(nucleus);GO:0007568(aging);GO:0014911(positive regulation of smooth muscle cell migration);GO:0009612(response to mechanical stimulus);GO:0048661(positive regulation of smooth muscle cell proliferation);GO:0045444(fat cell differentiation);GO:0032868(response …	NA	NA	NA	resistin [Source:MGI Symbol;Acc:MGI:1888506]	0	0	0.0740881	0.0241433	0	0.239227	0.958222	-0.0615688	0.667121	0.765096	down	no
ENSMUSG00000013083	2200002J24Rik	ENSMUST00000207260;ENSMUST00000013227	GO:0016021(integral component of membrane);GO:0005575(cellular_component);GO:0008150(biological_process);GO:0003674(molecular_function);GO:0009607(response to biotic stimulus)	NA	NA	NA	RIKEN cDNA 2200002J24 gene [Source:MGI Symbol;Acc:MGI:1916397]	0.0756953	0	0.130374	0.123775	0.198998	0	0.992614	-0.0106957	0.926988	0.951755	down	no
ENSMUSG00000013338	Fer1l4	ENSMUST00000109611;ENSMUST00000138297;ENSMUST00000150144	NA	NA	NA	NA	fer-1-like 4 (C. elegans) [Source:MGI Symbol;Acc:MGI:1921812]	0.120234	0	0.131017	0.0949015	0.103491	0.0653004	1.03113	0.044221	0.16984	0.642726	up	no
ENSMUSG00000013523	Bcas1	ENSMUST00000109152	GO:0008150(biological_process);GO:0070062(extracellular exosome);GO:0005829(cytosol);GO:0042803(protein homodimerization activity)	NA	NA	NA	breast carcinoma amplified sequence 1 [Source:MGI Symbol;Acc:MGI:1924210]	0.0621359	0	0.0114882	0.082204	0.00995782	0	1.00831	0.0119408	0.866258	0.911063	up	no
ENSMUSG00000013643	Lypd8	ENSMUST00000108826	GO:0005575(cellular_component);GO:0008150(biological_process);GO:0003674(molecular_function);GO:0005615(extracellular space);GO:0005886(plasma membrane);GO:0031225(anchored component of membrane);GO:0050829(defense response to Gram-negative bacterium)	NA	NA	NA	LY6/PLAUR domain containing 8 [Source:MGI Symbol;Acc:MGI:1917413]	0.0332149	0	0	0	0.0636462	0.0346105	0.982624	-0.0252891	0.566181	0.686288	down	no
ENSMUSG00000013974	Mcemp1	ENSMUST00000014118	GO:0016021(integral component of membrane);GO:0005575(cellular_component);GO:0008150(biological_process);GO:0003674(molecular_function)	NA	NA	NA	mast cell expressed membrane protein 1 [Source:MGI Symbol;Acc:MGI:1916439]	0.103337	0	0.137076	0.109979	0.075879	0.10411	1.0189	0.0270109	0.314784	0.642726	up	no
ENSMUSG00000014030	Pax5	ENSMUST00000014174	GO:0006355(regulation of transcription, DNA-templated);GO:0003677(DNA binding);GO:0005634(nucleus);GO:0005515(protein binding);GO:0045944(positive regulation of transcription from RNA polymerase II promoter);GO:0003700(transcription factor activity, sequence-specific DNA binding);GO:0045892(negative regulation of transcription, DNA-templated);GO:0045893(positive regulation of transcription, DNA-t…	NA	K09383	NA	paired box 5 [Source:MGI Symbol;Acc:MGI:97489]	0.0192691	0	0.0272143	0.0516748	0.0253103	0.085253	0.968395	-0.0463328	0.250631	0.642726	down	no
ENSMUSG00000014453	Blk	ENSMUST00000014597	GO:0005524(ATP binding);GO:0005515(protein binding);GO:0043066(negative regulation of apoptotic process);GO:0005829(cytosol);GO:0004713(protein tyrosine kinase activity);GO:0045087(innate immune response);GO:0007010(cytoskeleton organization);GO:0030154(cell differentiation);GO:0042127(regulation of cell proliferation);GO:0005102(receptor binding);GO:0050853(B cell receptor signaling pathway);GO:…	NA	NA	NA	B lymphoid kinase [Source:MGI Symbol;Acc:MGI:88169]	0.034463	0	0.042508	0.015403	0.145669	0.089777	0.956703	-0.0638569	0.402929	0.642726	down	no
ENSMUSG00000014543	Klra17	ENSMUST00000014687	GO:0016021(integral component of membrane);GO:0030246(carbohydrate binding);GO:0042288(MHC class I protein binding)	NA	NA	NA	killer cell lectin-like receptor, subfamily A, member 17 [Source:MGI Symbol;Acc:MGI:2180674]	0.0357789	0	0.269498	0	0	0	1.14078	0.190016	0.185682	0.642726	up	no
ENSMUSG00000014686	Ceacam16	ENSMUST00000014830	GO:0005615(extracellular space);GO:0005515(protein binding);GO:0007605(sensory perception of sound);GO:0042802(identical protein binding);GO:0032426(stereocilium tip)	NA	NA	NA	carcinoembryonic antigen-related cell adhesion molecule 16 [Source:MGI Symbol;Acc:MGI:2685615]	0.026084	0	0	0	0.024991	0.02718	0.995383	-0.00667601	0.770346	0.843483	down	no
ENSMUSG00000015312	Gadd45b	ENSMUST00000015456	GO:0005634(nucleus);GO:0005515(protein binding);GO:0005737(cytoplasm);GO:0007275(multicellular organism development);GO:0030154(cell differentiation);GO:0046330(positive regulation of JNK cascade);GO:0006915(apoptotic process);GO:0000186(activation of MAPKK activity);GO:0043065(positive regulation of apoptotic process);GO:0006469(negative regulation of protein kinase activity);GO:0051726(regulati…	04010(MAPK signaling pathway);04110(Cell cycle);04115(p53 signaling pathway)	K04402	NA	growth arrest and DNA-damage-inducible 45 beta [Source:MGI Symbol;Acc:MGI:107776]	0.759579	0.323583	0.726886	0.501172	0.64917	0.879675	1.03746	0.0530517	0.686864	0.780329	up	no
ENSMUSG00000015314	Slamf6	ENSMUST00000195656;ENSMUST00000171330;ENSMUST00000194924;ENSMUST00000194182;ENSMUST00000193311	GO:0005886(plasma membrane);GO:0005887(integral component of plasma membrane);GO:0070062(extracellular exosome);GO:0045087(innate immune response);GO:0032729(positive regulation of interferon-gamma production);GO:0001779(natural killer cell differentiation);GO:0072540(T-helper 17 cell lineage commitment);GO:0045954(positive regulation of natural killer cell mediated cytotoxicity);GO:0032740(posit…	NA	NA	NA	SLAM family member 6 [Source:MGI Symbol;Acc:MGI:1353620]	0.0649283	0	0.107094	0.0510322	0.0245194	0.0443141	1.04212	0.0595278	0.0954825	0.642726	up	no
ENSMUSG00000015437	Gzmb	ENSMUST00000015581	GO:0005515(protein binding);GO:0005737(cytoplasm);GO:0004252(serine-type endopeptidase activity);GO:0005829(cytosol);GO:0044194(cytolytic granule);GO:0016485(protein processing);GO:0001913(T cell mediated cytotoxicity);GO:0008236(serine-type peptidase activity);GO:0007219(Notch signaling pathway);GO:0019835(cytolysis);GO:0008626(granzyme-mediated apoptotic signaling pathway)	04650(Natural killer cell mediated cytotoxicity);04940(Type I diabetes mellitus);05320(Autoimmune thyroid disease);05330(Allograft rejection);05332(Graft-versus-host disease)	K01353	EC:3.4.21.79	granzyme B [Source:MGI Symbol;Acc:MGI:109267]	0.015038	0	0.028318	0.110786	0.044184	0.01567	0.967095	-0.0482699	0.396708	0.642726	down	no
ENSMUSG00000015476	Prrt1	ENSMUST00000015620;ENSMUST00000172945	GO:0016021(integral component of membrane);GO:0005575(cellular_component);GO:0008150(biological_process);GO:0003674(molecular_function);GO:0009607(response to biotic stimulus);GO:0005886(plasma membrane);GO:0045202(synapse);GO:0030054(cell junction)	NA	NA	NA	proline-rich transmembrane protein 1 [Source:MGI Symbol;Acc:MGI:1932118]	0.139969	0.0929925	0.194642	0.0861312	0.141697	0.163207	1.03031	0.0430844	0.422671	0.642726	up	no
ENSMUSG00000015787	Abo	ENSMUST00000114045	GO:0016021(integral component of membrane);GO:0046872(metal ion binding);GO:0005576(extracellular region);GO:0006486(protein glycosylation);GO:0032580(Golgi cisterna membrane);GO:0004380(glycoprotein-fucosylgalactoside alpha-N-acetylgalactosaminyltransferase activity);GO:0004381(fucosylgalactoside 3-alpha-galactosyltransferase activity)	00601(Glycosphingolipid biosynthesis - lacto and neolacto series)	K00709	EC:2.4.1.40 2.4.1.37	ABO blood group (transferase A, alpha 1-3-N-acetylgalactosaminyltransferase, transferase B, alpha 1-3-galactosyltransferase) [Source:MGI Symbol;Acc:MGI:2135738]	0	0	0	0.0198559	0	0	0.993314	-0.0096784	0.502778	0.642726	down	no
ENSMUSG00000015843	Rxrg	ENSMUST00000015987;ENSMUST00000111380	GO:0005634(nucleus);GO:0045944(positive regulation of transcription from RNA polymerase II promoter);GO:0008270(zinc ion binding);GO:0043565(sequence-specific DNA binding);GO:0006351(transcription, DNA-templated);GO:0000977(RNA polymerase II regulatory region sequence-specific DNA binding);GO:0051289(protein homotetramerization);GO:0003707(steroid hormone receptor activity);GO:0043401(steroid hor…	03320(PPAR signaling pathway);04920(Adipocytokine signaling pathway);05200(Pathways in cancer);05216(Thyroid cancer);05222(Small cell lung cancer);05223(Non-small cell lung cancer)	K08526	NA	retinoid X receptor gamma [Source:MGI Symbol;Acc:MGI:98216]	0.136281	0.571854	0.226387	0.190863	0.0336801	0	1.11001	0.150573	0.260785	0.642726	up	no
ENSMUSG00000015854	Cd5l	ENSMUST00000015998	GO:0005737(cytoplasm);GO:0016020(membrane);GO:0070062(extracellular exosome);GO:0006954(inflammatory response);GO:0002376(immune system process);GO:0005044(scavenger receptor activity);GO:0006898(receptor-mediated endocytosis);GO:0072562(blood microparticle);GO:0006915(apoptotic process)	NA	NA	NA	CD5 antigen-like [Source:MGI Symbol;Acc:MGI:1334419]	0.041894	0	0	0	0	0	1.0206	0.0294216	0.261376	0.642726	up	no
ENSMUSG00000016150	Tenm1	ENSMUST00000115059	GO:0006355(regulation of transcription, DNA-templated);GO:0005634(nucleus);GO:0046982(protein heterodimerization activity);GO:0005794(Golgi apparatus);GO:0005886(plasma membrane);GO:0005737(cytoplasm);GO:0005887(integral component of plasma membrane);GO:0005576(extracellular region);GO:0016607(nuclear speck);GO:0005856(cytoskeleton);GO:0005783(endoplasmic reticulum);GO:0006351(transcription, DNA-…	NA	NA	NA	teneurin transmembrane protein 1 [Source:MGI Symbol;Acc:MGI:1345185]	0.00240279	0	0.00226273	0	0.00368365	0	1.00133	0.00191888	0.594576	0.709426	up	no
ENSMUSG00000016255	Tubb1	ENSMUST00000016399	GO:0005737(cytoplasm);GO:0070062(extracellular exosome);GO:0003924(GTPase activity);GO:0005525(GTP binding);GO:0005874(microtubule);GO:0051225(spindle assembly);GO:0005200(structural constituent of cytoskeleton);GO:0007017(microtubule-based process)	04145(Phagosome);04540(Gap junction)	K07375	NA	tubulin, beta 1 class VI [Source:MGI Symbol;Acc:MGI:107814]	0.048533	0	0.214199	0.121245	0.174371	0.158037	0.975306	-0.0360726	0.701358	0.791249	down	no
ENSMUSG00000016283	H2-M2	ENSMUST00000016427	GO:0016021(integral component of membrane);GO:0005886(plasma membrane);GO:0042605(peptide antigen binding);GO:0006955(immune response);GO:0009986(cell surface);GO:0002474(antigen processing and presentation of peptide antigen via MHC class I);GO:0042612(MHC class I protein complex);GO:0005102(receptor binding)	04144(Endocytosis);04145(Phagosome);04514(Cell adhesion molecules (CAMs));04612(Antigen processing and presentation);04940(Type I diabetes mellitus);05320(Autoimmune thyroid disease);05330(Allograft rejection);05332(Graft-versus-host disease);05416(Viral myocarditis)	K06751	NA	histocompatibility 2, M region locus 2 [Source:MGI Symbol;Acc:MGI:95914]	0.0705665	0.238812	0.0372819	0.122898	0.218663	0.142739	0.91033	-0.135538	0.0531321	0.642726	down	no
ENSMUSG00000016346	Kcnq2	ENSMUST00000149964;ENSMUST00000140789	GO:0030506(ankyrin binding)	NA	K04927	NA	potassium voltage-gated channel, subfamily Q, member 2 [Source:MGI Symbol;Acc:MGI:1309503]	0.00131036	0	0.00493509	0	0	0	1.00381	0.00548007	0.117147	0.642726	up	no
ENSMUSG00000016524	Il19	ENSMUST00000187410	GO:0005615(extracellular space);GO:0005125(cytokine activity);GO:0006954(inflammatory response);GO:0006955(immune response);GO:2001237(negative regulation of extrinsic apoptotic signaling pathway);GO:0006915(apoptotic process);GO:0072593(reactive oxygen species metabolic process);GO:2001235(positive regulation of apoptotic signaling pathway);GO:2001244(positive regulation of intrinsic apoptotic s…	04060(Cytokine-cytokine receptor interaction);04630(Jak-STAT signaling pathway)	K05444	NA	interleukin 19 [Source:MGI Symbol;Acc:MGI:1890472]	0.0449446	0	0	0	0	0	1.02236	0.0318979	0.261376	0.642726	up	no
ENSMUSG00000016526	Dyrk3	ENSMUST00000016670;ENSMUST00000189756	GO:0005634(nucleus);GO:0005524(ATP binding);GO:0005515(protein binding);GO:0004674(protein serine/threonine kinase activity);GO:0006468(protein phosphorylation);GO:0004672(protein kinase activity);GO:0004713(protein tyrosine kinase activity);GO:0018108(peptidyl-tyrosine phosphorylation);GO:0000287(magnesium ion binding);GO:0030218(erythrocyte differentiation);GO:0004712(protein serine/threonine/t…	NA	NA	NA	dual-specificity tyrosine-(Y)-phosphorylation regulated kinase 3 [Source:MGI Symbol;Acc:MGI:1330300]	0.7852	0.644096	0.20245	0.414632	0.19179	0.734139	1.03772	0.0534173	0.866991	0.911519	up	no
ENSMUSG00000016529	Il10	ENSMUST00000016673	GO:0005615(extracellular space);GO:0045944(positive regulation of transcription from RNA polymerase II promoter);GO:0005125(cytokine activity);GO:0006954(inflammatory response);GO:0042832(defense response to protozoan);GO:0071222(cellular response to lipopolysaccharide);GO:0045893(positive regulation of transcription, DNA-templated);GO:0032689(negative regulation of interferon-gamma production);G…	04060(Cytokine-cytokine receptor interaction);04630(Jak-STAT signaling pathway);04660(T cell receptor signaling pathway);04672(Intestinal immune network for IgA production);05140(Leishmaniasis);05142(Chagas disease);05144(Malaria);05310(Asthma);05320(Autoimmune thyroid disease);05322(Systemic lupus erythematosus);05330(Allograft rejection)	K05443	NA	interleukin 10 [Source:MGI Symbol;Acc:MGI:96537]	0.081389	0	0.136201	0	0	0	1.10507	0.144135	0.015329	0.528638	up	no
ENSMUSG00000017002	Slpi	ENSMUST00000109367;ENSMUST00000167427	GO:0005615(extracellular space);GO:0070062(extracellular exosome);GO:0032496(response to lipopolysaccharide);GO:0006955(immune response);GO:0010951(negative regulation of endopeptidase activity);GO:0045087(innate immune response);GO:0019899(enzyme binding);GO:0032091(negative regulation of protein binding);GO:0031012(extracellular matrix);GO:0004867(serine-type endopeptidase inhibitor activity);G…	NA	NA	NA	secretory leukocyte peptidase inhibitor [Source:MGI Symbol;Acc:MGI:109297]	0.0722849	0	0.06806	0	0	0	1.0698	0.0973463	7.18708e-05	0.0737558	up	no
ENSMUSG00000017195	Zpbp2	ENSMUST00000107509	GO:0003674(molecular_function);GO:0005634(nucleus);GO:0005576(extracellular region);GO:0044297(cell body);GO:0001669(acrosomal vesicle);GO:0001675(acrosome assembly);GO:0007339(binding of sperm to zona pellucida);GO:0002199(zona pellucida receptor complex)	NA	NA	NA	zona pellucida binding protein 2 [Source:MGI Symbol;Acc:MGI:1916626]	0.0506805	0	0	0.0562922	0	0	1.00742	0.0106586	0.826015	0.883649	up	no
ENSMUSG00000017204	Gsdma	ENSMUST00000017348	GO:0003674(molecular_function);GO:0048471(perinuclear region of cytoplasm);GO:0005737(cytoplasm);GO:0006915(apoptotic process)	NA	NA	NA	gasdermin A [Source:MGI Symbol;Acc:MGI:1889509]	0.03129	0.033468	0.044191	0.041955	0.037473	0	1.01054	0.015133	0.586471	0.702955	up	no
ENSMUSG00000017211	Gsdma2	ENSMUST00000127692	GO:0005575(cellular_component);GO:0008150(biological_process);GO:0003674(molecular_function);GO:0012501(programmed cell death)	NA	NA	NA	gasdermin A2 [Source:MGI Symbol;Acc:MGI:1921490]	0.00949885	0	0	0	0	0	1.01403	0.0200985	0.261376	0.642726	up	no
ENSMUSG00000017316	Ppy	ENSMUST00000170554	GO:0005615(extracellular space);GO:0005737(cytoplasm);GO:0098792(xenophagy);GO:0001664(G-protein coupled receptor binding);GO:0098779(mitophagy in response to mitochondrial depolarization);GO:0002230(positive regulation of defense response to virus by host);GO:0007631(feeding behavior);GO:0007586(digestion);GO:0007267(cell-cell signaling);GO:0005184(neuropeptide hormone activity);GO:0007218(neuro…	NA	K05234	NA	pancreatic polypeptide [Source:MGI Symbol;Acc:MGI:97753]	0.083764	0	0	0	0	0	1.04185	0.059145	0.261376	0.642726	up	no
ENSMUSG00000017400	Stac2	ENSMUST00000017544	GO:0005575(cellular_component);GO:0008150(biological_process);GO:0003674(molecular_function);GO:0005622(intracellular);GO:0046872(metal ion binding);GO:0035556(intracellular signal transduction);GO:0005515(protein binding)	NA	NA	NA	SH3 and cysteine rich domain 2 [Source:MGI Symbol;Acc:MGI:2144518]	0.0944324	0	0.0255844	0.0182174	0	0.0283148	1.04422	0.0624223	0.185241	0.642726	up	no
ENSMUSG00000017667	Zfp334	ENSMUST00000103084	GO:0005575(cellular_component);GO:0003676(nucleic acid binding);GO:0005622(intracellular);GO:0006355(regulation of transcription, DNA-templated);GO:0046872(metal ion binding);GO:0003700(transcription factor activity, sequence-specific DNA binding)	NA	NA	NA	zinc finger protein 334 [Source:MGI Symbol;Acc:MGI:2388656]	1.26709	1.3024	1.29504	0.963392	0.691757	0.774946	1.2656	0.339822	0.024725	0.642726	up	no
ENSMUSG00000017737	Mmp9	ENSMUST00000137626;ENSMUST00000017881;ENSMUST00000134382	GO:0005615(extracellular space);GO:0070062(extracellular exosome);GO:0006508(proteolysis);GO:0008270(zinc ion binding);GO:0043066(negative regulation of apoptotic process);GO:0004252(serine-type endopeptidase activity);GO:0001934(positive regulation of protein phosphorylation);GO:0042802(identical protein binding);GO:0001501(skeletal system development);GO:0030198(extracellular matrix organizatio…	04670(Leukocyte transendothelial migration);05200(Pathways in cancer);05219(Bladder cancer)	K01403	EC:3.4.24.35	matrix metallopeptidase 9 [Source:MGI Symbol;Acc:MGI:97011]	0.288815	0.0605932	0.286823	0.0861772	0.0923675	0.0668365	1.18663	0.246865	0.00121739	0.201716	up	no
ENSMUSG00000017943	Gdap1l1	ENSMUST00000109420	GO:0005737(cytoplasm);GO:0004364(glutathione transferase activity);GO:0006749(glutathione metabolic process)	NA	NA	NA	ganglioside-induced differentiation-associated protein 1-like 1 [Source:MGI Symbol;Acc:MGI:2385163]	0.0606298	0	0	0	0	0	1.03092	0.0439352	0.261376	0.642726	up	no
ENSMUSG00000018238	Gdf9	ENSMUST00000145369;ENSMUST00000018382	GO:0005615(extracellular space);GO:0005125(cytokine activity);GO:0005737(cytoplasm);GO:0008284(positive regulation of cell proliferation);GO:0042981(regulation of apoptotic process);GO:0030308(negative regulation of cell growth);GO:0008083(growth factor activity);GO:0030509(BMP signaling pathway);GO:0043408(regulation of MAPK cascade);GO:0010862(positive regulation of pathway-restricted SMAD prot…	NA	K05498	NA	growth differentiation factor 9 [Source:MGI Symbol;Acc:MGI:95692]	0.113812	0	0.115529	0.0563113	0.0804749	0.0805005	1.03684	0.0521894	0.057015	0.642726	up	no
ENSMUSG00000018263	Tbx5	ENSMUST00000018407	GO:0006355(regulation of transcription, DNA-templated);GO:0003677(DNA binding);GO:0005634(nucleus);GO:0005515(protein binding);GO:0045944(positive regulation of transcription from RNA polymerase II promoter);GO:0005737(cytoplasm);GO:0003700(transcription factor activity, sequence-specific DNA binding);GO:0045893(positive regulation of transcription, DNA-templated);GO:0043565(sequence-specific DNA…	NA	NA	NA	T-box 5 [Source:MGI Symbol;Acc:MGI:102541]	0.00371012	0	0	0	0	0	1.00218	0.00314743	0.261376	0.642726	up	no
ENSMUSG00000018387	Shroom1	ENSMUST00000109013;ENSMUST00000018531;ENSMUST00000146001;ENSMUST00000109010;ENSMUST00000093114	GO:0005737(cytoplasm);GO:0051015(actin filament binding);GO:0005874(microtubule);GO:0000902(cell morphogenesis);GO:0051017(actin filament bundle assembly);GO:0016460(myosin II complex)	NA	K18625	NA	shroom family member 1 [Source:MGI Symbol;Acc:MGI:1919024]	0.220027	0.309372	0.268472	0.422864	0.644413	0.612405	0.79837	-0.324871	0.0306192	0.642726	down	no
ENSMUSG00000018479	1700125H20Rik	ENSMUST00000018623	GO:0005575(cellular_component);GO:0008150(biological_process);GO:0003674(molecular_function)	NA	NA	NA	RIKEN cDNA 1700125H20 gene [Source:MGI Symbol;Acc:MGI:1920884]	0	0	0.0201782	0	0	0	1.00988	0.0141834	0.292285	0.642726	up	no
ENSMUSG00000018862	Otop3	ENSMUST00000019006	GO:0016021(integral component of membrane);GO:0008150(biological_process);GO:0003674(molecular_function);GO:0016020(membrane)	NA	NA	NA	otopetrin 3 [Source:MGI Symbol;Acc:MGI:1916852]	0	0	0	0.0392851	0.0673717	0	0.964979	-0.0514304	0.23543	0.642726	down	no
ENSMUSG00000018916	Csf2	ENSMUST00000019060	GO:0005615(extracellular space);GO:0005125(cytokine activity);GO:0008284(positive regulation of cell proliferation);GO:0006955(immune response);GO:0010628(positive regulation of gene expression);GO:0010468(regulation of gene expression);GO:0001892(embryonic placenta development);GO:0042127(regulation of cell proliferation);GO:0008083(growth factor activity);GO:0010744(positive regulation of macro…	NA	K05427	NA	colony stimulating factor 2 (granulocyte-macrophage) [Source:MGI Symbol;Acc:MGI:1339752]	0.026655	0.288845	0.050194	0	0	0	1.0438	0.0618399	0.0142158	0.511727	up	no
ENSMUSG00000018919	Tm4sf5	ENSMUST00000019063	GO:0016021(integral component of membrane);GO:0008150(biological_process);GO:0003674(molecular_function)	NA	NA	NA	transmembrane 4 superfamily member 5 [Source:MGI Symbol;Acc:MGI:1922854]	0	0	0.0178471	0.0169431	0.0251618	0	0.993516	-0.009385	0.651415	0.753283	down	no
ENSMUSG00000018924	Alox15	ENSMUST00000019068	GO:0005506(iron ion binding);GO:0055114(oxidation-reduction process);GO:0005886(plasma membrane);GO:0005737(cytoplasm);GO:0016020(membrane);GO:0005829(cytosol);GO:0005546(phosphatidylinositol-4,5-bisphosphate binding);GO:0071277(cellular response to calcium ion);GO:0030282(bone mineralization);GO:0006646(phosphatidylethanolamine biosynthetic process);GO:0034976(response to endoplasmic reticulum s…	00590(Arachidonic acid metabolism)	K00460	EC:1.13.11.33	arachidonate 15-lipoxygenase [Source:MGI Symbol;Acc:MGI:87997]	0.0173794	0	0	0	0.016651	0.0543272	0.98548	-0.0211015	0.539058	0.665056	down	no
ENSMUSG00000018930	Ccl4	ENSMUST00000019074	GO:0005615(extracellular space);GO:0005515(protein binding);GO:0007186(G-protein coupled receptor signaling pathway);GO:0006954(inflammatory response);GO:0071346(cellular response to interferon-gamma);GO:0043547(positive regulation of GTPase activity);GO:0042802(identical protein binding);GO:0030593(neutrophil chemotaxis);GO:0035690(cellular response to drug);GO:0070374(positive regulation of ERK…	04060(Cytokine-cytokine receptor interaction);04062(Chemokine signaling pathway);04620(Toll-like receptor signaling pathway);04623(Cytosolic DNA-sensing pathway)	K12964	NA	chemokine (C-C motif) ligand 4 [Source:MGI Symbol;Acc:MGI:98261]	0.487006	0	0.092479	0.239904	0	0.067333	1.16088	0.215214	0.343687	0.642726	up	no
ENSMUSG00000019102	Aldh3a1	ENSMUST00000147792;ENSMUST00000108716;ENSMUST00000019246	GO:0016021(integral component of membrane);GO:0005615(extracellular space);GO:0055114(oxidation-reduction process);GO:0005886(plasma membrane);GO:0005737(cytoplasm);GO:0005654(nucleoplasm);GO:0005829(cytosol);GO:0005783(endoplasmic reticulum);GO:0043231(intracellular membrane-bounded organelle);GO:0004028(3-chloroallyl aldehyde dehydrogenase activity);GO:0004029(aldehyde dehydrogenase (NAD) activ…	00010(Glycolysis / Gluconeogenesis);00340(Histidine metabolism);00350(Tyrosine metabolism);00360(Phenylalanine metabolism);00980(Metabolism of xenobiotics by cytochrome P450);00982(Drug metabolism - cytochrome P450)	K00129	EC:1.2.1.5	aldehyde dehydrogenase family 3, subfamily A1 [Source:MGI Symbol;Acc:MGI:1353451]	0.0549024	0	0.206772	0.0392613	0.143357	0.237882	0.987622	-0.0179687	0.889567	0.927382	down	no
ENSMUSG00000019359	Gdpd2	ENSMUST00000156336;ENSMUST00000019503;ENSMUST00000151572	GO:0016021(integral component of membrane);GO:0046872(metal ion binding);GO:0005886(plasma membrane);GO:0005737(cytoplasm);GO:0006629(lipid metabolic process);GO:0030027(lamellipodium);GO:0005884(actin filament);GO:0090527(actin filament reorganization);GO:0045669(positive regulation of osteoblast differentiation);GO:0008889(glycerophosphodiester phosphodiesterase activity);GO:0047394(glycerophos…	NA	NA	NA	glycerophosphodiester phosphodiesterase domain containing 2 [Source:MGI Symbol;Acc:MGI:1918834]	0.0939689	0	0.101586	0.0330854	0	0.0144628	1.08297	0.114997	0.00551077	0.346441	up	no
ENSMUSG00000019368	Sec14l4	ENSMUST00000129689;ENSMUST00000131171;ENSMUST00000019512;ENSMUST00000136222;ENSMUST00000125351	GO:0016021(integral component of membrane);GO:0005575(cellular_component);GO:0003674(molecular_function);GO:0005622(intracellular);GO:0005215(transporter activity);GO:0006810(transport);GO:0008289(lipid binding);GO:0005515(protein binding)	NA	NA	NA	SEC14-like lipid binding 4 [Source:MGI Symbol;Acc:MGI:2144095]	0.0293936	0	0.0748519	0.100801	0.116041	0.0740455	0.956296	-0.0644709	0.147237	0.642726	down	no
ENSMUSG00000019429	Ffar3	ENSMUST00000185748	GO:0016021(integral component of membrane);GO:0004930(G-protein coupled receptor activity);GO:0005886(plasma membrane);GO:0007186(G-protein coupled receptor signaling pathway);GO:0008289(lipid binding);GO:0002385(mucosal immune response);GO:0006954(inflammatory response);GO:0042593(glucose homeostasis);GO:2001275(positive regulation of glucose import in response to insulin stimulus);GO:0045760(po…	NA	NA	NA	free fatty acid receptor 3 [Source:MGI Symbol;Acc:MGI:2685324]	0	0	0	0.175253	0	0	0.927663	-0.108327	0.502778	0.642726	down	no
ENSMUSG00000019785	Clvs2	ENSMUST00000019920;ENSMUST00000160299	GO:0005215(transporter activity);GO:0006810(transport);GO:0008289(lipid binding);GO:0005768(endosome);GO:0031901(early endosome membrane);GO:0005802(trans-Golgi network);GO:0080025(phosphatidylinositol-3,5-bisphosphate binding);GO:0030136(clathrin-coated vesicle);GO:0007040(lysosome organization)	NA	NA	NA	clavesin 2 [Source:MGI Symbol;Acc:MGI:2443223]	0.0428889	0	0.0470203	0.0157555	0	0.00918293	1.06165	0.0863136	0.00638386	0.368675	up	no
ENSMUSG00000019836	Amd-ps4	ENSMUST00000118392	NA	NA	NA	NA	S-adenosylmethionine decarboxylase, pseudogene 4 [Source:MGI Symbol;Acc:MGI:3650439]	0.040678	0	0.155136	0.041176	0.097365	0.090925	1.01476	0.021134	0.770125	0.84331	up	no
ENSMUSG00000019848	Popdc3	ENSMUST00000019994	GO:0016021(integral component of membrane);GO:0016020(membrane);GO:0042391(regulation of membrane potential);GO:0030552(cAMP binding)	NA	NA	NA	popeye domain containing 3 [Source:MGI Symbol;Acc:MGI:1930153]	0	0	0	0	0	0.0960055	0.967498	-0.0476693	0.502333	0.642726	down	no
ENSMUSG00000019880	Rspo3	ENSMUST00000092623	GO:0005576(extracellular region);GO:0008201(heparin binding);GO:0001974(blood vessel remodeling);GO:0016055(Wnt signaling pathway);GO:0090263(positive regulation of canonical Wnt signaling pathway);GO:0001525(angiogenesis);GO:0005102(receptor binding);GO:0002040(sprouting angiogenesis);GO:0005109(frizzled binding);GO:0060670(branching involved in labyrinthine layer morphogenesis);GO:2000052(posit…	NA	NA	NA	R-spondin 3 [Source:MGI Symbol;Acc:MGI:1920030]	0.276125	0.162862	0.243213	0.172336	0.230305	0.276048	1.02584	0.0368058	0.491664	0.642726	up	no
ENSMUSG00000019905	Gprc6a	ENSMUST00000020062	GO:0016021(integral component of membrane);GO:0005622(intracellular);GO:0004930(G-protein coupled receptor activity);GO:0005886(plasma membrane);GO:0007186(G-protein coupled receptor signaling pathway);GO:0009986(cell surface);GO:0019722(calcium-mediated signaling);GO:0043200(response to amino acid)	NA	NA	NA	G protein-coupled receptor, family C, group 6, member A [Source:MGI Symbol;Acc:MGI:2429498]	0.007466	0	0	0	0	0	1.0037	0.00533248	0.261376	0.642726	up	no
ENSMUSG00000019982	Myb	ENSMUST00000188495	GO:0051574(positive regulation of histone H3-K9 methylation);GO:0045624(positive regulation of T-helper cell differentiation);GO:0051571(positive regulation of histone H3-K4 methylation);GO:0006338(chromatin remodeling);GO:0045893(positive regulation of transcription, DNA-templated);GO:0045944(positive regulation of transcription from RNA polymerase II promoter);GO:0005515(protein binding);GO:000…	NA	K09420	NA	myeloblastosis oncogene [Source:MGI Symbol;Acc:MGI:97249]	0.057844	0	0.0787708	0.00931662	0.0289586	0	1.05796	0.0812806	0.0425339	0.642726	up	no
ENSMUSG00000020007	Il20ra	ENSMUST00000020185	GO:0016021(integral component of membrane);GO:0005886(plasma membrane);GO:0019221(cytokine-mediated signaling pathway);GO:0004896(cytokine receptor activity);GO:0045124(regulation of bone resorption);GO:0042015(interleukin-20 binding);GO:2001244(positive regulation of intrinsic apoptotic signaling pathway)	04060(Cytokine-cytokine receptor interaction);04630(Jak-STAT signaling pathway)	K05136	NA	interleukin 20 receptor, alpha [Source:MGI Symbol;Acc:MGI:3605069]	0	0	0.019231	0	0	0.042567	0.995673	-0.00625572	0.833633	0.88904	down	no
ENSMUSG00000020010	Vnn3	ENSMUST00000020190	GO:0005615(extracellular space);GO:0005886(plasma membrane);GO:0006807(nitrogen compound metabolic process);GO:0007417(central nervous system development);GO:0031225(anchored component of membrane);GO:0006768(biotin metabolic process);GO:0015939(pantothenate metabolic process);GO:0017159(pantetheine hydrolase activity)	NA	K08069	EC:3.5.1.92	vanin 3 [Source:MGI Symbol;Acc:MGI:1347055]	0.023549	0	0.044346	0	0	0	1.03283	0.0466039	0.0268972	0.642726	up	no
ENSMUSG00000020020	Usp44	ENSMUST00000095333	GO:0090231(regulation of spindle checkpoint);GO:1904667(negative regulation of ubiquitin protein ligase activity);GO:0004843(thiol-dependent ubiquitin-specific protease activity);GO:0016579(protein deubiquitination);GO:0005730(nucleolus);GO:0015630(microtubule cytoskeleton);GO:0005515(protein binding);GO:0005634(nucleus)	NA	NA	NA	ubiquitin specific peptidase 44 [Source:MGI Symbol;Acc:MGI:3045318]	0	0	0.010682	0	0	0	1.00509	0.00732604	0.292285	0.642726	up	no
ENSMUSG00000020037	Rfx4	ENSMUST00000060397;ENSMUST00000166696	GO:0005634(nucleus);GO:0003682(chromatin binding);GO:0005515(protein binding);GO:0045944(positive regulation of transcription from RNA polymerase II promoter);GO:0003700(transcription factor activity, sequence-specific DNA binding);GO:0006357(regulation of transcription from RNA polymerase II promoter);GO:0042384(cilium assembly);GO:0001077(transcriptional activator activity, RNA polymerase II co…	NA	NA	NA	regulatory factor X, 4 (influences HLA class II expression) [Source:MGI Symbol;Acc:MGI:1918387]	0	0	0	0.00403522	0.00562222	0.00940729	0.992683	-0.010595	0.0518993	0.642726	down	no
ENSMUSG00000020052	Ascl1	ENSMUST00000020243	GO:0003677(DNA binding);GO:0005634(nucleus);GO:0003682(chromatin binding);GO:0005515(protein binding);GO:0045944(positive regulation of transcription from RNA polymerase II promoter);GO:0003700(transcription factor activity, sequence-specific DNA binding);GO:0043066(negative regulation of apoptotic process);GO:0045892(negative regulation of transcription, DNA-templated);GO:0043565(sequence-specif…	NA	NA	NA	achaete-scute family bHLH transcription factor 1 [Source:MGI Symbol;Acc:MGI:96919]	0	0.086433	0.013919	0.061464	0.032939	0	0.978202	-0.0317958	0.396298	0.642726	down	no
ENSMUSG00000020061	Mybpc1	ENSMUST00000121629;ENSMUST00000119185;ENSMUST00000153964;ENSMUST00000156573	GO:0005856(cytoskeleton);GO:0007010(cytoskeleton organization);GO:0005200(structural constituent of cytoskeleton);GO:0006936(muscle contraction);GO:1903955(positive regulation of protein targeting to mitochondrion);GO:0005515(protein binding)	NA	NA	NA	myosin binding protein C, slow-type [Source:MGI Symbol;Acc:MGI:1336213]	0.0361003	0	0.0141927	0.00842117	0	0	1.02278	0.0324952	0.0763069	0.642726	up	no
ENSMUSG00000020067	Mypn	ENSMUST00000095580	GO:0005634(nucleus);GO:0008092(cytoskeletal protein binding);GO:0051371(muscle alpha-actinin binding);GO:0030018(Z disc);GO:0017124(SH3 domain binding);GO:0003779(actin binding);GO:0031674(I band);GO:0045214(sarcomere organization);GO:0005515(protein binding)	NA	NA	NA	myopalladin [Source:MGI Symbol;Acc:MGI:1916052]	0	0	0.015309	0	0	0	1.00729	0.0104754	0.292285	0.642726	up	no
ENSMUSG00000020081	Tacr2	ENSMUST00000020278	GO:0005887(integral component of plasma membrane);GO:0007268(chemical synaptic transmission);GO:0007166(cell surface receptor signaling pathway);GO:0045987(positive regulation of smooth muscle contraction);GO:0070472(regulation of uterine smooth muscle contraction);GO:0016497(substance K receptor activity);GO:0005515(protein binding);GO:0016020(membrane);GO:0051602(response to electrical stimulus…	04020(Calcium signaling pathway);04080(Neuroactive ligand-receptor interaction)	K04223	NA	tachykinin receptor 2 [Source:MGI Symbol;Acc:MGI:98477]	0.07555	0.060435	0.035567	0	0	0	1.05588	0.0784408	0.0301562	0.642726	up	no
ENSMUSG00000020083	2010107G23Rik	ENSMUST00000125704;ENSMUST00000142796;ENSMUST00000064050;ENSMUST00000027719;ENSMUST00000156798;ENSMUST00000141724;ENSMUST00000141144	GO:0016021(integral component of membrane);GO:0005575(cellular_component);GO:0008150(biological_process);GO:0005515(protein binding)	NA	NA	NA	RIKEN cDNA 2010107G23 gene [Source:MGI Symbol;Acc:MGI:1917144]	0.293725	0	0.221193	0.386584	0.647633	0.389267	0.828729	-0.271027	0.133711	0.642726	down	no
ENSMUSG00000020159	Gabrp	ENSMUST00000020366	GO:0030054(cell junction);GO:0007165(signal transduction);GO:0045211(postsynaptic membrane);GO:0004890(GABA-A receptor activity);GO:1902476(chloride transmembrane transport);GO:0034707(chloride channel complex);GO:0008068(extracellular-glutamate-gated chloride channel activity)	04080(Neuroactive ligand-receptor interaction)	K05189	NA	gamma-aminobutyric acid (GABA) A receptor, pi [Source:MGI Symbol;Acc:MGI:2387597]	0.133278	0	0.0237817	0.162109	0.0846982	0.0562981	0.9781	-0.0319457	0.699927	0.790164	down	no
ENSMUSG00000020218	Wif1	ENSMUST00000020439;ENSMUST00000145691	GO:0005576(extracellular region);GO:0007275(multicellular organism development);GO:0045600(positive regulation of fat cell differentiation);GO:0030178(negative regulation of Wnt signaling pathway);GO:0090090(negative regulation of canonical Wnt signaling pathway);GO:0016055(Wnt signaling pathway);GO:0017147(Wnt-protein binding);GO:0005515(protein binding)	04310(Wnt signaling pathway)	K01691	NA	Wnt inhibitory factor 1 [Source:MGI Symbol;Acc:MGI:1344332]	0.412949	0.240864	0.288709	0.250382	0.508447	0.375368	0.977792	-0.0324001	0.792663	0.859895	down	no
ENSMUSG00000020226	Slc5a4b	ENSMUST00000120757	GO:0016021(integral component of membrane);GO:0005887(integral component of plasma membrane);GO:0006814(sodium ion transport);GO:0098655(cation transmembrane transport);GO:0005412(glucose:sodium symporter activity);GO:1904659(glucose transmembrane transport);GO:0008643(carbohydrate transport);GO:0015758(glucose transport);GO:0005402(cation:sugar symporter activity)	NA	NA	NA	solute carrier family 5 (neutral amino acid transporters, system A), member 4b [Source:MGI Symbol;Acc:MGI:1890478]	0.00666	0.249619	0.025081	0	0.073277	0	0.995611	-0.00634665	0.865444	0.910464	down	no
ENSMUSG00000020264	Slc36a2	ENSMUST00000039305;ENSMUST00000125560	GO:0016021(integral component of membrane);GO:0005886(plasma membrane);GO:0005737(cytoplasm);GO:0070062(extracellular exosome);GO:0015992(proton transport);GO:1902600(hydrogen ion transmembrane transport);GO:0015078(hydrogen ion transmembrane transporter activity);GO:0015187(glycine transmembrane transporter activity);GO:0015816(glycine transport);GO:0015180(L-alanine transmembrane transporter ac…	NA	NA	NA	solute carrier family 36 (proton/amino acid symporter), member 2 [Source:MGI Symbol;Acc:MGI:1891430]	0.132105	0.110599	0.390613	0	0.0192395	0.144304	1.18726	0.247642	0.16347	0.642726	up	no
ENSMUSG00000020279	Il9r	ENSMUST00000145401;ENSMUST00000128311	GO:0016021(integral component of membrane);GO:0005886(plasma membrane);GO:0005576(extracellular region);GO:0019221(cytokine-mediated signaling pathway);GO:0004896(cytokine receptor activity);GO:1903955(positive regulation of protein targeting to mitochondrion);GO:0004919(interleukin-9 receptor activity);GO:0019983(interleukin-9 binding);GO:0030307(positive regulation of cell growth)	NA	K05073	NA	interleukin 9 receptor [Source:MGI Symbol;Acc:MGI:96564]	0.0534216	0	0.0040589	0.0154124	0.0291144	0	1.01397	0.020019	0.582262	0.699404	up	no
ENSMUSG00000020286	1700093K21Rik	ENSMUST00000020527;ENSMUST00000169264;ENSMUST00000140122;ENSMUST00000156629	GO:0016021(integral component of membrane);GO:0005575(cellular_component);GO:0008150(biological_process);GO:0003674(molecular_function)	NA	NA	NA	RIKEN cDNA 1700093K21 gene [Source:MGI Symbol;Acc:MGI:1914608]	0.12311	0.165127	0.0143745	0.140816	0.104943	0.0917193	0.962867	-0.0545919	0.43895	0.642726	down	no
ENSMUSG00000020295	Hbq1a	ENSMUST00000020535	GO:0005575(cellular_component);GO:0008150(biological_process);GO:0003674(molecular_function);GO:0005506(iron ion binding);GO:0020037(heme binding);GO:0005344(oxygen transporter activity);GO:0005833(hemoglobin complex);GO:0015671(oxygen transport);GO:0019825(oxygen binding)	NA	NA	NA	hemoglobin, theta 1A [Source:MGI Symbol;Acc:MGI:2685722]	0.024733	0	0	0	0	0	1.01221	0.0175153	0.261376	0.642726	up	no
ENSMUSG00000020299	4930524B15Rik	ENSMUST00000102829	GO:0005575(cellular_component);GO:0008150(biological_process);GO:0003674(molecular_function)	NA	NA	NA	RIKEN cDNA 4930524B15 gene [Source:MGI Symbol;Acc:MGI:1914842]	0.063972	0	0	0	0	0	1.03129	0.0444542	0.261376	0.642726	up	no
ENSMUSG00000020333	Acsl6	ENSMUST00000108905;ENSMUST00000094194;ENSMUST00000127731	GO:0016021(integral component of membrane);GO:0005524(ATP binding);GO:0005515(protein binding);GO:0005789(endoplasmic reticulum membrane);GO:0005741(mitochondrial outer membrane);GO:0005739(mitochondrion);GO:0042803(protein homodimerization activity);GO:0005778(peroxisomal membrane);GO:0007405(neuroblast proliferation);GO:0001676(long-chain fatty acid metabolic process);GO:0004467(long-chain fatt…	00071(Fatty acid metabolism);03320(PPAR signaling pathway);04146(Peroxisome);04920(Adipocytokine signaling pathway)	K01897	EC:6.2.1.3	acyl-CoA synthetase long-chain family member 6 [Source:MGI Symbol;Acc:MGI:894291]	0.0150561	0	0.0347026	0.0269176	0.0134796	0.00308005	1.01068	0.0153228	0.468031	0.642726	up	no
ENSMUSG00000020374	Rasgef1c	ENSMUST00000063444	GO:0005622(intracellular);GO:0007264(small GTPase mediated signal transduction);GO:0043547(positive regulation of GTPase activity);GO:0005085(guanyl-nucleotide exchange factor activity)	NA	NA	NA	RasGEF domain family, member 1C [Source:MGI Symbol;Acc:MGI:1921813]	0.0119695	0	0.0450801	0	0.0458727	0.00371741	1.01043	0.0149639	0.693271	0.785069	up	no
ENSMUSG00000020383	Il13	ENSMUST00000020650	GO:0005615(extracellular space);GO:0005125(cytokine activity);GO:0005737(cytoplasm);GO:0009897(external side of plasma membrane);GO:0030890(positive regulation of B cell proliferation);GO:0005576(extracellular region);GO:0006954(inflammatory response);GO:0006955(immune response);GO:2000352(negative regulation of endothelial cell apoptotic process);GO:0071345(cellular response to cytokine stimulus…	04060(Cytokine-cytokine receptor interaction);04630(Jak-STAT signaling pathway);04664(Fc epsilon RI signaling pathway);05310(Asthma)	K05435	NA	interleukin 13 [Source:MGI Symbol;Acc:MGI:96541]	0.017696	0	0	0	0.016955	0.036879	0.991102	-0.0128942	0.58688	0.703274	down	no
ENSMUSG00000020396	Nefh	ENSMUST00000093369	GO:0000226(microtubule cytoskeleton organization);GO:0030424(axon);GO:0005198(structural molecule activity);GO:0005739(mitochondrion);GO:0014069(postsynaptic density);GO:0019901(protein kinase binding);GO:0045104(intermediate filament cytoskeleton organization);GO:0043209(myelin sheath);GO:1902513(regulation of organelle transport along microtubule);GO:0060052(neurofilament cytoskeleton organizat…	05014(Amyotrophic lateral sclerosis (ALS))	K04574	NA	neurofilament, heavy polypeptide [Source:MGI Symbol;Acc:MGI:97309]	0.106139	0.09762	0.060323	0.01909	0	0	1.07721	0.1073	0.0247841	0.642726	up	no
ENSMUSG00000020401	Fam71b	ENSMUST00000139280;ENSMUST00000063166	GO:0008150(biological_process);GO:0003674(molecular_function);GO:0005634(nucleus)	NA	NA	NA	family with sequence similarity 71, member B [Source:MGI Symbol;Acc:MGI:3650836]	0.0498954	0	0.0241612	0.147534	0.188488	0.0623907	0.914275	-0.1293	0.133171	0.642726	down	no
ENSMUSG00000020411	Nipal4	ENSMUST00000020679	GO:0016021(integral component of membrane);GO:0003674(molecular_function);GO:0005737(cytoplasm);GO:0005654(nucleoplasm);GO:0015693(magnesium ion transport);GO:0015095(magnesium ion transmembrane transporter activity);GO:1903830(magnesium ion transmembrane transport)	NA	NA	NA	NIPA-like domain containing 4 [Source:MGI Symbol;Acc:MGI:2444671]	0.204952	0.173361	0.092654	0.022139	0.063485	0.005811	1.11428	0.156115	0.0804699	0.642726	up	no
ENSMUSG00000020447	Npc1l1	ENSMUST00000004505	GO:0006695(cholesterol biosynthetic process);GO:0030299(intestinal cholesterol absorption);GO:0030301(cholesterol transport);GO:0042157(lipoprotein metabolic process);GO:0031489(myosin V binding);GO:0017137(Rab GTPase binding);GO:0005515(protein binding);GO:0016021(integral component of membrane);GO:0042493(response to drug);GO:0008144(drug binding);GO:0031526(brush border membrane)	NA	K14461	NA	NPC1-like 1 [Source:MGI Symbol;Acc:MGI:2685089]	0.033268	0	0.035957	0.019718	0.054884	0.008884	1.00502	0.0072236	0.800367	0.865055	up	no
ENSMUSG00000020469	Myl7	ENSMUST00000102921	GO:0005515(protein binding);GO:0005509(calcium ion binding);GO:0043197(dendritic spine);GO:0031672(A band);GO:0016459(myosin complex)	04510(Focal adhesion);04530(Tight junction);04670(Leukocyte transendothelial migration);04810(Regulation of actin cytoskeleton)	K12754	NA	myosin, light polypeptide 7, regulatory [Source:MGI Symbol;Acc:MGI:107495]	0.216854	0	0.06806	0.064615	0.609913	0.396225	0.845276	-0.242506	0.380585	0.642726	down	no
ENSMUSG00000020481	Ankrd36	ENSMUST00000109856	GO:0005575(cellular_component);GO:0008150(biological_process);GO:0003674(molecular_function)	NA	NA	NA	ankyrin repeat domain 36 [Source:MGI Symbol;Acc:MGI:1923639]	0	0	0	0.00730767	0	0	0.997282	-0.00392719	0.502778	0.642726	down	no
ENSMUSG00000020490	Btnl10	ENSMUST00000069941;ENSMUST00000142499	GO:0016021(integral component of membrane);GO:0005575(cellular_component);GO:0008150(biological_process);GO:0003674(molecular_function)	NA	NA	NA	butyrophilin-like 10 [Source:MGI Symbol;Acc:MGI:2182073]	0.0315259	0	0.0250599	0.186371	0.107104	0.100621	0.909491	-0.136868	0.0521572	0.642726	down	no
ENSMUSG00000020545	Lrrc72	ENSMUST00000020853	GO:0005575(cellular_component);GO:0008150(biological_process);GO:0003674(molecular_function)	NA	NA	NA	leucine rich repeat containing 72 [Source:MGI Symbol;Acc:MGI:1920830]	0.0107588	0	0	0	0	0	1.01593	0.022796	0.261376	0.642726	up	no
ENSMUSG00000020562	Efcab10	ENSMUST00000020878	GO:0005575(cellular_component);GO:0008150(biological_process);GO:0003674(molecular_function);GO:0005509(calcium ion binding)	NA	NA	NA	EF-hand calcium binding domain 10 [Source:MGI Symbol;Acc:MGI:1922290]	0	1.27076	0	0.048195	0	0	1.0055	0.00791111	0.90216	0.935576	up	no
ENSMUSG00000020581	Agr2	ENSMUST00000147861	GO:0005615(extracellular space);GO:0005783(endoplasmic reticulum);GO:0010628(positive regulation of gene expression);GO:0005739(mitochondrion);GO:0042803(protein homodimerization activity);GO:0002162(dystroglycan binding);GO:0090004(positive regulation of establishment of protein localization to plasma membrane);GO:0060548(negative regulation of cell death);GO:0010811(positive regulation of cell-…	NA	NA	NA	anterior gradient 2 [Source:MGI Symbol;Acc:MGI:1344405]	0	0	0.0622078	0	0	0	1.04138	0.0584974	0.292285	0.642726	up	no
ENSMUSG00000020583	Matn3	ENSMUST00000020899	GO:0005509(calcium ion binding);GO:0005578(proteinaceous extracellular matrix);GO:0005515(protein binding)	NA	NA	NA	matrilin 3 [Source:MGI Symbol;Acc:MGI:1328350]	0	0.045276	0.001066	0	0	0	1.00162	0.00234247	0.319001	0.642726	up	no
ENSMUSG00000020660	Pomc	ENSMUST00000020990	GO:0005615(extracellular space);GO:0045944(positive regulation of transcription from RNA polymerase II promoter);GO:0005737(cytoplasm);GO:0001664(G-protein coupled receptor binding);GO:0007165(signal transduction);GO:0006091(generation of precursor metabolites and energy);GO:0005102(receptor binding);GO:0042593(glucose homeostasis);GO:0031781(type 3 melanocortin receptor binding);GO:0031782(type …	04916(Melanogenesis);04920(Adipocytokine signaling pathway)	K05228	NA	pro-opiomelanocortin-alpha [Source:MGI Symbol;Acc:MGI:97742]	0.071375	0.096796	0	0	0.121731	0.076903	0.972244	-0.0406093	0.605944	0.718285	down	no
ENSMUSG00000020673	Tpo	ENSMUST00000021005	GO:0016021(integral component of membrane);GO:0005615(extracellular space);GO:0020037(heme binding);GO:0055114(oxidation-reduction process);GO:0005509(calcium ion binding);GO:0005739(mitochondrion);GO:0006590(thyroid hormone generation);GO:0098869(cellular oxidant detoxification);GO:0042446(hormone biosynthetic process);GO:0035162(embryonic hemopoiesis);GO:0042744(hydrogen peroxide catabolic proc…	00350(Tyrosine metabolism);04060(Cytokine-cytokine receptor interaction);04630(Jak-STAT signaling pathway);04640(Hematopoietic cell lineage);05320(Autoimmune thyroid disease)	K00431	EC:1.11.1.8	thyroid peroxidase [Source:MGI Symbol;Acc:MGI:98813]	0	0	0.103866	0	0	0	1.05712	0.0801426	0.292285	0.642726	up	no
ENSMUSG00000020690	Efcab3	ENSMUST00000021029	GO:0005575(cellular_component);GO:0008150(biological_process);GO:0003674(molecular_function);GO:0005509(calcium ion binding)	NA	NA	NA	EF-hand calcium binding domain 3 [Source:MGI Symbol;Acc:MGI:1918144]	0.014757	0	0	0	0	0	1.01199	0.0171934	0.261376	0.642726	up	no
ENSMUSG00000020712	Tcam1	ENSMUST00000142472;ENSMUST00000044462	GO:0005887(integral component of plasma membrane);GO:0007155(cell adhesion);GO:0016337(single organismal cell-cell adhesion);GO:0005178(integrin binding)	NA	NA	NA	testicular cell adhesion molecule 1 [Source:MGI Symbol;Acc:MGI:1923120]	0.0499378	0	0.0321071	0	0	0	1.0401	0.0567246	0.00661665	0.373363	up	no
ENSMUSG00000020722	Cacng1	ENSMUST00000021065	GO:0034765(regulation of ion transmembrane transport);GO:0070588(calcium ion transmembrane transport);GO:0005245(voltage-gated calcium channel activity);GO:0005891(voltage-gated calcium channel complex);GO:0070296(sarcoplasmic reticulum calcium ion transport);GO:0005515(protein binding)	04010(MAPK signaling pathway);04260(Cardiac muscle contraction);05410(Hypertrophic cardiomyopathy (HCM));05412(Arrhythmogenic right ventricular cardiomyopathy (ARVC));05414(Dilated cardiomyopathy)	K04866	NA	calcium channel, voltage-dependent, gamma subunit 1 [Source:MGI Symbol;Acc:MGI:1206582]	0.034146	0	0.1286	0	0	0.03558	1.06527	0.0912215	0.177533	0.642726	up	no
ENSMUSG00000020723	Cacng4	ENSMUST00000021066;ENSMUST00000134076	GO:0070588(calcium ion transmembrane transport);GO:0005245(voltage-gated calcium channel activity);GO:0005891(voltage-gated calcium channel complex);GO:2000311(regulation of alpha-amino-3-hydroxy-5-methyl-4-isoxazole propionate selective glutamate receptor activity);GO:0019226(transmission of nerve impulse);GO:0032281(AMPA glutamate receptor complex);GO:0016247(channel regulator activity)	NA	K04869	NA	calcium channel, voltage-dependent, gamma subunit 4 [Source:MGI Symbol;Acc:MGI:1859167]	0.0544786	0.0490773	0.0725229	0.0682474	0.0171446	0.0361366	1.02253	0.0321387	0.325034	0.642726	up	no
ENSMUSG00000020734	Grin2c	ENSMUST00000106554	GO:0005515(protein binding);GO:0009611(response to wounding);GO:0005261(cation channel activity);GO:0042391(regulation of membrane potential);GO:0030054(cell junction);GO:0050885(neuromuscular process controlling balance);GO:0014069(postsynaptic density);GO:0045211(postsynaptic membrane);GO:0004972(NMDA glutamate receptor activity);GO:0005234(extracellular-glutamate-gated ion channel activity);GO…	04020(Calcium signaling pathway);04080(Neuroactive ligand-receptor interaction);04720(Long-term potentiation);05010(Alzheimer's disease);05014(Amyotrophic lateral sclerosis (ALS))	K05211	NA	glutamate receptor, ionotropic, NMDA2C (epsilon 3) [Source:MGI Symbol;Acc:MGI:95822]	0.000592803	0.0737933	0.0270522	0.0754512	0.0324487	0.0150708	0.974869	-0.0367194	0.377338	0.642726	down	no
ENSMUSG00000020799	Tekt1	ENSMUST00000108502;ENSMUST00000108503;ENSMUST00000021155	GO:0005634(nucleus);GO:0005874(microtubule);GO:0015630(microtubule cytoskeleton);GO:0005515(protein binding)	NA	NA	NA	tektin 1 [Source:MGI Symbol;Acc:MGI:1333819]	0.171054	0	0.135939	0.0605875	0	0.0538432	1.10908	0.149361	0.0166427	0.552373	up	no
ENSMUSG00000020830	Vmo1	ENSMUST00000021179	GO:0008150(biological_process);GO:0003674(molecular_function);GO:0070062(extracellular exosome)	NA	NA	NA	vitelline membrane outer layer 1 homolog (chicken) [Source:MGI Symbol;Acc:MGI:2685587]	0	0	0	0.127373	0	0	0.962128	-0.0556988	0.502778	0.642726	down	no
ENSMUSG00000020867	Spata20	ENSMUST00000134332;ENSMUST00000041705;ENSMUST00000125310	GO:0005575(cellular_component);GO:0008150(biological_process);GO:0005515(protein binding);GO:0005576(extracellular region);GO:0007275(multicellular organism development);GO:0007283(spermatogenesis);GO:0030154(cell differentiation);GO:0003824(catalytic activity)	NA	NA	NA	spermatogenesis associated 20 [Source:MGI Symbol;Acc:MGI:2183449]	0.0317629	0	0.0212539	0.0648112	0.0426526	0.17009	0.941109	-0.087566	0.271153	0.642726	down	no
ENSMUSG00000020870	Cdc34b	ENSMUST00000021240;ENSMUST00000188741	GO:0005524(ATP binding)	NA	NA	NA	cell division cycle 34B [Source:MGI Symbol;Acc:MGI:1858429]	0	0	0.0284379	0	0.0117495	0	1.00929	0.0133418	0.490028	0.642726	up	no
ENSMUSG00000020871	Dlx4	ENSMUST00000021241;ENSMUST00000146838	GO:0005575(cellular_component);GO:0005634(nucleus);GO:0043565(sequence-specific DNA binding);GO:0000122(negative regulation of transcription from RNA polymerase II promoter);GO:0007275(multicellular organism development);GO:0000978(RNA polymerase II core promoter proximal region sequence-specific DNA binding);GO:0001078(transcriptional repressor activity, RNA polymerase II core promoter proximal …	NA	NA	NA	distal-less homeobox 4 [Source:MGI Symbol;Acc:MGI:94904]	0.0130461	0	0	0	0.0539673	0	0.987826	-0.0176709	0.630292	0.737756	down	no
ENSMUSG00000020884	Asgr1	ENSMUST00000146411;ENSMUST00000092959	GO:0016021(integral component of membrane);GO:0046872(metal ion binding);GO:0042803(protein homodimerization activity);GO:0030246(carbohydrate binding);GO:0031668(cellular response to extracellular stimulus);GO:0005515(protein binding);GO:0004873(asialoglycoprotein receptor activity)	NA	K10063	NA	asialoglycoprotein receptor 1 [Source:MGI Symbol;Acc:MGI:88081]	0.0134031	0	0.0259964	0	0	0.0206255	1.01435	0.0205557	0.293246	0.642726	up	no
ENSMUSG00000020890	Gucy2e	ENSMUST00000021259	GO:0016021(integral component of membrane);GO:0005524(ATP binding);GO:0005886(plasma membrane);GO:0006468(protein phosphorylation);GO:0004672(protein kinase activity);GO:0035556(intracellular signal transduction);GO:0005525(GTP binding);GO:0004383(guanylate cyclase activity);GO:0006182(cGMP biosynthetic process);GO:0007601(visual perception);GO:0008074(guanylate cyclase complex, soluble);GO:00071…	00230(Purine metabolism);04744(Phototransduction)	K12321	EC:4.6.1.2	guanylate cyclase 2e [Source:MGI Symbol;Acc:MGI:105123]	0.00695594	0	0	0	0.00444314	0	1.00206	0.002974	0.599188	0.712831	up	no
ENSMUSG00000020892	Aloxe3	ENSMUST00000021268;ENSMUST00000155324	GO:0005506(iron ion binding);GO:0055114(oxidation-reduction process);GO:0005737(cytoplasm);GO:0061436(establishment of skin barrier);GO:0045444(fat cell differentiation);GO:0003824(catalytic activity);GO:0019369(arachidonic acid metabolic process);GO:0046513(ceramide biosynthetic process);GO:0019372(lipoxygenase pathway);GO:0043651(linoleic acid metabolic process);GO:0019233(sensory perception of…	NA	NA	NA	arachidonate lipoxygenase 3 [Source:MGI Symbol;Acc:MGI:1345140]	0.00721832	0	0	0.0437778	0.012775	0.00347348	0.983131	-0.0245446	0.376593	0.642726	down	no
ENSMUSG00000020908	Myh3	ENSMUST00000108689	GO:0005524(ATP binding);GO:0070062(extracellular exosome);GO:0051015(actin filament binding);GO:0005516(calmodulin binding);GO:0032982(myosin filament);GO:0046034(ATP metabolic process);GO:0016459(myosin complex);GO:0030016(myofibril);GO:0003009(skeletal muscle contraction);GO:0043292(contractile fiber);GO:0042623(ATPase activity, coupled);GO:0000146(microfilament motor activity)	04530(Tight junction);05416(Viral myocarditis)	K10352	NA	myosin, heavy polypeptide 3, skeletal muscle, embryonic [Source:MGI Symbol;Acc:MGI:1339709]	0.0140823	0	0.00662942	0	0.00674592	0	1.00778	0.0111797	0.154072	0.642726	up	no
ENSMUSG00000020912	Krt12	ENSMUST00000017741	GO:0070062(extracellular exosome)	NA	NA	NA	keratin 12 [Source:MGI Symbol;Acc:MGI:96687]	0	0.136841	0	0	0	0.023996	0.995593	-0.00637248	0.749064	0.827552	down	no
ENSMUSG00000020940	1700023F06Rik	ENSMUST00000021323	GO:0005575(cellular_component);GO:0008150(biological_process);GO:0003674(molecular_function);GO:0005509(calcium ion binding)	NA	NA	NA	RIKEN cDNA 1700023F06 gene [Source:MGI Symbol;Acc:MGI:1916691]	0.0698574	0	0	0	0	0	1.04118	0.0582189	0.261376	0.642726	up	no
ENSMUSG00000021032	Ngb	ENSMUST00000110177;ENSMUST00000021420;ENSMUST00000110176	GO:0005515(protein binding);GO:0046872(metal ion binding);GO:0020037(heme binding);GO:0005739(mitochondrion);GO:0006915(apoptotic process);GO:0043204(perikaryon);GO:0005344(oxygen transporter activity);GO:0015671(oxygen transport);GO:0019825(oxygen binding)	NA	NA	NA	neuroglobin [Source:MGI Symbol;Acc:MGI:2151886]	0.190514	0.18103	0.187116	0.0349592	0.256887	0.186624	1.02561	0.0364829	0.753151	0.83063	up	no
ENSMUSG00000021055	Esr2	ENSMUST00000101291	GO:0038052(RNA polymerase II transcription factor activity, estrogen-activated sequence-specific DNA binding);GO:0034056(estrogen response element binding);GO:0001046(core promoter sequence-specific DNA binding);GO:0051091(positive regulation of sequence-specific DNA binding transcription factor activity);GO:0019899(enzyme binding);GO:0045893(positive regulation of transcription, DNA-templated);G…	NA	K08551	NA	estrogen receptor 2 (beta) [Source:MGI Symbol;Acc:MGI:109392]	0.213036	0.034729	0.160955	0.152808	0.0849244	0.0659733	1.07562	0.105163	0.109995	0.642726	up	no
ENSMUSG00000021056	Tex21	ENSMUST00000021453	GO:0005575(cellular_component);GO:0008150(biological_process);GO:0003674(molecular_function)	NA	NA	NA	testis expressed gene 21 [Source:MGI Symbol;Acc:MGI:1931131]	0	0	0	0	0.019148	0.020825	0.9867	-0.0193166	0.209749	0.642726	down	no
ENSMUSG00000021070	Bdkrb2	ENSMUST00000001652	GO:0016021(integral component of membrane);GO:0046982(protein heterodimerization activity);GO:0005886(plasma membrane);GO:0007186(G-protein coupled receptor signaling pathway);GO:0005768(endosome);GO:0002020(protease binding);GO:0009651(response to salt stress);GO:0006939(smooth muscle contraction);GO:0042311(vasodilation);GO:0033137(negative regulation of peptidyl-serine phosphorylation);GO:1902…	04020(Calcium signaling pathway);04080(Neuroactive ligand-receptor interaction);04610(Complement and coagulation cascades);04810(Regulation of actin cytoskeleton);05142(Chagas disease)	K03916	NA	bradykinin receptor, beta 2 [Source:MGI Symbol;Acc:MGI:102845]	0.196432	0.753834	0.114092	0.209197	0.005108	0.097628	1.06383	0.089271	0.52104	0.649892	up	no
ENSMUSG00000021071	Trim9	ENSMUST00000110522;ENSMUST00000167755	GO:0030425(dendrite);GO:0043161(proteasome-mediated ubiquitin-dependent protein catabolic process);GO:0042803(protein homodimerization activity);GO:0005515(protein binding);GO:0004842(ubiquitin-protein transferase activity);GO:0005737(cytoplasm);GO:0005856(cytoskeleton);GO:0008021(synaptic vesicle);GO:0016079(synaptic vesicle exocytosis);GO:0000149(SNARE binding);GO:0045955(negative regulation of…	NA	NA	NA	tripartite motif-containing 9 [Source:MGI Symbol;Acc:MGI:2137354]	0.0367883	0.00646342	0.0478894	0.00140599	0	0.072846	1.0175	0.0250284	0.595886	0.710456	up	no
ENSMUSG00000021123	Rdh12	ENSMUST00000021548;ENSMUST00000151980;ENSMUST00000140823	GO:0005622(intracellular);GO:0055114(oxidation-reduction process);GO:0050896(response to stimulus);GO:0004745(retinol dehydrogenase activity);GO:0007601(visual perception);GO:0042572(retinol metabolic process);GO:0005515(protein binding)	00830(Retinol metabolism)	K11153	EC:1.1.1.300	retinol dehydrogenase 12 [Source:MGI Symbol;Acc:MGI:1925224]	0.334683	0.289101	0.329996	0.100393	0.156356	0.0512325	1.20631	0.270602	0.0135903	0.499291	up	no
ENSMUSG00000021208	Ifi27l2b	ENSMUST00000044687	GO:0016021(integral component of membrane);GO:0005575(cellular_component);GO:0008150(biological_process);GO:0003674(molecular_function)	NA	NA	NA	interferon, alpha-inducible protein 27 like 2B [Source:MGI Symbol;Acc:MGI:1916390]	0.078038	0	0	0.104637	0	0.060988	0.986301	-0.0198999	0.777767	0.84891	down	no
ENSMUSG00000021216	Tubal3	ENSMUST00000021639	GO:0005737(cytoplasm);GO:0003924(GTPase activity);GO:0005525(GTP binding);GO:0007010(cytoskeleton organization);GO:0005874(microtubule);GO:0005200(structural constituent of cytoskeleton);GO:0007017(microtubule-based process)	04145(Phagosome);04540(Gap junction)	K07374	NA	tubulin, alpha-like 3 [Source:MGI Symbol;Acc:MGI:3588215]	0	0	0	0	0	0.014359	0.995414	-0.00663129	0.502333	0.642726	down	no
ENSMUSG00000021239	Vsx2	ENSMUST00000021665	GO:0005622(intracellular);GO:0005634(nucleus);GO:0005515(protein binding);GO:0045944(positive regulation of transcription from RNA polymerase II promoter);GO:0005737(cytoplasm);GO:0008284(positive regulation of cell proliferation);GO:0043565(sequence-specific DNA binding);GO:0006351(transcription, DNA-templated);GO:0008285(negative regulation of cell proliferation);GO:0043010(camera-type eye deve…	NA	NA	NA	visual system homeobox 2 [Source:MGI Symbol;Acc:MGI:88401]	0	0	0	0	0.0122819	0.160288	0.948264	-0.0766392	0.451921	0.642726	down	no
ENSMUSG00000021301	Hecw1	ENSMUST00000110516	GO:0005634(nucleus);GO:0005737(cytoplasm);GO:0042787(protein ubiquitination involved in ubiquitin-dependent protein catabolic process);GO:0004842(ubiquitin-protein transferase activity);GO:0016874(ligase activity)	NA	NA	NA	HECT, C2 and WW domain containing E3 ubiquitin protein ligase 1 [Source:MGI Symbol;Acc:MGI:2444115]	0.002254	0	0.008489	0	0	0.009395	1.00215	0.00309293	0.669597	0.767002	up	no
ENSMUSG00000021363	Mak	ENSMUST00000165087	GO:0006355(regulation of transcription, DNA-templated);GO:0005634(nucleus);GO:0005524(ATP binding);GO:0005515(protein binding);GO:0005737(cytoplasm);GO:0006468(protein phosphorylation);GO:0004672(protein kinase activity);GO:0005813(centrosome);GO:0006351(transcription, DNA-templated);GO:0003713(transcription coactivator activity);GO:0005930(axoneme);GO:0030496(midbody);GO:0031514(motile cilium);G…	NA	NA	NA	male germ cell-associated kinase [Source:MGI Symbol;Acc:MGI:96913]	0.0301426	0.0590942	0.0159266	0.0951728	0.0589893	0.0373965	0.962935	-0.0544891	0.170874	0.642726	down	no
ENSMUSG00000021396	Nxnl2	ENSMUST00000021828	GO:0005575(cellular_component);GO:0003674(molecular_function);GO:0007608(sensory perception of smell);GO:0007601(visual perception);GO:0045494(photoreceptor cell maintenance)	NA	NA	NA	nucleoredoxin-like 2 [Source:MGI Symbol;Acc:MGI:1922374]	0.02677	0.586683	0.169504	0.131119	0	0.038211	1.04897	0.0689793	0.541393	0.66693	up	no
ENSMUSG00000021403	Serpinb9b	ENSMUST00000006392	GO:0005615(extracellular space);GO:0005515(protein binding);GO:0005737(cytoplasm);GO:0010951(negative regulation of endopeptidase activity);GO:0004867(serine-type endopeptidase inhibitor activity);GO:0019835(cytolysis)	NA	K13963	NA	serine (or cysteine) peptidase inhibitor, clade B, member 9b [Source:MGI Symbol;Acc:MGI:894668]	0.135343	0	0.129613	0	0	0.040984	1.11446	0.156348	0.00603373	0.360164	up	no
ENSMUSG00000021469	Msx2	ENSMUST00000021922;ENSMUST00000188606	GO:0003677(DNA binding);GO:0005634(nucleus);GO:0005515(protein binding);GO:0043066(negative regulation of apoptotic process);GO:0045892(negative regulation of transcription, DNA-templated);GO:0042981(regulation of apoptotic process);GO:0043565(sequence-specific DNA binding);GO:0000122(negative regulation of transcription from RNA polymerase II promoter);GO:0001227(transcriptional repressor activi…	NA	K09341	NA	msh homeobox 2 [Source:MGI Symbol;Acc:MGI:97169]	0.0780383	0	0	0.197609	0.0991512	0.0880934	0.921673	-0.117673	0.179705	0.642726	down	no
ENSMUSG00000021478	Drd1	ENSMUST00000021932	GO:0005634(nucleus);GO:0005515(protein binding);GO:0004930(G-protein coupled receptor activity);GO:0005886(plasma membrane);GO:0007186(G-protein coupled receptor signaling pathway);GO:0005887(integral component of plasma membrane);GO:0005789(endoplasmic reticulum membrane);GO:0016020(membrane);GO:0042493(response to drug);GO:0001662(behavioral fear response);GO:0005783(endoplasmic reticulum);GO:0…	04020(Calcium signaling pathway);04080(Neuroactive ligand-receptor interaction);04540(Gap junction)	K04144	NA	dopamine receptor D1 [Source:MGI Symbol;Acc:MGI:99578]	0.054429	0.088461	0	0.016218	0.16127	0.044112	0.957154	-0.0631776	0.476614	0.642726	down	no
ENSMUSG00000021483	Cdk20	ENSMUST00000021939	GO:0005634(nucleus);GO:0005524(ATP binding);GO:0005515(protein binding);GO:0005737(cytoplasm);GO:0006468(protein phosphorylation);GO:0007049(cell cycle);GO:0007275(multicellular organism development);GO:0051301(cell division);GO:0005929(cilium);GO:0004693(cyclin-dependent protein serine/threonine kinase activity);GO:0051726(regulation of cell cycle)	NA	NA	NA	cyclin-dependent kinase 20 [Source:MGI Symbol;Acc:MGI:2145349]	1.06782	0.380071	1.09708	1.11313	0.866374	0.718403	1.08946	0.123609	0.345852	0.642726	up	no
ENSMUSG00000021492	F12	ENSMUST00000021948	GO:0005615(extracellular space);GO:0005509(calcium ion binding);GO:0070062(extracellular exosome);GO:0004252(serine-type endopeptidase activity);GO:0016485(protein processing);GO:0007596(blood coagulation);GO:0008233(peptidase activity);GO:0030193(regulation of blood coagulation);GO:0042730(fibrinolysis);GO:0031638(zymogen activation);GO:0010756(positive regulation of plasminogen activation);GO:0…	04610(Complement and coagulation cascades)	K01328	EC:3.4.21.38	coagulation factor XII (Hageman factor) [Source:MGI Symbol;Acc:MGI:1891012]	0.021759	0	0.030731	0	0	0.011337	1.02176	0.0310577	0.0328659	0.642726	up	no
ENSMUSG00000021506	Pitx1	ENSMUST00000021968	GO:0005634(nucleus);GO:0045944(positive regulation of transcription from RNA polymerase II promoter);GO:0005737(cytoplasm);GO:0045892(negative regulation of transcription, DNA-templated);GO:0005730(nucleolus);GO:0006366(transcription from RNA polymerase II promoter);GO:0001077(transcriptional activator activity, RNA polymerase II core promoter proximal region sequence-specific binding);GO:0001501…	NA	NA	NA	paired-like homeodomain transcription factor 1 [Source:MGI Symbol;Acc:MGI:107374]	0	0	0	0	0	0.0250978	0.991386	-0.0124812	0.502333	0.642726	down	no
ENSMUSG00000021534	1700001L19Rik	ENSMUST00000022007	GO:0005575(cellular_component);GO:0008150(biological_process);GO:0003674(molecular_function)	NA	NA	NA	RIKEN cDNA 1700001L19 gene [Source:MGI Symbol;Acc:MGI:1916565]	0.117942	0	0.111049	0	0	0.110608	1.07455	0.103737	0.192761	0.642726	up	no
ENSMUSG00000021541	Trpc7	ENSMUST00000109871	GO:0016021(integral component of membrane);GO:0005887(integral component of plasma membrane);GO:0005262(calcium channel activity);GO:0070588(calcium ion transmembrane transport);GO:0006816(calcium ion transport);GO:0005635(nuclear envelope);GO:0007338(single fertilization);GO:0006828(manganese ion transport);GO:0015279(store-operated calcium channel activity);GO:0051480(regulation of cytosolic ca…	NA	NA	NA	transient receptor potential cation channel, subfamily C, member 7 [Source:MGI Symbol;Acc:MGI:1349470]	0.0116046	0	0.00983405	0	0	0	1.01093	0.0156808	0.000382067	0.129043	up	no
ENSMUSG00000021553	Slc28a3	ENSMUST00000022036	GO:0005887(integral component of plasma membrane);GO:0015860(purine nucleoside transmembrane transport);GO:0015389(pyrimidine- and adenine-specific:sodium symporter activity);GO:1904823(purine nucleobase transmembrane transport);GO:0015390(purine-specific nucleoside:sodium symporter activity);GO:0015855(pyrimidine nucleobase transport);GO:0015864(pyrimidine nucleoside transport);GO:0072531(pyrimi…	NA	NA	NA	solute carrier family 28 (sodium-coupled nucleoside transporter), member 3 [Source:MGI Symbol;Acc:MGI:2137361]	0	0	0.00509679	0	0	0	1.00419	0.00603616	0.292285	0.642726	up	no
ENSMUSG00000021575	Ahrr	ENSMUST00000022059;ENSMUST00000148438;ENSMUST00000137538;ENSMUST00000123058	NA	NA	NA	NA	aryl-hydrocarbon receptor repressor [Source:MGI Symbol;Acc:MGI:1333776]	0.0698082	0.0352491	0.105633	0.0694861	0.180046	0.103213	0.970666	-0.0429534	0.51429	0.643719	down	no
ENSMUSG00000021587	Pcsk1	ENSMUST00000022075	GO:0005615(extracellular space);GO:0004252(serine-type endopeptidase activity);GO:0016485(protein processing);GO:0004175(endopeptidase activity);GO:0005788(endoplasmic reticulum lumen);GO:0030133(transport vesicle);GO:0016486(peptide hormone processing);GO:0050796(regulation of insulin secretion);GO:0032455(nerve growth factor processing);GO:0034774(secretory granule lumen);GO:0043043(peptide bio…	NA	NA	NA	proprotein convertase subtilisin/kexin type 1 [Source:MGI Symbol;Acc:MGI:97511]	0.00657975	0	0.0247794	0	0	0	1.01823	0.0260686	0.115995	0.642726	up	no
ENSMUSG00000021604	Irx4	ENSMUST00000022095	GO:0005634(nucleus);GO:0043565(sequence-specific DNA binding);GO:0006357(regulation of transcription from RNA polymerase II promoter);GO:0030154(cell differentiation);GO:0007507(heart development);GO:0005667(transcription factor complex);GO:0048561(establishment of organ orientation)	NA	NA	NA	Iroquois related homeobox 4 (Drosophila) [Source:MGI Symbol;Acc:MGI:1355275]	0.0163593	0	0.0154029	0.0584933	0.0391836	0	0.983424	-0.0241144	0.494577	0.642726	down	no
ENSMUSG00000021609	Slc6a3	ENSMUST00000022100	GO:0046872(metal ion binding);GO:0005515(protein binding);GO:0005886(plasma membrane);GO:0005887(integral component of plasma membrane);GO:0007608(sensory perception of smell);GO:0030424(axon);GO:0009986(cell surface);GO:0043025(neuronal cell body);GO:0060134(prepulse inhibition);GO:0007626(locomotory behavior);GO:0040018(positive regulation of multicellular organism growth);GO:0098793(presynapse…	05012(Parkinson's disease)	K05036	NA	solute carrier family 6 (neurotransmitter transporter, dopamine), member 3 [Source:MGI Symbol;Acc:MGI:94862]	0	0	0	0.022062	0.023646	0	0.98478	-0.022127	0.208293	0.642726	down	no
ENSMUSG00000021613	Hapln1	ENSMUST00000022108	GO:0007155(cell adhesion);GO:0098779(mitophagy in response to mitochondrial depolarization);GO:0007417(central nervous system development);GO:0001501(skeletal system development);GO:0031012(extracellular matrix);GO:0005578(proteinaceous extracellular matrix);GO:0005201(extracellular matrix structural constituent);GO:0005540(hyaluronic acid binding)	NA	NA	NA	hyaluronan and proteoglycan link protein 1 [Source:MGI Symbol;Acc:MGI:1337006]	0.104166	0.192157	0.115183	0.373254	0.211239	0.269818	0.868027	-0.204188	0.0611251	0.642726	down	no
ENSMUSG00000021622	Ckmt2	ENSMUST00000022122	GO:0005524(ATP binding);GO:0005739(mitochondrion);GO:0005743(mitochondrial inner membrane);GO:0016310(phosphorylation);GO:0004111(creatine kinase activity);GO:0006603(phosphocreatine metabolic process)	00330(Arginine and proline metabolism)	K00933	EC:2.7.3.2	creatine kinase, mitochondrial 2 [Source:MGI Symbol;Acc:MGI:1923972]	0.0574	0	0	0	0	0	1.02812	0.0400123	0.261376	0.642726	up	no
ENSMUSG00000021631	Mrps36-ps1	ENSMUST00000061311	NA	NA	NA	NA	mitichondrial ribosomal protein S36, pseudogene 1 [Source:MGI Symbol;Acc:MGI:3809201]	0.069686	0	0.131226	0	0.116025	0.024205	1.04672	0.0658727	0.430003	0.642726	up	no
ENSMUSG00000021679	S100z	ENSMUST00000022186	GO:0005575(cellular_component);GO:0008150(biological_process);GO:0003674(molecular_function);GO:0005509(calcium ion binding)	NA	NA	NA	S100 calcium binding protein, zeta [Source:MGI Symbol;Acc:MGI:2685471]	0.130313	0	0	0.127076	0	0	1.0226	0.0322397	0.758788	0.834704	up	no
ENSMUSG00000021680	Crhbp	ENSMUST00000045583	GO:0005622(intracellular);GO:0005634(nucleus);GO:0005615(extracellular space);GO:0006954(inflammatory response);GO:0030425(dendrite);GO:0043679(axon terminus);GO:0005874(microtubule);GO:0071277(cellular response to calcium ion);GO:0042445(hormone metabolic process);GO:0007610(behavior);GO:0043204(perikaryon);GO:0035690(cellular response to drug);GO:0071392(cellular response to estradiol stimulus)…	NA	NA	NA	corticotropin releasing hormone binding protein [Source:MGI Symbol;Acc:MGI:88497]	0	0	0.047634	0	0	0	1.02249	0.0320848	0.292285	0.642726	up	no
ENSMUSG00000021702	Thbs4	ENSMUST00000022213	GO:0005615(extracellular space);GO:0005515(protein binding);GO:0005509(calcium ion binding);GO:0070062(extracellular exosome);GO:0005783(endoplasmic reticulum);GO:0005604(basement membrane);GO:0008201(heparin binding);GO:0048771(tissue remodeling);GO:0031012(extracellular matrix);GO:0006986(response to unfolded protein);GO:0051781(positive regulation of cell division);GO:0005178(integrin binding)…	04145(Phagosome);04350(TGF-beta signaling pathway);04510(Focal adhesion);04512(ECM-receptor interaction);05144(Malaria)	K04659	NA	thrombospondin 4 [Source:MGI Symbol;Acc:MGI:1101779]	0.0583506	0.272652	0.0349991	0.110115	0.036442	0.0878259	0.976843	-0.0338009	0.544702	0.669676	down	no
ENSMUSG00000021730	Hcn1	ENSMUST00000207599;ENSMUST00000006991	GO:0005515(protein binding);GO:0005886(plasma membrane);GO:0005887(integral component of plasma membrane);GO:0005248(voltage-gated sodium channel activity);GO:0030424(axon);GO:0034765(regulation of ion transmembrane transport);GO:0035725(sodium ion transmembrane transport);GO:0060078(regulation of postsynaptic membrane potential);GO:0030425(dendrite);GO:0042802(identical protein binding);GO:00718…	NA	NA	NA	hyperpolarization-activated, cyclic nucleotide-gated K+ 1 [Source:MGI Symbol;Acc:MGI:1096392]	0.0070611	0	0	0	0	0	1.0035	0.0050443	0.261376	0.642726	up	no
ENSMUSG00000021741	Gm5457	ENSMUST00000022260	NA	NA	NA	NA	predicted pseudogene 5457 [Source:MGI Symbol;Acc:MGI:3646665]	0	0	0	0	0	0.022117	0.992972	-0.0101752	0.502333	0.642726	down	no
ENSMUSG00000021743	Fezf2	ENSMUST00000022262	GO:0046872(metal ion binding);GO:0005634(nucleus);GO:0003682(chromatin binding);GO:0045944(positive regulation of transcription from RNA polymerase II promoter);GO:0045893(positive regulation of transcription, DNA-templated);GO:0000122(negative regulation of transcription from RNA polymerase II promoter);GO:0001227(transcriptional repressor activity, RNA polymerase II transcription regulatory reg…	NA	NA	NA	Fez family zinc finger 2 [Source:MGI Symbol;Acc:MGI:1859823]	0	0	0	0	0.01608	0	0.994344	-0.00818316	0.462455	0.642726	down	no
ENSMUSG00000021758	Ddx4	ENSMUST00000075748;ENSMUST00000099166	GO:0030317(sperm motility);GO:0005737(cytoplasm);GO:0003676(nucleic acid binding);GO:0005634(nucleus);GO:0005524(ATP binding);GO:0005515(protein binding);GO:0048471(perinuclear region of cytoplasm);GO:0005829(cytosol);GO:0030529(intracellular ribonucleoprotein complex);GO:0004004(ATP-dependent RNA helicase activity);GO:0007275(multicellular organism development);GO:0007283(spermatogenesis);GO:003…	NA	NA	NA	DEAD (Asp-Glu-Ala-Asp) box polypeptide 4 [Source:MGI Symbol;Acc:MGI:102670]	0.105036	0	0.063425	0.088137	0.242748	0.031197	0.965258	-0.051013	0.6652	0.763703	down	no
ENSMUSG00000021791	Dydc2	ENSMUST00000022316	GO:0000781(chromosome, telomeric region);GO:0042800(histone methyltransferase activity (H3-K4 specific));GO:0048188(Set1C/COMPASS complex);GO:0051568(histone H3-K4 methylation);GO:0006348(chromatin silencing at telomere)	NA	NA	NA	DPY30 domain containing 2 [Source:MGI Symbol;Acc:MGI:1918450]	0.072994	0	0	0	0	0	1.03563	0.0505075	0.261376	0.642726	up	no
ENSMUSG00000021799	Opn4	ENSMUST00000168444;ENSMUST00000022331	GO:0016021(integral component of membrane);GO:0005886(plasma membrane);GO:0005887(integral component of plasma membrane);GO:0007601(visual perception);GO:0007602(phototransduction);GO:0042752(regulation of circadian rhythm);GO:0008020(G-protein coupled photoreceptor activity);GO:0018298(protein-chromophore linkage);GO:0048511(rhythmic process);GO:0016056(rhodopsin mediated signaling pathway);GO:0…	NA	NA	NA	opsin 4 (melanopsin) [Source:MGI Symbol;Acc:MGI:1353425]	0.0445951	0	0.0139965	0	0	0	1.02873	0.0408613	0.0742967	0.642726	up	no
ENSMUSG00000021803	Cdhr1	ENSMUST00000022337	GO:0005515(protein binding);GO:0005509(calcium ion binding);GO:0005887(integral component of plasma membrane);GO:0007156(homophilic cell adhesion via plasma membrane adhesion molecules);GO:0045494(photoreceptor cell maintenance);GO:0042622(photoreceptor outer segment membrane);GO:0009987(cellular process)	NA	NA	NA	cadherin-related family member 1 [Source:MGI Symbol;Acc:MGI:2157782]	0.098782	0	0.027996	0	0	0	1.06184	0.086571	0.0845723	0.642726	up	no
ENSMUSG00000021804	Rgr	ENSMUST00000022338	GO:0004930(G-protein coupled receptor activity);GO:0007186(G-protein coupled receptor signaling pathway);GO:0005887(integral component of plasma membrane);GO:0007601(visual perception);GO:0007602(phototransduction);GO:0018298(protein-chromophore linkage);GO:0009881(photoreceptor activity);GO:0005515(protein binding)	NA	NA	NA	retinal G protein coupled receptor [Source:MGI Symbol;Acc:MGI:1929473]	0.038561	0	0	0.018383	0	0	1.01302	0.0186618	0.465338	0.642726	up	no
ENSMUSG00000021872	Rnase10	ENSMUST00000022424	NA	NA	NA	NA	ribonuclease, RNase A family, 10 (non-active) [Source:MGI Symbol;Acc:MGI:1922269]	0.025614	0	0	0	0.0981642	0	0.979078	-0.0305037	0.648546	0.751305	down	no
ENSMUSG00000021880	Rnase6	ENSMUST00000095923	GO:0070062(extracellular exosome)	NA	NA	NA	ribonuclease, RNase A family, 6 [Source:MGI Symbol;Acc:MGI:1925666]	0.760037	0.218223	0.015958	0.553705	0.017534	0.058751	1.13539	0.183185	0.661793	0.761163	up	no
ENSMUSG00000021907	Msmb	ENSMUST00000022464	GO:0005575(cellular_component);GO:0008150(biological_process);GO:0003674(molecular_function);GO:0005576(extracellular region);GO:0005515(protein binding)	NA	NA	NA	beta-microseminoprotein [Source:MGI Symbol;Acc:MGI:97166]	0.036389	0	0.0685247	0	0	0	1.05284	0.074282	0.0263153	0.642726	up	no
ENSMUSG00000021922	Itih4	ENSMUST00000006703;ENSMUST00000078490;ENSMUST00000134988	GO:0005515(protein binding);GO:0005886(plasma membrane);GO:0005737(cytoplasm);GO:0070062(extracellular exosome);GO:0010951(negative regulation of endopeptidase activity);GO:0072562(blood microparticle);GO:0004867(serine-type endopeptidase inhibitor activity);GO:0030212(hyaluronan metabolic process);GO:0034097(response to cytokine);GO:0006953(acute-phase response)	NA	NA	NA	inter alpha-trypsin inhibitor, heavy chain 4 [Source:MGI Symbol;Acc:MGI:109536]	0.168124	0	0.827914	0	0.0123151	0.0821902	1.39888	0.484268	0.147061	0.642726	up	no
ENSMUSG00000021940	Ptpn20	ENSMUST00000022508	GO:0005634(nucleus);GO:0005737(cytoplasm);GO:0005815(microtubule organizing center);GO:0004725(protein tyrosine phosphatase activity);GO:0035335(peptidyl-tyrosine dephosphorylation);GO:0005874(microtubule)	NA	NA	NA	protein tyrosine phosphatase, non-receptor type 20 [Source:MGI Symbol;Acc:MGI:1196295]	0	0	0	0.024675	0.052101	0	0.974424	-0.0373784	0.258516	0.642726	down	no
ENSMUSG00000021944	Gata4	ENSMUST00000067417	GO:0006355(regulation of transcription, DNA-templated);GO:0003677(DNA binding);GO:0005634(nucleus);GO:0003682(chromatin binding);GO:0005515(protein binding);GO:0045944(positive regulation of transcription from RNA polymerase II promoter);GO:0003700(transcription factor activity, sequence-specific DNA binding);GO:0042493(response to drug);GO:0008270(zinc ion binding);GO:0045893(positive regulation…	NA	K09183	NA	GATA binding protein 4 [Source:MGI Symbol;Acc:MGI:95664]	0.0212657	0	0.0257142	0.0585908	0.0575657	0.0227662	0.974188	-0.0377277	0.221129	0.642726	down	no
ENSMUSG00000021950	Anxa8	ENSMUST00000022519	GO:0005886(plasma membrane);GO:0005509(calcium ion binding);GO:0070062(extracellular exosome);GO:0005829(cytosol);GO:0051015(actin filament binding);GO:0031902(late endosome membrane);GO:0005546(phosphatidylinositol-4,5-bisphosphate binding);GO:0005547(phosphatidylinositol-3,4,5-trisphosphate binding);GO:0043325(phosphatidylinositol-3,4-bisphosphate binding);GO:0007596(blood coagulation);GO:00055…	NA	NA	NA	annexin A8 [Source:MGI Symbol;Acc:MGI:1201374]	0.408332	0	0.284931	0.141947	0.370936	0.330935	1.0438	0.0618467	0.642624	0.747017	up	no
ENSMUSG00000021986	Amer2	ENSMUST00000022561	GO:0005546(phosphatidylinositol-4,5-bisphosphate binding);GO:0090090(negative regulation of canonical Wnt signaling pathway);GO:0005515(protein binding);GO:0005886(plasma membrane)	NA	NA	NA	APC membrane recruitment 2 [Source:MGI Symbol;Acc:MGI:1919375]	0.015691	0	0.007387	0.028052	0	0	1.00235	0.00338301	0.856346	0.904322	up	no
ENSMUSG00000022044	Stmn4	ENSMUST00000121955	GO:0005794(Golgi apparatus);GO:0005737(cytoplasm);GO:0030424(axon);GO:0031175(neuron projection development);GO:0043005(neuron projection);GO:0030426(growth cone);GO:0015631(tubulin binding);GO:0051493(regulation of cytoskeleton organization);GO:0007019(microtubule depolymerization);GO:0031110(regulation of microtubule polymerization or depolymerization)	NA	NA	NA	stathmin-like 4 [Source:MGI Symbol;Acc:MGI:1931224]	0.0448888	0	0.0342743	0	0	0	1.0544	0.0764205	0.00148467	0.21784	up	no
ENSMUSG00000022053	Ebf2	ENSMUST00000176161;ENSMUST00000177231	GO:0046872(metal ion binding);GO:0003677(DNA binding);GO:0005634(nucleus);GO:0003682(chromatin binding);GO:0005515(protein binding);GO:0045944(positive regulation of transcription from RNA polymerase II promoter);GO:0045893(positive regulation of transcription, DNA-templated);GO:0006366(transcription from RNA polymerase II promoter);GO:0001077(transcriptional activator activity, RNA polymerase II…	NA	NA	NA	early B cell factor 2 [Source:MGI Symbol;Acc:MGI:894332]	0.00105937	0	0.0433548	0	0.00255167	0.012829	1.01707	0.0244209	0.402868	0.642726	up	no
ENSMUSG00000022054	Nefm	ENSMUST00000111089;ENSMUST00000022638	GO:0097418(neurofibrillary tangle);GO:0098779(mitophagy in response to mitochondrial depolarization);GO:0005515(protein binding)	05014(Amyotrophic lateral sclerosis (ALS))	K04573	NA	neurofilament, medium polypeptide [Source:MGI Symbol;Acc:MGI:97314]	0.0505007	0	0.0207186	0.0230768	0	0.0303618	1.01744	0.0249473	0.317408	0.642726	up	no
ENSMUSG00000022055	Nefl	ENSMUST00000022639	GO:0005515(protein binding);GO:0005737(cytoplasm);GO:0000226(microtubule cytoskeleton organization);GO:0030674(protein binding, bridging);GO:0045109(intermediate filament organization);GO:0030424(axon);GO:0005882(intermediate filament);GO:0048812(neuron projection morphogenesis);GO:0042802(identical protein binding);GO:0050885(neuromuscular process controlling balance);GO:0043005(neuron projectio…	NA	K04572	NA	neurofilament, light polypeptide [Source:MGI Symbol;Acc:MGI:97313]	0.243438	0.095358	0.17955	0.050755	0.285301	0.101134	1.05467	0.0767949	0.563833	0.684452	up	no
ENSMUSG00000022057	Adamdec1	ENSMUST00000022641	GO:0005575(cellular_component);GO:0005576(extracellular region);GO:0006508(proteolysis);GO:0008270(zinc ion binding);GO:0004222(metalloendopeptidase activity)	NA	NA	NA	ADAM-like, decysin 1 [Source:MGI Symbol;Acc:MGI:1917650]	0.017587	0	0.016559	0.047162	0	0.091629	0.973757	-0.0383658	0.463255	0.642726	down	no
ENSMUSG00000022061	Nkx3-1	ENSMUST00000022646	GO:0005622(intracellular);GO:0003677(DNA binding);GO:0005634(nucleus);GO:0005515(protein binding);GO:0045944(positive regulation of transcription from RNA polymerase II promoter);GO:0003700(transcription factor activity, sequence-specific DNA binding);GO:0008284(positive regulation of cell proliferation);GO:0045892(negative regulation of transcription, DNA-templated);GO:0045893(positive regulatio…	05200(Pathways in cancer);05215(Prostate cancer)	K09348	NA	NK-3 transcription factor, locus 1 (Drosophila) [Source:MGI Symbol;Acc:MGI:97352]	0.353731	0.470312	0.366655	0.456877	0.278119	0.367718	1.0001	0.000138945	0.998589	0.999072	up	no
ENSMUSG00000022126	Acod1	ENSMUST00000022722	GO:0072573(tolerance induction to lipopolysaccharide);GO:0071222(cellular response to lipopolysaccharide);GO:0047613(aconitate decarboxylase activity);GO:0006952(defense response);GO:0002760(positive regulation of antimicrobial humoral response);GO:0008152(metabolic process)	NA	K17724	EC:4.1.1.6	aconitate decarboxylase 1 [Source:MGI Symbol;Acc:MGI:103206]	0.083572	0.103375	0.013542	0.014534	0	0	1.04513	0.0636831	0.191393	0.642726	up	no
ENSMUSG00000022144	Gdnf	ENSMUST00000022744	GO:0045944(positive regulation of transcription from RNA polymerase II promoter);GO:0005576(extracellular region);GO:0007399(nervous system development);GO:0008284(positive regulation of cell proliferation);GO:0031175(neuron projection development);GO:0010468(regulation of gene expression);GO:0007179(transforming growth factor beta receptor signaling pathway);GO:0042803(protein homodimerization a…	NA	NA	NA	glial cell line derived neurotrophic factor [Source:MGI Symbol;Acc:MGI:107430]	0.046417	0.427782	0.062939	0.082629	0.023289	0.105342	0.994652	-0.00773634	0.897444	0.932529	down	no
ENSMUSG00000022149	C9	ENSMUST00000022749	GO:0070062(extracellular exosome);GO:0072562(blood microparticle);GO:0005886(plasma membrane);GO:0005737(cytoplasm)	04610(Complement and coagulation cascades);05020(Prion diseases);05322(Systemic lupus erythematosus)	K04000	NA	complement component 9 [Source:MGI Symbol;Acc:MGI:1098282]	0.0225568	0	0.0513258	0.0629912	0.175849	0.0305702	0.938452	-0.0916457	0.396269	0.642726	down	no
ENSMUSG00000022176	Rem2	ENSMUST00000164766;ENSMUST00000170337;ENSMUST00000164697	GO:0005525(GTP binding);GO:0016020(membrane);GO:0003924(GTPase activity)	NA	NA	NA	rad and gem related GTP binding protein 2 [Source:MGI Symbol;Acc:MGI:2155260]	0.17106	0	0.15163	0.0438075	0.0603407	0.078969	1.09067	0.125218	0.00762363	0.393593	up	no
ENSMUSG00000022212	Cpne6	ENSMUST00000170155	GO:0005515(protein binding);GO:0005886(plasma membrane);GO:0005737(cytoplasm);GO:0016020(membrane);GO:0070062(extracellular exosome);GO:0005768(endosome);GO:0030424(axon);GO:0030425(dendrite);GO:0071277(cellular response to calcium ion);GO:0043204(perikaryon);GO:0001786(phosphatidylserine binding);GO:0045334(clathrin-coated endocytic vesicle);GO:1903861(positive regulation of dendrite extension)	NA	NA	NA	copine VI [Source:MGI Symbol;Acc:MGI:1334445]	0	0	0.0282979	0.0089556	0	0	1.01119	0.0160511	0.413854	0.642726	up	no
ENSMUSG00000022225	Cma1	ENSMUST00000022834	GO:0050720(interleukin-1 beta biosynthetic process);GO:0008236(serine-type peptidase activity);GO:0004175(endopeptidase activity);GO:0031012(extracellular matrix);GO:0004252(serine-type endopeptidase activity);GO:0005576(extracellular region);GO:0071333(cellular response to glucose stimulus);GO:0006508(proteolysis);GO:0042277(peptide binding);GO:0045766(positive regulation of angiogenesis);GO:000…	04614(Renin-angiotensin system)	K01329	EC:3.4.21.39	chymase 1, mast cell [Source:MGI Symbol;Acc:MGI:96941]	0	0	0.093471	0	0	0	1.04363	0.0616105	0.292285	0.642726	up	no
ENSMUSG00000022229	Atp12a	ENSMUST00000007340	GO:0046872(metal ion binding);GO:0005524(ATP binding);GO:0005515(protein binding);GO:0005887(integral component of plasma membrane);GO:0006885(regulation of pH);GO:0043231(intracellular membrane-bounded organelle);GO:0016323(basolateral plasma membrane);GO:0015991(ATP hydrolysis coupled proton transport);GO:0010248(establishment or maintenance of transmembrane electrochemical gradient);GO:0055075…	00190(Oxidative phosphorylation)	K01544	EC:3.6.3.10	ATPase, H+/K+ transporting, nongastric, alpha polypeptide [Source:MGI Symbol;Acc:MGI:1926943]	0.257766	0.039473	0.332272	0.154936	0.240415	0.256277	1.05706	0.0800595	0.294715	0.642726	up	no
ENSMUSG00000022245	Skor1	ENSMUST00000055281	GO:0005634(nucleus);GO:0005515(protein binding);GO:0005737(cytoplasm);GO:0045892(negative regulation of transcription, DNA-templated);GO:0000122(negative regulation of transcription from RNA polymerase II promoter);GO:0006351(transcription, DNA-templated);GO:0030512(negative regulation of transforming growth factor beta receptor signaling pathway);GO:0046332(SMAD binding);GO:0003714(transcription…	NA	NA	NA	SKI family transcriptional corepressor 1 [Source:MGI Symbol;Acc:MGI:2443473]	0	0	0	0.0100433	0.037675	0.00290749	0.982209	-0.0258988	0.280573	0.642726	down	no
ENSMUSG00000022249	Ttc23l	ENSMUST00000022857	GO:0005575(cellular_component);GO:0008150(biological_process);GO:0003674(molecular_function);GO:0005737(cytoplasm);GO:0005815(microtubule organizing center);GO:0005819(spindle);GO:0030496(midbody);GO:0005515(protein binding)	NA	NA	NA	tetratricopeptide repeat domain 23-like [Source:MGI Symbol;Acc:MGI:1923027]	0	0	0.0333749	0.0227425	0.00361985	0	1.00811	0.0116576	0.66741	0.765332	up	no
ENSMUSG00000022303	Dcstamp	ENSMUST00000022913	GO:0016021(integral component of membrane);GO:0005887(integral component of plasma membrane);GO:0005789(endoplasmic reticulum membrane);GO:0033116(endoplasmic reticulum-Golgi intermediate compartment membrane);GO:0009986(cell surface);GO:0030308(negative regulation of cell growth);GO:0030176(integral component of endoplasmic reticulum membrane);GO:0010008(endosome membrane);GO:0071356(cellular re…	NA	NA	NA	dentrocyte expressed seven transmembrane protein [Source:MGI Symbol;Acc:MGI:1923016]	0.032098	0	0.020148	0.028692	0	0.044596	1.00206	0.00296726	0.905653	0.937812	up	no
ENSMUSG00000022315	Slc30a8	ENSMUST00000037240	GO:0016021(integral component of membrane);GO:0005886(plasma membrane);GO:0016023(cytoplasmic, membrane-bounded vesicle);GO:0042803(protein homodimerization activity);GO:0009749(response to glucose);GO:0030073(insulin secretion);GO:0030141(secretory granule);GO:0005385(zinc ion transmembrane transporter activity);GO:0006829(zinc II ion transport);GO:0010043(response to zinc ion);GO:0061088(regula…	NA	NA	NA	solute carrier family 30 (zinc transporter), member 8 [Source:MGI Symbol;Acc:MGI:2442682]	0.006708	0	0	0	0.062193	0.022547	0.974998	-0.0365291	0.344131	0.642726	down	no
ENSMUSG00000022321	Cdh10	ENSMUST00000176801;ENSMUST00000176593;ENSMUST00000040562	GO:0016021(integral component of membrane);GO:0005886(plasma membrane);GO:0005509(calcium ion binding);GO:0007156(homophilic cell adhesion via plasma membrane adhesion molecules)	NA	NA	NA	cadherin 10 [Source:MGI Symbol;Acc:MGI:107436]	0.00424324	0	0.00399524	0	0	0.0331609	0.993125	-0.00995213	0.668923	0.766485	down	no
ENSMUSG00000022347	A1bg	ENSMUST00000096418	GO:0008150(biological_process);GO:0003674(molecular_function);GO:0005615(extracellular space);GO:0070062(extracellular exosome);GO:0005576(extracellular region);GO:0072562(blood microparticle)	NA	NA	NA	alpha-1-B glycoprotein [Source:MGI Symbol;Acc:MGI:2152878]	0	0	0	0.146385	0.056035	0	0.938588	-0.0914367	0.298599	0.642726	down	no
ENSMUSG00000022388	Ttll8	ENSMUST00000109371	GO:0005524(ATP binding);GO:0005737(cytoplasm);GO:0042384(cilium assembly);GO:0005874(microtubule);GO:0005930(axoneme);GO:0015630(microtubule cytoskeleton);GO:0005929(cilium);GO:0018094(protein polyglycylation);GO:0070735(protein-glycine ligase activity);GO:0070736(protein-glycine ligase activity, initiating)	NA	NA	NA	tubulin tyrosine ligase-like family, member 8 [Source:MGI Symbol;Acc:MGI:1922902]	0	0	0	0.0074884	0.0119196	0	0.992394	-0.011015	0.229321	0.642726	down	no
ENSMUSG00000022416	Cacna1i	ENSMUST00000160424	GO:0005886(plasma membrane);GO:0034765(regulation of ion transmembrane transport);GO:0005261(cation channel activity);GO:0070588(calcium ion transmembrane transport);GO:0042391(regulation of membrane potential);GO:0006816(calcium ion transport);GO:0034220(ion transmembrane transport);GO:0019228(neuronal action potential);GO:0086010(membrane depolarization during action potential);GO:0030317(sperm…	04010(MAPK signaling pathway);04020(Calcium signaling pathway)	K04856	NA	calcium channel, voltage-dependent, alpha 1I subunit [Source:MGI Symbol;Acc:MGI:2178051]	0.0259362	0	0.0203584	0.00773098	0.0166491	0.0120343	1.01028	0.0147592	0.0947149	0.642726	up	no
ENSMUSG00000022435	Upk3a	ENSMUST00000023070	GO:0016021(integral component of membrane);GO:0005515(protein binding);GO:0005789(endoplasmic reticulum membrane);GO:0070062(extracellular exosome);GO:0001822(kidney development);GO:0016324(apical plasma membrane);GO:0055078(sodium ion homeostasis);GO:0000902(cell morphogenesis);GO:0030855(epithelial cell differentiation);GO:0055075(potassium ion homeostasis);GO:0006833(water transport);GO:006015…	NA	K19520	NA	uroplakin 3A [Source:MGI Symbol;Acc:MGI:98914]	1.14394	0	0.987421	1.14024	1.08085	1.04523	0.971366	-0.0419124	0.415818	0.642726	down	no
ENSMUSG00000022441	Efcab6	ENSMUST00000156187	GO:0005575(cellular_component);GO:0008150(biological_process);GO:0006355(regulation of transcription, DNA-templated);GO:0005634(nucleus);GO:0005509(calcium ion binding);GO:0006351(transcription, DNA-templated)	NA	NA	NA	EF-hand calcium binding domain 6 [Source:MGI Symbol;Acc:MGI:1924877]	0.0295073	0	0.0226846	0	0.00831032	0	1.02871	0.040839	0.0185977	0.580566	up	no
ENSMUSG00000022449	Adamts20	ENSMUST00000035342;ENSMUST00000155907	GO:0005615(extracellular space);GO:0006508(proteolysis);GO:0008270(zinc ion binding);GO:0043066(negative regulation of apoptotic process);GO:0030198(extracellular matrix organization);GO:0005578(proteinaceous extracellular matrix);GO:0004222(metalloendopeptidase activity);GO:0004175(endopeptidase activity);GO:0045636(positive regulation of melanocyte differentiation);GO:0048070(regulation of deve…	NA	NA	NA	a disintegrin-like and metallopeptidase (reprolysin type) with thrombospondin type 1 motif, 20 [Source:MGI Symbol;Acc:MGI:2660628]	0.0251867	0.0476693	0.028445	0.0460896	0.10052	0.0276864	0.968311	-0.0464581	0.317781	0.642726	down	no
ENSMUSG00000022454	Nell2	ENSMUST00000166170	GO:0005509(calcium ion binding);GO:0070050(neuron cellular homeostasis);GO:0005515(protein binding)	NA	NA	NA	NEL-like 2 [Source:MGI Symbol;Acc:MGI:1858510]	0.0939062	0	0.0355566	0.0675137	0.10171	0.0918179	0.977612	-0.0326656	0.407232	0.642726	down	no
ENSMUSG00000022456	Sept3	ENSMUST00000023095;ENSMUST00000116423	GO:0005737(cytoplasm);GO:0005525(GTP binding);GO:0005856(cytoskeleton);GO:0045202(synapse);GO:0007049(cell cycle);GO:0030054(cell junction);GO:0051301(cell division);GO:0005515(protein binding)	NA	K16938	NA	septin 3 [Source:MGI Symbol;Acc:MGI:1345148]	0.22435	0.0157129	0.265562	0.11887	0.0435383	0.205616	1.1073	0.147041	0.135237	0.642726	up	no
ENSMUSG00000022483	Col2a1	ENSMUST00000023123	GO:0046872(metal ion binding);GO:0005615(extracellular space);GO:0005737(cytoplasm);GO:0048705(skeletal system morphogenesis);GO:0060021(palate development);GO:0002062(chondrocyte differentiation);GO:0048839(inner ear development);GO:0007605(sensory perception of sound);GO:0042802(identical protein binding);GO:0010468(regulation of gene expression);GO:0005604(basement membrane);GO:0007417(central…	04510(Focal adhesion);04512(ECM-receptor interaction)	K19719	NA	collagen, type II, alpha 1 [Source:MGI Symbol;Acc:MGI:88452]	0	0	0.0170853	0	0	0	1.00955	0.0137131	0.292285	0.642726	up	no
ENSMUSG00000022534	Mefv	ENSMUST00000023180;ENSMUST00000100222	GO:0005634(nucleus);GO:0005737(cytoplasm);GO:0006954(inflammatory response);GO:0031410(cytoplasmic vesicle);GO:0008270(zinc ion binding);GO:0005776(autophagosome);GO:0005874(microtubule);GO:0003779(actin binding);GO:0001726(ruffle);GO:0030027(lamellipodium);GO:0050728(negative regulation of inflammatory response);GO:0032695(negative regulation of interleukin-12 production);GO:0005875(microtubule …	04621(NOD-like receptor signaling pathway)	K12803	NA	Mediterranean fever [Source:MGI Symbol;Acc:MGI:1859396]	0.157339	0.207518	0.123585	0.0232381	0.0404563	0.0270892	1.10841	0.148495	0.00388793	0.304626	up	no
ENSMUSG00000022542	Sept12	ENSMUST00000170323	GO:0048471(perinuclear region of cytoplasm);GO:0005525(GTP binding);GO:0042803(protein homodimerization activity);GO:0005819(spindle);GO:0015630(microtubule cytoskeleton);GO:0030496(midbody);GO:0097227(sperm annulus);GO:0005515(protein binding)	NA	K16938	NA	septin 12 [Source:MGI Symbol;Acc:MGI:1918339]	0	0	0.023382	0	0	0	1.01111	0.015936	0.292285	0.642726	up	no
ENSMUSG00000022582	Ly6g	ENSMUST00000190262	GO:0009897(external side of plasma membrane);GO:0031225(anchored component of membrane)	NA	NA	NA	lymphocyte antigen 6 complex, locus G [Source:MGI Symbol;Acc:MGI:109440]	0	0	0	0	0.0433769	0	0.984999	-0.0218052	0.462455	0.642726	down	no
ENSMUSG00000022584	Ly6c2	ENSMUST00000187864;ENSMUST00000100542;ENSMUST00000188214	GO:0005886(plasma membrane);GO:0031225(anchored component of membrane)	NA	NA	NA	lymphocyte antigen 6 complex, locus C2 [Source:MGI Symbol;Acc:MGI:3712069]	0.475022	0.84249	0.678898	0.778091	0.561329	0.542763	0.972792	-0.0397969	0.739807	0.82051	down	no
ENSMUSG00000022602	Arc	ENSMUST00000023268;ENSMUST00000110009	GO:0005515(protein binding);GO:0005886(plasma membrane);GO:0005737(cytoplasm);GO:0005768(endosome);GO:0016477(cell migration);GO:0005856(cytoskeleton);GO:0030054(cell junction);GO:0043197(dendritic spine);GO:0007492(endoderm development);GO:0009952(anterior/posterior pattern specification);GO:0007010(cytoskeleton organization);GO:0022604(regulation of cell morphogenesis);GO:0014069(postsynaptic d…	NA	K15867	NA	activity regulated cytoskeletal-associated protein [Source:MGI Symbol;Acc:MGI:88067]	0.970008	0.491628	0.546438	0.554736	0.190604	0.670101	1.20423	0.268112	0.31063	0.642726	up	no
ENSMUSG00000022619	Mapk8ip2	ENSMUST00000023291;ENSMUST00000137755	GO:0005515(protein binding);GO:0005737(cytoplasm);GO:0001662(behavioral fear response);GO:0043025(neuronal cell body);GO:0014069(postsynaptic density);GO:0000165(MAPK cascade);GO:0019901(protein kinase binding);GO:0035176(social behavior);GO:0051966(regulation of synaptic transmission, glutamatergic);GO:0060079(excitatory postsynaptic potential);GO:2000311(regulation of alpha-amino-3-hydroxy-5-me…	NA	K04435	NA	mitogen-activated protein kinase 8 interacting protein 2 [Source:MGI Symbol;Acc:MGI:1926555]	0.0636225	0	0.0765532	0.0401288	0.0394269	0.101742	1.00828	0.0118953	0.75588	0.83256	up	no
ENSMUSG00000022651	Retnlg	ENSMUST00000065666	GO:0005615(extracellular space);GO:0002408(myeloid dendritic cell chemotaxis);GO:0005179(hormone activity)	NA	NA	NA	resistin like gamma [Source:MGI Symbol;Acc:MGI:2667763]	0	0	0.099067	0.062702	0.110217	0	0.988451	-0.0167587	0.84097	0.894092	down	no
ENSMUSG00000022659	Gcsam	ENSMUST00000023339	GO:0005886(plasma membrane);GO:0005737(cytoplasm);GO:0003779(actin binding);GO:0019901(protein kinase binding);GO:0050855(regulation of B cell receptor signaling pathway);GO:0045159(myosin II binding);GO:2000402(negative regulation of lymphocyte migration);GO:0005515(protein binding)	NA	NA	NA	germinal center associated, signaling and motility [Source:MGI Symbol;Acc:MGI:102969]	0.110274	0.113871	0.140731	0.167249	0.00596681	0.168726	1.0161	0.0230368	0.823484	0.881931	up	no
ENSMUSG00000022683	Pla2g10	ENSMUST00000023364	GO:0005509(calcium ion binding);GO:0005576(extracellular region);GO:0016042(lipid catabolic process);GO:0042632(cholesterol homeostasis);GO:0004623(phospholipase A2 activity);GO:0010884(positive regulation of lipid storage);GO:0043030(regulation of macrophage activation);GO:0007411(axon guidance);GO:0043433(negative regulation of sequence-specific DNA binding transcription factor activity);GO:000…	NA	K01047	EC:3.1.1.4	phospholipase A2, group X [Source:MGI Symbol;Acc:MGI:1347522]	0.0283559	0	0	0.101391	0.0778818	0	0.954818	-0.0667029	0.339626	0.642726	down	no
ENSMUSG00000022686	B3gnt5	ENSMUST00000079780;ENSMUST00000164397;ENSMUST00000131557;ENSMUST00000155780	GO:0016021(integral component of membrane);GO:0005622(intracellular);GO:0000139(Golgi membrane);GO:0007417(central nervous system development);GO:0006486(protein glycosylation);GO:0030148(sphingolipid biosynthetic process);GO:0008378(galactosyltransferase activity);GO:0008457(beta-galactosyl-N-acetylglucosaminylgalactosylglucosyl-ceramide beta-1,3-acetylglucosaminyltransferase activity);GO:004725…	00601(Glycosphingolipid biosynthesis - lacto and neolacto series)	K03766	EC:2.4.1.206	UDP-GlcNAc:betaGal beta-1,3-N-acetylglucosaminyltransferase 5 [Source:MGI Symbol;Acc:MGI:2137302]	0.0095193	0.101281	0.0675471	0.0761024	0.24555	0.0843493	0.91047	-0.135317	0.242372	0.642726	down	no
ENSMUSG00000022759	Lrrc74b	ENSMUST00000100123;ENSMUST00000138839;ENSMUST00000065125	GO:0005575(cellular_component);GO:0008150(biological_process);GO:0003674(molecular_function)	NA	NA	NA	leucine rich repeat containing 74B [Source:MGI Symbol;Acc:MGI:1921935]	0.021643	0	0.0152836	0.0187017	0.010368	0	1.00829	0.0119089	0.332855	0.642726	up	no
ENSMUSG00000022818	Cyp2ab1	ENSMUST00000023513	GO:0005506(iron ion binding);GO:0016705(oxidoreductase activity, acting on paired donors, with incorporation or reduction of molecular oxygen);GO:0020037(heme binding);GO:0055114(oxidation-reduction process);GO:0008395(steroid hydroxylase activity)	NA	NA	NA	cytochrome P450, family 2, subfamily ab, polypeptide 1 [Source:MGI Symbol;Acc:MGI:3644957]	0	0	0.0123826	0.0248353	0	0	0.997733	-0.00327397	0.869897	0.913412	down	no
ENSMUSG00000022868	Ahsg	ENSMUST00000023583	GO:0005615(extracellular space);GO:0070062(extracellular exosome);GO:0050766(positive regulation of phagocytosis);GO:0004866(endopeptidase inhibitor activity);GO:0010951(negative regulation of endopeptidase activity);GO:0072562(blood microparticle);GO:0031012(extracellular matrix);GO:0004869(cysteine-type endopeptidase inhibitor activity);GO:0050727(regulation of inflammatory response);GO:0006953…	NA	NA	NA	alpha-2-HS-glycoprotein [Source:MGI Symbol;Acc:MGI:107189]	0.014467	0	0	0	0.219551	0	0.938533	-0.0915214	0.506789	0.642726	down	no
ENSMUSG00000022878	Adipoq	ENSMUST00000023593	GO:0005615(extracellular space);GO:0005515(protein binding);GO:0048471(perinuclear region of cytoplasm);GO:0070062(extracellular exosome);GO:0071944(cell periphery);GO:0045892(negative regulation of transcription, DNA-templated);GO:0010906(regulation of glucose metabolic process);GO:0051260(protein homooligomerization);GO:0005783(endoplasmic reticulum);GO:0072659(protein localization to plasma me…	03320(PPAR signaling pathway);04920(Adipocytokine signaling pathway);04930(Type II diabetes mellitus)	K07296	NA	adiponectin, C1Q and collagen domain containing [Source:MGI Symbol;Acc:MGI:106675]	0	0	0.767243	0.0552108	0.207116	0.434423	1.07646	0.106294	0.79074	0.858469	up	no
ENSMUSG00000022938	Fam3b	ENSMUST00000125475;ENSMUST00000049721	GO:0005615(extracellular space);GO:0005125(cytokine activity);GO:0070062(extracellular exosome);GO:0005576(extracellular region);GO:0006915(apoptotic process);GO:0030073(insulin secretion);GO:0005641(nuclear envelope lumen)	NA	NA	NA	family with sequence similarity 3, member B [Source:MGI Symbol;Acc:MGI:1270150]	0.0310848	0	0.00673945	0	0	0	1.01859	0.0265764	0.119135	0.642726	up	no
ENSMUSG00000022949	Clic6	ENSMUST00000023670	GO:0005886(plasma membrane);GO:0005737(cytoplasm);GO:0070062(extracellular exosome);GO:0034765(regulation of ion transmembrane transport);GO:0005244(voltage-gated ion channel activity);GO:1902476(chloride transmembrane transport);GO:0005254(chloride channel activity);GO:0034707(chloride channel complex);GO:0050780(dopamine receptor binding)	NA	NA	NA	chloride intracellular channel 6 [Source:MGI Symbol;Acc:MGI:2146607]	0.0926183	0.112897	0.112853	0.0487004	0.109617	0.0227083	1.04056	0.0573605	0.305494	0.642726	up	no
ENSMUSG00000022996	Wnt10b	ENSMUST00000023732	GO:0005615(extracellular space);GO:0045944(positive regulation of transcription from RNA polymerase II promoter);GO:0008284(positive regulation of cell proliferation);GO:0000122(negative regulation of transcription from RNA polymerase II promoter);GO:0006357(regulation of transcription from RNA polymerase II promoter);GO:0051091(positive regulation of sequence-specific DNA binding transcription f…	04310(Wnt signaling pathway);04340(Hedgehog signaling pathway);04916(Melanogenesis);05200(Pathways in cancer);05217(Basal cell carcinoma)	K01357	NA	wingless-type MMTV integration site family, member 10B [Source:MGI Symbol;Acc:MGI:108061]	0.0365449	0	0.0258069	0	0	0.0190402	1.02539	0.0361714	0.0632087	0.642726	up	no
ENSMUSG00000022997	Wnt1	ENSMUST00000023734	GO:0005615(extracellular space);GO:0005515(protein binding);GO:0045944(positive regulation of transcription from RNA polymerase II promoter);GO:0005125(cytokine activity);GO:0005737(cytoplasm);GO:0005576(extracellular region);GO:0008284(positive regulation of cell proliferation);GO:0045596(negative regulation of cell differentiation);GO:0045893(positive regulation of transcription, DNA-templated)…	04310(Wnt signaling pathway);04340(Hedgehog signaling pathway);04916(Melanogenesis);05200(Pathways in cancer);05217(Basal cell carcinoma)	K03209	NA	wingless-type MMTV integration site family, member 1 [Source:MGI Symbol;Acc:MGI:98953]	0.008967	0	0	0	0	0	1.00445	0.00639977	0.261376	0.642726	up	no
ENSMUSG00000023011	Faim2	ENSMUST00000023750	GO:0016021(integral component of membrane);GO:0003674(molecular_function);GO:0030054(cell junction);GO:0045121(membrane raft);GO:0043524(negative regulation of neuron apoptotic process);GO:0045211(postsynaptic membrane);GO:0006915(apoptotic process);GO:0021702(cerebellar Purkinje cell differentiation);GO:0021549(cerebellum development);GO:0043523(regulation of neuron apoptotic process);GO:2001234…	NA	NA	NA	Fas apoptotic inhibitory molecule 2 [Source:MGI Symbol;Acc:MGI:1919643]	0.037742	0	0.116411	0.002705	0.031881	0.014748	1.05579	0.0783209	0.174607	0.642726	up	no
ENSMUSG00000023046	Igfbp6	ENSMUST00000023807	GO:0005615(extracellular space);GO:0070062(extracellular exosome);GO:0031994(insulin-like growth factor I binding);GO:0001558(regulation of cell growth);GO:0031995(insulin-like growth factor II binding);GO:0043567(regulation of insulin-like growth factor receptor signaling pathway);GO:0005737(cytoplasm);GO:0005794(Golgi apparatus)	NA	NA	NA	insulin-like growth factor binding protein 6 [Source:MGI Symbol;Acc:MGI:96441]	0.632816	0.218906	0.717161	0.100449	0.146982	0.435765	1.36455	0.448421	0.0591158	0.642726	up	no
ENSMUSG00000023047	Amhr2	ENSMUST00000023809	GO:0046872(metal ion binding);GO:0005524(ATP binding);GO:0005887(integral component of plasma membrane);GO:0023014(signal transduction by protein phosphorylation);GO:0007179(transforming growth factor beta receptor signaling pathway);GO:0004872(receptor activity);GO:0007165(signal transduction);GO:0007548(sex differentiation);GO:0004702(receptor signaling protein serine/threonine kinase activity)…	04060(Cytokine-cytokine receptor interaction);04350(TGF-beta signaling pathway)	K04672	EC:2.7.11.30	anti-Mullerian hormone type 2 receptor [Source:MGI Symbol;Acc:MGI:105062]	0.0314572	0.155801	0.0315259	0	0.02041	0.0168118	1.02224	0.0317294	0.0467493	0.642726	up	no
ENSMUSG00000023064	Sncg	ENSMUST00000023826	GO:0005515(protein binding);GO:0048471(perinuclear region of cytoplasm);GO:0005737(cytoplasm);GO:0070062(extracellular exosome);GO:0030424(axon);GO:0050808(synapse organization);GO:0005815(microtubule organizing center);GO:0043025(neuronal cell body);GO:0005819(spindle);GO:0007268(chemical synaptic transmission);GO:0008344(adult locomotory behavior);GO:0046928(regulation of neurotransmitter secre…	NA	NA	NA	synuclein, gamma [Source:MGI Symbol;Acc:MGI:1298397]	0.921036	0.434739	1.37028	0.919809	0.904504	0.902255	1.10465	0.143594	0.320773	0.642726	up	no
ENSMUSG00000023132	Gzma	ENSMUST00000023897	GO:0005634(nucleus);GO:0005576(extracellular region);GO:0004252(serine-type endopeptidase activity);GO:0042803(protein homodimerization activity);GO:0006915(apoptotic process);GO:0043392(negative regulation of DNA binding);GO:0008236(serine-type peptidase activity);GO:0043065(positive regulation of apoptotic process);GO:0051603(proteolysis involved in cellular protein catabolic process);GO:001983…	04080(Neuroactive ligand-receptor interaction)	K01352	EC:3.4.21.78	granzyme A [Source:MGI Symbol;Acc:MGI:109266]	0.141836	0.333052	0	0.13026	0.162885	0.069386	0.95928	-0.0599755	0.528369	0.656127	down	no
ENSMUSG00000023176	Cpn2	ENSMUST00000064856	GO:0008150(biological_process);GO:0003674(molecular_function);GO:0070062(extracellular exosome);GO:0072562(blood microparticle)	NA	NA	NA	carboxypeptidase N, polypeptide 2 [Source:MGI Symbol;Acc:MGI:1919006]	0.074445	0	0.112151	0	0.017832	0.019393	1.07681	0.106765	0.0218414	0.623108	up	no
ENSMUSG00000023336	Wfdc1	ENSMUST00000212901;ENSMUST00000024107	GO:0003674(molecular_function);GO:0005615(extracellular space);GO:0010951(negative regulation of endopeptidase activity);GO:0001558(regulation of cell growth);GO:0004867(serine-type endopeptidase inhibitor activity);GO:0050728(negative regulation of inflammatory response);GO:0061045(negative regulation of wound healing);GO:0032355(response to estradiol);GO:0042493(response to drug);GO:0050680(neg…	NA	NA	NA	WAP four-disulfide core domain 1 [Source:MGI Symbol;Acc:MGI:1915116]	0.484951	0.152005	0.486872	0.161013	0.553662	0.129941	1.15659	0.209879	0.366825	0.642726	up	no
ENSMUSG00000023439	Gnb3	ENSMUST00000024206	GO:0007186(G-protein coupled receptor signaling pathway);GO:0070062(extracellular exosome);GO:0003924(GTPase activity);GO:0030425(dendrite);GO:0030507(spectrin binding);GO:0004871(signal transducer activity);GO:0005834(heterotrimeric G-protein complex);GO:0051020(GTPase binding);GO:0005515(protein binding);GO:0043005(neuron projection);GO:0044297(cell body)	04062(Chemokine signaling pathway);04742(Taste transduction)	K07825	NA	guanine nucleotide binding protein (G protein), beta 3 [Source:MGI Symbol;Acc:MGI:95785]	0.0243052	0	0.0152569	0	0	0	1.02759	0.0392602	0.00784684	0.398583	up	no
ENSMUSG00000023484	Prph	ENSMUST00000024249;ENSMUST00000047104	GO:0070062(extracellular exosome);GO:0016020(membrane)	05014(Amyotrophic lateral sclerosis (ALS))	K07607	NA	peripherin [Source:MGI Symbol;Acc:MGI:97774]	0.103731	0	0.064593	0	0.054773	0.035742	1.04988	0.0702225	0.146229	0.642726	up	no
ENSMUSG00000023781	Hes7	ENSMUST00000024543	GO:0003677(DNA binding);GO:0005634(nucleus);GO:0045892(negative regulation of transcription, DNA-templated);GO:0000122(negative regulation of transcription from RNA polymerase II promoter);GO:0006351(transcription, DNA-templated);GO:0008134(transcription factor binding);GO:0001501(skeletal system development);GO:0001756(somitogenesis);GO:0036342(post-anal tail morphogenesis);GO:0046983(protein di…	NA	NA	NA	hairy and enhancer of split 7 (Drosophila) [Source:MGI Symbol;Acc:MGI:2135679]	0.03152	0	0	0	0	0	1.01554	0.0222478	0.261376	0.642726	up	no
ENSMUSG00000023802	Nox3	ENSMUST00000115800	GO:0055114(oxidation-reduction process);GO:0005515(protein binding);GO:0005737(cytoplasm);GO:0070062(extracellular exosome);GO:0042554(superoxide anion generation);GO:0016175(superoxide-generating NADPH oxidase activity);GO:0001659(temperature homeostasis);GO:0043020(NADPH oxidase complex);GO:0009590(detection of gravity);GO:0009629(response to gravity);GO:0048840(otolith development)	04145(Phagosome);04670(Leukocyte transendothelial migration)	K08008	NA	NADPH oxidase 3 [Source:MGI Symbol;Acc:MGI:2681162]	0.023799	0	0.010457	0	0.022802	0.021344	1.00184	0.00264518	0.87375	0.91625	up	no
ENSMUSG00000023902	Zscan10	ENSMUST00000095595	GO:0046872(metal ion binding);GO:0005634(nucleus);GO:0005515(protein binding);GO:0003700(transcription factor activity, sequence-specific DNA binding);GO:0045892(negative regulation of transcription, DNA-templated);GO:0043565(sequence-specific DNA binding);GO:0006351(transcription, DNA-templated);GO:0048863(stem cell differentiation)	NA	NA	NA	zinc finger and SCAN domain containing 10 [Source:MGI Symbol;Acc:MGI:3040700]	0.0178043	0	0	0	0	0	1.00932	0.0133856	0.261376	0.642726	up	no
ENSMUSG00000023903	Mmp25	ENSMUST00000024696	GO:0016021(integral component of membrane);GO:0005886(plasma membrane);GO:0005509(calcium ion binding);GO:0006954(inflammatory response);GO:0006508(proteolysis);GO:0008270(zinc ion binding);GO:0009986(cell surface);GO:0031012(extracellular matrix);GO:0004222(metalloendopeptidase activity);GO:0031225(anchored component of membrane);GO:0010952(positive regulation of peptidase activity);GO:0016504(p…	NA	NA	NA	matrix metallopeptidase 25 [Source:MGI Symbol;Acc:MGI:2443938]	0.113838	0.115592	0.08881	0.1738	0.069131	0.006588	1.01969	0.0281342	0.7572	0.833539	up	no
ENSMUSG00000023906	Cldn6	ENSMUST00000024699	GO:0016021(integral component of membrane);GO:0005515(protein binding);GO:0005886(plasma membrane);GO:0005198(structural molecule activity);GO:0042802(identical protein binding);GO:0005923(bicellular tight junction);GO:0045216(cell-cell junction organization);GO:0016327(apicolateral plasma membrane);GO:0016338(calcium-independent cell-cell adhesion via plasma membrane cell-adhesion molecules)	04514(Cell adhesion molecules (CAMs));04530(Tight junction);04670(Leukocyte transendothelial migration)	K06087	NA	claudin 6 [Source:MGI Symbol;Acc:MGI:1859284]	0.681254	0.440118	0.59188	0.379709	0.112869	0.495001	1.24385	0.314817	0.140586	0.642726	up	no
ENSMUSG00000023930	Crisp2	ENSMUST00000024724;ENSMUST00000141204	GO:0005576(extracellular region);GO:0016337(single organismal cell-cell adhesion)	NA	NA	NA	cysteine-rich secretory protein 2 [Source:MGI Symbol;Acc:MGI:98815]	0	0	0	0.0417784	0.0131917	0	0.977919	-0.0322124	0.328928	0.642726	down	no
ENSMUSG00000023982	Guca1a	ENSMUST00000059348	GO:0005886(plasma membrane);GO:0005509(calcium ion binding);GO:0071277(cellular response to calcium ion);GO:0007601(visual perception);GO:0001750(photoreceptor outer segment);GO:0007602(phototransduction);GO:0008048(calcium sensitive guanylate cyclase activator activity);GO:0030249(guanylate cyclase regulator activity);GO:0031282(regulation of guanylate cyclase activity);GO:0016020(membrane);GO:0…	04740(Olfactory transduction);04744(Phototransduction)	K08328	NA	guanylate cyclase activator 1a (retina) [Source:MGI Symbol;Acc:MGI:102770]	0.124206	0	0.376437	0.306383	0.187651	0.102043	1.03286	0.0466405	0.7669	0.840828	up	no
ENSMUSG00000023993	Treml1	ENSMUST00000024792	GO:0016021(integral component of membrane);GO:0005886(plasma membrane);GO:0009986(cell surface);GO:0004872(receptor activity);GO:0009968(negative regulation of signal transduction);GO:0031091(platelet alpha granule);GO:0042060(wound healing);GO:0030168(platelet activation)	NA	NA	NA	triggering receptor expressed on myeloid cells-like 1 [Source:MGI Symbol;Acc:MGI:1918576]	0	0.036422	0.072117	0	0	0	1.03477	0.0493115	0.273428	0.642726	up	no
ENSMUSG00000023995	Tspo2	ENSMUST00000159478	GO:0016021(integral component of membrane);GO:0008150(biological_process);GO:0005789(endoplasmic reticulum membrane);GO:0006810(transport);GO:0005783(endoplasmic reticulum);GO:0015485(cholesterol binding)	NA	NA	NA	translocator protein 2 [Source:MGI Symbol;Acc:MGI:1917276]	0.0201419	0	0.0377005	0	0	0	1.02825	0.040186	0.0264441	0.642726	up	no
ENSMUSG00000024034	Tmprss3	ENSMUST00000114549	GO:0016021(integral component of membrane);GO:0005789(endoplasmic reticulum membrane);GO:0006508(proteolysis);GO:0004252(serine-type endopeptidase activity);GO:0005783(endoplasmic reticulum);GO:0005044(scavenger receptor activity);GO:0006898(receptor-mediated endocytosis);GO:0007605(sensory perception of sound);GO:0043025(neuronal cell body);GO:0017080(sodium channel regulator activity);GO:000688…	NA	NA	NA	transmembrane protease, serine 3 [Source:MGI Symbol;Acc:MGI:2155445]	0.0148139	0	0	0	0	0.0308718	0.997502	-0.00360845	0.868306	0.912333	down	no
ENSMUSG00000024076	Vit	ENSMUST00000024880	GO:0030198(extracellular matrix organization);GO:0005578(proteinaceous extracellular matrix);GO:0005614(interstitial matrix);GO:0010811(positive regulation of cell-substrate adhesion);GO:0005539(glycosaminoglycan binding)	NA	NA	NA	vitrin [Source:MGI Symbol;Acc:MGI:1921449]	0.054878	0.057337	0.087669	0.133149	0	0.016338	1.02289	0.0326562	0.687124	0.780503	up	no
ENSMUSG00000024105	Themis3	ENSMUST00000024914	GO:0005575(cellular_component);GO:0008150(biological_process);GO:0003674(molecular_function)	NA	NA	NA	thymocyte selection associated family member 3 [Source:MGI Symbol;Acc:MGI:1921806]	0.053399	0	0	0	0	0	1.02619	0.0372945	0.261376	0.642726	up	no
ENSMUSG00000024107	Lhcgr	ENSMUST00000024916	GO:0005887(integral component of plasma membrane);GO:0007283(spermatogenesis);GO:0008584(male gonad development);GO:0008585(female gonad development);GO:0050890(cognition);GO:0072520(seminiferous tubule development);GO:0001541(ovarian follicle development);GO:0060065(uterus development);GO:0007200(phospholipase C-activating G-protein coupled receptor signaling pathway);GO:0007190(activation of ad…	04020(Calcium signaling pathway);04080(Neuroactive ligand-receptor interaction)	K04248	NA	luteinizing hormone/choriogonadotropin receptor [Source:MGI Symbol;Acc:MGI:96783]	0	0	0.000577	0	0	0	1.00028	0.000397719	0.292285	0.642726	up	no
ENSMUSG00000024112	Cacna1h	ENSMUST00000159610;ENSMUST00000159623;ENSMUST00000159052	GO:0035865(cellular response to potassium ion);GO:0034651(cortisol biosynthetic process);GO:0032342(aldosterone biosynthetic process);GO:0008332(low voltage-gated calcium channel activity);GO:0070509(calcium ion import);GO:0097110(scaffold protein binding);GO:0032870(cellular response to hormone stimulus);GO:0042391(regulation of membrane potential);GO:2000344(positive regulation of acrosome reac…	04010(MAPK signaling pathway);04020(Calcium signaling pathway)	K04855	NA	calcium channel, voltage-dependent, T type, alpha 1H subunit [Source:MGI Symbol;Acc:MGI:1928842]	0.187307	0.185701	0.213598	0.0240274	0.144685	0.0699274	1.11481	0.156802	0.0899421	0.642726	up	no
ENSMUSG00000024114	Prss41	ENSMUST00000151797	GO:0005886(plasma membrane);GO:0006508(proteolysis);GO:0004252(serine-type endopeptidase activity);GO:0017080(sodium channel regulator activity);GO:0046658(anchored component of plasma membrane);GO:0008236(serine-type peptidase activity);GO:0019897(extrinsic component of plasma membrane);GO:0043229(intracellular organelle)	NA	NA	NA	protease, serine 41 [Source:MGI Symbol;Acc:MGI:1918253]	0.0329835	0	0	0.108822	0	0.00859233	0.971862	-0.0411761	0.680794	0.77571	down	no
ENSMUSG00000024124	Prss30	ENSMUST00000024936;ENSMUST00000135549;ENSMUST00000123584	GO:0005886(plasma membrane);GO:0006508(proteolysis);GO:0006814(sodium ion transport);GO:0004252(serine-type endopeptidase activity);GO:0017080(sodium channel regulator activity);GO:0008236(serine-type peptidase activity);GO:0031225(anchored component of membrane)	NA	NA	NA	protease, serine 30 [Source:MGI Symbol;Acc:MGI:1353645]	0.0431656	0.236777	0.0873824	0.0616089	0.0631391	0.140896	0.982466	-0.0255205	0.659307	0.759127	down	no
ENSMUSG00000024128	Sbp	ENSMUST00000183252	GO:0008150(biological_process);GO:0003674(molecular_function);GO:0005576(extracellular region);GO:0030246(carbohydrate binding)	NA	NA	NA	spermine binding protein [Source:MGI Symbol;Acc:MGI:106021]	0.0289926	0	0	0	0	0	1.02093	0.0298818	0.261376	0.642726	up	no
ENSMUSG00000024175	Tekt4	ENSMUST00000025002	NA	NA	NA	NA	tektin 4 [Source:MGI Symbol;Acc:MGI:1919090]	0.095056	0	0	0	0	0	1.04616	0.0650983	0.261376	0.642726	up	no
ENSMUSG00000024176	Sox8	ENSMUST00000025003;ENSMUST00000173447	GO:0003677(DNA binding);GO:0005634(nucleus);GO:0046982(protein heterodimerization activity);GO:0005515(protein binding);GO:0045944(positive regulation of transcription from RNA polymerase II promoter);GO:0005737(cytoplasm);GO:0003700(transcription factor activity, sequence-specific DNA binding);GO:0043066(negative regulation of apoptotic process);GO:0045892(negative regulation of transcription, D…	NA	NA	NA	SRY (sex determining region Y)-box 8 [Source:MGI Symbol;Acc:MGI:98370]	0.294077	0.106289	0.17386	0.12888	0.0917338	0.0893833	1.11562	0.157842	0.0586287	0.642726	up	no
ENSMUSG00000024215	Spdef	ENSMUST00000114870;ENSMUST00000025054	GO:0005634(nucleus);GO:0045944(positive regulation of transcription from RNA polymerase II promoter);GO:0043565(sequence-specific DNA binding);GO:0000122(negative regulation of transcription from RNA polymerase II promoter);GO:0006351(transcription, DNA-templated);GO:0000981(RNA polymerase II transcription factor activity, sequence-specific DNA binding);GO:0043065(positive regulation of apoptotic…	NA	NA	NA	SAM pointed domain containing ets transcription factor [Source:MGI Symbol;Acc:MGI:1353422]	0.0105255	0	0.0458815	0	0.00933771	0	1.02493	0.0355292	0.191244	0.642726	up	no
ENSMUSG00000024223	Armc12	ENSMUST00000025060	GO:0008150(biological_process);GO:0003674(molecular_function);GO:0005634(nucleus)	NA	NA	NA	armadillo repeat containing 12 [Source:MGI Symbol;Acc:MGI:1914895]	0.486851	0	0.20403	0.170914	1.11427	0.315249	0.887334	-0.172451	0.664464	0.76321	down	no
ENSMUSG00000024227	Pdzph1	ENSMUST00000025064	GO:0005575(cellular_component);GO:0008150(biological_process);GO:0003674(molecular_function)	NA	NA	NA	PDZ and pleckstrin homology domains 1 [Source:MGI Symbol;Acc:MGI:1916489]	0.0192367	0	0	0	0	0	1.0101	0.0145021	0.261376	0.642726	up	no
ENSMUSG00000024233	Lyzl1	ENSMUST00000025076	GO:0005575(cellular_component);GO:0008150(biological_process);GO:0003674(molecular_function);GO:0005576(extracellular region);GO:0008152(metabolic process);GO:0003796(lysozyme activity)	NA	NA	NA	lysozyme-like 1 [Source:MGI Symbol;Acc:MGI:1914578]	0	0	0.237324	0	0	0	1.10713	0.146827	0.292285	0.642726	up	no
ENSMUSG00000024254	Abcg8	ENSMUST00000045714	GO:0016021(integral component of membrane);GO:0046982(protein heterodimerization activity);GO:0005524(ATP binding);GO:0016887(ATPase activity);GO:0055085(transmembrane transport);GO:0043235(receptor complex);GO:0016324(apical plasma membrane);GO:0042632(cholesterol homeostasis);GO:0015914(phospholipid transport);GO:0042626(ATPase activity, coupled to transmembrane movement of substances);GO:00171…	02010(ABC transporters)	K05684	NA	ATP-binding cassette, sub-family G (WHITE), member 8 [Source:MGI Symbol;Acc:MGI:1914720]	0.0730329	0.135199	0.021422	0.050844	0.0544954	0.0533422	0.996684	-0.00479139	0.877516	0.918813	down	no
ENSMUSG00000024261	Syt4	ENSMUST00000025110	GO:0016021(integral component of membrane);GO:0005794(Golgi apparatus);GO:0048471(perinuclear region of cytoplasm);GO:0005886(plasma membrane);GO:0005509(calcium ion binding);GO:0030424(axon);GO:0030425(dendrite);GO:0043231(intracellular membrane-bounded organelle);GO:0030054(cell junction);GO:0043005(neuron projection);GO:0098793(presynapse);GO:0007269(neurotransmitter secretion);GO:0031982(vesi…	NA	NA	NA	synaptotagmin IV [Source:MGI Symbol;Acc:MGI:101759]	0.010933	0	0.030881	0	0	0	1.02014	0.0287652	0.0767075	0.642726	up	no
ENSMUSG00000024330	Col11a2	ENSMUST00000114252;ENSMUST00000114255;ENSMUST00000087497;ENSMUST00000143354;ENSMUST00000137374	GO:0046872(metal ion binding);GO:0048705(skeletal system morphogenesis);GO:0060021(palate development);GO:0002062(chondrocyte differentiation);GO:0007605(sensory perception of sound);GO:0001501(skeletal system development);GO:0005578(proteinaceous extracellular matrix);GO:0005581(collagen trimer);GO:0005201(extracellular matrix structural constituent);GO:0051216(cartilage development);GO:0030199(…	04510(Focal adhesion);04512(ECM-receptor interaction)	K19721	NA	collagen, type XI, alpha 2 [Source:MGI Symbol;Acc:MGI:88447]	0.153458	0.0757421	0.124828	0.0351571	0.125617	0.0585507	1.05948	0.0833503	0.194917	0.642726	up	no
ENSMUSG00000024334	H2-Oa	ENSMUST00000025192;ENSMUST00000174670	GO:0016021(integral component of membrane);GO:0006955(immune response);GO:0019882(antigen processing and presentation);GO:0002587(negative regulation of antigen processing and presentation of peptide antigen via MHC class II);GO:0023026(MHC class II protein complex binding);GO:0042613(MHC class II protein complex);GO:0019886(antigen processing and presentation of exogenous peptide antigen via MHC…	04145(Phagosome);04514(Cell adhesion molecules (CAMs));04612(Antigen processing and presentation);04672(Intestinal immune network for IgA production);04940(Type I diabetes mellitus);05140(Leishmaniasis);05310(Asthma);05320(Autoimmune thyroid disease);05322(Systemic lupus erythematosus);05330(Allograft rejection);05332(Graft-versus-host disease);05416(Viral myocarditis)	K06752	NA	histocompatibility 2, O region alpha locus [Source:MGI Symbol;Acc:MGI:95924]	0.357023	0	0.0884186	0.137656	0.349525	0.0554338	1.02705	0.0385014	0.845186	0.896938	up	no
ENSMUSG00000024340	Btnl2	ENSMUST00000025198	GO:0016021(integral component of membrane);GO:0050860(negative regulation of T cell receptor signaling pathway);GO:0005102(receptor binding);GO:0042102(positive regulation of T cell proliferation);GO:1900042(positive regulation of interleukin-2 secretion)	NA	NA	NA	butyrophilin-like 2 [Source:MGI Symbol;Acc:MGI:1859549]	0.0164979	0	0.0040905	0	0.0474206	0	0.993579	-0.00929334	0.774597	0.846535	down	no
ENSMUSG00000024365	Cyp21a1	ENSMUST00000025223	NA	00140(Steroid hormone biosynthesis)	K00513	EC:1.14.14.16	cytochrome P450, family 21, subfamily a, polypeptide 1 [Source:MGI Symbol;Acc:MGI:88591]	0.00996399	0	0.0652059	0	0	0.0207666	1.03003	0.0426857	0.281176	0.642726	up	no
ENSMUSG00000024366	Gfra3	ENSMUST00000025224	GO:0005515(protein binding);GO:0005886(plasma membrane);GO:0005737(cytoplasm);GO:0009897(external side of plasma membrane);GO:0043231(intracellular membrane-bounded organelle);GO:0048666(neuron development);GO:0031225(anchored component of membrane);GO:0007411(axon guidance);GO:0001764(neuron migration);GO:0007169(transmembrane receptor protein tyrosine kinase signaling pathway);GO:0008046(axon g…	NA	NA	NA	glial cell line derived neurotrophic factor family receptor alpha 3 [Source:MGI Symbol;Acc:MGI:1201403]	0.092556	0	0.100791	0.038276	0.041025	0.09655	1.03435	0.0487246	0.220523	0.642726	up	no
ENSMUSG00000024399	Ltb	ENSMUST00000025262;ENSMUST00000173510	GO:0016021(integral component of membrane);GO:0005615(extracellular space);GO:0005125(cytokine activity);GO:0005886(plasma membrane);GO:0006955(immune response);GO:0043588(skin development);GO:0033209(tumor necrosis factor-mediated signaling pathway);GO:0005164(tumor necrosis factor receptor binding);GO:0048535(lymph node development);GO:0010467(gene expression);GO:0045084(positive regulation of …	04060(Cytokine-cytokine receptor interaction)	K03157	NA	lymphotoxin B [Source:MGI Symbol;Acc:MGI:104796]	0.702147	0.295763	1.09826	0.817276	0.323438	0.300516	1.28382	0.360441	0.2116	0.642726	up	no
ENSMUSG00000024402	Lta	ENSMUST00000025266	GO:0005515(protein binding);GO:0005125(cytokine activity);GO:0005886(plasma membrane);GO:0006954(inflammatory response);GO:0050830(defense response to Gram-positive bacterium);GO:0008284(positive regulation of cell proliferation);GO:0008283(cell proliferation);GO:0032729(positive regulation of interferon-gamma production);GO:0033209(tumor necrosis factor-mediated signaling pathway);GO:0006959(hum…	04060(Cytokine-cytokine receptor interaction);04940(Type I diabetes mellitus)	K05468	NA	lymphotoxin A [Source:MGI Symbol;Acc:MGI:104797]	0	0	0.051707	0	0.029545	0.018188	1.00796	0.0114399	0.742924	0.822885	up	no
ENSMUSG00000024406	Pou5f1	ENSMUST00000025271	GO:0006355(regulation of transcription, DNA-templated);GO:0003677(DNA binding);GO:0005634(nucleus);GO:0046982(protein heterodimerization activity);GO:0003682(chromatin binding);GO:0005515(protein binding);GO:0045944(positive regulation of transcription from RNA polymerase II promoter);GO:0005737(cytoplasm);GO:0003700(transcription factor activity, sequence-specific DNA binding);GO:0045596(negativ…	NA	K09367	NA	POU domain, class 5, transcription factor 1 [Source:MGI Symbol;Acc:MGI:101893]	0.0189717	0	0.00893116	0.067834	0	0.0593058	0.958901	-0.0605467	0.392714	0.642726	down	no
ENSMUSG00000024409	Psors1c2	ENSMUST00000025273	NA	NA	NA	NA	psoriasis susceptibility 1 candidate 2 (human) [Source:MGI Symbol;Acc:MGI:1930025]	0.177068	0	0.142901	0.045223	0	0.052716	1.1208	0.164524	0.00803919	0.403698	up	no
ENSMUSG00000024459	H2-M5	ENSMUST00000145260;ENSMUST00000169189	GO:0016021(integral component of membrane);GO:0005886(plasma membrane);GO:0042605(peptide antigen binding);GO:0006955(immune response);GO:0002474(antigen processing and presentation of peptide antigen via MHC class I);GO:0042612(MHC class I protein complex);GO:0005102(receptor binding)	NA	K06751	NA	histocompatibility 2, M region locus 5 [Source:MGI Symbol;Acc:MGI:95917]	0.0524349	0	0.0484878	0.01379	0.00983783	0.00710835	1.03956	0.0559782	0.000870214	0.174713	up	no
ENSMUSG00000024481	Lvrn	ENSMUST00000025358	NA	NA	NA	NA	laeverin [Source:MGI Symbol;Acc:MGI:1921824]	0	0	0.006237	0.023686	0	0	0.995443	-0.00658882	0.683317	0.777778	down	no
ENSMUSG00000024512	Dynap	ENSMUST00000025390	GO:0016021(integral component of membrane);GO:0003674(molecular_function)	NA	NA	NA	dynactin associated protein [Source:MGI Symbol;Acc:MGI:1922827]	0	0	0	0.015535	0	0	0.995048	-0.0071618	0.502778	0.642726	down	no
ENSMUSG00000024518	Rax	ENSMUST00000025396	GO:0005634(nucleus);GO:0045944(positive regulation of transcription from RNA polymerase II promoter);GO:0007420(brain development);GO:0001077(transcriptional activator activity, RNA polymerase II core promoter proximal region sequence-specific binding);GO:0000978(RNA polymerase II core promoter proximal region sequence-specific DNA binding);GO:0043010(camera-type eye development);GO:0060173(limb …	NA	NA	NA	retina and anterior neural fold homeobox [Source:MGI Symbol;Acc:MGI:109632]	0.051106	0	0.024059	0	0	0.026627	1.02804	0.0399013	0.141438	0.642726	up	no
ENSMUSG00000024553	Galr1	ENSMUST00000065224	GO:0045944(positive regulation of transcription from RNA polymerase II promoter);GO:0005887(integral component of plasma membrane);GO:0007188(adenylate cyclase-modulating G-protein coupled receptor signaling pathway);GO:0007204(positive regulation of cytosolic calcium ion concentration);GO:0004966(galanin receptor activity);GO:0007194(negative regulation of adenylate cyclase activity);GO:0017046(…	04080(Neuroactive ligand-receptor interaction)	K04230	NA	galanin receptor 1 [Source:MGI Symbol;Acc:MGI:1096364]	0.044564	0	0.013986	0	0	0	1.02871	0.0408328	0.0743045	0.642726	up	no
ENSMUSG00000024617	Camk2a	ENSMUST00000102888;ENSMUST00000115295	GO:0005634(nucleus);GO:0005524(ATP binding);GO:0005515(protein binding);GO:0004674(protein serine/threonine kinase activity);GO:0006468(protein phosphorylation);GO:0005739(mitochondrion);GO:0030054(cell junction);GO:0042803(protein homodimerization activity);GO:0005516(calmodulin binding);GO:0006816(calcium ion transport);GO:0014069(postsynaptic density);GO:0016301(kinase activity);GO:0035254(glu…	04012(ErbB signaling pathway);04020(Calcium signaling pathway);04114(Oocyte meiosis);04310(Wnt signaling pathway);04720(Long-term potentiation);04722(Neurotrophin signaling pathway);04740(Olfactory transduction);04912(GnRH signaling pathway);04916(Melanogenesis);05214(Glioma)	K04515	EC:2.7.11.17	calcium/calmodulin-dependent protein kinase II alpha [Source:MGI Symbol;Acc:MGI:88256]	0.0485609	0	0.0687564	0.0747477	0.0403381	0.0567912	1.00035	0.000511849	0.985377	0.990471	up	no
ENSMUSG00000024653	Scgb1a1	ENSMUST00000025554	GO:0005622(intracellular);GO:0005737(cytoplasm);GO:0070062(extracellular exosome);GO:0000122(negative regulation of transcription from RNA polymerase II promoter);GO:0032689(negative regulation of interferon-gamma production);GO:0007165(signal transduction);GO:0043086(negative regulation of catalytic activity);GO:0043488(regulation of mRNA stability);GO:0042130(negative regulation of T cell proli…	NA	NA	NA	secretoglobin, family 1A, member 1 (uteroglobin) [Source:MGI Symbol;Acc:MGI:98919]	0	0	0	0.530718	0	0	0.871885	-0.19779	0.502778	0.642726	down	no
ENSMUSG00000024673	Ms4a1	ENSMUST00000169159;ENSMUST00000187379	GO:0005615(extracellular space);GO:0005515(protein binding);GO:0005887(integral component of plasma membrane);GO:0009897(external side of plasma membrane);GO:0070062(extracellular exosome);GO:0042113(B cell activation);GO:0023026(MHC class II protein complex binding);GO:0005154(epidermal growth factor receptor binding)	04640(Hematopoietic cell lineage)	K06466	NA	membrane-spanning 4-domains, subfamily A, member 1 [Source:MGI Symbol;Acc:MGI:88321]	0.0266994	0	0.060251	0.103374	0.0968631	0.0933762	0.942568	-0.0853307	0.0272762	0.642726	down	no
ENSMUSG00000024678	Ms4a4d	ENSMUST00000025581	GO:0016021(integral component of membrane);GO:0005575(cellular_component);GO:0008150(biological_process);GO:0003674(molecular_function)	NA	NA	NA	membrane-spanning 4-domains, subfamily A, member 4D [Source:MGI Symbol;Acc:MGI:1913857]	0.575123	0.128848	0.992347	0.104983	0.24666	0.37532	1.41194	0.497678	0.0694515	0.642726	up	no
ENSMUSG00000024682	Gif	ENSMUST00000025585	GO:0005615(extracellular space);GO:0005768(endosome);GO:0016324(apical plasma membrane);GO:0031419(cobalamin binding);GO:0005902(microvillus);GO:0006824(cobalt ion transport);GO:0015889(cobalamin transport)	NA	K14615	NA	gastric intrinsic factor [Source:MGI Symbol;Acc:MGI:1202394]	0.013874	0	0	0.012402	0.013292	0	0.998184	-0.00262209	0.822692	0.881402	down	no
ENSMUSG00000024730	Ms4a8a	ENSMUST00000025636;ENSMUST00000187859	GO:0016021(integral component of membrane)	NA	NA	NA	membrane-spanning 4-domains, subfamily A, member 8A [Source:MGI Symbol;Acc:MGI:1927657]	0.0593987	0	0.0559265	0	0	0.0436658	1.04175	0.0590077	0.09963	0.642726	up	no
ENSMUSG00000024734	Zp1	ENSMUST00000025641	GO:0016021(integral component of membrane);GO:0005794(Golgi apparatus);GO:0005886(plasma membrane);GO:0031012(extracellular matrix);GO:0005578(proteinaceous extracellular matrix);GO:0007338(single fertilization);GO:0030141(secretory granule)	NA	NA	NA	zona pellucida glycoprotein 1 [Source:MGI Symbol;Acc:MGI:103073]	0.0430572	0	0	0	0	0	1.02136	0.0304929	0.261376	0.642726	up	no
ENSMUSG00000024738	Pga5	ENSMUST00000025647	GO:0005575(cellular_component);GO:0005576(extracellular region);GO:0006508(proteolysis);GO:0030163(protein catabolic process);GO:0004190(aspartic-type endopeptidase activity);GO:0019538(protein metabolic process)	NA	K06002	EC:3.4.23.1	pepsinogen 5, group I [Source:MGI Symbol;Acc:MGI:1915935]	0.186687	0	0.415909	0.048076	0	0.141228	1.21355	0.279231	0.0977358	0.642726	up	no
ENSMUSG00000024749	Tmc1	ENSMUST00000039500	GO:0016021(integral component of membrane);GO:0009897(external side of plasma membrane);GO:0060117(auditory receptor cell development);GO:0070588(calcium ion transmembrane transport);GO:0005245(voltage-gated calcium channel activity);GO:0050910(detection of mechanical stimulus involved in sensory perception of sound);GO:0032426(stereocilium tip);GO:0060005(vestibular reflex)	NA	NA	NA	transmembrane channel-like gene family 1 [Source:MGI Symbol;Acc:MGI:2151016]	0.010471	0	0.010089	0	0	0.025182	1.00196	0.00282115	0.862798	0.908686	up	no
ENSMUSG00000024761	Gm16437	ENSMUST00000025669	NA	NA	NA	NA	predicted pseudogene 16437 [Source:MGI Symbol;Acc:MGI:3644508]	0.042059	0	0.059401	0.075443	0.081131	0.210134	0.937441	-0.0932005	0.277178	0.642726	down	no
ENSMUSG00000024770	Lipn	ENSMUST00000025682	GO:0005575(cellular_component);GO:0008150(biological_process);GO:0003674(molecular_function);GO:0005576(extracellular region);GO:0016042(lipid catabolic process);GO:0016788(hydrolase activity, acting on ester bonds)	NA	NA	NA	lipase, family member N [Source:MGI Symbol;Acc:MGI:1917416]	0.0237689	0	0	0	0	0	1.01471	0.0210612	0.261376	0.642726	up	no
ENSMUSG00000024774	Ankrd22	ENSMUST00000025686	GO:0005575(cellular_component);GO:0008150(biological_process);GO:0003674(molecular_function)	NA	NA	NA	ankyrin repeat domain 22 [Source:MGI Symbol;Acc:MGI:1277101]	0.0216263	0	0	0	0.0089097	0	1.00837	0.0120282	0.454331	0.642726	up	no
ENSMUSG00000024806	Mlana	ENSMUST00000025719	GO:0016021(integral component of membrane);GO:0005794(Golgi apparatus);GO:0005789(endoplasmic reticulum membrane);GO:0005802(trans-Golgi network);GO:0042470(melanosome);GO:0005515(protein binding)	NA	NA	NA	melan-A [Source:MGI Symbol;Acc:MGI:108454]	0.172965	0	0.032227	0	0	0	1.09904	0.13624	0.130081	0.642726	up	no
ENSMUSG00000024846	Cst6	ENSMUST00000025764	GO:0008544(epidermis development);GO:0070062(extracellular exosome);GO:0010951(negative regulation of endopeptidase activity);GO:0004869(cysteine-type endopeptidase inhibitor activity);GO:0001533(cornified envelope)	NA	NA	NA	cystatin E/M [Source:MGI Symbol;Acc:MGI:1920970]	0	0	0.010163	0	0.070187	0.050615	0.965406	-0.0507916	0.270428	0.642726	down	no
ENSMUSG00000024857	Cabp2	ENSMUST00000159593;ENSMUST00000159148	GO:0005794(Golgi apparatus);GO:0005886(plasma membrane)	NA	NA	NA	calcium binding protein 2 [Source:MGI Symbol;Acc:MGI:1352749]	0.0631825	0.259929	0.0892339	0.0282388	0.199866	0.282035	0.910413	-0.135407	0.423715	0.642726	down	no
ENSMUSG00000024863	Mbl2	ENSMUST00000025797	GO:0005615(extracellular space);GO:0005509(calcium ion binding);GO:0050766(positive regulation of phagocytosis);GO:0050830(defense response to Gram-positive bacterium);GO:0045087(innate immune response);GO:0005581(collagen trimer);GO:0005102(receptor binding);GO:0005537(mannose binding);GO:0006958(complement activation, classical pathway);GO:0048306(calcium-dependent protein binding);GO:0001867(c…	04145(Phagosome);04610(Complement and coagulation cascades)	K03991	NA	mannose-binding lectin (protein C) 2 [Source:MGI Symbol;Acc:MGI:96924]	0.038736	0	0	0.069251	0	0.201816	0.939934	-0.0893687	0.436402	0.642726	down	no
ENSMUSG00000024868	Dkk1	ENSMUST00000025803	GO:0005615(extracellular space);GO:0005515(protein binding);GO:0005886(plasma membrane);GO:0005576(extracellular region);GO:0060325(face morphogenesis);GO:0000122(negative regulation of transcription from RNA polymerase II promoter);GO:0007492(endoderm development);GO:0032091(negative regulation of protein binding);GO:0030178(negative regulation of Wnt signaling pathway);GO:0090090(negative regul…	04310(Wnt signaling pathway)	K02165	NA	dickkopf WNT signaling pathway inhibitor 1 [Source:MGI Symbol;Acc:MGI:1329040]	0.026358	0	0.057908	0	0.092598	0.009155	1.00542	0.0077969	0.897912	0.932799	up	no
ENSMUSG00000024907	Gal	ENSMUST00000025842	GO:0005615(extracellular space);GO:0045944(positive regulation of transcription from RNA polymerase II promoter);GO:0007399(nervous system development);GO:0043025(neuronal cell body);GO:0005184(neuropeptide hormone activity);GO:0031765(type 2 galanin receptor binding);GO:0031766(type 3 galanin receptor binding);GO:0030141(secretory granule);GO:0007218(neuropeptide signaling pathway);GO:0019933(cA…	NA	K05244	NA	galanin [Source:MGI Symbol;Acc:MGI:95637]	0	0	0.169193	0	0	0	1.07757	0.107776	0.292285	0.642726	up	no
ENSMUSG00000024973	Hrasls5	ENSMUST00000025929	GO:0016410(N-acyltransferase activity);GO:0070292(N-acylphosphatidylethanolamine metabolic process)	NA	NA	NA	HRAS-like suppressor family, member 5 [Source:MGI Symbol;Acc:MGI:1913977]	0	0	0.0142599	0.00586613	0	0	1.00647	0.00930571	0.463108	0.642726	up	no
ENSMUSG00000024979	Tectb	ENSMUST00000025936;ENSMUST00000123763	GO:0005886(plasma membrane);GO:0007605(sensory perception of sound);GO:0005578(proteinaceous extracellular matrix);GO:0005201(extracellular matrix structural constituent);GO:0031225(anchored component of membrane)	NA	NA	NA	tectorin beta [Source:MGI Symbol;Acc:MGI:109574]	0	0	0.0157679	0.0199596	0.0748762	0.0756175	0.944261	-0.0827424	0.130236	0.642726	down	no
ENSMUSG00000025002	Cyp2c55	ENSMUST00000025966	GO:0005506(iron ion binding);GO:0020037(heme binding);GO:0055114(oxidation-reduction process);GO:0005789(endoplasmic reticulum membrane);GO:0008392(arachidonic acid epoxygenase activity);GO:0008395(steroid hydroxylase activity);GO:0019373(epoxygenase P450 pathway);GO:0031090(organelle membrane);GO:0019369(arachidonic acid metabolic process);GO:0070330(aromatase activity);GO:0043651(linoleic acid …	00590(Arachidonic acid metabolism);00591(Linoleic acid metabolism);00830(Retinol metabolism);00980(Metabolism of xenobiotics by cytochrome P450);00982(Drug metabolism - cytochrome P450)	K07413	EC:1.14.14.1	cytochrome P450, family 2, subfamily c, polypeptide 55 [Source:MGI Symbol;Acc:MGI:1919332]	0.02209	0	0.034888	0.001019	0.021047	0	1.0197	0.0281507	0.16539	0.642726	up	no
ENSMUSG00000025004	Cyp2c40	ENSMUST00000160476	NA	00590(Arachidonic acid metabolism);00591(Linoleic acid metabolism);00830(Retinol metabolism);00980(Metabolism of xenobiotics by cytochrome P450);00982(Drug metabolism - cytochrome P450)	K07413	EC:1.14.14.1	cytochrome P450, family 2, subfamily c, polypeptide 40 [Source:MGI Symbol;Acc:MGI:1306815]	0	0	0.0197126	0.0140363	0.0551406	0.0109083	0.980221	-0.0288211	0.424105	0.642726	down	no
ENSMUSG00000025013	Tll2	ENSMUST00000025986	GO:0005509(calcium ion binding);GO:0005576(extracellular region);GO:0006508(proteolysis);GO:0008270(zinc ion binding);GO:0007275(multicellular organism development);GO:0030154(cell differentiation);GO:0004222(metalloendopeptidase activity);GO:0048632(negative regulation of skeletal muscle tissue growth)	NA	NA	NA	tolloid-like 2 [Source:MGI Symbol;Acc:MGI:1346044]	0.0123869	0	0.0196132	0	0	0	1.01586	0.0227016	0.0129206	0.488553	up	no
ENSMUSG00000025056	Nr0b1	ENSMUST00000026036	GO:0003677(DNA binding);GO:0005634(nucleus);GO:0005515(protein binding);GO:0005737(cytoplasm);GO:0016020(membrane);GO:0045596(negative regulation of cell differentiation);GO:0045892(negative regulation of transcription, DNA-templated);GO:0005654(nucleoplasm);GO:0003723(RNA binding);GO:0006694(steroid biosynthetic process);GO:0043565(sequence-specific DNA binding);GO:0000122(negative regulation of…	NA	NA	NA	nuclear receptor subfamily 0, group B, member 1 [Source:MGI Symbol;Acc:MGI:1352460]	0.023588	0	0	0	0	0	1.01165	0.0167138	0.261376	0.642726	up	no
ENSMUSG00000025081	Tdrd1	ENSMUST00000111604	GO:0046872(metal ion binding);GO:0005515(protein binding);GO:0005737(cytoplasm);GO:0005829(cytosol);GO:0030529(intracellular ribonucleoprotein complex);GO:0007275(multicellular organism development);GO:0007283(spermatogenesis);GO:0043046(DNA methylation involved in gamete generation);GO:0033391(chromatoid body);GO:0007281(germ cell development);GO:0034587(piRNA metabolic process);GO:0051321(meiot…	NA	NA	NA	tudor domain containing 1 [Source:MGI Symbol;Acc:MGI:1933218]	0.0156706	0	0.0101786	0.00700431	0.00750747	0	1.00807	0.0115905	0.134432	0.642726	up	no
ENSMUSG00000025105	Bnc1	ENSMUST00000026096	NA	NA	NA	NA	basonuclin 1 [Source:MGI Symbol;Acc:MGI:1097164]	0	0	0.008643	0	0	0	1.00412	0.00593363	0.292285	0.642726	up	no
ENSMUSG00000025172	Ankrd2	ENSMUST00000026172	GO:0005634(nucleus);GO:0003682(chromatin binding);GO:0005515(protein binding);GO:0005737(cytoplasm);GO:0005829(cytosol);GO:0000122(negative regulation of transcription from RNA polymerase II promoter);GO:0043231(intracellular membrane-bounded organelle);GO:0016605(PML body);GO:0035914(skeletal muscle cell differentiation);GO:0031432(titin binding);GO:0030017(sarcomere);GO:0031674(I band);GO:20002…	NA	NA	NA	ankyrin repeat domain 2 (stretch responsive muscle) [Source:MGI Symbol;Acc:MGI:1861447]	0.017477	0.178744	0.03719	0.068666	0	0	1.00885	0.0127155	0.794119	0.860753	up	no
ENSMUSG00000025202	Scd3	ENSMUST00000026220	GO:0016021(integral component of membrane);GO:0005575(cellular_component);GO:0046872(metal ion binding);GO:0055114(oxidation-reduction process);GO:0005789(endoplasmic reticulum membrane);GO:0031090(organelle membrane);GO:0006633(fatty acid biosynthetic process);GO:0032896(palmitoyl-CoA 9-desaturase activity);GO:1903966(monounsaturated fatty acid biosynthetic process)	01040(Biosynthesis of unsaturated fatty acids);03320(PPAR signaling pathway)	K00507	EC:1.14.19.1	stearoyl-coenzyme A desaturase 3 [Source:MGI Symbol;Acc:MGI:1353437]	0.080762	0.024345	0.180332	0.059913	0.102918	0.054323	1.04897	0.0689772	0.315704	0.642726	up	no
ENSMUSG00000025213	Kazald1	ENSMUST00000111948;ENSMUST00000026234	GO:0007275(multicellular organism development);GO:0001558(regulation of cell growth);GO:0030154(cell differentiation);GO:0030198(extracellular matrix organization);GO:0005578(proteinaceous extracellular matrix);GO:0005520(insulin-like growth factor binding);GO:0005614(interstitial matrix);GO:0001503(ossification)	NA	NA	NA	Kazal-type serine peptidase inhibitor domain 1 [Source:MGI Symbol;Acc:MGI:2147606]	0.431301	0	0.137038	0.0793756	0.415172	0.775239	0.910697	-0.134958	0.672874	0.769608	down	no
ENSMUSG00000025272	Tro	ENSMUST00000112709;ENSMUST00000171775;ENSMUST00000165192	GO:0003674(molecular_function);GO:0005634(nucleus);GO:0005737(cytoplasm);GO:0030308(negative regulation of cell growth);GO:0005515(protein binding)	NA	NA	NA	trophinin [Source:MGI Symbol;Acc:MGI:1928994]	0.300165	0.398122	0.235508	0.185493	0.0921459	0.067179	1.14436	0.194537	0.0640309	0.642726	up	no
ENSMUSG00000025328	Padi3	ENSMUST00000172098	GO:0005509(calcium ion binding);GO:0005737(cytoplasm);GO:0004668(protein-arginine deiminase activity);GO:0018101(protein citrullination)	NA	NA	NA	peptidyl arginine deiminase, type III [Source:MGI Symbol;Acc:MGI:1338891]	0	0	0	0	0.0533431	0	0.98096	-0.0277334	0.462455	0.642726	down	no
ENSMUSG00000025329	Padi1	ENSMUST00000026378	GO:0005509(calcium ion binding);GO:0005737(cytoplasm);GO:0070062(extracellular exosome);GO:0004668(protein-arginine deiminase activity);GO:0018101(protein citrullination)	NA	NA	NA	peptidyl arginine deiminase, type I [Source:MGI Symbol;Acc:MGI:1338893]	0.017041	0	0.058832	0.010155	0.016327	0	1.02706	0.0385273	0.210559	0.642726	up	no
ENSMUSG00000025330	Padi4	ENSMUST00000026381;ENSMUST00000143019	GO:0006355(regulation of transcription, DNA-templated);GO:0005634(nucleus);GO:0005509(calcium ion binding);GO:0005737(cytoplasm);GO:0006351(transcription, DNA-templated);GO:0045087(innate immune response);GO:0016568(chromatin modification);GO:0006338(chromatin remodeling);GO:0019827(stem cell population maintenance);GO:0006334(nucleosome assembly);GO:0004668(protein-arginine deiminase activity);G…	NA	NA	NA	peptidyl arginine deiminase, type IV [Source:MGI Symbol;Acc:MGI:1338898]	0.0679736	0	0.0521237	0	0.0169022	0	1.0551	0.0773778	0.0146341	0.518999	up	no
ENSMUSG00000025383	Il23a	ENSMUST00000026449	GO:0005615(extracellular space);GO:0005515(protein binding);GO:0045944(positive regulation of transcription from RNA polymerase II promoter);GO:0005125(cytokine activity);GO:0051607(defense response to virus);GO:0006954(inflammatory response);GO:0045087(innate immune response);GO:0032760(positive regulation of tumor necrosis factor production);GO:0048771(tissue remodeling);GO:0002230(positive reg…	04060(Cytokine-cytokine receptor interaction);04630(Jak-STAT signaling pathway)	K05426	NA	interleukin 23, alpha subunit p19 [Source:MGI Symbol;Acc:MGI:1932410]	0.031382	0	0.025867	0.098182	0.210468	0.098101	0.904215	-0.145262	0.0966286	0.642726	down	no
ENSMUSG00000025396	Hsd17b6	ENSMUST00000026462	GO:0055114(oxidation-reduction process);GO:0005783(endoplasmic reticulum);GO:0031901(early endosome membrane);GO:0004303(estradiol 17-beta-dehydrogenase activity);GO:0004745(retinol dehydrogenase activity);GO:0008202(steroid metabolic process);GO:0047035(testosterone dehydrogenase (NAD+) activity)	00140(Steroid hormone biosynthesis)	K13369	EC:1.1.1.62 1.1.1.105 1.1.1.239	hydroxysteroid (17-beta) dehydrogenase 6 [Source:MGI Symbol;Acc:MGI:1351670]	0.007659	0	0	0.027387	0.05274	0.013901	0.972743	-0.0398693	0.15002	0.642726	down	no
ENSMUSG00000025400	Tac2	ENSMUST00000179960;ENSMUST00000026466	GO:0070062(extracellular exosome);GO:0007218(neuropeptide signaling pathway);GO:0007217(tachykinin receptor signaling pathway)	NA	K05240	NA	tachykinin 2 [Source:MGI Symbol;Acc:MGI:98476]	0.0965983	0	0.0909517	0	0	0.150985	1.04299	0.0607219	0.522719	0.651345	up	no
ENSMUSG00000025405	Inhbc	ENSMUST00000026472	GO:0005615(extracellular space);GO:0005125(cytokine activity);GO:0070062(extracellular exosome);GO:0042981(regulation of apoptotic process);GO:0048468(cell development);GO:0008083(growth factor activity);GO:0043408(regulation of MAPK cascade);GO:0010862(positive regulation of pathway-restricted SMAD protein phosphorylation);GO:0005160(transforming growth factor beta receptor binding);GO:0060395(S…	04060(Cytokine-cytokine receptor interaction);04350(TGF-beta signaling pathway)	K04667	NA	inhibin beta-C [Source:MGI Symbol;Acc:MGI:105932]	0.097617	0	0	0.041508	0	0	1.03374	0.0478785	0.439755	0.642726	up	no
ENSMUSG00000025431	Crisp1	ENSMUST00000026498	GO:0005576(extracellular region);GO:0030133(transport vesicle)	NA	NA	NA	cysteine-rich secretory protein 1 [Source:MGI Symbol;Acc:MGI:102553]	0.030119	0	0	0	0	0.031384	1.00479	0.00690023	0.793477	0.860327	up	no
ENSMUSG00000025433	Crisp3	ENSMUST00000026499	GO:0005576(extracellular region);GO:0030133(transport vesicle)	NA	NA	NA	cysteine-rich secretory protein 3 [Source:MGI Symbol;Acc:MGI:102552]	0.135438	0	0.072546	0	0	0	1.10141	0.139348	0.0161872	0.545241	up	no
ENSMUSG00000025461	Cd163l1	ENSMUST00000211540;ENSMUST00000209840	GO:0016021(integral component of membrane);GO:0008150(biological_process);GO:0003674(molecular_function);GO:0005886(plasma membrane);GO:0005044(scavenger receptor activity);GO:0006898(receptor-mediated endocytosis)	NA	NA	NA	CD163 molecule-like 1 [Source:MGI Symbol;Acc:MGI:2443796]	0.0575446	0	0.0330544	0.10159	0.0511472	0.0972273	0.964795	-0.0517056	0.164695	0.642726	down	no
ENSMUSG00000025488	Cox8b	ENSMUST00000026561	GO:0016021(integral component of membrane);GO:0005739(mitochondrion);GO:1902600(hydrogen ion transmembrane transport);GO:0004129(cytochrome-c oxidase activity);GO:0005751(mitochondrial respiratory chain complex IV);GO:0006123(mitochondrial electron transport, cytochrome c to oxygen);GO:0042493(response to drug)	00190(Oxidative phosphorylation);04260(Cardiac muscle contraction);05010(Alzheimer's disease);05012(Parkinson's disease);05016(Huntington's disease)	K02273	NA	cytochrome c oxidase subunit VIIIb [Source:MGI Symbol;Acc:MGI:105958]	0	0	0.658099	0	0	0.370332	1.15038	0.202113	0.585344	0.70213	up	no
ENSMUSG00000025515	Muc2	ENSMUST00000185406;ENSMUST00000185823;ENSMUST00000187945	NA	NA	K10955	NA	mucin 2 [Source:MGI Symbol;Acc:MGI:1339364]	0.04488	0	0.0169028	0.0133726	0	0.0187063	1.02185	0.031178	0.181532	0.642726	up	no
ENSMUSG00000025551	Fgf14	ENSMUST00000095529	GO:0002230(positive regulation of defense response to virus by host);GO:0098792(xenophagy);GO:0005515(protein binding);GO:0008083(growth factor activity);GO:0048167(regulation of synaptic plasticity);GO:0060078(regulation of postsynaptic membrane potential);GO:1901843(positive regulation of high voltage-gated calcium channel activity);GO:1903421(regulation of synaptic vesicle recycling)	04010(MAPK signaling pathway);04810(Regulation of actin cytoskeleton);05200(Pathways in cancer);05218(Melanoma)	K04358	NA	fibroblast growth factor 14 [Source:MGI Symbol;Acc:MGI:109189]	0	0	0.0432089	0	0.0188898	0	1.01578	0.0225841	0.506387	0.642726	up	no
ENSMUSG00000025573	6030468B19Rik	ENSMUST00000106331	GO:0005575(cellular_component);GO:0008150(biological_process);GO:0003674(molecular_function);GO:0005576(extracellular region)	NA	NA	NA	RIKEN cDNA 6030468B19 gene [Source:MGI Symbol;Acc:MGI:1924977]	0.188048	0	0.037493	0	0.01288	0.053301	1.08537	0.118189	0.212442	0.642726	up	no
ENSMUSG00000025582	Nptx1	ENSMUST00000026670	GO:0046872(metal ion binding);GO:0030133(transport vesicle);GO:0060385(axonogenesis involved in innervation)	NA	NA	NA	neuronal pentraxin 1 [Source:MGI Symbol;Acc:MGI:107811]	0.008175	0	0.042334	0.032883	0	0	1.01353	0.0193936	0.517378	0.646514	up	no
ENSMUSG00000025588	Nat1	ENSMUST00000212171;ENSMUST00000026677	GO:0008152(metabolic process);GO:0004060(arylamine N-acetyltransferase activity);GO:0005829(cytosol);GO:0007568(aging);GO:0001889(liver development);GO:0097068(response to thyroxine)	00232(Caffeine metabolism);00983(Drug metabolism - other enzymes)	K00622	EC:2.3.1.5	N-acetyl transferase 1 [Source:MGI Symbol;Acc:MGI:97279]	0.311727	0.130595	0.0169866	0.00625697	0	0.56279	1.00002	3.14943e-05	0.999923	0.999955	up	no
ENSMUSG00000025652	Tmem89	ENSMUST00000192852	GO:0016021(integral component of membrane);GO:0008150(biological_process);GO:0003674(molecular_function);GO:0005634(nucleus)	NA	NA	NA	transmembrane protein 89 [Source:MGI Symbol;Acc:MGI:1916634]	0	0	0.038526	0	0	0.070539	0.996098	-0.00564002	0.910357	0.940913	down	no
ENSMUSG00000025754	Agbl1	ENSMUST00000026854	GO:0005515(protein binding);GO:0006508(proteolysis);GO:0008270(zinc ion binding);GO:0005829(cytosol);GO:0015631(tubulin binding);GO:0004181(metallocarboxypeptidase activity);GO:0035609(C-terminal protein deglutamylation);GO:0035610(protein side chain deglutamylation)	NA	NA	NA	ATP/GTP binding protein-like 1 [Source:MGI Symbol;Acc:MGI:3646469]	0	0	0	0	0	0.00150195	0.999298	-0.00101381	0.502333	0.642726	down	no
ENSMUSG00000025777	Gdap1	ENSMUST00000026879;ENSMUST00000150457	GO:0005634(nucleus);GO:0005737(cytoplasm);GO:0016020(membrane);GO:0005739(mitochondrion);GO:0004364(glutathione transferase activity);GO:0006626(protein targeting to mitochondrion);GO:0032526(response to retinoic acid);GO:0006749(glutathione metabolic process);GO:0031307(integral component of mitochondrial outer membrane);GO:0008053(mitochondrial fusion);GO:0000266(mitochondrial fission)	NA	NA	NA	ganglioside-induced differentiation-associated-protein 1 [Source:MGI Symbol;Acc:MGI:1338002]	0	0	0.0103882	0	0.0158561	0	0.999085	-0.00132101	0.939157	0.959963	down	no
ENSMUSG00000025784	Clec3b	ENSMUST00000026890	GO:0036143(kringle domain binding);GO:0071310(cellular response to organic substance);GO:0001503(ossification);GO:0001652(granular component);GO:0008201(heparin binding);GO:0071560(cellular response to transforming growth factor beta stimulus);GO:0030282(bone mineralization);GO:0070062(extracellular exosome);GO:0005615(extracellular space);GO:0005509(calcium ion binding);GO:0005737(cytoplasm)	NA	NA	NA	C-type lectin domain family 3, member b [Source:MGI Symbol;Acc:MGI:104540]	0.445004	0	0.088152	0.723435	0.442454	0.044889	0.908093	-0.139087	0.681497	0.776268	down	no
ENSMUSG00000025789	St8sia2	ENSMUST00000026896	GO:0005769(early endosome);GO:0055037(recycling endosome);GO:0006491(N-glycan processing);GO:0006486(protein glycosylation);GO:0030173(integral component of Golgi membrane);GO:0001574(ganglioside biosynthetic process);GO:0009311(oligosaccharide metabolic process);GO:0003828(alpha-N-acetylneuraminate alpha-2,8-sialyltransferase activity)	NA	NA	NA	ST8 alpha-N-acetyl-neuraminide alpha-2,8-sialyltransferase 2 [Source:MGI Symbol;Acc:MGI:106020]	0.1542	0.296909	0.155057	0.00708089	0.0148747	0.0949221	1.11654	0.15904	0.0538071	0.642726	up	no
ENSMUSG00000025804	Ccr1	ENSMUST00000026911	GO:0016021(integral component of membrane);GO:0005515(protein binding);GO:0005886(plasma membrane);GO:0007186(G-protein coupled receptor signaling pathway);GO:0009897(external side of plasma membrane);GO:0006954(inflammatory response);GO:0006955(immune response);GO:0006887(exocytosis);GO:0006816(calcium ion transport);GO:0006874(cellular calcium ion homeostasis);GO:0004435(phosphatidylinositol ph…	04060(Cytokine-cytokine receptor interaction);04062(Chemokine signaling pathway)	K04176	NA	chemokine (C-C motif) receptor 1 [Source:MGI Symbol;Acc:MGI:104618]	0.901116	1.4874	1.0448	0.148128	0.024441	0.06279	1.84287	0.881956	0.00144749	0.216076	up	no
ENSMUSG00000025813	Homer2	ENSMUST00000098326;ENSMUST00000026922;ENSMUST00000207371;ENSMUST00000207991	GO:0005634(nucleus);GO:0005515(protein binding);GO:0005886(plasma membrane);GO:0005737(cytoplasm);GO:0005730(nucleolus);GO:0007605(sensory perception of sound);GO:0030054(cell junction);GO:0014069(postsynaptic density);GO:0045211(postsynaptic membrane);GO:0003779(actin binding);GO:0045177(apical part of cell);GO:0048148(behavioral response to cocaine);GO:0007216(G-protein coupled glutamate recept…	NA	K15010	NA	homer scaffolding protein 2 [Source:MGI Symbol;Acc:MGI:1347354]	0.119351	0.117391	0.107592	0.0961825	0.061966	0.0604301	1.04158	0.0587718	0.0783114	0.642726	up	no
ENSMUSG00000025922	Gm5045	ENSMUST00000027054	NA	NA	NA	NA	predicted gene 5045 [Source:MGI Symbol;Acc:MGI:3647181]	0	0	0	0.023289	0	0	0.992614	-0.0106956	0.502778	0.642726	down	no
ENSMUSG00000025930	Msc	ENSMUST00000027062	GO:0005634(nucleus);GO:0005654(nucleoplasm);GO:0060021(palate development);GO:0000122(negative regulation of transcription from RNA polymerase II promoter);GO:0006351(transcription, DNA-templated);GO:0000980(RNA polymerase II distal enhancer sequence-specific DNA binding);GO:0046983(protein dimerization activity);GO:0001206(transcriptional repressor activity, RNA polymerase II distal enhancer seq…	NA	NA	NA	musculin [Source:MGI Symbol;Acc:MGI:1333884]	0	0	0.00218206	0	0	0	1.00152	0.00219665	0.292285	0.642726	up	no
ENSMUSG00000025938	Slco5a1	ENSMUST00000115403;ENSMUST00000133201	GO:0005887(integral component of plasma membrane);GO:0015347(sodium-independent organic anion transmembrane transporter activity);GO:0043252(sodium-independent organic anion transport)	NA	NA	NA	solute carrier organic anion transporter family, member 5A1 [Source:MGI Symbol;Acc:MGI:2443431]	0.051659	0.00498609	0.0591204	0	0.00311032	0	1.0799	0.110894	0.00128541	0.208103	up	no
ENSMUSG00000025963	Mdh1b	ENSMUST00000114094	GO:0005575(cellular_component);GO:0005975(carbohydrate metabolic process);GO:0006099(tricarboxylic acid cycle);GO:0016616(oxidoreductase activity, acting on the CH-OH group of donors, NAD or NADP as acceptor);GO:0006108(malate metabolic process);GO:0016615(malate dehydrogenase activity)	NA	NA	NA	malate dehydrogenase 1B, NAD (soluble) [Source:MGI Symbol;Acc:MGI:1923918]	0.055326	0.408264	0.359583	0.232016	0.095081	0.077557	1.06036	0.0845582	0.620446	0.729902	up	no
ENSMUSG00000025991	Cps1	ENSMUST00000027144	GO:0005515(protein binding);GO:0032496(response to lipopolysaccharide);GO:0005730(nucleolus);GO:0005739(mitochondrion);GO:0000050(urea cycle);GO:0004070(aspartate carbamoyltransferase activity);GO:0004087(carbamoyl-phosphate synthase (ammonia) activity);GO:0004088(carbamoyl-phosphate synthase (glutamine-hydrolyzing) activity);GO:0004151(dihydroorotase activity);GO:0006207('de novo' pyrimidine nuc…	00250(Alanine, aspartate and glutamate metabolism);00330(Arginine and proline metabolism);00910(Nitrogen metabolism)	K01948	EC:6.3.4.16	carbamoyl-phosphate synthetase 1 [Source:MGI Symbol;Acc:MGI:891996]	0	0	0	0	0.059581	0.024	0.97217	-0.0407194	0.277624	0.642726	down	no
ENSMUSG00000026023	Cdk15	ENSMUST00000160662	GO:0005575(cellular_component);GO:0046872(metal ion binding);GO:0005524(ATP binding);GO:0004674(protein serine/threonine kinase activity);GO:0006468(protein phosphorylation);GO:0004693(cyclin-dependent protein serine/threonine kinase activity);GO:0051726(regulation of cell cycle);GO:0005515(protein binding)	NA	NA	NA	cyclin-dependent kinase 15 [Source:MGI Symbol;Acc:MGI:3583944]	0	0	0	0.0163393	0	0.00827644	0.990688	-0.013497	0.27689	0.642726	down	no
ENSMUSG00000026080	Chst10	ENSMUST00000027249;ENSMUST00000193441;ENSMUST00000194657;ENSMUST00000192175	NA	00514(O-Mannosyl glycan biosynthesis)	K09674	EC:2.8.2.-	carbohydrate sulfotransferase 10 [Source:MGI Symbol;Acc:MGI:2138283]	0.037429	0.0277005	0.0338364	0.0111525	0.0443994	0.022336	1.00875	0.0125745	0.531136	0.65857	up	no
ENSMUSG00000026090	2010300C02Rik	ENSMUST00000160023;ENSMUST00000162875;ENSMUST00000160589	GO:0005575(cellular_component);GO:0008150(biological_process);GO:0003674(molecular_function)	NA	NA	NA	RIKEN cDNA 2010300C02 gene [Source:MGI Symbol;Acc:MGI:1919347]	0.149126	0.0639912	0.0956718	0.236211	0.20566	0.227036	0.917179	-0.124725	0.018334	0.578005	down	no
ENSMUSG00000026100	Mstn	ENSMUST00000027269	GO:0005615(extracellular space);GO:0005515(protein binding);GO:0005125(cytokine activity);GO:0045893(positive regulation of transcription, DNA-templated);GO:0042981(regulation of apoptotic process);GO:0042802(identical protein binding);GO:0007179(transforming growth factor beta receptor signaling pathway);GO:0098792(xenophagy);GO:0008201(heparin binding);GO:0098779(mitophagy in response to mitoch…	NA	NA	NA	myostatin [Source:MGI Symbol;Acc:MGI:95691]	0	0	0	0	0.075529	0	0.974442	-0.0373517	0.462455	0.642726	down	no
ENSMUSG00000026125	Prss39	ENSMUST00000027299	GO:0005576(extracellular region);GO:0006508(proteolysis);GO:0004252(serine-type endopeptidase activity);GO:0001669(acrosomal vesicle)	NA	NA	NA	protease, serine 39 [Source:MGI Symbol;Acc:MGI:1270856]	0	0	0.0150624	0	0	0	1.00754	0.0108406	0.292285	0.642726	up	no
ENSMUSG00000026163	Sphkap	ENSMUST00000160953;ENSMUST00000053075	GO:0051018(protein kinase A binding);GO:0070062(extracellular exosome);GO:0005515(protein binding)	NA	NA	NA	SPHK1 interactor, AKAP domain containing [Source:MGI Symbol;Acc:MGI:1924879]	0.0199867	0	0.0142368	0.0325432	0.0170222	0	1.00029	0.000421326	0.982826	0.988585	up	no
ENSMUSG00000026167	Wnt10a	ENSMUST00000006718	GO:0005615(extracellular space);GO:0010628(positive regulation of gene expression);GO:0043588(skin development);GO:0007165(signal transduction);GO:0043586(tongue development);GO:0016055(Wnt signaling pathway);GO:0001942(hair follicle development);GO:0005578(proteinaceous extracellular matrix);GO:0005102(receptor binding);GO:0009887(organ morphogenesis);GO:0007267(cell-cell signaling);GO:0045165(c…	NA	K01357	NA	wingless-type MMTV integration site family, member 10A [Source:MGI Symbol;Acc:MGI:108071]	0.388809	0	0.305665	0.139021	0.143267	0.030706	1.21094	0.276132	0.0344511	0.642726	up	no
ENSMUSG00000026180	Cxcr2	ENSMUST00000106899	GO:0016021(integral component of membrane);GO:0005622(intracellular);GO:0005515(protein binding);GO:0005886(plasma membrane);GO:0016020(membrane);GO:0008284(positive regulation of cell proliferation);GO:0043066(negative regulation of apoptotic process);GO:0009986(cell surface);GO:0007165(signal transduction);GO:0004871(signal transducer activity);GO:0007166(cell surface receptor signaling pathway…	04060(Cytokine-cytokine receptor interaction);04062(Chemokine signaling pathway);04144(Endocytosis)	K05050	NA	chemokine (C-X-C motif) receptor 2 [Source:MGI Symbol;Acc:MGI:105303]	0.0521438	0.10873	0.223963	0.0719178	0.0737316	0.0102553	1.0763	0.106086	0.31831	0.642726	up	no
ENSMUSG00000026237	Nmur1	ENSMUST00000212541	GO:0016021(integral component of membrane);GO:0005622(intracellular);GO:0005887(integral component of plasma membrane);GO:0006816(calcium ion transport);GO:0006821(chloride transport);GO:1903955(positive regulation of protein targeting to mitochondrion);GO:0019722(calcium-mediated signaling);GO:0007218(neuropeptide signaling pathway);GO:0008188(neuropeptide receptor activity);GO:0001607(neuromedi…	04080(Neuroactive ligand-receptor interaction)	K05052	NA	neuromedin U receptor 1 [Source:MGI Symbol;Acc:MGI:1341898]	0	0	0.0236906	0	0.120533	0	0.968402	-0.0463226	0.594959	0.709772	down	no
ENSMUSG00000026253	Chrng	ENSMUST00000027470	GO:0005515(protein binding)	04080(Neuroactive ligand-receptor interaction)	K04818	NA	cholinergic receptor, nicotinic, gamma polypeptide [Source:MGI Symbol;Acc:MGI:87895]	0.0563446	0	0.048229	0.0686813	0.0386723	0.0426997	1.00206	0.00296223	0.903302	0.936349	up	no
ENSMUSG00000026285	Pdcd1	ENSMUST00000027507	GO:0016021(integral component of membrane);GO:0005515(protein binding);GO:0009897(external side of plasma membrane);GO:0043066(negative regulation of apoptotic process);GO:0002376(immune system process);GO:0006915(apoptotic process);GO:0043065(positive regulation of apoptotic process);GO:0070234(positive regulation of T cell apoptotic process);GO:0002644(negative regulation of tolerance induction)	04514(Cell adhesion molecules (CAMs));04660(T cell receptor signaling pathway)	K06744	NA	programmed cell death 1 [Source:MGI Symbol;Acc:MGI:104879]	0.077341	0	0.187114	0.012423	0.052929	0.045899	1.08568	0.118603	0.142372	0.642726	up	no
ENSMUSG00000026301	Iqca	ENSMUST00000113094;ENSMUST00000212394;ENSMUST00000189011	GO:0005575(cellular_component);GO:0008150(biological_process);GO:0003674(molecular_function);GO:0005524(ATP binding)	NA	NA	NA	IQ motif containing with AAA domain [Source:MGI Symbol;Acc:MGI:1922168]	0.00996916	0.0820253	0.0281594	0.0255281	0	0.0311643	1.00263	0.00378272	0.893385	0.929711	up	no
ENSMUSG00000026308	Klhl30	ENSMUST00000027533	GO:0016567(protein ubiquitination);GO:0004842(ubiquitin-protein transferase activity);GO:0031463(Cul3-RING ubiquitin ligase complex)	NA	NA	NA	kelch-like 30 [Source:MGI Symbol;Acc:MGI:1918038]	0.027613	0	0.162171	0	0.051501	0.013481	1.06523	0.0911602	0.305694	0.642726	up	no
ENSMUSG00000026354	Lct	ENSMUST00000073490	GO:0005887(integral component of plasma membrane);GO:0005975(carbohydrate metabolic process);GO:0000016(lactase activity);GO:0008422(beta-glucosidase activity);GO:1901657(glycosyl compound metabolic process)	00052(Galactose metabolism)	K01229	EC:3.2.1.108 3.2.1.62	lactase [Source:MGI Symbol;Acc:MGI:104576]	0.057987	0	0.0597132	0.0119018	0.0306098	0.0266592	1.03448	0.0489003	0.030864	0.642726	up	no
ENSMUSG00000026358	Rgs1	ENSMUST00000189061;ENSMUST00000170870;ENSMUST00000169042	GO:0005886(plasma membrane);GO:0007186(G-protein coupled receptor signaling pathway);GO:0005737(cytoplasm);GO:0043547(positive regulation of GTPase activity);GO:0005829(cytosol);GO:0005096(GTPase activator activity);GO:0007165(signal transduction);GO:0009968(negative regulation of signal transduction);GO:0031234(extrinsic component of cytoplasmic side of plasma membrane);GO:0001965(G-protein alph…	NA	NA	NA	regulator of G-protein signaling 1 [Source:MGI Symbol;Acc:MGI:1354694]	0.108405	0.00875567	0.263717	0	0.072111	0.00959591	1.14498	0.19532	0.109473	0.642726	up	no
ENSMUSG00000026390	Marco	ENSMUST00000027639	GO:0016021(integral component of membrane);GO:0005886(plasma membrane);GO:0045087(innate immune response);GO:0005044(scavenger receptor activity);GO:0006898(receptor-mediated endocytosis);GO:0005581(collagen trimer);GO:0006897(endocytosis);GO:0043277(apoptotic cell clearance)	04145(Phagosome)	K13884	NA	macrophage receptor with collagenous structure [Source:MGI Symbol;Acc:MGI:1309998]	0	0	0.04172	0	0	0	1.01973	0.0281815	0.292285	0.642726	up	no
ENSMUSG00000026405	C4bp	ENSMUST00000027657;ENSMUST00000190624	GO:0005515(protein binding);GO:0005576(extracellular region);GO:0045087(innate immune response);GO:0006958(complement activation, classical pathway)	NA	K04002	NA	complement component 4 binding protein [Source:MGI Symbol;Acc:MGI:88229]	0.0491236	0	0.122315	0.0396521	0.0182143	0.00979539	1.05869	0.0822775	0.136085	0.642726	up	no
ENSMUSG00000026407	Cacna1s	ENSMUST00000160641;ENSMUST00000112064	GO:0008331(high voltage-gated calcium channel activity);GO:0030315(T-tubule);GO:0005245(voltage-gated calcium channel activity);GO:0005891(voltage-gated calcium channel complex);GO:0006936(muscle contraction);GO:0031674(I band);GO:0006816(calcium ion transport);GO:0005515(protein binding);GO:0005886(plasma membrane);GO:0005737(cytoplasm)	04010(MAPK signaling pathway);04020(Calcium signaling pathway);04260(Cardiac muscle contraction);04270(Vascular smooth muscle contraction);04912(GnRH signaling pathway);05010(Alzheimer's disease);05410(Hypertrophic cardiomyopathy (HCM));05412(Arrhythmogenic right ventricular cardiomyopathy (ARVC));05414(Dilated cardiomyopathy)	K04857	NA	calcium channel, voltage-dependent, L type, alpha 1S subunit [Source:MGI Symbol;Acc:MGI:88294]	0	0	0	0.0316614	0.0124762	0	0.985353	-0.0212878	0.299039	0.642726	down	no
ENSMUSG00000026413	Pkp1	ENSMUST00000027667	GO:0005634(nucleus);GO:0005515(protein binding);GO:0005886(plasma membrane);GO:0070062(extracellular exosome);GO:0005654(nucleoplasm);GO:0043231(intracellular membrane-bounded organelle);GO:0005521(lamin binding);GO:0016337(single organismal cell-cell adhesion);GO:0030057(desmosome);GO:0045110(intermediate filament bundle assembly)	NA	NA	NA	plakophilin 1 [Source:MGI Symbol;Acc:MGI:1328359]	0.0848886	0	0.0239779	0.0493228	0.0395508	0.0469809	1.00827	0.011884	0.732932	0.815364	up	no
ENSMUSG00000026418	Tnni1	ENSMUST00000152208;ENSMUST00000148201	GO:0046872(metal ion binding);GO:0003779(actin binding);GO:0060048(cardiac muscle contraction);GO:0003009(skeletal muscle contraction);GO:0055010(ventricular cardiac muscle tissue morphogenesis);GO:0014883(transition between fast and slow fiber);GO:0005861(troponin complex);GO:0005515(protein binding)	NA	NA	NA	troponin I, skeletal, slow 1 [Source:MGI Symbol;Acc:MGI:105073]	0.0118466	0	0.0386066	0	0.0113502	0.0115677	1.04626	0.0652458	0.244712	0.642726	up	no
ENSMUSG00000026420	Il24	ENSMUST00000187650	GO:0005515(protein binding);GO:0005615(extracellular space);GO:0042060(wound healing);GO:0071222(cellular response to lipopolysaccharide);GO:0008284(positive regulation of cell proliferation);GO:0008285(negative regulation of cell proliferation);GO:0030336(negative regulation of cell migration);GO:0071353(cellular response to interleukin-4);GO:0042517(positive regulation of tyrosine phosphorylati…	04060(Cytokine-cytokine receptor interaction);04630(Jak-STAT signaling pathway)	K05444	NA	interleukin 24 [Source:MGI Symbol;Acc:MGI:2135548]	0	0	0.0144859	0	0	0	1.00808	0.0116133	0.292285	0.642726	up	no
ENSMUSG00000026424	Gpr37l1	ENSMUST00000027682	GO:0016021(integral component of membrane);GO:0005515(protein binding);GO:0005886(plasma membrane);GO:0043235(receptor complex);GO:0045665(negative regulation of neuron differentiation);GO:0043410(positive regulation of MAPK cascade);GO:0045879(negative regulation of smoothened signaling pathway);GO:0042277(peptide binding);GO:0007193(adenylate cyclase-inhibiting G-protein coupled receptor signal…	NA	NA	NA	G protein-coupled receptor 37-like 1 [Source:MGI Symbol;Acc:MGI:1928503]	0	0	0	0.033603	0	0.039171	0.977232	-0.0332266	0.228177	0.642726	down	no
ENSMUSG00000026459	Myog	ENSMUST00000027730	GO:0003677(DNA binding);GO:0005634(nucleus);GO:0005515(protein binding);GO:0045944(positive regulation of transcription from RNA polymerase II promoter);GO:0003700(transcription factor activity, sequence-specific DNA binding);GO:0045893(positive regulation of transcription, DNA-templated);GO:0043565(sequence-specific DNA binding);GO:0007049(cell cycle);GO:0000977(RNA polymerase II regulatory regi…	NA	NA	NA	myogenin [Source:MGI Symbol;Acc:MGI:97276]	0	0	0	0.051	0	0	0.984109	-0.0231093	0.502778	0.642726	down	no
ENSMUSG00000026468	Lhx4	ENSMUST00000027740	GO:0005622(intracellular);GO:0006355(regulation of transcription, DNA-templated);GO:0005634(nucleus);GO:0008270(zinc ion binding);GO:0043066(negative regulation of apoptotic process);GO:0043565(sequence-specific DNA binding);GO:0006351(transcription, DNA-templated);GO:0001890(placenta development);GO:0009887(organ morphogenesis);GO:0008045(motor neuron axon guidance);GO:0021526(medial motor colum…	NA	NA	NA	LIM homeobox protein 4 [Source:MGI Symbol;Acc:MGI:101776]	0.0198975	0	0	0.0597741	0	0	0.990791	-0.013347	0.749846	0.828132	down	no
ENSMUSG00000026497	Mixl1	ENSMUST00000027778	GO:0005634(nucleus);GO:0045944(positive regulation of transcription from RNA polymerase II promoter);GO:0030097(hemopoiesis);GO:0007492(endoderm development);GO:0042803(protein homodimerization activity);GO:0048565(digestive tract development);GO:0006366(transcription from RNA polymerase II promoter);GO:0001077(transcriptional activator activity, RNA polymerase II core promoter proximal region se…	NA	NA	NA	Mix1 homeobox-like 1 (Xenopus laevis) [Source:MGI Symbol;Acc:MGI:1351322]	0.037182	0.229449	0	0.033237	0	0	1.01289	0.0184824	0.628534	0.736337	up	no
ENSMUSG00000026523	Wdr64	ENSMUST00000171939	GO:0005575(cellular_component);GO:0008150(biological_process);GO:0003674(molecular_function)	NA	NA	NA	WD repeat domain 64 [Source:MGI Symbol;Acc:MGI:1923070]	0	0	0	0	0	0.0222369	0.992618	-0.01069	0.502333	0.642726	down	no
ENSMUSG00000026532	Spta1	ENSMUST00000027817	GO:0046982(protein heterodimerization activity);GO:0005509(calcium ion binding);GO:0016020(membrane);GO:0030097(hemopoiesis);GO:0008360(regulation of cell shape);GO:0003779(actin binding);GO:0007009(plasma membrane organization);GO:0032092(positive regulation of protein binding);GO:0008091(spectrin);GO:0030036(actin cytoskeleton organization);GO:0030863(cortical cytoskeleton);GO:0014731(spectrin-…	NA	K06114	NA	spectrin alpha, erythrocytic 1 [Source:MGI Symbol;Acc:MGI:98385]	0.0220043	0.0502903	0.0145021	0.0157356	0.0411799	0.0366859	0.98625	-0.0199754	0.30062	0.642726	down	no
ENSMUSG00000026535	Ifi202b	ENSMUST00000000266	GO:0005634(nucleus);GO:0005515(protein binding);GO:0005737(cytoplasm);GO:0006954(inflammatory response);GO:0035458(cellular response to interferon-beta);GO:0045087(innate immune response);GO:0003690(double-stranded DNA binding);GO:0043154(negative regulation of cysteine-type endopeptidase activity involved in apoptotic process);GO:0045824(negative regulation of innate immune response)	04623(Cytosolic DNA-sensing pathway)	K12971	NA	interferon activated gene 202B [Source:MGI Symbol;Acc:MGI:1347083]	0.050263	0	0	0	0	0	1.02467	0.0351571	0.261376	0.642726	up	no
ENSMUSG00000026542	Apcs	ENSMUST00000027824	GO:0005634(nucleus);GO:0005615(extracellular space);GO:0005509(calcium ion binding);GO:0070062(extracellular exosome);GO:0045087(innate immune response);GO:0072562(blood microparticle);GO:0031012(extracellular matrix);GO:0030246(carbohydrate binding);GO:0001849(complement component C1q binding);GO:0046597(negative regulation of viral entry into host cell);GO:0045656(negative regulation of monocyt…	NA	NA	NA	serum amyloid P-component [Source:MGI Symbol;Acc:MGI:98229]	0.779757	0.481845	1.03386	0.60842	0.756762	0.572089	1.14613	0.196774	0.158293	0.642726	up	no
ENSMUSG00000026564	Dusp27	ENSMUST00000192369	GO:0005575(cellular_component);GO:0006470(protein dephosphorylation);GO:0008138(protein tyrosine/serine/threonine phosphatase activity)	NA	NA	NA	dual specificity phosphatase 27 (putative) [Source:MGI Symbol;Acc:MGI:2685055]	0.0105326	0	0.0198344	0	0	0	1.01471	0.0210736	0.0274445	0.642726	up	no
ENSMUSG00000026581	Sell	ENSMUST00000192047;ENSMUST00000027871;ENSMUST00000097491	GO:0016021(integral component of membrane);GO:0005515(protein binding);GO:0005886(plasma membrane);GO:0009897(external side of plasma membrane);GO:0009986(cell surface);GO:0007155(cell adhesion);GO:0002020(protease binding);GO:0030246(carbohydrate binding);GO:0050839(cell adhesion molecule binding);GO:0033198(response to ATP)	04514(Cell adhesion molecules (CAMs))	K06495	NA	selectin, lymphocyte [Source:MGI Symbol;Acc:MGI:98279]	0.071025	0.125325	0.202327	0.2241	0.115061	0.074282	0.998189	-0.00261557	0.979565	0.986361	down	no
ENSMUSG00000026582	Sele	ENSMUST00000027874	GO:0030029(actin filament-based process);GO:0007159(leukocyte cell-cell adhesion);GO:0070492(oligosaccharide binding);GO:0030863(cortical cytoskeleton);GO:0050901(leukocyte tethering or rolling);GO:0007202(activation of phospholipase C activity);GO:0005901(caveola);GO:0002092(positive regulation of receptor internalization);GO:0043274(phospholipase binding);GO:0007157(heterophilic cell-cell adhes…	04514(Cell adhesion molecules (CAMs));05144(Malaria)	K06494	NA	selectin, endothelial cell [Source:MGI Symbol;Acc:MGI:98278]	0.253798	0.133892	0.175403	0.087583	0.15902	0.148067	1.07118	0.0992037	0.143718	0.642726	up	no
ENSMUSG00000026592	Tex35	ENSMUST00000118207;ENSMUST00000121911	GO:0015630(microtubule cytoskeleton)	NA	NA	NA	testis expressed 35 [Source:MGI Symbol;Acc:MGI:1920685]	0	0	0	0.15504	0.0274151	0.0784862	0.911477	-0.133722	0.157944	0.642726	down	no
ENSMUSG00000026614	Slc30a10	ENSMUST00000061093	GO:0016021(integral component of membrane);GO:0005886(plasma membrane);GO:0005385(zinc ion transmembrane transporter activity);GO:0010043(response to zinc ion);GO:0061088(regulation of sequestering of zinc ion);GO:0071577(zinc II ion transmembrane transport);GO:0006828(manganese ion transport)	NA	NA	NA	solute carrier family 30, member 10 [Source:MGI Symbol;Acc:MGI:2685058]	0	0	0	0	0.021005	0	0.992636	-0.0106636	0.462455	0.642726	down	no
ENSMUSG00000026645	Olah	ENSMUST00000194918	GO:0005575(cellular_component);GO:0003674(molecular_function);GO:0006633(fatty acid biosynthetic process);GO:0004320(oleoyl-[acyl-carrier-protein] hydrolase activity);GO:0016295(myristoyl-[acyl-carrier-protein] hydrolase activity);GO:0016296(palmitoyl-[acyl-carrier-protein] hydrolase activity);GO:0008610(lipid biosynthetic process);GO:0016297(acyl-[acyl-carrier-protein] hydrolase activity)	00061(Fatty acid biosynthesis)	K01071	EC:3.1.2.21	oleoyl-ACP hydrolase [Source:MGI Symbol;Acc:MGI:2139018]	0.0105272	0	0	0	0	0	1.00523	0.00752862	0.261376	0.642726	up	no
ENSMUSG00000026650	Meig1	ENSMUST00000064685	GO:0005634(nucleus);GO:0007283(spermatogenesis);GO:0030154(cell differentiation);GO:0051321(meiotic cell cycle)	NA	NA	NA	meiosis expressed gene 1 [Source:MGI Symbol;Acc:MGI:1202878]	0	0	0	0	0.0986299	0	0.950359	-0.0734555	0.462455	0.642726	down	no
ENSMUSG00000026691	Fmo3	ENSMUST00000028010;ENSMUST00000142759	GO:0016021(integral component of membrane);GO:0004497(monooxygenase activity);GO:0055114(oxidation-reduction process);GO:0005789(endoplasmic reticulum membrane);GO:0050660(flavin adenine dinucleotide binding);GO:0004499(N,N-dimethylaniline monooxygenase activity);GO:0031090(organelle membrane);GO:0034899(trimethylamine monooxygenase activity)	00982(Drug metabolism - cytochrome P450)	K00485	EC:1.14.13.8	flavin containing monooxygenase 3 [Source:MGI Symbol;Acc:MGI:1100496]	0.207727	0	0.189332	0.35814	0.259988	0.0960721	0.96689	-0.0485768	0.705805	0.794664	down	no
ENSMUSG00000026700	Tnfsf4	ENSMUST00000028024	GO:0016021(integral component of membrane);GO:0005615(extracellular space);GO:0005125(cytokine activity);GO:0006954(inflammatory response);GO:0071222(cellular response to lipopolysaccharide);GO:0045892(negative regulation of transcription, DNA-templated);GO:0032689(negative regulation of interferon-gamma production);GO:0045087(innate immune response);GO:0009986(cell surface);GO:2001237(negative r…	04060(Cytokine-cytokine receptor interaction)	K05469	NA	tumor necrosis factor (ligand) superfamily, member 4 [Source:MGI Symbol;Acc:MGI:104511]	0.023153	0	0.065399	0	0	0	1.04253	0.0600876	0.075263	0.642726	up	no
ENSMUSG00000026734	4921504E06Rik	ENSMUST00000062060	GO:0005575(cellular_component);GO:0008150(biological_process);GO:0003674(molecular_function)	NA	NA	NA	RIKEN cDNA 4921504E06 gene [Source:MGI Symbol;Acc:MGI:1918087]	0	0.0893521	0	0	0	0	1.00245	0.00352784	0.513193	0.642726	up	no
ENSMUSG00000026770	Il2ra	ENSMUST00000028111;ENSMUST00000150890;ENSMUST00000195427	GO:0016021(integral component of membrane);GO:0005515(protein binding);GO:0009897(external side of plasma membrane);GO:0006955(immune response);GO:0007219(Notch signaling pathway);GO:0050728(negative regulation of inflammatory response);GO:0042130(negative regulation of T cell proliferation);GO:0050672(negative regulation of lymphocyte proliferation);GO:0043029(T cell homeostasis);GO:0002664(regu…	04060(Cytokine-cytokine receptor interaction);04144(Endocytosis);04630(Jak-STAT signaling pathway);04640(Hematopoietic cell lineage)	K05068	NA	interleukin 2 receptor, alpha chain [Source:MGI Symbol;Acc:MGI:96549]	0.127335	0	0.101182	0.0500647	0.0572386	0.062252	1.05193	0.0730419	0.0111493	0.456937	up	no
ENSMUSG00000026774	4931423N10Rik	ENSMUST00000028113	GO:0005575(cellular_component);GO:0008150(biological_process);GO:0003674(molecular_function)	NA	NA	NA	RIKEN cDNA 4931423N10 gene [Source:MGI Symbol;Acc:MGI:1918231]	0.00168942	0	0.0596444	0.00951149	0.0105235	0.0632466	1.00214	0.00309093	0.951729	0.968184	up	no
ENSMUSG00000026787	Gad2	ENSMUST00000028123	GO:0005737(cytoplasm);GO:0030424(axon);GO:0005829(cytosol);GO:0045202(synapse);GO:0000139(Golgi membrane);GO:0030054(cell junction);GO:0060077(inhibitory synapse);GO:0042734(presynaptic membrane);GO:0004351(glutamate decarboxylase activity);GO:0042136(neurotransmitter biosynthetic process);GO:0005515(protein binding);GO:0046982(protein heterodimerization activity);GO:0031225(anchored component of…	00250(Alanine, aspartate and glutamate metabolism);00410(beta-Alanine metabolism);00430(Taurine and hypotaurine metabolism);00650(Butanoate metabolism);04940(Type I diabetes mellitus)	K01580	EC:4.1.1.15	glutamic acid decarboxylase 2 [Source:MGI Symbol;Acc:MGI:95634]	0	0.126072	0	0	0.00673522	0	1.00061	0.000882306	0.779347	0.849948	up	no
ENSMUSG00000026805	Barhl1	ENSMUST00000050776;ENSMUST00000113847	GO:0005634(nucleus);GO:0045944(positive regulation of transcription from RNA polymerase II promoter);GO:0007605(sensory perception of sound);GO:0000977(RNA polymerase II regulatory region sequence-specific DNA binding);GO:0006366(transcription from RNA polymerase II promoter);GO:0001077(transcriptional activator activity, RNA polymerase II core promoter proximal region sequence-specific binding);…	NA	NA	NA	BarH-like 1 (Drosophila) [Source:MGI Symbol;Acc:MGI:1859288]	0.0374242	0.0798756	0.0102826	0.0443872	0.0454124	0.0210647	0.988394	-0.016842	0.471492	0.642726	down	no
ENSMUSG00000026807	Ak8	ENSMUST00000074156	GO:0005524(ATP binding);GO:0005829(cytosol);GO:0005930(axoneme);GO:0036126(sperm flagellum);GO:0021591(ventricular system development);GO:0004550(nucleoside diphosphate kinase activity);GO:0006165(nucleoside diphosphate phosphorylation);GO:0009142(nucleoside triphosphate biosynthetic process);GO:0019206(nucleoside kinase activity);GO:0009165(nucleotide biosynthetic process);GO:0004017(adenylate k…	NA	K00939	EC:2.7.4.3	adenylate kinase 8 [Source:MGI Symbol;Acc:MGI:1916120]	0.0639199	0	0.0433071	0.0201895	0.0206404	0.0314262	1.033	0.0468465	0.0364018	0.642726	up	no
ENSMUSG00000026828	Galnt5	ENSMUST00000112616	GO:0016021(integral component of membrane);GO:0046872(metal ion binding);GO:0000139(Golgi membrane);GO:0006486(protein glycosylation);GO:0030246(carbohydrate binding);GO:0004653(polypeptide N-acetylgalactosaminyltransferase activity)	00512(O-Glycan biosynthesis)	K00710	EC:2.4.1.41	UDP-N-acetyl-alpha-D-galactosamine:polypeptide N-acetylgalactosaminyltransferase 5 [Source:MGI Symbol;Acc:MGI:2179403]	0.0430113	0	0.00269957	0.00854374	0	0	1.02075	0.0296362	0.272237	0.642726	up	no
ENSMUSG00000026831	1700007K13Rik	ENSMUST00000086370	GO:0005575(cellular_component);GO:0008150(biological_process);GO:0003674(molecular_function);GO:0005515(protein binding)	NA	NA	NA	RIKEN cDNA 1700007K13 gene [Source:MGI Symbol;Acc:MGI:1916577]	0.124604	0.0285521	0.0416114	0	0.0846861	0.0460518	1.04211	0.059514	0.460532	0.642726	up	no
ENSMUSG00000026834	Acvr1c	ENSMUST00000028178	GO:0046872(metal ion binding);GO:0005524(ATP binding);GO:0005886(plasma membrane);GO:0042981(regulation of apoptotic process);GO:0009986(cell surface);GO:0023014(signal transduction by protein phosphorylation);GO:0019915(lipid storage);GO:0030154(cell differentiation);GO:0002021(response to dietary excess);GO:0043065(positive regulation of apoptotic process);GO:0009749(response to glucose);GO:000…	04350(TGF-beta signaling pathway)	K13568	EC:2.7.11.30	activin A receptor, type IC [Source:MGI Symbol;Acc:MGI:2661081]	0	0	0.0194471	0.0615418	0.0282314	0.0382611	0.968047	-0.0468505	0.103323	0.642726	down	no
ENSMUSG00000026841	Fibcd1	ENSMUST00000028188	GO:0016021(integral component of membrane);GO:0046872(metal ion binding);GO:0016020(membrane);GO:0008061(chitin binding);GO:0005515(protein binding)	NA	NA	NA	fibrinogen C domain containing 1 [Source:MGI Symbol;Acc:MGI:2138953]	0.013465	0	0.059164	0	0.064504	0.014031	1.00743	0.0106733	0.821948	0.880852	up	no
ENSMUSG00000026874	Hc	ENSMUST00000028233	GO:0005615(extracellular space);GO:0070062(extracellular exosome);GO:0006954(inflammatory response);GO:0004866(endopeptidase inhibitor activity);GO:0010951(negative regulation of endopeptidase activity);GO:0001701(in utero embryonic development);GO:0098779(mitophagy in response to mitochondrial depolarization);GO:0005579(membrane attack complex);GO:0045766(positive regulation of angiogenesis);GO:…	04610(Complement and coagulation cascades);05020(Prion diseases);05322(Systemic lupus erythematosus)	K03994	NA	hemolytic complement [Source:MGI Symbol;Acc:MGI:96031]	0.0784471	0.107539	0.102551	0	0.02174	0	1.09461	0.130417	0.00657455	0.373118	up	no
ENSMUSG00000026890	Lhx6	ENSMUST00000112961;ENSMUST00000112963;ENSMUST00000187180;ENSMUST00000137436	GO:0006355(regulation of transcription, DNA-templated);GO:0005634(nucleus);GO:0005515(protein binding);GO:0003700(transcription factor activity, sequence-specific DNA binding);GO:0008270(zinc ion binding);GO:0043565(sequence-specific DNA binding);GO:0006351(transcription, DNA-templated);GO:0021895(cerebral cortex neuron differentiation);GO:0048469(cell maturation);GO:0021799(cerebral cortex radia…	NA	NA	NA	LIM homeobox protein 6 [Source:MGI Symbol;Acc:MGI:1306803]	0.183533	0.224604	0.0508337	0.0357818	0.0551954	0.108993	1.05114	0.0719582	0.42112	0.642726	up	no
ENSMUSG00000026919	Lcn4	ENSMUST00000028283	GO:0005575(cellular_component);GO:0008150(biological_process);GO:0005550(pheromone binding);GO:0006810(transport);GO:0005576(extracellular region)	NA	NA	NA	lipocalin 4 [Source:MGI Symbol;Acc:MGI:102668]	0.012857	0	0.036565	0	0	0	1.02379	0.0339195	0.0773983	0.642726	up	no
ENSMUSG00000026936	Lcn3	ENSMUST00000028304	NA	NA	NA	NA	lipocalin 3 [Source:MGI Symbol;Acc:MGI:102669]	0	0	0	0	0.029869	0	0.989589	-0.0150979	0.462455	0.642726	down	no
ENSMUSG00000026937	Lcn5	ENSMUST00000028306	GO:0005615(extracellular space);GO:0005215(transporter activity);GO:0006810(transport);GO:0005501(retinoid binding);GO:0036094(small molecule binding);GO:0042573(retinoic acid metabolic process)	NA	NA	NA	lipocalin 5 [Source:MGI Symbol;Acc:MGI:1277241]	0	0	0	0	0.126957	0	0.948337	-0.0765283	0.462455	0.642726	down	no
ENSMUSG00000026943	Lcn12	ENSMUST00000028312;ENSMUST00000114245	GO:0005575(cellular_component);GO:0008150(biological_process);GO:0005215(transporter activity);GO:0006810(transport);GO:0005576(extracellular region);GO:0001972(retinoic acid binding)	NA	NA	NA	lipocalin 12 [Source:MGI Symbol;Acc:MGI:1924951]	0.0232133	0.0329659	0	0.0456826	0	0	0.997837	-0.00312378	0.924925	0.950433	down	no
ENSMUSG00000026959	Grin1	ENSMUST00000114310;ENSMUST00000114318;ENSMUST00000153465;ENSMUST00000153551;ENSMUST00000155627	GO:0005515(protein binding);GO:0045944(positive regulation of transcription from RNA polymerase II promoter);GO:0005886(plasma membrane);GO:0005509(calcium ion binding);GO:0005737(cytoplasm);GO:0005887(integral component of plasma membrane);GO:0016020(membrane);GO:0005783(endoplasmic reticulum);GO:0009986(cell surface);GO:0030425(dendrite);GO:0045202(synapse);GO:0005261(cation channel activity);G…	04020(Calcium signaling pathway);04080(Neuroactive ligand-receptor interaction);04720(Long-term potentiation);05010(Alzheimer's disease);05014(Amyotrophic lateral sclerosis (ALS));05016(Huntington's disease)	K05208	NA	glutamate receptor, ionotropic, NMDA1 (zeta 1) [Source:MGI Symbol;Acc:MGI:95819]	0.0373719	0	0.00413969	0.0157207	0.00401591	0.0160349	1.01145	0.0164179	0.538522	0.664641	up	no
ENSMUSG00000026961	Lrrc26	ENSMUST00000028337	GO:0008150(biological_process);GO:0005737(cytoplasm);GO:0070062(extracellular exosome);GO:0005856(cytoskeleton);GO:0008076(voltage-gated potassium channel complex);GO:0006811(ion transport);GO:0015459(potassium channel regulator activity);GO:0005515(protein binding)	NA	NA	NA	leucine rich repeat containing 26 [Source:MGI Symbol;Acc:MGI:2385129]	0.452284	0	0.033744	0.352396	0	0.056017	1.09035	0.124785	0.639889	0.744937	up	no
ENSMUSG00000026963	Tmem210	ENSMUST00000028340;ENSMUST00000144102	GO:0016021(integral component of membrane);GO:0005575(cellular_component);GO:0008150(biological_process);GO:0003674(molecular_function)	NA	NA	NA	transmembrane protein 210 [Source:MGI Symbol;Acc:MGI:1925467]	0.247754	0.127016	0.0331286	0	0	0	1.13721	0.185495	0.160142	0.642726	up	no
ENSMUSG00000026983	Il1f5	ENSMUST00000028360;ENSMUST00000195464	GO:0005615(extracellular space);GO:0005125(cytokine activity);GO:0019221(cytokine-mediated signaling pathway);GO:0045087(innate immune response);GO:0001960(negative regulation of cytokine-mediated signaling pathway);GO:1902714(negative regulation of interferon-gamma secretion);GO:0032715(negative regulation of interleukin-6 production);GO:0032700(negative regulation of interleukin-17 production);…	NA	NA	NA	interleukin 1 family, member 5 (delta) [Source:MGI Symbol;Acc:MGI:1859325]	0.0732589	0.00757846	0.0508682	0.118768	0.191348	0.202764	0.905848	-0.14266	0.0473303	0.642726	down	no
ENSMUSG00000026985	Il1f8	ENSMUST00000028363	GO:0005615(extracellular space);GO:0005125(cytokine activity);GO:0006954(inflammatory response);GO:0019221(cytokine-mediated signaling pathway);GO:0045087(innate immune response);GO:0032755(positive regulation of interleukin-6 production);GO:0045582(positive regulation of T cell differentiation);GO:0001819(positive regulation of cytokine production);GO:0005149(interleukin-1 receptor binding)	NA	NA	NA	interleukin 1 family, member 8 [Source:MGI Symbol;Acc:MGI:1916927]	0	0	0	0	0	0.018258	0.994184	-0.00841573	0.502333	0.642726	down	no
ENSMUSG00000027015	Cybrd1	ENSMUST00000028403	GO:0016021(integral component of membrane);GO:0046872(metal ion binding);GO:0055114(oxidation-reduction process);GO:0070062(extracellular exosome);GO:0016491(oxidoreductase activity);GO:0031526(brush border membrane);GO:0010039(response to iron ion);GO:0000293(ferric-chelate reductase activity);GO:0005515(protein binding)	NA	K08370	EC:1.16.5.1	cytochrome b reductase 1 [Source:MGI Symbol;Acc:MGI:2654575]	0.123017	0.051119	0.07172	0.163084	0.217545	0.251354	0.905814	-0.142714	0.0536294	0.642726	down	no
ENSMUSG00000027022	Xirp2	ENSMUST00000112347	GO:0005515(protein binding);GO:0008270(zinc ion binding);GO:0051393(alpha-actinin binding);GO:0030054(cell junction);GO:0030018(Z disc);GO:0003281(ventricular septum development);GO:0003779(actin binding);GO:0055008(cardiac muscle tissue morphogenesis);GO:0030036(actin cytoskeleton organization);GO:0045216(cell-cell junction organization)	NA	NA	NA	xin actin-binding repeat containing 2 [Source:MGI Symbol;Acc:MGI:2685198]	0.017801	0	0.016495	0	0	0	1.01673	0.0239295	8.56486e-05	0.0749489	up	no
ENSMUSG00000027068	Dhrs9	ENSMUST00000063690	GO:0055114(oxidation-reduction process);GO:0031090(organelle membrane);GO:0030176(integral component of endoplasmic reticulum membrane);GO:0004745(retinol dehydrogenase activity);GO:0042904(9-cis-retinoic acid biosynthetic process);GO:0004022(alcohol dehydrogenase (NAD) activity);GO:0042448(progesterone metabolic process);GO:0008209(androgen metabolic process);GO:0047035(testosterone dehydrogenas…	NA	K11149	EC:1.1.-.-	dehydrogenase/reductase (SDR family) member 9 [Source:MGI Symbol;Acc:MGI:2442798]	0.059459	0.103461	0.127066	0.040073	0	0.015571	1.07327	0.102016	0.0790226	0.642726	up	no
ENSMUSG00000027072	Prg3	ENSMUST00000028466	GO:0005576(extracellular region);GO:0006955(immune response);GO:0017148(negative regulation of translation);GO:0019370(leukotriene biosynthetic process);GO:0030246(carbohydrate binding);GO:0042035(regulation of cytokine biosynthetic process);GO:0042554(superoxide anion generation);GO:0045416(positive regulation of interleukin-8 biosynthetic process);GO:0001694(histamine biosynthetic process);GO:0…	NA	NA	NA	proteoglycan 3 [Source:MGI Symbol;Acc:MGI:1858200]	0.039281	0	0	0	0	0	1.01933	0.0276215	0.261376	0.642726	up	no
ENSMUSG00000027073	Prg2	ENSMUST00000028467	GO:0070062(extracellular exosome);GO:0005576(extracellular region);GO:0006955(immune response);GO:0030246(carbohydrate binding);GO:0042742(defense response to bacterium);GO:0032753(positive regulation of interleukin-4 production);GO:0042035(regulation of cytokine biosynthetic process);GO:0032693(negative regulation of interleukin-10 production);GO:0002215(defense response to nematode)	05310(Asthma)	K10786	NA	proteoglycan 2, bone marrow [Source:MGI Symbol;Acc:MGI:103294]	0.152678	0	0.047918	0	0	0	1.09743	0.134134	0.0701855	0.642726	up	no
ENSMUSG00000027220	Syt13	ENSMUST00000028648	GO:0005887(integral component of plasma membrane);GO:0043231(intracellular membrane-bounded organelle);GO:0016192(vesicle-mediated transport);GO:0030659(cytoplasmic vesicle membrane);GO:0098793(presynapse);GO:0030133(transport vesicle);GO:0019905(syntaxin binding);GO:0006906(vesicle fusion);GO:0030276(clathrin binding);GO:0048791(calcium ion-regulated exocytosis of neurotransmitter)	NA	NA	NA	synaptotagmin XIII [Source:MGI Symbol;Acc:MGI:1933945]	0.463229	0.0622	0.477037	0.550869	0.396658	0.495058	0.987394	-0.0183021	0.7096	0.797554	down	no
ENSMUSG00000027221	Chst1	ENSMUST00000065797	GO:0016021(integral component of membrane);GO:0006954(inflammatory response);GO:0000139(Golgi membrane);GO:0008146(sulfotransferase activity);GO:0006790(sulfur compound metabolic process);GO:0001517(N-acetylglucosamine 6-O-sulfotransferase activity);GO:0006012(galactose metabolic process);GO:0042339(keratan sulfate metabolic process);GO:0045130(keratan sulfotransferase activity)	00533(Glycosaminoglycan biosynthesis - keratan sulfate)	K01022	EC:2.8.2.21	carbohydrate (keratan sulfate Gal-6) sulfotransferase 1 [Source:MGI Symbol;Acc:MGI:1924219]	0.195164	0.657677	0.051343	0.874833	0.751861	0.025312	0.752331	-0.41056	0.328117	0.642726	down	no
ENSMUSG00000027225	Duoxa2	ENSMUST00000028656	GO:0016021(integral component of membrane);GO:0003674(molecular_function);GO:0005789(endoplasmic reticulum membrane);GO:0016020(membrane);GO:0015031(protein transport);GO:0050727(regulation of inflammatory response);GO:0042743(hydrogen peroxide metabolic process);GO:2000609(regulation of thyroid hormone generation)	NA	K17232	NA	dual oxidase maturation factor 2 [Source:MGI Symbol;Acc:MGI:1914061]	0	0	0.025223	0	0	0	1.01198	0.0171752	0.292285	0.642726	up	no
ENSMUSG00000027229	Terb2	ENSMUST00000028661	GO:0003674(molecular_function);GO:0005637(nuclear inner membrane);GO:0007129(synapsis);GO:0070197(meiotic attachment of telomere to nuclear envelope);GO:0000784(nuclear chromosome, telomeric region);GO:0045141(meiotic telomere clustering)	NA	NA	NA	telomere repeat binding bouquet formation protein 2 [Source:MGI Symbol;Acc:MGI:1921651]	0.006661	0	0	0	0	0	1.0033	0.00475942	0.261376	0.642726	up	no
ENSMUSG00000027249	F2	ENSMUST00000028681;ENSMUST00000153182	GO:0005615(extracellular space);GO:0005515(protein binding);GO:0005509(calcium ion binding);GO:0070062(extracellular exosome);GO:0006508(proteolysis);GO:0008284(positive regulation of cell proliferation);GO:0004252(serine-type endopeptidase activity);GO:0001934(positive regulation of protein phosphorylation);GO:0009611(response to wounding);GO:0010468(regulation of gene expression);GO:0008360(reg…	04080(Neuroactive ligand-receptor interaction);04610(Complement and coagulation cascades);04810(Regulation of actin cytoskeleton)	K01313	EC:3.4.21.5	coagulation factor II [Source:MGI Symbol;Acc:MGI:88380]	0.0278502	0	0.0131108	0.0912823	0.0889442	0.0510579	0.946857	-0.0787818	0.0457838	0.642726	down	no
ENSMUSG00000027261	Hao1	ENSMUST00000028704	GO:0005777(peroxisome);GO:0010181(FMN binding);GO:0005102(receptor binding);GO:0001561(fatty acid alpha-oxidation);GO:0003973((S)-2-hydroxy-acid oxidase activity);GO:0052852(very-long-chain-(S)-2-hydroxy-acid oxidase activity);GO:0052853(long-chain-(S)-2-hydroxy-long-chain-acid oxidase activity);GO:0052854(medium-chain-(S)-2-hydroxy-acid oxidase activity);GO:0008891(glycolate oxidase activity);GO…	00630(Glyoxylate and dicarboxylate metabolism);04146(Peroxisome)	K11517	EC:1.1.3.15	hydroxyacid oxidase 1, liver [Source:MGI Symbol;Acc:MGI:96011]	0	0	0	0	0	0.0972852	0.967292	-0.047977	0.502333	0.642726	down	no
ENSMUSG00000027273	Snap25	ENSMUST00000028727;ENSMUST00000125486	GO:0005515(protein binding);GO:0048471(perinuclear region of cytoplasm);GO:0005886(plasma membrane);GO:0005737(cytoplasm);GO:0016020(membrane);GO:0030424(axon);GO:0045202(synapse);GO:0005802(trans-Golgi network);GO:0030054(cell junction);GO:0010975(regulation of neuron projection development);GO:0043005(neuron projection);GO:0007626(locomotory behavior);GO:0008076(voltage-gated potassium channel …	04130(SNARE interactions in vesicular transport)	K18211	NA	synaptosomal-associated protein 25 [Source:MGI Symbol;Acc:MGI:98331]	0	0	0.00591302	0	0	0.00654355	1.00073	0.00104946	0.85158	0.901225	up	no
ENSMUSG00000027296	Itpka	ENSMUST00000028758	GO:0005524(ATP binding);GO:0043197(dendritic spine);GO:0005516(calmodulin binding);GO:0006020(inositol metabolic process);GO:0061003(positive regulation of dendritic spine morphogenesis);GO:0048365(Rac GTPase binding);GO:0008440(inositol-1,4,5-trisphosphate 3-kinase activity);GO:0030036(actin cytoskeleton organization);GO:0048167(regulation of synaptic plasticity);GO:0097062(dendritic spine maint…	00562(Inositol phosphate metabolism);04020(Calcium signaling pathway);04070(Phosphatidylinositol signaling system)	K00911	EC:2.7.1.127	inositol 1,4,5-trisphosphate 3-kinase A [Source:MGI Symbol;Acc:MGI:1333822]	0.117294	0.193016	0.066263	0.104848	0	0.10351	1.0267	0.0380208	0.623249	0.732205	up	no
ENSMUSG00000027297	Ltk	ENSMUST00000140224;ENSMUST00000127470;ENSMUST00000028759;ENSMUST00000134295	GO:0016021(integral component of membrane);GO:0005524(ATP binding);GO:0005886(plasma membrane);GO:0006468(protein phosphorylation);GO:0004672(protein kinase activity);GO:0016020(membrane);GO:0043066(negative regulation of apoptotic process);GO:0018108(peptidyl-tyrosine phosphorylation);GO:0005783(endoplasmic reticulum);GO:0010976(positive regulation of neuron projection development);GO:0071300(ce…	NA	NA	NA	leukocyte tyrosine kinase [Source:MGI Symbol;Acc:MGI:96840]	0.218494	0.289752	0.232683	0.112225	0.102323	0.0852434	1.11551	0.157707	0.00149252	0.218315	up	no
ENSMUSG00000027313	Chac1	ENSMUST00000028780	GO:0005829(cytosol);GO:0005802(trans-Golgi network);GO:0022008(neurogenesis);GO:0006986(response to unfolded protein);GO:0007219(Notch signaling pathway);GO:0016746(transferase activity, transferring acyl groups);GO:0070059(intrinsic apoptotic signaling pathway in response to endoplasmic reticulum stress);GO:0045746(negative regulation of Notch signaling pathway);GO:0010955(negative regulation of…	NA	NA	NA	ChaC, cation transport regulator 1 [Source:MGI Symbol;Acc:MGI:1916315]	0.573329	0	0.028291	0.18879	0.024961	0.18293	1.1274	0.173	0.512387	0.642726	up	no
ENSMUSG00000027350	Chgb	ENSMUST00000028826	GO:0005515(protein binding);GO:0005576(extracellular region);GO:0030141(secretory granule)	NA	NA	NA	chromogranin B [Source:MGI Symbol;Acc:MGI:88395]	0.03113	0	0	0.034784	0	0	1.00423	0.0060914	0.829814	0.886418	up	no
ENSMUSG00000027355	Tmco5	ENSMUST00000028834;ENSMUST00000146144	GO:0016021(integral component of membrane);GO:0005575(cellular_component);GO:0008150(biological_process);GO:0003674(molecular_function)	NA	NA	NA	transmembrane and coiled-coil domains 5 [Source:MGI Symbol;Acc:MGI:1914606]	0.0347295	0	0	0.0310445	0	0	1.00724	0.0104129	0.713836	0.800765	up	no
ENSMUSG00000027368	Dusp2	ENSMUST00000028846;ENSMUST00000146479	GO:0005634(nucleus);GO:0005515(protein binding);GO:0004721(phosphoprotein phosphatase activity);GO:0004725(protein tyrosine phosphatase activity);GO:0035335(peptidyl-tyrosine dephosphorylation);GO:0006470(protein dephosphorylation);GO:0051019(mitogen-activated protein kinase binding);GO:0000188(inactivation of MAPK activity);GO:0017017(MAP kinase tyrosine/serine/threonine phosphatase activity);GO…	04010(MAPK signaling pathway)	K04459	EC:3.1.3.16 3.1.3.48	dual specificity phosphatase 2 [Source:MGI Symbol;Acc:MGI:101911]	0.213311	0.0971975	0.100238	0.118607	0.208079	0.143051	0.997657	-0.00338379	0.963074	0.975238	down	no
ENSMUSG00000027380	Acoxl	ENSMUST00000028859	GO:0009055(electron carrier activity);GO:0005777(peroxisome);GO:0050660(flavin adenine dinucleotide binding);GO:0000062(fatty-acyl-CoA binding);GO:0003995(acyl-CoA dehydrogenase activity);GO:0033539(fatty acid beta-oxidation using acyl-CoA dehydrogenase);GO:0052890(oxidoreductase activity, acting on the CH-CH group of donors, with a flavin as acceptor);GO:0055088(lipid homeostasis);GO:0003997(acy…	NA	NA	NA	acyl-Coenzyme A oxidase-like [Source:MGI Symbol;Acc:MGI:1921371]	0.0134152	0	0.0378945	0.023984	0.0514135	0.0559165	0.979487	-0.0299016	0.316604	0.642726	down	no
ENSMUSG00000027401	Tgm3	ENSMUST00000110299	GO:0005509(calcium ion binding);GO:0005737(cytoplasm);GO:0008544(epidermis development);GO:0070062(extracellular exosome);GO:0043588(skin development);GO:0003824(catalytic activity);GO:0003810(protein-glutamine gamma-glutamyltransferase activity);GO:0018149(peptide cross-linking);GO:0001533(cornified envelope);GO:0030216(keratinocyte differentiation);GO:0051262(protein tetramerization);GO:0031424…	NA	NA	NA	transglutaminase 3, E polypeptide [Source:MGI Symbol;Acc:MGI:98732]	0.012308	0	0	0	0.069172	0.004555	0.981014	-0.0276548	0.541928	0.667403	down	no
ENSMUSG00000027409	1700020A23Rik	ENSMUST00000028898	GO:0016021(integral component of membrane);GO:0005575(cellular_component);GO:0008150(biological_process);GO:0003674(molecular_function)	NA	NA	NA	RIKEN cDNA 1700020A23 gene [Source:MGI Symbol;Acc:MGI:1922906]	0.0577105	0	0.0271687	0	0	0	1.0431	0.0608783	0.028265	0.642726	up	no
ENSMUSG00000027420	Bfsp1	ENSMUST00000099296;ENSMUST00000028907	GO:0005515(protein binding);GO:0005886(plasma membrane);GO:0005737(cytoplasm);GO:0005882(intermediate filament);GO:0005739(mitochondrion);GO:0005938(cell cortex);GO:0015629(actin cytoskeleton);GO:0005212(structural constituent of eye lens);GO:0048469(cell maturation);GO:0070307(lens fiber cell development)	NA	NA	NA	beaded filament structural protein 1, in lens-CP94 [Source:MGI Symbol;Acc:MGI:101770]	0.0403319	0.114194	0.0683255	0.00797548	0.0512898	0.0291193	1.02466	0.0351425	0.237709	0.642726	up	no
ENSMUSG00000027431	Scp2d1	ENSMUST00000028918	GO:0005575(cellular_component);GO:0006694(steroid biosynthetic process);GO:0015914(phospholipid transport);GO:0030301(cholesterol transport);GO:0015248(sterol transporter activity);GO:0032934(sterol binding)	NA	NA	NA	SCP2 sterol-binding domain containing 1 [Source:MGI Symbol;Acc:MGI:1913578]	0.168347	0	0	0	0	0.058473	1.06077	0.0851101	0.401339	0.642726	up	no
ENSMUSG00000027434	Nkx2-2	ENSMUST00000067075	GO:0005622(intracellular);GO:0006355(regulation of transcription, DNA-templated);GO:0005634(nucleus);GO:0003682(chromatin binding);GO:0005515(protein binding);GO:0045944(positive regulation of transcription from RNA polymerase II promoter);GO:0003700(transcription factor activity, sequence-specific DNA binding);GO:0007399(nervous system development);GO:0005654(nucleoplasm);GO:0043565(sequence-spe…	04950(Maturity onset diabetes of the young)	K08029	NA	NK2 homeobox 2 [Source:MGI Symbol;Acc:MGI:97347]	0.00741742	0	0	0.00796825	0	0	1.00151	0.00218191	0.809391	0.871756	up	no
ENSMUSG00000027443	Cst12	ENSMUST00000028932	GO:0005575(cellular_component);GO:0008150(biological_process);GO:0003674(molecular_function);GO:0005576(extracellular region);GO:0010951(negative regulation of endopeptidase activity);GO:0004869(cysteine-type endopeptidase inhibitor activity)	NA	NA	NA	cystatin 12 [Source:MGI Symbol;Acc:MGI:1916612]	0	0	0	0	0	0.0328007	0.989476	-0.015264	0.502333	0.642726	down	no
ENSMUSG00000027446	9230104L09Rik	ENSMUST00000028937	GO:0005575(cellular_component);GO:0008150(biological_process);GO:0003674(molecular_function);GO:0010951(negative regulation of endopeptidase activity);GO:0004869(cysteine-type endopeptidase inhibitor activity)	NA	NA	NA	RIKEN cDNA 9230104L09 gene [Source:MGI Symbol;Acc:MGI:1924955]	0	0	0.0445672	0.0211557	0	0	1.01921	0.027455	0.501619	0.642726	up	no
ENSMUSG00000027470	Mylk2	ENSMUST00000028970	GO:0005634(nucleus);GO:0005524(ATP binding);GO:0005515(protein binding);GO:0005737(cytoplasm);GO:0010628(positive regulation of gene expression);GO:0035914(skeletal muscle cell differentiation);GO:0005516(calmodulin binding);GO:0006941(striated muscle contraction);GO:0055008(cardiac muscle tissue morphogenesis);GO:0055007(cardiac muscle cell differentiation);GO:0018107(peptidyl-threonine phosphor…	04020(Calcium signaling pathway);04270(Vascular smooth muscle contraction);04510(Focal adhesion);04810(Regulation of actin cytoskeleton)	K00907	EC:2.7.11.18	myosin, light polypeptide kinase 2, skeletal muscle [Source:MGI Symbol;Acc:MGI:2139434]	0.014452	0.013212	0.040822	0	0.012462	0.00753	1.01996	0.0285073	0.165103	0.642726	up	no
ENSMUSG00000027481	Bpifb2	ENSMUST00000028983	GO:0008150(biological_process);GO:0008289(lipid binding);GO:0070062(extracellular exosome)	NA	NA	NA	BPI fold containing family B, member 2 [Source:MGI Symbol;Acc:MGI:1913807]	0	0	0.0191946	0	0	0	1.01103	0.0158208	0.292285	0.642726	up	no
ENSMUSG00000027517	Ankrd60	ENSMUST00000119453	GO:0005575(cellular_component);GO:0008150(biological_process);GO:0003674(molecular_function)	NA	NA	NA	ankyrin repeat domain 60 [Source:MGI Symbol;Acc:MGI:1917315]	0	0	0	0.00673283	0.103098	0	0.960344	-0.0583766	0.424308	0.642726	down	no
ENSMUSG00000027525	Phactr3	ENSMUST00000108917;ENSMUST00000141272	GO:0008150(biological_process);GO:0005654(nucleoplasm);GO:0003779(actin binding);GO:0016363(nuclear matrix);GO:0004864(protein phosphatase inhibitor activity);GO:0043086(negative regulation of catalytic activity);GO:0008157(protein phosphatase 1 binding);GO:0008599(protein phosphatase type 1 regulator activity)	NA	NA	NA	phosphatase and actin regulator 3 [Source:MGI Symbol;Acc:MGI:1921439]	0.0201971	0	0	0.00595012	0.0107146	0	1.00487	0.00701437	0.646214	0.749752	up	no
ENSMUSG00000027574	Nkain4	ENSMUST00000151494;ENSMUST00000103053	GO:0016021(integral component of membrane);GO:0005886(plasma membrane);GO:0002028(regulation of sodium ion transport)	NA	NA	NA	Na+/K+ transporting ATPase interacting 4 [Source:MGI Symbol;Acc:MGI:1915372]	0.0344216	0	0.176523	0.131897	0.032979	0	1.05628	0.0789949	0.56892	0.688451	up	no
ENSMUSG00000027579	Srms	ENSMUST00000016498	GO:0038083(peptidyl-tyrosine autophosphorylation);GO:0004713(protein tyrosine kinase activity);GO:0005515(protein binding);GO:0005737(cytoplasm)	NA	NA	NA	src-related kinase lacking C-terminal regulatory tyrosine and N-terminal myristylation sites [Source:MGI Symbol;Acc:MGI:101865]	0.244769	0	0.153629	0.093823	0.079532	0.076679	1.10207	0.140216	0.0335746	0.642726	up	no
ENSMUSG00000027584	Oprl1	ENSMUST00000183693;ENSMUST00000151241	GO:0004930(G-protein coupled receptor activity);GO:0005887(integral component of plasma membrane);GO:0016023(cytoplasmic, membrane-bounded vesicle);GO:0043005(neuron projection);GO:0007268(chemical synaptic transmission);GO:0007204(positive regulation of cytosolic calcium ion concentration);GO:0007218(neuropeptide signaling pathway);GO:0007193(adenylate cyclase-inhibiting G-protein coupled recept…	04080(Neuroactive ligand-receptor interaction)	K04216	NA	opioid receptor-like 1 [Source:MGI Symbol;Acc:MGI:97440]	0	0	0.0351983	0	0	0.0592058	0.997788	-0.00319449	0.946689	0.964875	down	no
ENSMUSG00000027611	Procr	ENSMUST00000029140;ENSMUST00000155095;ENSMUST00000143493	GO:0016021(integral component of membrane);GO:0070062(extracellular exosome);GO:0006955(immune response);GO:0005813(centrosome);GO:0009986(cell surface);GO:0008022(protein C-terminus binding);GO:0005925(focal adhesion);GO:0007596(blood coagulation);GO:0050819(negative regulation of coagulation);GO:0005515(protein binding)	NA	K06557	NA	protein C receptor, endothelial [Source:MGI Symbol;Acc:MGI:104596]	0.535909	0.191971	0.55182	0.199104	0.261542	0.229313	1.2461	0.317424	0.00383174	0.303229	up	no
ENSMUSG00000027643	Ghrh	ENSMUST00000029172	GO:0005615(extracellular space);GO:0005515(protein binding);GO:0008284(positive regulation of cell proliferation);GO:0040018(positive regulation of multicellular organism growth);GO:0032094(response to food);GO:0030819(positive regulation of cAMP biosynthetic process);GO:0043195(terminal bouton);GO:0019933(cAMP-mediated signaling);GO:0007189(adenylate cyclase-activating G-protein coupled receptor…	NA	K05260	NA	growth hormone releasing hormone [Source:MGI Symbol;Acc:MGI:95709]	0.0265493	0	0	0	0	0	1.01693	0.0242258	0.261376	0.642726	up	no
ENSMUSG00000027656	Wisp2	ENSMUST00000138730;ENSMUST00000029188	GO:0070062(extracellular exosome);GO:0005615(extracellular space)	NA	NA	NA	WNT1 inducible signaling pathway protein 2 [Source:MGI Symbol;Acc:MGI:1328326]	0.321412	0	0.42405	0	0.0375273	0.046195	1.32283	0.403633	0.00579353	0.355251	up	no
ENSMUSG00000027670	Ocstamp	ENSMUST00000029213	GO:0016021(integral component of membrane);GO:0005575(cellular_component);GO:0003674(molecular_function);GO:0071356(cellular response to tumor necrosis factor);GO:0045672(positive regulation of osteoclast differentiation);GO:0071391(cellular response to estrogen stimulus);GO:0090290(positive regulation of osteoclast proliferation);GO:0034241(positive regulation of macrophage fusion);GO:0072674(mu…	NA	NA	NA	osteoclast stimulatory transmembrane protein [Source:MGI Symbol;Acc:MGI:1921864]	0.034986	0	0.016471	0.052123	0	0	1.00857	0.0123112	0.724636	0.80905	up	no
ENSMUSG00000027694	Gm8325	ENSMUST00000193411;ENSMUST00000099086	NA	NA	NA	NA	predicted pseudogene 8325 [Source:MGI Symbol;Acc:MGI:3644852]	0.175198	0.494648	0.324512	0.227313	0.285762	0.0532793	1.05399	0.0758603	0.574676	0.693171	up	no
ENSMUSG00000027719	Adad1	ENSMUST00000144629	GO:0005634(nucleus);GO:0003723(RNA binding);GO:0007275(multicellular organism development);GO:0006396(RNA processing);GO:0007286(spermatid development);GO:0004000(adenosine deaminase activity)	NA	NA	NA	adenosine deaminase domain containing 1 (testis specific) [Source:MGI Symbol;Acc:MGI:103258]	0	0	0.0122798	0	0	0	1.00617	0.00887085	0.292285	0.642726	up	no
ENSMUSG00000027720	Il2	ENSMUST00000029275	GO:0005615(extracellular space);GO:0045944(positive regulation of transcription from RNA polymerase II promoter);GO:0005125(cytokine activity);GO:0030890(positive regulation of B cell proliferation);GO:0002250(adaptive immune response);GO:0032729(positive regulation of interferon-gamma production);GO:0008083(growth factor activity);GO:0050728(negative regulation of inflammatory response);GO:00971…	04060(Cytokine-cytokine receptor interaction);04630(Jak-STAT signaling pathway);04660(T cell receptor signaling pathway);04672(Intestinal immune network for IgA production);04940(Type I diabetes mellitus);05142(Chagas disease);05320(Autoimmune thyroid disease);05330(Allograft rejection);05332(Graft-versus-host disease)	K05429	NA	interleukin 2 [Source:MGI Symbol;Acc:MGI:96548]	0.146614	0.435789	0.23225	0.033324	0.209722	0.135961	1.05923	0.0830179	0.398318	0.642726	up	no
ENSMUSG00000027792	Bche	ENSMUST00000029367	GO:0005615(extracellular space);GO:0005783(endoplasmic reticulum);GO:0042802(identical protein binding);GO:0072562(blood microparticle);GO:0004104(cholinesterase activity);GO:0005641(nuclear envelope lumen);GO:0003990(acetylcholinesterase activity);GO:0007584(response to nutrient);GO:0016020(membrane);GO:0051384(response to glucocorticoid);GO:0042493(response to drug);GO:0008285(negative regulati…	NA	NA	NA	butyrylcholinesterase [Source:MGI Symbol;Acc:MGI:894278]	0.0671677	0	0.0685044	0.0565533	0.0424309	0.0758134	1.00859	0.0123436	0.491815	0.642726	up	no
ENSMUSG00000027793	Ccna1	ENSMUST00000197238	GO:0005634(nucleus);GO:0005515(protein binding);GO:0005737(cytoplasm);GO:0007275(multicellular organism development);GO:0007283(spermatogenesis);GO:0030154(cell differentiation);GO:0005819(spindle);GO:0015630(microtubule cytoskeleton);GO:0007067(mitotic nuclear division);GO:0051301(cell division);GO:0051321(meiotic cell cycle);GO:0097123(cyclin A1-CDK2 complex)	04110(Cell cycle);04914(Progesterone-mediated oocyte maturation);05221(Acute myeloid leukemia)	K06627	NA	cyclin A1 [Source:MGI Symbol;Acc:MGI:108042]	0.069724	0	0	0	0	0	1.03632	0.0514656	0.261376	0.642726	up	no
ENSMUSG00000027863	Cd2	ENSMUST00000029456;ENSMUST00000156103	GO:0016021(integral component of membrane);GO:0005515(protein binding);GO:0009897(external side of plasma membrane);GO:0005576(extracellular region);GO:0009986(cell surface);GO:0032760(positive regulation of tumor necrosis factor production);GO:0042803(protein homodimerization activity);GO:0009898(cytoplasmic side of plasma membrane);GO:0005911(cell-cell junction);GO:0005102(receptor binding);GO:…	04514(Cell adhesion molecules (CAMs));04640(Hematopoietic cell lineage)	K06449	NA	CD2 antigen [Source:MGI Symbol;Acc:MGI:88320]	0.174938	0.21275	0.445068	0.234519	0.126796	0.239703	1.08918	0.123246	0.41332	0.642726	up	no
ENSMUSG00000027869	Hsd3b6	ENSMUST00000029463	GO:0016021(integral component of membrane);GO:0055114(oxidation-reduction process);GO:0005789(endoplasmic reticulum membrane);GO:0003854(3-beta-hydroxy-delta5-steroid dehydrogenase activity);GO:0006694(steroid biosynthetic process);GO:0005743(mitochondrial inner membrane);GO:0005758(mitochondrial intermembrane space);GO:0004769(steroid delta-isomerase activity)	00140(Steroid hormone biosynthesis)	K00070	EC:1.1.1.145 5.3.3.1	hydroxy-delta-5-steroid dehydrogenase, 3 beta- and steroid delta-isomerase 6 [Source:MGI Symbol;Acc:MGI:109598]	0.037157	0	0.021888	0.009591	0.200866	0.085566	0.935989	-0.0954369	0.38317	0.642726	down	no
ENSMUSG00000027871	Hsd3b1	ENSMUST00000107016	GO:0016021(integral component of membrane);GO:0055114(oxidation-reduction process);GO:0005789(endoplasmic reticulum membrane);GO:0003854(3-beta-hydroxy-delta5-steroid dehydrogenase activity);GO:0006694(steroid biosynthetic process);GO:0005739(mitochondrion);GO:0031966(mitochondrial membrane);GO:0004769(steroid delta-isomerase activity)	00140(Steroid hormone biosynthesis)	K00070	EC:1.1.1.145 5.3.3.1	hydroxy-delta-5-steroid dehydrogenase, 3 beta- and steroid delta-isomerase 1 [Source:MGI Symbol;Acc:MGI:96233]	0	0	0.043294	0	0.044055	0.023957	0.997297	-0.00390504	0.912983	0.942645	down	no
ENSMUSG00000027895	Kcnc4	ENSMUST00000009617	GO:0016021(integral component of membrane);GO:0034765(regulation of ion transmembrane transport);GO:0051260(protein homooligomerization);GO:0043679(axon terminus);GO:0071805(potassium ion transmembrane transport);GO:0005251(delayed rectifier potassium channel activity);GO:0008076(voltage-gated potassium channel complex);GO:0031594(neuromuscular junction);GO:0046928(regulation of neurotransmitter …	NA	NA	NA	potassium voltage gated channel, Shaw-related subfamily, member 4 [Source:MGI Symbol;Acc:MGI:96670]	0.017445	0	0	0	0.022286	0	1.00076	0.00109163	0.951448	0.968034	up	no
ENSMUSG00000027966	Col11a1	ENSMUST00000123619;ENSMUST00000092155;ENSMUST00000196345;ENSMUST00000196654	GO:0003674(molecular_function);GO:0046872(metal ion binding);GO:0048705(skeletal system morphogenesis);GO:0007605(sensory perception of sound);GO:0003007(heart morphogenesis);GO:0042472(inner ear morphogenesis);GO:0005578(proteinaceous extracellular matrix);GO:0005581(collagen trimer);GO:0005201(extracellular matrix structural constituent);GO:0051216(cartilage development);GO:0050910(detection of…	04510(Focal adhesion);04512(ECM-receptor interaction)	K19721	NA	collagen, type XI, alpha 1 [Source:MGI Symbol;Acc:MGI:88446]	0.0891648	0.0244756	0.0784159	0	0.0133384	0.0139485	1.08465	0.117227	0.00243142	0.256566	up	no
ENSMUSG00000027967	Neurog2	ENSMUST00000029587	NA	NA	NA	NA	neurogenin 2 [Source:MGI Symbol;Acc:MGI:109619]	0.067026	0	0.018031	0.11127	0.22409	0.246002	0.872841	-0.196209	0.0682175	0.642726	down	no
ENSMUSG00000028004	Npy2r	ENSMUST00000029633;ENSMUST00000182831	GO:0007186(G-protein coupled receptor signaling pathway);GO:0005887(integral component of plasma membrane);GO:0031513(nonmotile primary cilium);GO:0007268(chemical synaptic transmission);GO:0007166(cell surface receptor signaling pathway);GO:0003214(cardiac left ventricle morphogenesis);GO:0007631(feeding behavior);GO:0003151(outflow tract morphogenesis);GO:0007218(neuropeptide signaling pathway)…	04080(Neuroactive ligand-receptor interaction)	K04205	NA	neuropeptide Y receptor Y2 [Source:MGI Symbol;Acc:MGI:108418]	0.0923852	0.0209367	0.022315	0.0563448	0.0181177	0.0197047	1.02496	0.0355639	0.443641	0.642726	up	no
ENSMUSG00000028008	Asic5	ENSMUST00000142889;ENSMUST00000107736	GO:0016021(integral component of membrane);GO:0005886(plasma membrane);GO:0016020(membrane);GO:0035725(sodium ion transmembrane transport);GO:0015992(proton transport);GO:0005272(sodium channel activity);GO:0015252(hydrogen ion channel activity);GO:0015280(ligand-gated sodium channel activity)	NA	K04832	NA	acid-sensing (proton-gated) ion channel family member 5 [Source:MGI Symbol;Acc:MGI:1929259]	0	0	0.0747873	0	0.0177115	0.00458631	1.02717	0.0386733	0.411319	0.642726	up	no
ENSMUSG00000028020	Glrb	ENSMUST00000029654;ENSMUST00000193031	GO:0005515(protein binding);GO:0060013(righting reflex);GO:0005887(integral component of plasma membrane);GO:0009897(external side of plasma membrane);GO:0016020(membrane);GO:0007399(nervous system development);GO:0005783(endoplasmic reticulum);GO:0030425(dendrite);GO:0042391(regulation of membrane potential);GO:0030054(cell junction);GO:0045211(postsynaptic membrane);GO:0016594(glycine binding);…	04080(Neuroactive ligand-receptor interaction)	K05196	NA	glycine receptor, beta subunit [Source:MGI Symbol;Acc:MGI:95751]	0.0313741	0.146725	0.078035	0.0849541	0.11806	0.0724801	0.965697	-0.0503581	0.189944	0.642726	down	no
ENSMUSG00000028023	Pitx2	ENSMUST00000174661;ENSMUST00000029657;ENSMUST00000187145;ENSMUST00000042587;ENSMUST00000174623	GO:0006355(regulation of transcription, DNA-templated);GO:0003677(DNA binding);GO:0005634(nucleus);GO:0003682(chromatin binding);GO:0005515(protein binding);GO:0045944(positive regulation of transcription from RNA polymerase II promoter);GO:0005737(cytoplasm);GO:0003700(transcription factor activity, sequence-specific DNA binding);GO:0045893(positive regulation of transcription, DNA-templated);GO…	04350(TGF-beta signaling pathway)	K04686	NA	paired-like homeodomain transcription factor 2 [Source:MGI Symbol;Acc:MGI:109340]	0.817886	0.594354	0.745614	0.913893	0.718587	0.628108	1.01672	0.0239229	0.807808	0.870588	up	no
ENSMUSG00000028039	Efna3	ENSMUST00000029673	GO:0005886(plasma membrane);GO:0031225(anchored component of membrane);GO:0048013(ephrin receptor signaling pathway);GO:0007411(axon guidance);GO:0046875(ephrin receptor binding);GO:0045664(regulation of neuron differentiation)	NA	K05462	NA	ephrin A3 [Source:MGI Symbol;Acc:MGI:106644]	0.26855	0.216251	0.181474	0.0626506	0.213538	0.100419	1.08953	0.123712	0.238771	0.642726	up	no
ENSMUSG00000028116	Myoz2	ENSMUST00000029761;ENSMUST00000140231	GO:0030018(Z disc);GO:0015629(actin cytoskeleton);GO:0003779(actin binding);GO:0031433(telethonin binding);GO:0005515(protein binding)	NA	NA	NA	myozenin 2 [Source:MGI Symbol;Acc:MGI:1913063]	0.00622977	0	0.0175967	0	0	0	1.01228	0.0176136	0.0772293	0.642726	up	no
ENSMUSG00000028148	Them5	ENSMUST00000198083	GO:0005739(mitochondrion);GO:0005759(mitochondrial matrix);GO:0006631(fatty acid metabolic process);GO:0035965(cardiolipin acyl-chain remodeling);GO:0016290(palmitoyl-CoA hydrolase activity);GO:0035336(long-chain fatty-acyl-CoA metabolic process);GO:0005515(protein binding)	NA	NA	NA	thioesterase superfamily member 5 [Source:MGI Symbol;Acc:MGI:1913448]	0	0	0.0651875	0	0	0	1.03418	0.0484844	0.292285	0.642726	up	no
ENSMUSG00000028186	Uox	ENSMUST00000199489;ENSMUST00000029837;ENSMUST00000197320	GO:0055114(oxidation-reduction process);GO:0005739(mitochondrion);GO:0005777(peroxisome);GO:0004846(urate oxidase activity);GO:0006144(purine nucleobase metabolic process);GO:0019428(allantoin biosynthetic process);GO:0019628(urate catabolic process)	NA	K00365	EC:1.7.3.3	urate oxidase [Source:MGI Symbol;Acc:MGI:98907]	0.00425883	0	0.0160395	0	0	0	1.00986	0.0141584	0.116663	0.642726	up	no
ENSMUSG00000028217	Cdh17	ENSMUST00000029871	GO:0005515(protein binding);GO:0005886(plasma membrane);GO:0005509(calcium ion binding);GO:0005887(integral component of plasma membrane);GO:0007156(homophilic cell adhesion via plasma membrane adhesion molecules);GO:0009986(cell surface);GO:0007229(integrin-mediated signaling pathway);GO:0016323(basolateral plasma membrane);GO:0030183(B cell differentiation);GO:0048536(spleen development);GO:000…	NA	NA	NA	cadherin 17 [Source:MGI Symbol;Acc:MGI:1095414]	0.154743	0.0522875	0.166042	0	0	0.00993255	1.19845	0.261169	0.00018481	0.102724	up	no
ENSMUSG00000028255	Clca1	ENSMUST00000029919	GO:0016021(integral component of membrane);GO:0046872(metal ion binding);GO:0005615(extracellular space);GO:0006508(proteolysis);GO:0006816(calcium ion transport);GO:0006821(chloride transport);GO:0031226(intrinsic component of plasma membrane);GO:0008237(metallopeptidase activity);GO:0005902(microvillus);GO:0005229(intracellular calcium activated chloride channel activity);GO:1902476(chloride tr…	04740(Olfactory transduction)	K05027	NA	chloride channel accessory 1 [Source:MGI Symbol;Acc:MGI:1346342]	0	0	0	0	0	0.0176489	0.99419	-0.0084066	0.502333	0.642726	down	no
ENSMUSG00000028264	Spaca1	ENSMUST00000029927	GO:0016021(integral component of membrane);GO:0003674(molecular_function);GO:0007283(spermatogenesis);GO:0002080(acrosomal membrane);GO:0001675(acrosome assembly)	NA	NA	NA	sperm acrosome associated 1 [Source:MGI Symbol;Acc:MGI:1914902]	0.0133605	0	0.0251602	0	0	0.0278445	1.01287	0.0184535	0.488733	0.642726	up	no
ENSMUSG00000028280	Gabrr1	ENSMUST00000029947	GO:0030054(cell junction);GO:0045211(postsynaptic membrane);GO:0004890(GABA-A receptor activity);GO:0005230(extracellular ligand-gated ion channel activity);GO:1902711(GABA-A receptor complex);GO:1902476(chloride transmembrane transport);GO:0005254(chloride channel activity);GO:0034707(chloride channel complex)	04080(Neuroactive ligand-receptor interaction)	K05190	NA	gamma-aminobutyric acid (GABA) C receptor, subunit rho 1 [Source:MGI Symbol;Acc:MGI:95625]	0	0.038205	0	0	0	0	1.00094	0.0013614	0.513193	0.642726	up	no
ENSMUSG00000028332	Hemgn	ENSMUST00000107764	GO:0003674(molecular_function);GO:0005654(nucleoplasm);GO:0007275(multicellular organism development);GO:0030154(cell differentiation);GO:0045667(regulation of osteoblast differentiation);GO:0005515(protein binding)	NA	NA	NA	hemogen [Source:MGI Symbol;Acc:MGI:2136910]	0.0292133	0	0	0.0151821	0.0325456	0	0.99795	-0.00296021	0.911344	0.941536	down	no
ENSMUSG00000028354	Fmn2	ENSMUST00000030039	GO:0005886(plasma membrane);GO:0005789(endoplasmic reticulum membrane);GO:0015031(protein transport);GO:0043066(negative regulation of apoptotic process);GO:0005829(cytosol);GO:0005730(nucleolus);GO:0005783(endoplasmic reticulum);GO:0006974(cellular response to DNA damage stimulus);GO:0016192(vesicle-mediated transport);GO:0007275(multicellular organism development);GO:0005938(cell cortex);GO:000…	04320(Dorso-ventral axis formation)	K02184	NA	formin 2 [Source:MGI Symbol;Acc:MGI:1859252]	0.03813	0	0.0151338	0.0287357	0.0193357	0.0111659	1.00771	0.011084	0.579011	0.696736	up	no
ENSMUSG00000028359	Orm3	ENSMUST00000006687	NA	NA	NA	NA	orosomucoid 3 [Source:MGI Symbol;Acc:MGI:97445]	0.027586	0	0	0	0	0	1.01361	0.0195085	0.261376	0.642726	up	no
ENSMUSG00000028360	Slc44a5	ENSMUST00000089948;ENSMUST00000128362;ENSMUST00000144677	GO:0016021(integral component of membrane);GO:0005575(cellular_component);GO:0008150(biological_process);GO:0003674(molecular_function)	NA	K15377	NA	solute carrier family 44, member 5 [Source:MGI Symbol;Acc:MGI:3035141]	0.016365	0	0.0168652	0.0106744	0	0.0186645	1.0067	0.00963419	0.371562	0.642726	up	no
ENSMUSG00000028417	Tal2	ENSMUST00000030124	GO:0005634(nucleus);GO:0009791(post-embryonic development);GO:0035264(multicellular organism growth);GO:0006351(transcription, DNA-templated);GO:0006357(regulation of transcription from RNA polymerase II promoter);GO:0000977(RNA polymerase II regulatory region sequence-specific DNA binding);GO:0000981(RNA polymerase II transcription factor activity, sequence-specific DNA binding);GO:0046983(prote…	NA	NA	NA	T cell acute lymphocytic leukemia 2 [Source:MGI Symbol;Acc:MGI:99540]	0.167522	0.111548	0.439621	0.323443	0.407463	0.396087	0.936522	-0.0946155	0.491382	0.642726	down	no
ENSMUSG00000028460	Sit1	ENSMUST00000030180;ENSMUST00000123526	GO:0016021(integral component of membrane);GO:0005886(plasma membrane);GO:0070062(extracellular exosome);GO:0002250(adaptive immune response);GO:0007165(signal transduction);GO:0042169(SH2 domain binding);GO:0019900(kinase binding);GO:0050863(regulation of T cell activation);GO:0043029(T cell homeostasis);GO:0005515(protein binding)	NA	NA	NA	suppression inducing transmembrane adaptor 1 [Source:MGI Symbol;Acc:MGI:1889342]	0.140827	0	0.0795466	0	0.129512	0.105641	1.02672	0.038043	0.654533	0.755508	up	no
ENSMUSG00000028520	4921539E11Rik	ENSMUST00000030245	GO:0005575(cellular_component);GO:0008150(biological_process);GO:0003674(molecular_function)	NA	NA	NA	RIKEN cDNA 4921539E11 gene [Source:MGI Symbol;Acc:MGI:1918191]	0.0154862	0	0	0.0127351	0	0	1.00401	0.00577341	0.672123	0.76901	up	no
ENSMUSG00000028539	Artn	ENSMUST00000070816;ENSMUST00000097913;ENSMUST00000133703;ENSMUST00000150612	GO:0005615(extracellular space);GO:0005515(protein binding);GO:0007166(cell surface receptor signaling pathway);GO:0005102(receptor binding);GO:0008083(growth factor activity);GO:0007411(axon guidance);GO:0050930(induction of positive chemotaxis);GO:0007422(peripheral nervous system development);GO:0061146(Peyer's patch morphogenesis);GO:0030116(glial cell-derived neurotrophic factor receptor bin…	NA	NA	NA	artemin [Source:MGI Symbol;Acc:MGI:1333791]	0.424614	0	0.173721	0.183919	0.094672	0.132023	1.13417	0.181636	0.174177	0.642726	up	no
ENSMUSG00000028591	Pramef12	ENSMUST00000030326;ENSMUST00000123854	GO:0005575(cellular_component);GO:0008150(biological_process);GO:0003674(molecular_function);GO:0008284(positive regulation of cell proliferation);GO:0042974(retinoic acid receptor binding);GO:0043066(negative regulation of apoptotic process);GO:0045596(negative regulation of cell differentiation);GO:0045892(negative regulation of transcription, DNA-templated);GO:0048387(negative regulation of re…	NA	NA	NA	PRAME family member 12 [Source:MGI Symbol;Acc:MGI:1924882]	0.0911634	0.0606128	0.179473	0.37512	0.111165	0.180494	0.93255	-0.100748	0.469283	0.642726	down	no
ENSMUSG00000028602	Tnfrsf8	ENSMUST00000030339	GO:0005887(integral component of plasma membrane);GO:0070062(extracellular exosome);GO:0006954(inflammatory response);GO:0032496(response to lipopolysaccharide);GO:0006955(immune response);GO:0042981(regulation of apoptotic process);GO:0007275(multicellular organism development);GO:0042127(regulation of cell proliferation);GO:0005031(tumor necrosis factor-activated receptor activity);GO:0033209(t…	NA	K05145	NA	tumor necrosis factor receptor superfamily, member 8 [Source:MGI Symbol;Acc:MGI:99908]	0.0493179	0.146534	0.0328145	0	0	0.0706616	1.02127	0.0303706	0.554683	0.677314	up	no
ENSMUSG00000028640	Tfap2c	ENSMUST00000099058	GO:0006355(regulation of transcription, DNA-templated);GO:0003677(DNA binding);GO:0005634(nucleus);GO:0005515(protein binding);GO:0045944(positive regulation of transcription from RNA polymerase II promoter);GO:0003700(transcription factor activity, sequence-specific DNA binding);GO:0005654(nucleoplasm);GO:0000122(negative regulation of transcription from RNA polymerase II promoter);GO:0006357(re…	NA	NA	NA	transcription factor AP-2, gamma [Source:MGI Symbol;Acc:MGI:106032]	0.0115927	0	0	0.0310865	0	0	0.994955	-0.00729692	0.780873	0.851014	down	no
ENSMUSG00000028644	Ermap	ENSMUST00000138395;ENSMUST00000127574;ENSMUST00000156746	GO:0005886(plasma membrane)	NA	NA	NA	erythroblast membrane-associated protein [Source:MGI Symbol;Acc:MGI:1349816]	0.0792254	0.0147209	0.0379033	0.0395835	0.0112587	0	1.04157	0.0587598	0.140821	0.642726	up	no
ENSMUSG00000028654	Mycl	ENSMUST00000144998;ENSMUST00000030407;ENSMUST00000135925;ENSMUST00000147259	GO:0006355(regulation of transcription, DNA-templated);GO:0003677(DNA binding);GO:0005634(nucleus);GO:0005515(protein binding);GO:0003700(transcription factor activity, sequence-specific DNA binding);GO:0046983(protein dimerization activity);GO:0045607(regulation of auditory receptor cell differentiation)	NA	NA	NA	v-myc avian myelocytomatosis viral oncogene lung carcinoma derived [Source:MGI Symbol;Acc:MGI:96799]	0.605324	0.183456	0.739626	0.635254	0.550951	0.747147	1.00999	0.0143353	0.857748	0.905307	up	no
ENSMUSG00000028661	Epha8	ENSMUST00000030420	GO:0005524(ATP binding);GO:0005515(protein binding);GO:0005887(integral component of plasma membrane);GO:0018108(peptidyl-tyrosine phosphorylation);GO:0031175(neuron projection development);GO:0031901(early endosome membrane);GO:0007155(cell adhesion);GO:0043005(neuron projection);GO:0043552(positive regulation of phosphatidylinositol 3-kinase activity);GO:0043410(positive regulation of MAPK casc…	04360(Axon guidance)	K05109	EC:2.7.10.1	Eph receptor A8 [Source:MGI Symbol;Acc:MGI:109378]	0.009049	0	0	0	0.056354	0.009429	0.982119	-0.0260306	0.46999	0.642726	down	no
ENSMUSG00000028747	Htr6	ENSMUST00000105802	GO:0016021(integral component of membrane);GO:0005515(protein binding);GO:0005886(plasma membrane);GO:0005929(cilium);GO:0021795(cerebral cortex cell migration);GO:0032008(positive regulation of TOR signaling);GO:0004993(G-protein coupled serotonin receptor activity);GO:0007210(serotonin receptor signaling pathway)	04020(Calcium signaling pathway);04080(Neuroactive ligand-receptor interaction)	K04162	NA	5-hydroxytryptamine (serotonin) receptor 6 [Source:MGI Symbol;Acc:MGI:1196627]	0.027327	0	0.02573	0	0	0	1.02587	0.0368439	7.25334e-05	0.0737558	up	no
ENSMUSG00000028751	Pla2g2e	ENSMUST00000030531	GO:0005575(cellular_component);GO:0005509(calcium ion binding);GO:0005576(extracellular region);GO:0016042(lipid catabolic process);GO:0004623(phospholipase A2 activity)	00564(Glycerophospholipid metabolism);00565(Ether lipid metabolism);00590(Arachidonic acid metabolism);00591(Linoleic acid metabolism);00592(alpha-Linolenic acid metabolism);04010(MAPK signaling pathway);04270(Vascular smooth muscle contraction);04370(VEGF signaling pathway);04664(Fc epsilon RI signaling pathway);04730(Long-term depression);04912(GnRH signaling pathway)	K01047	EC:3.1.1.4	phospholipase A2, group IIE [Source:MGI Symbol;Acc:MGI:1349660]	0	0.0963744	0	0	0	0	1.00248	0.00357559	0.513193	0.642726	up	no
ENSMUSG00000028782	Adgrb2	ENSMUST00000120204;ENSMUST00000106015	GO:0016021(integral component of membrane);GO:0005515(protein binding);GO:0004930(G-protein coupled receptor activity);GO:0005886(plasma membrane);GO:0007186(G-protein coupled receptor signaling pathway);GO:0051965(positive regulation of synapse assembly);GO:0007166(cell surface receptor signaling pathway);GO:0016525(negative regulation of angiogenesis);GO:0007422(peripheral nervous system develo…	NA	NA	NA	adhesion G protein-coupled receptor B2 [Source:MGI Symbol;Acc:MGI:2451244]	0.0920072	0.0390671	0.0362968	0.0176304	0.0190231	0.0274025	1.04931	0.0694438	0.123867	0.642726	up	no
ENSMUSG00000028804	Csmd2	ENSMUST00000184063	GO:0016021(integral component of membrane);GO:0005575(cellular_component);GO:0008150(biological_process);GO:0003674(molecular_function)	NA	NA	NA	CUB and Sushi multiple domains 2 [Source:MGI Symbol;Acc:MGI:2386401]	0	0	0	0.00446567	0.00564778	0	0.995682	-0.0062424	0.213049	0.642726	down	no
ENSMUSG00000028845	Tekt2	ENSMUST00000102616;ENSMUST00000156139;ENSMUST00000141990	GO:0005634(nucleus);GO:0005737(cytoplasm);GO:0005874(microtubule);GO:0005929(cilium);GO:0030317(sperm motility);GO:0036159(inner dynein arm assembly)	NA	NA	NA	tektin 2 [Source:MGI Symbol;Acc:MGI:1346335]	0.458078	0.112864	0.246732	0.264184	0.193911	0.0593256	1.14929	0.200747	0.20982	0.642726	up	no
ENSMUSG00000028938	Galntl5	ENSMUST00000030778	GO:0016021(integral component of membrane);GO:0003674(molecular_function);GO:0046872(metal ion binding);GO:0031902(late endosome membrane);GO:0007286(spermatid development)	00512(O-Glycan biosynthesis)	K00710	EC:2.4.1.41	UDP-N-acetyl-alpha-D-galactosamine:polypeptide N-acetylgalactosaminyltransferase-like 5 [Source:MGI Symbol;Acc:MGI:1915159]	0.026213	0	0	0	0	0.054628	0.995719	-0.00618937	0.870635	0.913967	down	no
ENSMUSG00000028946	Hes3	ENSMUST00000094438	GO:0003677(DNA binding);GO:0005634(nucleus);GO:0045944(positive regulation of transcription from RNA polymerase II promoter);GO:0000122(negative regulation of transcription from RNA polymerase II promoter);GO:0006351(transcription, DNA-templated);GO:0001701(in utero embryonic development);GO:0050767(regulation of neurogenesis);GO:0008134(transcription factor binding);GO:0021915(neural tube develo…	NA	NA	NA	hairy and enhancer of split 3 (Drosophila) [Source:MGI Symbol;Acc:MGI:104877]	0.058294	0.213173	0	0	0	0.024297	1.0256	0.0364686	0.415856	0.642726	up	no
ENSMUSG00000028950	Tas1r1	ENSMUST00000030792	GO:0008527(taste receptor activity);GO:0050917(sensory perception of umami taste)	04742(Taste transduction)	K04624	NA	taste receptor, type 1, member 1 [Source:MGI Symbol;Acc:MGI:1927505]	0.116883	0	0.182333	0.139815	0.108848	0.14746	1.01182	0.0169498	0.66792	0.765686	up	no
ENSMUSG00000028971	Cort	ENSMUST00000030815	GO:0005576(extracellular region);GO:0001664(G-protein coupled receptor binding);GO:0005184(neuropeptide hormone activity);GO:0007193(adenylate cyclase-inhibiting G-protein coupled receptor signaling pathway)	NA	K05238	NA	cortistatin [Source:MGI Symbol;Acc:MGI:109538]	0.042417	0	0.059313	0.030971	0	0.065642	1.01802	0.0257681	0.494848	0.642726	up	no
ENSMUSG00000028996	Rbp7	ENSMUST00000030848	GO:0005737(cytoplasm);GO:0005215(transporter activity);GO:0006810(transport);GO:0005501(retinoid binding);GO:0016918(retinal binding);GO:0019841(retinol binding);GO:0005515(protein binding)	NA	NA	NA	retinol binding protein 7, cellular [Source:MGI Symbol;Acc:MGI:1890409]	0	0	0	0	0	0.0588197	0.978946	-0.0306987	0.502333	0.642726	down	no
ENSMUSG00000029015	Slc26a5	ENSMUST00000030878	GO:0005515(protein binding);GO:0005886(plasma membrane);GO:0005887(integral component of plasma membrane);GO:0007605(sensory perception of sound);GO:0042391(regulation of membrane potential);GO:0030507(spectrin binding);GO:0008360(regulation of cell shape);GO:0015106(bicarbonate transmembrane transporter activity);GO:0015301(anion:anion antiporter activity);GO:0015701(bicarbonate transport);GO:00…	NA	NA	NA	solute carrier family 26, member 5 [Source:MGI Symbol;Acc:MGI:1933154]	0.0277659	0	0	0	0	0	1.01421	0.0203528	0.261376	0.642726	up	no
ENSMUSG00000029019	Nppb	ENSMUST00000103231	GO:0043234(protein complex);GO:0006182(cGMP biosynthetic process);GO:0050880(regulation of blood vessel size);GO:0014898(cardiac muscle hypertrophy in response to stress);GO:0007168(receptor guanylyl cyclase signaling pathway);GO:0005634(nucleus);GO:0005737(cytoplasm);GO:0006954(inflammatory response);GO:0005615(extracellular space);GO:0001666(response to hypoxia);GO:0005179(hormone activity);GO:…	NA	K12335	NA	natriuretic peptide type B [Source:MGI Symbol;Acc:MGI:97368]	0.08191	0	0.128538	0	0	0	1.10176	0.139815	0.0111754	0.456937	up	no
ENSMUSG00000029026	Trp73	ENSMUST00000105644	GO:0046872(metal ion binding);GO:0003677(DNA binding);GO:0005634(nucleus);GO:0003682(chromatin binding);GO:0005515(protein binding);GO:0045944(positive regulation of transcription from RNA polymerase II promoter);GO:0005794(Golgi apparatus);GO:0000785(chromatin);GO:0003700(transcription factor activity, sequence-specific DNA binding);GO:0006954(inflammatory response);GO:0005654(nucleoplasm);GO:00…	04115(p53 signaling pathway);04722(Neurotrophin signaling pathway)	K10148	NA	transformation related protein 73 [Source:MGI Symbol;Acc:MGI:1336991]	0.073212	0.0606844	0.0362807	0	0.0406102	0.0441672	1.02832	0.0402854	0.326963	0.642726	up	no
ENSMUSG00000029054	Gabrd	ENSMUST00000150423;ENSMUST00000030925;ENSMUST00000129892	GO:0030054(cell junction);GO:0045211(postsynaptic membrane);GO:0004890(GABA-A receptor activity);GO:0005230(extracellular ligand-gated ion channel activity);GO:1902711(GABA-A receptor complex);GO:1902476(chloride transmembrane transport);GO:0005254(chloride channel activity);GO:0034707(chloride channel complex);GO:0005515(protein binding);GO:0007268(chemical synaptic transmission)	04080(Neuroactive ligand-receptor interaction)	K05184	NA	gamma-aminobutyric acid (GABA) A receptor, subunit delta [Source:MGI Symbol;Acc:MGI:95622]	0.111871	0	0	0.0132601	0.0710628	0.0772865	1.00004	5.94471e-05	0.999341	0.99956	up	no
ENSMUSG00000029120	Ppp2r2c	ENSMUST00000031003	GO:0000159(protein phosphatase type 2A complex);GO:0034047(regulation of protein phosphatase type 2A activity);GO:0008601(protein phosphatase type 2A regulator activity);GO:0005515(protein binding)	04530(Tight junction);05142(Chagas disease)	K04354	NA	protein phosphatase 2, regulatory subunit B, gamma [Source:MGI Symbol;Acc:MGI:2442660]	0.177301	0	0.143776	0.0332965	0.0271186	0.0748986	1.11639	0.158847	0.0108367	0.452832	up	no
ENSMUSG00000029134	Plb1	ENSMUST00000202220;ENSMUST00000201313;ENSMUST00000202201;ENSMUST00000202453	GO:0016021(integral component of membrane);GO:0004622(lysophospholipase activity);GO:0016042(lipid catabolic process);GO:0016324(apical plasma membrane);GO:0004623(phospholipase A2 activity);GO:2000344(positive regulation of acrosome reaction)	00564(Glycerophospholipid metabolism);00565(Ether lipid metabolism);00590(Arachidonic acid metabolism);00591(Linoleic acid metabolism);00592(alpha-Linolenic acid metabolism)	K14621	EC:3.1.1.4 3.1.1.5	phospholipase B1 [Source:MGI Symbol;Acc:MGI:1922406]	0.00812011	0	0	0.0153015	0.0157697	0.0114338	0.985903	-0.0204817	0.0600485	0.642726	down	no
ENSMUSG00000029155	Spata18	ENSMUST00000071077	GO:0003674(molecular_function);GO:0005737(cytoplasm);GO:0005741(mitochondrial outer membrane);GO:0043231(intracellular membrane-bounded organelle);GO:0006974(cellular response to DNA damage stimulus);GO:0007275(multicellular organism development);GO:0007283(spermatogenesis);GO:0030154(cell differentiation);GO:0035694(mitochondrial protein catabolic process);GO:0035695(mitophagy by induced vacuole…	NA	NA	NA	spermatogenesis associated 18 [Source:MGI Symbol;Acc:MGI:1920722]	0.0202409	0	0	0	0	0	1.01066	0.0152928	0.261376	0.642726	up	no
ENSMUSG00000029158	Yipf7	ENSMUST00000031045	GO:0016021(integral component of membrane);GO:0008150(biological_process);GO:0003674(molecular_function);GO:0005789(endoplasmic reticulum membrane)	NA	NA	NA	Yip1 domain family, member 7 [Source:MGI Symbol;Acc:MGI:1922831]	0	0	0.074776	0	0	0	1.03506	0.0497204	0.292285	0.642726	up	no
ENSMUSG00000029195	Klb	ENSMUST00000031096;ENSMUST00000203333	GO:0016021(integral component of membrane);GO:0005887(integral component of plasma membrane);GO:0005975(carbohydrate metabolic process);GO:0008284(positive regulation of cell proliferation);GO:0008543(fibroblast growth factor receptor signaling pathway);GO:0004871(signal transducer activity);GO:1901657(glycosyl compound metabolic process);GO:0005104(fibroblast growth factor receptor binding);GO:0…	NA	NA	NA	klotho beta [Source:MGI Symbol;Acc:MGI:1932466]	0.0974418	0	0.0903911	0.0251411	0.00898268	0	1.07938	0.110201	0.00370807	0.298707	up	no
ENSMUSG00000029219	Slc10a4	ENSMUST00000031127	GO:0005887(integral component of plasma membrane);GO:0042493(response to drug);GO:0006814(sodium ion transport);GO:0055085(transmembrane transport);GO:0030534(adult behavior);GO:0015721(bile acid and bile salt transport);GO:0008508(bile acid:sodium symporter activity)	NA	NA	NA	solute carrier family 10 (sodium/bile acid cotransporter family), member 4 [Source:MGI Symbol;Acc:MGI:3606480]	0.040501	0.115771	0.047668	0	0.005433	0.042203	1.02993	0.0425409	0.189593	0.642726	up	no
ENSMUSG00000029235	Pdcl2	ENSMUST00000031145	GO:0005737(cytoplasm);GO:0008616(queuosine biosynthetic process);GO:0008479(queuine tRNA-ribosyltransferase activity)	NA	NA	NA	phosducin-like 2 [Source:MGI Symbol;Acc:MGI:1890655]	0	0	0	0.143799	0	0	0.957263	-0.063012	0.502778	0.642726	down	no
ENSMUSG00000029245	Epha5	ENSMUST00000154804	GO:0016021(integral component of membrane);GO:0005524(ATP binding);GO:0005515(protein binding);GO:0048471(perinuclear region of cytoplasm);GO:0005886(plasma membrane);GO:0009897(external side of plasma membrane);GO:0071944(cell periphery);GO:0030424(axon);GO:0018108(peptidyl-tyrosine phosphorylation);GO:0032956(regulation of actin cytoskeleton organization);GO:0030425(dendrite);GO:0043025(neurona…	NA	K05106	EC:2.7.10.1	Eph receptor A5 [Source:MGI Symbol;Acc:MGI:99654]	0	0	0.00479784	0	0	0	1.01179	0.0169028	0.292285	0.642726	up	no
ENSMUSG00000029255	Gnrhr	ENSMUST00000113372	GO:0007186(G-protein coupled receptor signaling pathway);GO:0005887(integral component of plasma membrane);GO:0042277(peptide binding);GO:0004968(gonadotropin-releasing hormone receptor activity);GO:0097211(cellular response to gonadotropin-releasing hormone)	04080(Neuroactive ligand-receptor interaction);04912(GnRH signaling pathway)	K04280	NA	gonadotropin releasing hormone receptor [Source:MGI Symbol;Acc:MGI:95790]	0	0	0	0	0	0.0139003	0.993755	-0.00903747	0.502333	0.642726	down	no
ENSMUSG00000029286	Enam	ENSMUST00000031222	GO:0031214(biomineral tissue development);GO:0042475(odontogenesis of dentin-containing tooth);GO:0022604(regulation of cell morphogenesis);GO:0097186(amelogenesis);GO:0005578(proteinaceous extracellular matrix);GO:0030345(structural constituent of tooth enamel);GO:0036305(ameloblast differentiation);GO:0070175(positive regulation of enamel mineralization)	NA	NA	NA	enamelin [Source:MGI Symbol;Acc:MGI:1333772]	0	0	0	0	0.0074425	0	0.997364	-0.00380858	0.462455	0.642726	down	no
ENSMUSG00000029307	Dmp1	ENSMUST00000066708	GO:0005634(nucleus);GO:0005737(cytoplasm);GO:0005730(nucleolus);GO:0031214(biomineral tissue development);GO:0043231(intracellular membrane-bounded organelle);GO:0030198(extracellular matrix organization);GO:0005578(proteinaceous extracellular matrix);GO:0001503(ossification);GO:0010811(positive regulation of cell-substrate adhesion);GO:0050840(extracellular matrix binding);GO:0070173(regulation …	NA	NA	NA	dentin matrix protein 1 [Source:MGI Symbol;Acc:MGI:94910]	0	0	0.007264	0	0	0	1.00347	0.00499033	0.292285	0.642726	up	no
ENSMUSG00000029343	Crybb1	ENSMUST00000031286	GO:0005515(protein binding);GO:0007601(visual perception);GO:0005212(structural constituent of eye lens)	NA	NA	NA	crystallin, beta B1 [Source:MGI Symbol;Acc:MGI:104992]	0.250692	0	0.0407663	0	0.021416	0	1.14514	0.195528	0.162649	0.642726	up	no
ENSMUSG00000029348	Asphd2	ENSMUST00000031291;ENSMUST00000200227	GO:0016021(integral component of membrane);GO:0008150(biological_process);GO:0003674(molecular_function);GO:0046872(metal ion binding);GO:0055114(oxidation-reduction process);GO:0016020(membrane);GO:0051213(dioxygenase activity);GO:0018193(peptidyl-amino acid modification)	NA	NA	NA	aspartate beta-hydroxylase domain containing 2 [Source:MGI Symbol;Acc:MGI:1920148]	0.0631034	0	0.0172233	0.0427812	0	0.138528	0.980253	-0.0287741	0.762945	0.837775	down	no
ENSMUSG00000029371	Cxcl5	ENSMUST00000202380;ENSMUST00000031318	GO:0005615(extracellular space);GO:0007186(G-protein coupled receptor signaling pathway);GO:0006954(inflammatory response);GO:0032496(response to lipopolysaccharide);GO:0006955(immune response);GO:0042127(regulation of cell proliferation);GO:0008009(chemokine activity);GO:0070098(chemokine-mediated signaling pathway);GO:0001776(leukocyte homeostasis);GO:0032642(regulation of chemokine production)…	04060(Cytokine-cytokine receptor interaction);04062(Chemokine signaling pathway)	K05506	NA	chemokine (C-X-C motif) ligand 5 [Source:MGI Symbol;Acc:MGI:1096868]	0.16612	0	0.129324	0	0	0.023854	1.13529	0.183064	0.00231133	0.253752	up	no
ENSMUSG00000029373	Pf4	ENSMUST00000031320;ENSMUST00000201990	GO:0005615(extracellular space);GO:0045944(positive regulation of transcription from RNA polymerase II promoter);GO:0007186(G-protein coupled receptor signaling pathway);GO:0006954(inflammatory response);GO:0032496(response to lipopolysaccharide);GO:0006955(immune response);GO:0019221(cytokine-mediated signaling pathway);GO:0010628(positive regulation of gene expression);GO:0032760(positive regul…	04060(Cytokine-cytokine receptor interaction);04062(Chemokine signaling pathway)	K05407	NA	platelet factor 4 [Source:MGI Symbol;Acc:MGI:1888711]	0.768275	1.29784	1.29711	0.563783	0.278451	0.0595951	1.65137	0.723661	0.0797688	0.642726	up	no
ENSMUSG00000029379	Cxcl3	ENSMUST00000201840	GO:0005615(extracellular space);GO:0005515(protein binding);GO:0007186(G-protein coupled receptor signaling pathway);GO:0006954(inflammatory response);GO:0032496(response to lipopolysaccharide);GO:0006955(immune response);GO:0042127(regulation of cell proliferation);GO:0030593(neutrophil chemotaxis);GO:0008009(chemokine activity);GO:0070098(chemokine-mediated signaling pathway);GO:0090023(positiv…	NA	K05505	NA	chemokine (C-X-C motif) ligand 3 [Source:MGI Symbol;Acc:MGI:3037818]	0.024384	0	0	0	0	0	1.01204	0.0172711	0.261376	0.642726	up	no
ENSMUSG00000029409	U90926	ENSMUST00000201332;ENSMUST00000202847	NA	NA	NA	NA	cDNA sequence U90926 [Source:MGI Symbol;Acc:MGI:1930915]	0	0	0.100388	0	0	0.148072	1.0012	0.00173136	0.987045	0.991654	up	no
ENSMUSG00000029419	Gm996	ENSMUST00000114217;ENSMUST00000191602	GO:0005575(cellular_component);GO:0008150(biological_process);GO:0003674(molecular_function)	NA	NA	NA	predicted gene 996 [Source:MGI Symbol;Acc:MGI:2685842]	0.00310575	0	0	0.00313862	0	0	1.00054	0.000784356	0.776895	0.848233	up	no
ENSMUSG00000029477	Morn3	ENSMUST00000132775	GO:0008150(biological_process);GO:0003674(molecular_function);GO:0005634(nucleus);GO:0005515(protein binding)	NA	NA	NA	MORN repeat containing 3 [Source:MGI Symbol;Acc:MGI:1922140]	0	0	0	0.014088	0	0.0164225	0.98751	-0.0181325	0.228226	0.642726	down	no
ENSMUSG00000029503	P2rx2	ENSMUST00000112478;ENSMUST00000195985;ENSMUST00000199165	GO:0005622(intracellular);GO:0005524(ATP binding);GO:0005886(plasma membrane);GO:0005887(integral component of plasma membrane);GO:0051260(protein homooligomerization);GO:0007605(sensory perception of sound);GO:0042802(identical protein binding);GO:0043235(receptor complex);GO:0016324(apical plasma membrane);GO:0003713(transcription coactivator activity);GO:0007268(chemical synaptic transmission)…	04020(Calcium signaling pathway);04080(Neuroactive ligand-receptor interaction)	K05216	NA	purinergic receptor P2X, ligand-gated ion channel, 2 [Source:MGI Symbol;Acc:MGI:2665170]	0.075685	0	0.125572	0.0518373	0.0634979	0.0258971	1.04811	0.0677908	0.14866	0.642726	up	no
ENSMUSG00000029517	Ankrd7	ENSMUST00000031489	GO:0008150(biological_process);GO:0003674(molecular_function);GO:0005634(nucleus)	NA	NA	NA	ankyrin repeat domain 7 [Source:MGI Symbol;Acc:MGI:1922446]	0.0221103	0	0	0.0489985	0	0	0.995462	-0.00656119	0.847017	0.898184	down	no
ENSMUSG00000029522	Pla2g1b	ENSMUST00000031495	GO:0005615(extracellular space);GO:0005509(calcium ion binding);GO:0005576(extracellular region);GO:0050830(defense response to Gram-positive bacterium);GO:0009986(cell surface);GO:0005102(receptor binding);GO:0004623(phospholipase A2 activity);GO:0009395(phospholipid catabolic process);GO:0006633(fatty acid biosynthetic process);GO:0019731(antibacterial humoral response);GO:0045740(positive regu…	00564(Glycerophospholipid metabolism);00565(Ether lipid metabolism);00590(Arachidonic acid metabolism);00591(Linoleic acid metabolism);00592(alpha-Linolenic acid metabolism);04010(MAPK signaling pathway);04270(Vascular smooth muscle contraction);04370(VEGF signaling pathway);04664(Fc epsilon RI signaling pathway);04730(Long-term depression);04912(GnRH signaling pathway)	K01047	EC:3.1.1.4	phospholipase A2, group IB, pancreas [Source:MGI Symbol;Acc:MGI:101842]	0.0598146	0	0	0	0.343851	0	0.911162	-0.13422	0.596923	0.711271	down	no
ENSMUSG00000029526	1700123K08Rik	ENSMUST00000031501;ENSMUST00000199968	GO:0005575(cellular_component);GO:0008150(biological_process);GO:0003674(molecular_function)	NA	NA	NA	RIKEN cDNA 1700123K08 gene [Source:MGI Symbol;Acc:MGI:1923908]	0.0462557	0	0.0435521	0.0516848	0	0.0240996	1.02221	0.0316862	0.354937	0.642726	up	no
ENSMUSG00000029541	Cyp2w1	ENSMUST00000031521	GO:0005506(iron ion binding);GO:0016705(oxidoreductase activity, acting on paired donors, with incorporation or reduction of molecular oxygen);GO:0020037(heme binding);GO:0055114(oxidation-reduction process);GO:0005886(plasma membrane);GO:0009986(cell surface);GO:0005788(endoplasmic reticulum lumen);GO:0008395(steroid hydroxylase activity);GO:0006805(xenobiotic metabolic process);GO:0043390(aflat…	NA	NA	NA	cytochrome P450, family 2, subfamily w, polypeptide 1 [Source:MGI Symbol;Acc:MGI:3616076]	0	0	0.0132352	0	0	0	1.00632	0.00909544	0.292285	0.642726	up	no
ENSMUSG00000029546	Uncx	ENSMUST00000172997;ENSMUST00000174792	GO:0006355(regulation of transcription, DNA-templated);GO:0005634(nucleus);GO:0043565(sequence-specific DNA binding);GO:0006351(transcription, DNA-templated);GO:0010468(regulation of gene expression);GO:0045595(regulation of cell differentiation);GO:0035726(common myeloid progenitor cell proliferation);GO:0007389(pattern specification process);GO:0001502(cartilage condensation);GO:0021516(dorsal …	NA	NA	NA	UNC homeobox [Source:MGI Symbol;Acc:MGI:108013]	0.020399	0	0.0576206	0.0364695	0.0509023	0.134623	0.967442	-0.0477536	0.447614	0.642726	down	no
ENSMUSG00000029564	4930519G04Rik	ENSMUST00000112153	GO:0005575(cellular_component);GO:0008150(biological_process);GO:0003674(molecular_function)	NA	NA	NA	RIKEN cDNA 4930519G04 gene [Source:MGI Symbol;Acc:MGI:1914843]	0	0	0.0151953	0	0	0	1.013	0.0186404	0.292285	0.642726	up	no
ENSMUSG00000029576	Radil	ENSMUST00000063635;ENSMUST00000085758;ENSMUST00000139824;ENSMUST00000150380	GO:0005515(protein binding);GO:0007275(multicellular organism development);GO:0007165(signal transduction);GO:0005874(microtubule);GO:0034446(substrate adhesion-dependent cell spreading)	NA	NA	NA	Ras association and DIL domains [Source:MGI Symbol;Acc:MGI:2443088]	0.10348	0.00616934	0.105905	0.0476237	0.0901226	0.0516015	1.03894	0.0551111	0.161276	0.642726	up	no
ENSMUSG00000029586	Spdye4b	ENSMUST00000031574;ENSMUST00000198090	GO:0005575(cellular_component);GO:0019901(protein kinase binding);GO:0045859(regulation of protein kinase activity)	NA	K08694	NA	speedy/RINGO cell cycle regulator family, member E4B [Source:MGI Symbol;Acc:MGI:3612701]	0.020913	0	0.0313004	0.0364681	0	0	1.01406	0.0201473	0.444817	0.642726	up	no
ENSMUSG00000029595	Lhx5	ENSMUST00000031591	GO:0005634(nucleus);GO:0008270(zinc ion binding);GO:0045893(positive regulation of transcription, DNA-templated);GO:0043565(sequence-specific DNA binding);GO:0006351(transcription, DNA-templated);GO:0042127(regulation of cell proliferation);GO:0021702(cerebellar Purkinje cell differentiation);GO:0021549(cerebellum development);GO:0021766(hippocampus development);GO:0007267(cell-cell signaling);GO…	NA	K18493	NA	LIM homeobox protein 5 [Source:MGI Symbol;Acc:MGI:107792]	0	0	0.044799	0	0	0	1.02117	0.0302164	0.292285	0.642726	up	no
ENSMUSG00000029602	Rasal1	ENSMUST00000156722;ENSMUST00000154759	GO:0046872(metal ion binding);GO:0005886(plasma membrane);GO:0005737(cytoplasm);GO:0035556(intracellular signal transduction);GO:0043547(positive regulation of GTPase activity);GO:0005829(cytosol);GO:0005096(GTPase activator activity);GO:0031235(intrinsic component of the cytoplasmic side of the plasma membrane);GO:0046580(negative regulation of Ras protein signal transduction);GO:1903861(positiv…	NA	K17632	NA	RAS protein activator like 1 (GAP1 like) [Source:MGI Symbol;Acc:MGI:1330842]	0.531434	0	0.358813	0.310784	0.38544	0.28792	1.0807	0.111971	0.271553	0.642726	up	no
ENSMUSG00000029603	Dtx1	ENSMUST00000031607;ENSMUST00000201264;ENSMUST00000144889;ENSMUST00000124079	GO:0005634(nucleus);GO:0005515(protein binding);GO:0008270(zinc ion binding);GO:0005829(cytosol);GO:0016567(protein ubiquitination);GO:0031625(ubiquitin protein ligase binding);GO:0016874(ligase activity);GO:0017124(SH3 domain binding);GO:0045665(negative regulation of neuron differentiation);GO:0007219(Notch signaling pathway);GO:0008593(regulation of Notch signaling pathway);GO:0010001(glial ce…	04330(Notch signaling pathway)	K06058	EC:2.3.2.27	deltex 1, E3 ubiquitin ligase [Source:MGI Symbol;Acc:MGI:1352744]	0.129481	0	0.0978919	0.124544	0.140054	0.118921	0.983821	-0.0235316	0.335957	0.642726	down	no
ENSMUSG00000029608	Rph3a	ENSMUST00000079204;ENSMUST00000200792	GO:0005515(protein binding);GO:0005794(Golgi apparatus);GO:0043234(protein complex);GO:0005886(plasma membrane);GO:0005509(calcium ion binding);GO:0008270(zinc ion binding);GO:0005829(cytosol);GO:0017137(Rab GTPase binding);GO:0006886(intracellular protein transport);GO:0045202(synapse);GO:0030054(cell junction);GO:0032403(protein complex binding);GO:0043005(neuron projection);GO:0005546(phosphat…	NA	NA	NA	rabphilin 3A [Source:MGI Symbol;Acc:MGI:102788]	0.172067	0.113463	0.111143	0.381529	0.2222	0.207262	0.897084	-0.156686	0.168211	0.642726	down	no
ENSMUSG00000029633	Gm5578	ENSMUST00000121490	NA	NA	NA	NA	predicted pseudogene 5578 [Source:MGI Symbol;Acc:MGI:3645010]	0	0	0.008122	0.007711	0.015648	0.035955	0.984603	-0.0223864	0.248783	0.642726	down	no
ENSMUSG00000029658	Wdr95	ENSMUST00000110502;ENSMUST00000202257;ENSMUST00000201525;ENSMUST00000202902	GO:0005575(cellular_component);GO:0008150(biological_process);GO:0003674(molecular_function)	NA	NA	NA	WD40 repeat domain 95 [Source:MGI Symbol;Acc:MGI:1923042]	0.00927381	0	0.0264587	0.00912329	0	0	1.01505	0.0215557	0.152195	0.642726	up	no
ENSMUSG00000029660	Tex26	ENSMUST00000201683;ENSMUST00000200985	GO:0005575(cellular_component);GO:0008150(biological_process);GO:0003674(molecular_function)	NA	NA	NA	testis expressed 26 [Source:MGI Symbol;Acc:MGI:1923110]	0.0389651	0	0.0194455	0	0	0.00541575	1.03491	0.0495102	0.0302405	0.642726	up	no
ENSMUSG00000029680	Hyal4	ENSMUST00000031691	GO:0016021(integral component of membrane);GO:0005975(carbohydrate metabolic process);GO:0009986(cell surface);GO:0004415(hyalurononglucosaminidase activity);GO:0030207(chondroitin sulfate catabolic process)	NA	K01197	EC:3.2.1.35	hyaluronoglucosaminidase 4 [Source:MGI Symbol;Acc:MGI:1924292]	0.078277	0	0.042993	0.169098	0.166244	0.04758	0.939495	-0.0900421	0.286557	0.642726	down	no
ENSMUSG00000029682	Spam1	ENSMUST00000202569;ENSMUST00000202786	GO:0005886(plasma membrane);GO:0009897(external side of plasma membrane);GO:0005975(carbohydrate metabolic process);GO:0045121(membrane raft);GO:0007155(cell adhesion);GO:0001669(acrosomal vesicle);GO:0007338(single fertilization);GO:0031225(anchored component of membrane);GO:0007342(fusion of sperm to egg plasma membrane);GO:0004415(hyalurononglucosaminidase activity)	00531(Glycosaminoglycan degradation)	K01197	EC:3.2.1.35	sperm adhesion molecule 1 [Source:MGI Symbol;Acc:MGI:109335]	0	0	0.0271686	0.0343915	0	0.160029	0.954546	-0.0671139	0.484368	0.642726	down	no
ENSMUSG00000029736	Nobox	ENSMUST00000031749	GO:0003677(DNA binding);GO:0005634(nucleus);GO:0045944(positive regulation of transcription from RNA polymerase II promoter);GO:0005737(cytoplasm);GO:0003700(transcription factor activity, sequence-specific DNA binding);GO:0043565(sequence-specific DNA binding);GO:0006366(transcription from RNA polymerase II promoter);GO:0001077(transcriptional activator activity, RNA polymerase II core promoter …	NA	NA	NA	NOBOX oogenesis homeobox [Source:MGI Symbol;Acc:MGI:108011]	0	0	0	0	0.0710797	0.190075	0.918309	-0.122948	0.299456	0.642726	down	no
ENSMUSG00000029813	1600015I10Rik	ENSMUST00000031837	GO:0005575(cellular_component);GO:0008150(biological_process);GO:0003674(molecular_function);GO:0055114(oxidation-reduction process);GO:0005507(copper ion binding);GO:0008131(primary amine oxidase activity);GO:0009308(amine metabolic process);GO:0048038(quinone binding)	NA	NA	NA	RIKEN cDNA 1600015I10 gene [Source:MGI Symbol;Acc:MGI:1917011]	0	0	0.032318	0	0	0	1.01532	0.0219303	0.292285	0.642726	up	no
ENSMUSG00000029819	Npy	ENSMUST00000031843	GO:0005615(extracellular space);GO:0005794(Golgi apparatus);GO:0005737(cytoplasm);GO:0001664(G-protein coupled receptor binding);GO:0007631(feeding behavior);GO:0007586(digestion);GO:0007267(cell-cell signaling);GO:0005184(neuropeptide hormone activity);GO:0007218(neuropeptide signaling pathway);GO:0008217(regulation of blood pressure);GO:0032098(regulation of appetite);GO:0008343(adult feeding b…	04920(Adipocytokine signaling pathway)	K05232	NA	neuropeptide Y [Source:MGI Symbol;Acc:MGI:97374]	1.31611	0	1.4603	0.715532	1.24989	0.54077	1.27904	0.355065	0.248379	0.642726	up	no
ENSMUSG00000029848	Stra8	ENSMUST00000031876	GO:0005634(nucleus);GO:0005515(protein binding);GO:0045944(positive regulation of transcription from RNA polymerase II promoter);GO:0005737(cytoplasm);GO:0006260(DNA replication);GO:0006351(transcription, DNA-templated);GO:0007283(spermatogenesis);GO:0048599(oocyte development);GO:0071300(cellular response to retinoic acid);GO:0009566(fertilization);GO:0007129(synapsis);GO:0046620(regulation of o…	NA	NA	NA	stimulated by retinoic acid gene 8 [Source:MGI Symbol;Acc:MGI:107917]	0	0	0	0	0	0.009141	0.997071	-0.00423243	0.502333	0.642726	down	no
ENSMUSG00000029875	Ccdc184	ENSMUST00000031914	GO:0008150(biological_process);GO:0003674(molecular_function);GO:0005737(cytoplasm);GO:0005515(protein binding)	NA	NA	NA	coiled-coil domain containing 184 [Source:MGI Symbol;Acc:MGI:2146066]	0.100714	0	0.129311	0	0	0	1.1116	0.15264	0.0027437	0.265165	up	no
ENSMUSG00000029878	Dbpht2	ENSMUST00000072100	GO:0005575(cellular_component);GO:0008150(biological_process);GO:0003674(molecular_function)	NA	NA	NA	DNA binding protein with his-thr domain [Source:MGI Symbol;Acc:MGI:2679513]	0.00712	0	0	0	0	0	1.00353	0.00508623	0.261376	0.642726	up	no
ENSMUSG00000029910	Mad2l1	ENSMUST00000116605;ENSMUST00000125430;ENSMUST00000101343	GO:0005634(nucleus);GO:0005515(protein binding);GO:0048471(perinuclear region of cytoplasm);GO:0005737(cytoplasm);GO:0043066(negative regulation of apoptotic process);GO:0005643(nuclear pore);GO:0005829(cytosol);GO:0042802(identical protein binding);GO:0042803(protein homodimerization activity);GO:0000922(spindle pole);GO:0051301(cell division);GO:0045930(negative regulation of mitotic cell cycle…	04110(Cell cycle);04114(Oocyte meiosis);04914(Progesterone-mediated oocyte maturation)	K02537	NA	MAD2 mitotic arrest deficient-like 1 [Source:MGI Symbol;Acc:MGI:1860374]	0.834162	1.4516	0.721044	0.442175	0.221685	0.278346	1.37052	0.454723	0.0252283	0.642726	up	no
ENSMUSG00000030017	Reg3g	ENSMUST00000176650;ENSMUST00000032089	GO:0005737(cytoplasm);GO:0005576(extracellular region);GO:0050830(defense response to Gram-positive bacterium);GO:0030246(carbohydrate binding);GO:0090303(positive regulation of wound healing);GO:0006953(acute-phase response);GO:0010838(positive regulation of keratinocyte proliferation);GO:0045617(negative regulation of keratinocyte differentiation);GO:0002755(MyD88-dependent toll-like receptor s…	NA	NA	NA	regenerating islet-derived 3 gamma [Source:MGI Symbol;Acc:MGI:109406]	0.0302605	0.0885285	0	0.0180332	0	0	1.01126	0.0161488	0.507142	0.642726	up	no
ENSMUSG00000030043	Tacr1	ENSMUST00000205041;ENSMUST00000032122	GO:0005886(plasma membrane);GO:0005887(integral component of plasma membrane);GO:0071944(cell periphery);GO:0007268(chemical synaptic transmission);GO:0007166(cell surface receptor signaling pathway);GO:0048265(response to pain);GO:0045987(positive regulation of smooth muscle contraction);GO:0007217(tachykinin receptor signaling pathway);GO:0016496(substance P receptor activity);GO:0070472(regula…	04020(Calcium signaling pathway);04080(Neuroactive ligand-receptor interaction)	K04222	NA	tachykinin receptor 1 [Source:MGI Symbol;Acc:MGI:98475]	0.0131408	0.051057	0	0.0234927	0.00629501	0	0.998028	-0.00284848	0.866294	0.911065	down	no
ENSMUSG00000030048	Gkn3	ENSMUST00000032127	GO:0003674(molecular_function);GO:0005615(extracellular space);GO:0050680(negative regulation of epithelial cell proliferation)	NA	NA	NA	gastrokine 3 [Source:MGI Symbol;Acc:MGI:1916138]	0	0	0	0	0	0.285537	0.922212	-0.11683	0.502333	0.642726	down	no
ENSMUSG00000030054	Gp9	ENSMUST00000032133	GO:0016021(integral component of membrane);GO:0008150(biological_process);GO:0003674(molecular_function);GO:0007155(cell adhesion);GO:0007596(blood coagulation);GO:0005515(protein binding)	04512(ECM-receptor interaction);04640(Hematopoietic cell lineage)	K06263	NA	glycoprotein 9 (platelet) [Source:MGI Symbol;Acc:MGI:1860137]	0.145226	0	0.02279	0	0.04638	0.191915	1.00545	0.00783421	0.948646	0.966111	up	no
ENSMUSG00000030069	Prok2	ENSMUST00000101120	GO:0005576(extracellular region);GO:0008284(positive regulation of cell proliferation);GO:0043066(negative regulation of apoptotic process);GO:0001664(G-protein coupled receptor binding);GO:0007283(spermatogenesis);GO:0007623(circadian rhythm);GO:0060976(coronary vasculature development);GO:0008283(cell proliferation);GO:0001525(angiogenesis);GO:0007218(neuropeptide signaling pathway);GO:0006935(…	NA	NA	NA	prokineticin 2 [Source:MGI Symbol;Acc:MGI:1354178]	0.0889893	0	0.0896398	0.019887	0	0.0695463	1.07474	0.10399	0.101691	0.642726	up	no
ENSMUSG00000030109	Slc6a12	ENSMUST00000166457;ENSMUST00000168295;ENSMUST00000032200;ENSMUST00000171874;ENSMUST00000170582;ENSMUST00000165456;ENSMUST00000170339	GO:0005515(protein binding)	NA	NA	NA	solute carrier family 6 (neurotransmitter transporter, betaine/GABA), member 12 [Source:MGI Symbol;Acc:MGI:95628]	0.545642	0	0.559347	0.669347	0.483124	0.527772	0.986982	-0.0189046	0.755024	0.831958	down	no
ENSMUSG00000030114	Klrg1	ENSMUST00000032207	GO:0016021(integral component of membrane);GO:0005886(plasma membrane);GO:0050776(regulation of immune response);GO:0045087(innate immune response);GO:0007166(cell surface receptor signaling pathway);GO:0030246(carbohydrate binding);GO:0005515(protein binding)	NA	NA	NA	killer cell lectin-like receptor subfamily G, member 1 [Source:MGI Symbol;Acc:MGI:1355294]	0.060322	0	0.202196	0.053922	0.202282	0	1.03531	0.0500578	0.717776	0.803737	up	no
ENSMUSG00000030125	Lrrc23	ENSMUST00000032218;ENSMUST00000132492	GO:0005575(cellular_component);GO:0008150(biological_process);GO:0003674(molecular_function)	NA	NA	NA	leucine rich repeat containing 23 [Source:MGI Symbol;Acc:MGI:1315192]	0.148852	0	0.0694723	0.0337108	0.0659626	0.0512568	1.05711	0.0801219	0.167795	0.642726	up	no
ENSMUSG00000030131	Mug2	ENSMUST00000081777	GO:0005615(extracellular space);GO:0010951(negative regulation of endopeptidase activity);GO:0004867(serine-type endopeptidase inhibitor activity)	NA	NA	NA	murinoglobulin 2 [Source:MGI Symbol;Acc:MGI:99836]	0	0	0	0	0.062465	0.029115	0.969672	-0.0444314	0.259938	0.642726	down	no
ENSMUSG00000030142	Clec4e	ENSMUST00000032239;ENSMUST00000176443;ENSMUST00000175995	GO:0016021(integral component of membrane);GO:0005515(protein binding);GO:0006955(immune response);GO:0045087(innate immune response);GO:0004872(receptor activity);GO:0030246(carbohydrate binding);GO:0042742(defense response to bacterium);GO:0050715(positive regulation of cytokine secretion);GO:0038094(Fc-gamma receptor signaling pathway);GO:0002292(T cell differentiation involved in immune respo…	NA	K10059	NA	C-type lectin domain family 4, member e [Source:MGI Symbol;Acc:MGI:1861232]	0.0560115	0	0.0970524	0.0353203	0.0599953	0.0492282	1.02425	0.0345688	0.284648	0.642726	up	no
ENSMUSG00000030149	Klrk1	ENSMUST00000168919;ENSMUST00000032252;ENSMUST00000152256;ENSMUST00000137660;ENSMUST00000204694	GO:0016021(integral component of membrane);GO:0005515(protein binding);GO:0005886(plasma membrane);GO:0009897(external side of plasma membrane);GO:0050830(defense response to Gram-positive bacterium);GO:0071222(cellular response to lipopolysaccharide);GO:0045087(innate immune response);GO:0009986(cell surface);GO:0042803(protein homodimerization activity);GO:0002250(adaptive immune response);GO:0…	04650(Natural killer cell mediated cytotoxicity)	K06728	NA	killer cell lectin-like receptor subfamily K, member 1 [Source:MGI Symbol;Acc:MGI:1196250]	0.0710224	0.227976	0.085485	0.108043	0.108298	0.141589	0.966738	-0.0488025	0.112905	0.642726	down	no
ENSMUSG00000030154	Klrb1f	ENSMUST00000032257;ENSMUST00000204784	GO:0016021(integral component of membrane);GO:0008150(biological_process);GO:0005515(protein binding);GO:0005886(plasma membrane);GO:0009986(cell surface);GO:0004872(receptor activity);GO:0030246(carbohydrate binding)	NA	K06543	NA	killer cell lectin-like receptor subfamily B member 1F [Source:MGI Symbol;Acc:MGI:2442965]	0.0210604	0	0.063125	0.160022	0.389709	0.131673	0.832669	-0.264185	0.144557	0.642726	down	no
ENSMUSG00000030155	Clec2e	ENSMUST00000032258	NA	NA	NA	NA	C-type lectin domain family 2, member e [Source:MGI Symbol;Acc:MGI:3028921]	0.101591	0	0.121862	0.127746	0.140788	0.23205	0.951425	-0.0718375	0.25233	0.642726	down	no
ENSMUSG00000030156	Cd69	ENSMUST00000032259;ENSMUST00000205190;ENSMUST00000205032	GO:0016021(integral component of membrane);GO:0009897(external side of plasma membrane);GO:0030246(carbohydrate binding);GO:0035690(cellular response to drug);GO:0005515(protein binding);GO:0005509(calcium ion binding)	NA	NA	NA	CD69 antigen [Source:MGI Symbol;Acc:MGI:88343]	0.0952015	0.179702	0.0962228	0.0966394	0.0125552	0.0273094	1.05172	0.0727473	0.220845	0.642726	up	no
ENSMUSG00000030158	Clec12b	ENSMUST00000032261;ENSMUST00000112082	NA	NA	NA	NA	C-type lectin domain family 12, member B [Source:MGI Symbol;Acc:MGI:1918433]	0.105369	0.108371	0.0248029	0.00675004	0.0252388	0.0886182	1.02601	0.0370413	0.580872	0.698239	up	no
ENSMUSG00000030165	Klrd1	ENSMUST00000112063;ENSMUST00000159077	GO:0016021(integral component of membrane);GO:0009897(external side of plasma membrane);GO:0043235(receptor complex);GO:0030246(carbohydrate binding);GO:0002228(natural killer cell mediated immunity);GO:0023024(MHC class I protein complex binding);GO:0023030(MHC class Ib protein binding, via antigen binding groove);GO:1990405(protein antigen binding);GO:0005515(protein binding)	04612(Antigen processing and presentation);04650(Natural killer cell mediated cytotoxicity);05332(Graft-versus-host disease)	K06516	NA	killer cell lectin-like receptor, subfamily D, member 1 [Source:MGI Symbol;Acc:MGI:1196275]	0.0289719	0.179373	0.94407	0.379766	0.19285	0.25998	1.10031	0.137906	0.720912	0.806168	up	no
ENSMUSG00000030173	Klra5	ENSMUST00000167079	GO:0016021(integral component of membrane);GO:0005886(plasma membrane);GO:0007155(cell adhesion);GO:0030246(carbohydrate binding)	NA	NA	NA	killer cell lectin-like receptor, subfamily A, member 5 [Source:MGI Symbol;Acc:MGI:101903]	0	0	0	0	0	0.0317882	0.976709	-0.034	0.502333	0.642726	down	no
ENSMUSG00000030178	Klra13-ps	ENSMUST00000205252;ENSMUST00000204367	NA	NA	NA	NA	killer cell lectin-like receptor subfamily A, member 13, pseudogene [Source:MGI Symbol;Acc:MGI:1321090]	0	0	0	0.0966804	0	0.0853794	0.945217	-0.0812822	0.227075	0.642726	down	no
ENSMUSG00000030205	Gprc5d	ENSMUST00000032327	GO:0016021(integral component of membrane);GO:0003674(molecular_function);GO:0004930(G-protein coupled receptor activity);GO:0005886(plasma membrane);GO:0007186(G-protein coupled receptor signaling pathway);GO:0031424(keratinization);GO:0042633(hair cycle)	NA	NA	NA	G protein-coupled receptor, family C, group 5, member D [Source:MGI Symbol;Acc:MGI:1935037]	0.0153964	0	0	0.220204	0.0295022	0.0320863	0.924081	-0.113909	0.360648	0.642726	down	no
ENSMUSG00000030209	Grin2b	ENSMUST00000053880	GO:0045471(response to ethanol);GO:0016594(glycine binding);GO:0017146(NMDA selective glutamate receptor complex);GO:0005515(protein binding)	04080(Neuroactive ligand-receptor interaction);04720(Long-term potentiation);05010(Alzheimer's disease);05014(Amyotrophic lateral sclerosis (ALS));05016(Huntington's disease);05322(Systemic lupus erythematosus)	K05210	NA	glutamate receptor, ionotropic, NMDA2B (epsilon 2) [Source:MGI Symbol;Acc:MGI:95821]	0.000801935	0	0.000409684	0	0	0	1.00061	0.000884937	0.0222383	0.627697	up	no
ENSMUSG00000030226	Lmo3	ENSMUST00000162772	GO:0006355(regulation of transcription, DNA-templated);GO:0008270(zinc ion binding);GO:0006351(transcription, DNA-templated);GO:2000324(positive regulation of glucocorticoid receptor signaling pathway);GO:0035360(positive regulation of peroxisome proliferator activated receptor signaling pathway);GO:0070373(negative regulation of ERK1 and ERK2 cascade);GO:0005515(protein binding);GO:0005737(cytop…	NA	NA	NA	LIM domain only 3 [Source:MGI Symbol;Acc:MGI:102810]	0.00830554	0	0	0	0	0	1.00577	0.0082965	0.261376	0.642726	up	no
ENSMUSG00000030236	Slco1b2	ENSMUST00000042812	GO:0005887(integral component of plasma membrane);GO:0015347(sodium-independent organic anion transmembrane transporter activity);GO:0043252(sodium-independent organic anion transport);GO:0008514(organic anion transmembrane transporter activity);GO:0008206(bile acid metabolic process);GO:0015125(bile acid transmembrane transporter activity);GO:0005886(plasma membrane);GO:0051384(response to gluco…	NA	K05043	NA	solute carrier organic anion transporter family, member 1b2 [Source:MGI Symbol;Acc:MGI:1351899]	0	0	0	0	0	0.0180318	0.991486	-0.0123358	0.502333	0.642726	down	no
ENSMUSG00000030278	Cidec	ENSMUST00000113089;ENSMUST00000113091;ENSMUST00000133348	GO:0003674(molecular_function);GO:0006355(regulation of transcription, DNA-templated);GO:0005634(nucleus);GO:0005829(cytosol);GO:0042981(regulation of apoptotic process);GO:0005783(endoplasmic reticulum);GO:0006351(transcription, DNA-templated);GO:0006915(apoptotic process);GO:0097194(execution phase of apoptosis);GO:0005811(lipid particle);GO:0034389(lipid particle organization)	NA	NA	NA	cell death-inducing DFFA-like effector c [Source:MGI Symbol;Acc:MGI:95585]	0.0344677	0.168057	0.431069	0.0616207	0.193297	0.0598599	1.0955	0.131585	0.533756	0.660797	up	no
ENSMUSG00000030292	Smco2	ENSMUST00000032433	GO:0016021(integral component of membrane);GO:0005575(cellular_component);GO:0008150(biological_process);GO:0003674(molecular_function)	NA	NA	NA	single-pass membrane protein with coiled-coil domains 2 [Source:MGI Symbol;Acc:MGI:1916621]	0.0136063	0	0	0	0	0	1.00966	0.0138696	0.261376	0.642726	up	no
ENSMUSG00000030307	Slc6a11	ENSMUST00000032451	GO:0005887(integral component of plasma membrane);GO:0055085(transmembrane transport);GO:0005328(neurotransmitter:sodium symporter activity);GO:0006836(neurotransmitter transport);GO:0043005(neuron projection);GO:0007268(chemical synaptic transmission);GO:0015812(gamma-aminobutyric acid transport);GO:0005332(gamma-aminobutyric acid:sodium symporter activity);GO:0005737(cytoplasm);GO:0016020(membr…	NA	NA	NA	solute carrier family 6 (neurotransmitter transporter, GABA), member 11 [Source:MGI Symbol;Acc:MGI:95630]	0	0	0	0	0	0.0175999	0.993162	-0.00989885	0.502333	0.642726	down	no
ENSMUSG00000030344	Akap3	ENSMUST00000095440	GO:0005634(nucleus);GO:0005515(protein binding);GO:0035686(sperm fibrous sheath);GO:0097228(sperm principal piece);GO:0031514(motile cilium);GO:0001669(acrosomal vesicle);GO:0051018(protein kinase A binding);GO:0010738(regulation of protein kinase A signaling);GO:0008104(protein localization);GO:0007178(transmembrane receptor protein serine/threonine kinase signaling pathway)	NA	NA	NA	A kinase (PRKA) anchor protein 3 [Source:MGI Symbol;Acc:MGI:1341149]	0.054105	0	0	0.030227	0	0.031643	1.00657	0.00944995	0.789544	0.857484	up	no
ENSMUSG00000030345	Dyrk4	ENSMUST00000078521	GO:0046872(metal ion binding);GO:0005524(ATP binding);GO:0005737(cytoplasm);GO:0004674(protein serine/threonine kinase activity);GO:0006468(protein phosphorylation);GO:0043231(intracellular membrane-bounded organelle);GO:0004712(protein serine/threonine/tyrosine kinase activity);GO:0005515(protein binding)	NA	NA	NA	dual-specificity tyrosine-(Y)-phosphorylation regulated kinase 4 [Source:MGI Symbol;Acc:MGI:1330292]	0.0210096	0	0	0	0.0225806	0	1.00265	0.00381266	0.858361	0.905681	up	no
ENSMUSG00000030351	Tspan11	ENSMUST00000032501	GO:0003674(molecular_function);GO:0005887(integral component of plasma membrane);GO:0007166(cell surface receptor signaling pathway)	NA	NA	NA	tetraspanin 11 [Source:MGI Symbol;Acc:MGI:1915748]	0.12812	0	0.137068	0.0107364	0.0191798	0.0933304	1.08802	0.121707	0.0752294	0.642726	up	no
ENSMUSG00000030361	Klrb1a	ENSMUST00000032512	NA	NA	K06543	NA	killer cell lectin-like receptor subfamily B member 1A [Source:MGI Symbol;Acc:MGI:107540]	0.0267388	0	0	0	0.0348094	0	1.0012	0.00172353	0.960175	0.973433	up	no
ENSMUSG00000030373	Psg28	ENSMUST00000019291	GO:0005575(cellular_component);GO:0008150(biological_process);GO:0003674(molecular_function);GO:0007565(female pregnancy)	NA	NA	NA	pregnancy-specific glycoprotein 28 [Source:MGI Symbol;Acc:MGI:1891360]	0	0	0	0.01956	0	0	0.993781	-0.00899949	0.502778	0.642726	down	no
ENSMUSG00000030378	Sult2a8	ENSMUST00000209972	GO:0005575(cellular_component);GO:0008150(biological_process);GO:0003674(molecular_function);GO:0008146(sulfotransferase activity)	NA	NA	NA	sulfotransferase family 2A, dehydroepiandrosterone (DHEA)-preferring, member 8 [Source:MGI Symbol;Acc:MGI:1924221]	0.0454531	0.118725	0.0947634	0.034826	0.0124425	0.0473628	1.27974	0.355852	0.179253	0.642726	up	no
ENSMUSG00000030382	Slc27a5	ENSMUST00000032539;ENSMUST00000155192	GO:0005524(ATP binding);GO:0005783(endoplasmic reticulum);GO:0009925(basal plasma membrane);GO:0030176(integral component of endoplasmic reticulum membrane);GO:0006642(triglyceride mobilization);GO:0001676(long-chain fatty acid metabolic process);GO:0004467(long-chain fatty acid-CoA ligase activity);GO:0015908(fatty acid transport);GO:0031957(very long-chain fatty acid-CoA ligase activity);GO:000…	00120(Primary bile acid biosynthesis);03320(PPAR signaling pathway)	K08748	EC:6.2.1.7	solute carrier family 27 (fatty acid transporter), member 5 [Source:MGI Symbol;Acc:MGI:1347100]	0.113705	0	0.13754	0.0312737	0.286233	0.054684	0.998569	-0.0020659	0.988874	0.992838	down	no
ENSMUSG00000030385	2900092C05Rik	ENSMUST00000032541	GO:0016021(integral component of membrane);GO:0008150(biological_process);GO:0003674(molecular_function);GO:0070062(extracellular exosome)	NA	NA	NA	RIKEN cDNA 2900092C05 gene [Source:MGI Symbol;Acc:MGI:1920340]	0.02238	0	0	0	0.079829	0	0.983822	-0.0235313	0.662516	0.761727	down	no
ENSMUSG00000030393	Zik1	ENSMUST00000032551	GO:0006355(regulation of transcription, DNA-templated);GO:0046872(metal ion binding);GO:0005634(nucleus);GO:0003700(transcription factor activity, sequence-specific DNA binding);GO:0006351(transcription, DNA-templated);GO:0000977(RNA polymerase II regulatory region sequence-specific DNA binding)	NA	NA	NA	zinc finger protein interacting with K protein 1 [Source:MGI Symbol;Acc:MGI:108070]	0.682361	0.357487	0.550901	0.650754	0.569335	0.713081	0.980903	-0.0278183	0.652698	0.754219	down	no
ENSMUSG00000030399	Ckm	ENSMUST00000208710	GO:0005524(ATP binding);GO:0005615(extracellular space);GO:0005737(cytoplasm);GO:0016310(phosphorylation);GO:0009408(response to heat);GO:0004111(creatine kinase activity);GO:0006603(phosphocreatine metabolic process);GO:0046314(phosphocreatine biosynthetic process);GO:0005515(protein binding)	00330(Arginine and proline metabolism)	K00933	EC:2.7.3.2	creatine kinase, muscle [Source:MGI Symbol;Acc:MGI:88413]	0.0146409	0	0.00689218	0.0261747	0	0	1.00233	0.00335255	0.856402	0.904361	up	no
ENSMUSG00000030401	Rtn2	ENSMUST00000032559;ENSMUST00000209186;ENSMUST00000108468	GO:0016021(integral component of membrane);GO:0003674(molecular_function);GO:0005789(endoplasmic reticulum membrane);GO:0030315(T-tubule);GO:0005783(endoplasmic reticulum);GO:0046324(regulation of glucose import);GO:0014802(terminal cisterna);GO:0065002(intracellular protein transmembrane transport);GO:0005515(protein binding)	NA	NA	NA	reticulon 2 (Z-band associated protein) [Source:MGI Symbol;Acc:MGI:107612]	0.170868	0	0.122612	0.145258	0.0935747	0.0930088	1.02995	0.0425674	0.27943	0.642726	up	no
ENSMUSG00000030406	Gipr	ENSMUST00000206857	GO:0016021(integral component of membrane);GO:0005886(plasma membrane);GO:0004872(receptor activity);GO:0007166(cell surface receptor signaling pathway);GO:0031018(endocrine pancreas development);GO:0007218(neuropeptide signaling pathway);GO:0009749(response to glucose);GO:0007204(positive regulation of cytosolic calcium ion concentration);GO:0051592(response to calcium ion);GO:0070542(response t…	04080(Neuroactive ligand-receptor interaction)	K04580	NA	gastric inhibitory polypeptide receptor [Source:MGI Symbol;Acc:MGI:1352753]	0.0285786	0	0.0345963	0.0432832	0.00954417	0.070195	0.990649	-0.0135546	0.706181	0.794935	down	no
ENSMUSG00000030450	Oca2	ENSMUST00000144739	GO:0016021(integral component of membrane);GO:0005789(endoplasmic reticulum membrane);GO:0005215(transporter activity);GO:0005765(lysosomal membrane);GO:0043473(pigmentation);GO:0007286(spermatid development);GO:0008283(cell proliferation);GO:0010008(endosome membrane);GO:0098656(anion transmembrane transport);GO:0030318(melanocyte differentiation);GO:0042438(melanin biosynthetic process);GO:0048…	NA	NA	NA	oculocutaneous albinism II [Source:MGI Symbol;Acc:MGI:97454]	0.0103	0	0.0304128	0	0	0.00520879	1.02099	0.0299693	0.107272	0.642726	up	no
ENSMUSG00000030463	4933421I07Rik	ENSMUST00000032648	GO:0005575(cellular_component);GO:0008150(biological_process);GO:0003674(molecular_function)	NA	NA	NA	RIKEN cDNA 4933421I07 gene [Source:MGI Symbol;Acc:MGI:1918412]	0	0	0.00460309	0.121025	0.0432393	0	0.936716	-0.0943161	0.325461	0.642726	down	no
ENSMUSG00000030468	Siglecg	ENSMUST00000005592;ENSMUST00000154322;ENSMUST00000131744	GO:0016021(integral component of membrane);GO:0005515(protein binding);GO:0002244(hematopoietic progenitor cell differentiation)	NA	NA	NA	sialic acid binding Ig-like lectin G [Source:MGI Symbol;Acc:MGI:2443630]	0.0377641	0.0730139	0.146216	0.0907984	0.189398	0.0571028	0.978093	-0.0319568	0.728939	0.812251	down	no
ENSMUSG00000030472	Ceacam18	ENSMUST00000032663	GO:0016021(integral component of membrane);GO:0005575(cellular_component);GO:0008150(biological_process);GO:0003674(molecular_function)	NA	NA	NA	carcinoembryonic antigen-related cell adhesion molecule 18 [Source:MGI Symbol;Acc:MGI:1919681]	0.097419	0.081145	0	0	0	0	1.04934	0.0694766	0.258457	0.642726	up	no
ENSMUSG00000030483	Cyp2b10	ENSMUST00000072438	NA	00590(Arachidonic acid metabolism);00830(Retinol metabolism);00980(Metabolism of xenobiotics by cytochrome P450);00982(Drug metabolism - cytochrome P450)	K07412	EC:1.14.14.1	cytochrome P450, family 2, subfamily b, polypeptide 10 [Source:MGI Symbol;Acc:MGI:88598]	0.0403866	0	0.0901101	0.162455	0.271762	0.0798469	0.898965	-0.153663	0.225211	0.642726	down	no
ENSMUSG00000030510	Cers3	ENSMUST00000066475;ENSMUST00000208521	GO:0016021(integral component of membrane);GO:0003677(DNA binding);GO:0031965(nuclear membrane);GO:0005783(endoplasmic reticulum);GO:0030216(keratinocyte differentiation);GO:0046513(ceramide biosynthetic process);GO:0030148(sphingolipid biosynthetic process);GO:0050291(sphingosine N-acyltransferase activity)	NA	K04710	EC:2.3.1.24	ceramide synthase 3 [Source:MGI Symbol;Acc:MGI:2681008]	0.102378	0	0.159421	0.140502	0.220602	0.102365	0.974812	-0.0368036	0.619726	0.729274	down	no
ENSMUSG00000030519	Apba2	ENSMUST00000032732	GO:0005515(protein binding);GO:0015031(protein transport);GO:0035264(multicellular organism growth);GO:0001701(in utero embryonic development);GO:0010468(regulation of gene expression);GO:0007626(locomotory behavior);GO:0007268(chemical synaptic transmission);GO:0008021(synaptic vesicle);GO:0005886(plasma membrane);GO:0001540(beta-amyloid binding)	NA	NA	NA	amyloid beta (A4) precursor protein-binding, family A, member 2 [Source:MGI Symbol;Acc:MGI:1261791]	0	0	0.0105006	0.0299081	0	0.0116209	0.9906	-0.013626	0.525114	0.653467	down	no
ENSMUSG00000030543	Mesp2	ENSMUST00000107394	GO:0070062(extracellular exosome)	NA	NA	NA	mesoderm posterior 2 [Source:MGI Symbol;Acc:MGI:1096325]	0	0	0	0	0.063057	0	0.978492	-0.0313683	0.462455	0.642726	down	no
ENSMUSG00000030546	Plin1	ENSMUST00000205915;ENSMUST00000206083;ENSMUST00000205413	GO:0005515(protein binding);GO:0005829(cytosol);GO:0016042(lipid catabolic process);GO:0005783(endoplasmic reticulum);GO:0005811(lipid particle);GO:0019433(triglyceride catabolic process)	03320(PPAR signaling pathway)	K08768	NA	perilipin 1 [Source:MGI Symbol;Acc:MGI:1890505]	0	0	0.137551	0.111304	0.0373833	0.0497573	0.998722	-0.00184559	0.983872	0.989299	down	no
ENSMUSG00000030577	Cd22	ENSMUST00000019248;ENSMUST00000186154;ENSMUST00000189718	GO:0070062(extracellular exosome);GO:0005515(protein binding)	04514(Cell adhesion molecules (CAMs));04640(Hematopoietic cell lineage);04662(B cell receptor signaling pathway)	K06467	NA	CD22 antigen [Source:MGI Symbol;Acc:MGI:88322]	0.0963105	0	0.18804	0.133849	0.0369796	0.0670408	1.05717	0.0802135	0.308318	0.642726	up	no
ENSMUSG00000030584	Dpf1	ENSMUST00000154222;ENSMUST00000207677	GO:0003676(nucleic acid binding);GO:0006355(regulation of transcription, DNA-templated);GO:0005737(cytoplasm);GO:0008270(zinc ion binding);GO:0007399(nervous system development);GO:0006351(transcription, DNA-templated);GO:0071565(nBAF complex)	NA	NA	NA	D4, zinc and double PHD fingers family 1 [Source:MGI Symbol;Acc:MGI:1352748]	0.0327899	0.110624	0.0149385	0.0066188	0	0	1.02577	0.0367056	0.0763856	0.642726	up	no
ENSMUSG00000030606	Hapln3	ENSMUST00000206092	GO:0005615(extracellular space);GO:0007155(cell adhesion);GO:0007417(central nervous system development);GO:0001501(skeletal system development);GO:0005578(proteinaceous extracellular matrix);GO:0005201(extracellular matrix structural constituent);GO:0005540(hyaluronic acid binding)	NA	NA	NA	hyaluronan and proteoglycan link protein 3 [Source:MGI Symbol;Acc:MGI:1914916]	0.0607002	0	0.0359678	0.104541	0	0.0111006	1.01116	0.0160164	0.807368	0.870242	up	no
ENSMUSG00000030607	Acan	ENSMUST00000032835	GO:0046872(metal ion binding);GO:0005515(protein binding);GO:0005604(basement membrane);GO:0007155(cell adhesion);GO:0007417(central nervous system development);GO:0007507(heart development);GO:0005578(proteinaceous extracellular matrix);GO:0030246(carbohydrate binding);GO:0005201(extracellular matrix structural constituent);GO:0030199(collagen fibril organization);GO:0005540(hyaluronic acid bind…	NA	NA	NA	aggrecan [Source:MGI Symbol;Acc:MGI:99602]	0	0	0.0268813	0	0	0	1.01295	0.0185693	0.292285	0.642726	up	no
ENSMUSG00000030651	Art2b	ENSMUST00000209526	GO:0016020(membrane);GO:0031362(anchored component of external side of plasma membrane);GO:0003953(NAD+ nucleosidase activity);GO:0003956(NAD(P)+-protein-arginine ADP-ribosyltransferase activity);GO:0016798(hydrolase activity, acting on glycosyl bonds);GO:0018120(peptidyl-arginine ADP-ribosylation);GO:0019677(NAD catabolic process);GO:0019897(extrinsic component of plasma membrane)	NA	K19980	EC:2.4.2.31 3.2.2.5	ADP-ribosyltransferase 2b [Source:MGI Symbol;Acc:MGI:107545]	0.165886	0	0.0590315	0.139998	0	0.102753	1.03049	0.0433371	0.639096	0.744369	up	no
ENSMUSG00000030666	Calcb	ENSMUST00000032902	GO:0098779(mitophagy in response to mitochondrial depolarization)	NA	NA	NA	calcitonin-related polypeptide, beta [Source:MGI Symbol;Acc:MGI:2151254]	0.168702	0	0.10859	0	0	0	1.17731	0.235494	0.00548591	0.346441	up	no
ENSMUSG00000030669	Calca	ENSMUST00000032906;ENSMUST00000205560;ENSMUST00000032907;ENSMUST00000206853;ENSMUST00000205933	GO:0005622(intracellular);GO:0005615(extracellular space);GO:0005737(cytoplasm);GO:0005576(extracellular region);GO:0006954(inflammatory response);GO:0030424(axon);GO:0043005(neuron projection);GO:0043025(neuronal cell body);GO:0098779(mitophagy in response to mitochondrial depolarization);GO:0006874(cellular calcium ion homeostasis);GO:0048240(sperm capacitation);GO:0005102(receptor binding);GO:…	NA	NA	NA	calcitonin/calcitonin-related polypeptide, alpha [Source:MGI Symbol;Acc:MGI:2151253]	0.139827	0.686478	0.0806171	0.165629	0.174234	0.0527788	0.992226	-0.0112592	0.879057	0.920008	down	no
ENSMUSG00000030713	Klk7	ENSMUST00000032955	GO:0005615(extracellular space);GO:0006508(proteolysis);GO:0004252(serine-type endopeptidase activity);GO:0008233(peptidase activity);GO:0097209(epidermal lamellar body);GO:0002803(positive regulation of antibacterial peptide production)	NA	NA	NA	kallikrein related-peptidase 7 (chymotryptic, stratum corneum) [Source:MGI Symbol;Acc:MGI:1346336]	0	0	0	0.013945	0	0	0.99555	-0.00643384	0.502778	0.642726	down	no
ENSMUSG00000030732	Chrdl2	ENSMUST00000207641;ENSMUST00000032977;ENSMUST00000107084	GO:0005615(extracellular space)	NA	NA	NA	chordin-like 2 [Source:MGI Symbol;Acc:MGI:1916371]	0.0582625	0.0250277	0.0767992	0.07773	0	0	1.04083	0.0577343	0.298642	0.642726	up	no
ENSMUSG00000030757	Zkscan2	ENSMUST00000042470;ENSMUST00000128217	GO:0003676(nucleic acid binding);GO:0046872(metal ion binding);GO:0005634(nucleus);GO:0006351(transcription, DNA-templated);GO:0006357(regulation of transcription from RNA polymerase II promoter);GO:0000981(RNA polymerase II transcription factor activity, sequence-specific DNA binding)	NA	NA	NA	zinc finger with KRAB and SCAN domains 2 [Source:MGI Symbol;Acc:MGI:2444060]	0.0386797	0	0.0961122	0.158281	0.0939079	0.0633183	0.963608	-0.053482	0.408354	0.642726	down	no
ENSMUSG00000030762	Aqp8	ENSMUST00000033023;ENSMUST00000206106	GO:0005887(integral component of plasma membrane);GO:0034220(ion transmembrane transport);GO:0045177(apical part of cell);GO:0006833(water transport);GO:0009992(cellular water homeostasis);GO:0015250(water channel activity);GO:0015254(glycerol channel activity);GO:0015793(glycerol transport);GO:0071320(cellular response to cAMP)	NA	K09869	NA	aquaporin 8 [Source:MGI Symbol;Acc:MGI:1195271]	0.0944137	0	0.0761953	0.0964528	0.102346	0.57208	0.877724	-0.18816	0.450649	0.642726	down	no
ENSMUSG00000030775	Trat1	ENSMUST00000170861	GO:0051051(negative regulation of transport);GO:0001920(negative regulation of receptor recycling);GO:0050850(positive regulation of calcium-mediated signaling);GO:0042101(T cell receptor complex);GO:0050862(positive regulation of T cell receptor signaling pathway);GO:0005886(plasma membrane)	NA	NA	NA	T cell receptor associated transmembrane adaptor 1 [Source:MGI Symbol;Acc:MGI:1924897]	0.062351	0	0.117413	0.061923	0	0	1.06584	0.0919925	0.134869	0.642726	up	no
ENSMUSG00000030787	Lyve1	ENSMUST00000033050	GO:0016021(integral component of membrane);GO:0005886(plasma membrane);GO:0006810(transport);GO:0070062(extracellular exosome);GO:0071944(cell periphery);GO:0004888(transmembrane signaling receptor activity);GO:0007155(cell adhesion);GO:0007165(signal transduction);GO:0005540(hyaluronic acid binding);GO:0006027(glycosaminoglycan catabolic process);GO:0005515(protein binding)	NA	NA	NA	lymphatic vessel endothelial hyaluronan receptor 1 [Source:MGI Symbol;Acc:MGI:2136348]	0.114993	0	0.0894174	0.0391809	0.0139982	0.0608977	1.06092	0.0853115	0.0334679	0.642726	up	no
ENSMUSG00000030792	Dkkl1	ENSMUST00000033057	GO:0005515(protein binding);GO:0005576(extracellular region);GO:0098792(xenophagy);GO:0098779(mitophagy in response to mitochondrial depolarization);GO:0045600(positive regulation of fat cell differentiation);GO:0002230(positive regulation of defense response to virus by host)	NA	NA	NA	dickkopf-like 1 [Source:MGI Symbol;Acc:MGI:1354963]	0.0270613	0	0	0	0.0648172	0.0563958	0.964451	-0.0522202	0.398267	0.642726	down	no
ENSMUSG00000030827	Fgf21	ENSMUST00000033099	GO:0008284(positive regulation of cell proliferation);GO:0005623(cell);GO:0008083(growth factor activity);GO:0070374(positive regulation of ERK1 and ERK2 cascade);GO:0005104(fibroblast growth factor receptor binding);GO:0090080(positive regulation of MAPKKK cascade by fibroblast growth factor receptor signaling pathway);GO:0046326(positive regulation of glucose import);GO:0005515(protein binding)…	04010(MAPK signaling pathway);04810(Regulation of actin cytoskeleton);05200(Pathways in cancer);05218(Melanoma)	K04358	NA	fibroblast growth factor 21 [Source:MGI Symbol;Acc:MGI:1861377]	0.112114	0	0	0	0	0	1.05422	0.0761795	0.261376	0.642726	up	no
ENSMUSG00000030851	Ldhc	ENSMUST00000014545	GO:0005634(nucleus);GO:0005515(protein binding);GO:0005737(cytoplasm);GO:0070062(extracellular exosome);GO:0005975(carbohydrate metabolic process);GO:0005929(cilium);GO:0030317(sperm motility);GO:0031514(motile cilium);GO:0006754(ATP biosynthetic process);GO:0004459(L-lactate dehydrogenase activity);GO:0006090(pyruvate metabolic process);GO:0019244(lactate biosynthetic process from pyruvate);GO:0…	00010(Glycolysis / Gluconeogenesis);00270(Cysteine and methionine metabolism);00620(Pyruvate metabolism);00640(Propanoate metabolism)	K00016	EC:1.1.1.27	lactate dehydrogenase C [Source:MGI Symbol;Acc:MGI:96764]	0.0134962	0	0	0	0	0.0421899	0.992387	-0.0110259	0.737445	0.818756	down	no
ENSMUSG00000030854	Ptpn5	ENSMUST00000209161;ENSMUST00000208324;ENSMUST00000209057	GO:0016021(integral component of membrane);GO:0005789(endoplasmic reticulum membrane);GO:0004725(protein tyrosine phosphatase activity);GO:0001784(phosphotyrosine binding);GO:0006470(protein dephosphorylation);GO:0005515(protein binding)	04010(MAPK signaling pathway)	K18018	EC:3.1.3.48	protein tyrosine phosphatase, non-receptor type 5 [Source:MGI Symbol;Acc:MGI:97807]	0.0110411	0	0	0.00789015	0.0846276	0.00187181	0.966841	-0.0486489	0.477569	0.642726	down	no
ENSMUSG00000030865	Chp2	ENSMUST00000033152	GO:0005634(nucleus);GO:0045944(positive regulation of transcription from RNA polymerase II promoter);GO:0005886(plasma membrane);GO:0005509(calcium ion binding);GO:0005737(cytoplasm);GO:0015031(protein transport);GO:0006814(sodium ion transport);GO:0008284(positive regulation of cell proliferation);GO:0006885(regulation of pH);GO:0071277(cellular response to calcium ion);GO:0042307(positive regul…	04010(MAPK signaling pathway);04020(Calcium signaling pathway);04114(Oocyte meiosis);04210(Apoptosis);04310(Wnt signaling pathway);04360(Axon guidance);04370(VEGF signaling pathway);04650(Natural killer cell mediated cytotoxicity);04660(T cell receptor signaling pathway);04662(B cell receptor signaling pathway);04720(Long-term potentiation);05010(Alzheimer's disease);05014(Amyotrophic lateral scl…	NA	NA	calcineurin-like EF hand protein 2 [Source:MGI Symbol;Acc:MGI:1917511]	0.0266049	0	0.270374	0	0.068214	0.0785786	1.09022	0.124617	0.426136	0.642726	up	no
ENSMUSG00000030866	Ern2	ENSMUST00000206198	GO:0016021(integral component of membrane);GO:0006355(regulation of transcription, DNA-templated);GO:0005524(ATP binding);GO:0005515(protein binding);GO:0004674(protein serine/threonine kinase activity);GO:0006468(protein phosphorylation);GO:0045892(negative regulation of transcription, DNA-templated);GO:0006397(mRNA processing);GO:0006351(transcription, DNA-templated);GO:0000287(magnesium ion bi…	NA	NA	NA	endoplasmic reticulum (ER) to nucleus signalling 2 [Source:MGI Symbol;Acc:MGI:1349436]	0.0329829	0	0.0135479	0.0116185	0.0402437	0	1.00483	0.00695218	0.794683	0.861157	up	no
ENSMUSG00000030877	Mfsd13b	ENSMUST00000033166;ENSMUST00000149535;ENSMUST00000138177	GO:0016021(integral component of membrane);GO:0005575(cellular_component);GO:0008150(biological_process);GO:0003674(molecular_function)	NA	NA	NA	major facilitator superfamily domain containing 13B [Source:MGI Symbol;Acc:MGI:1921716]	0.14013	0.0819258	0.123003	0.650624	0.303678	0.655745	0.744041	-0.426547	0.0586533	0.642726	down	no
ENSMUSG00000030897	Cnga4	ENSMUST00000033187	GO:0005887(integral component of plasma membrane);GO:0007608(sensory perception of smell);GO:0071805(potassium ion transmembrane transport);GO:0005249(voltage-gated potassium channel activity);GO:0042391(regulation of membrane potential);GO:0050896(response to stimulus);GO:0030552(cAMP binding);GO:0005222(intracellular cAMP activated cation channel activity);GO:0005223(intracellular cGMP activate…	04740(Olfactory transduction)	K04951	NA	cyclic nucleotide gated channel alpha 4 [Source:MGI Symbol;Acc:MGI:2664099]	0	0.248899	0.0150794	0	0.0306876	0	1.00211	0.00304035	0.787213	0.855763	up	no
ENSMUSG00000030898	Cckbr	ENSMUST00000033189;ENSMUST00000181339	GO:0016021(integral component of membrane);GO:0005515(protein binding);GO:0005886(plasma membrane);GO:0007186(G-protein coupled receptor signaling pathway);GO:0016020(membrane);GO:0008284(positive regulation of cell proliferation);GO:0048565(digestive tract development);GO:0007204(positive regulation of cytosolic calcium ion concentration);GO:0048732(gland development);GO:0001696(gastric acid sec…	04020(Calcium signaling pathway);04080(Neuroactive ligand-receptor interaction)	K04195	NA	cholecystokinin B receptor [Source:MGI Symbol;Acc:MGI:99479]	0.059606	0	0.0140301	0.0466215	0.0642464	0.0310551	0.988817	-0.0162239	0.614459	0.725106	down	no
ENSMUSG00000030911	Zp2	ENSMUST00000207726	GO:0016021(integral component of membrane);GO:0005515(protein binding);GO:0005794(Golgi apparatus);GO:0005886(plasma membrane);GO:0005783(endoplasmic reticulum);GO:0006886(intracellular protein transport);GO:0031012(extracellular matrix);GO:0005578(proteinaceous extracellular matrix);GO:0007339(binding of sperm to zona pellucida);GO:0030141(secretory granule);GO:0060468(prevention of polyspermy);…	NA	NA	NA	zona pellucida glycoprotein 2 [Source:MGI Symbol;Acc:MGI:99214]	0	0	0	0	0.0225007	0	0.991048	-0.0129736	0.462455	0.642726	down	no
ENSMUSG00000030996	Art1	ENSMUST00000033300	GO:0009986(cell surface);GO:0033017(sarcoplasmic reticulum membrane);GO:0031225(anchored component of membrane);GO:0003950(NAD+ ADP-ribosyltransferase activity);GO:0006471(protein ADP-ribosylation);GO:0003956(NAD(P)+-protein-arginine ADP-ribosyltransferase activity)	NA	NA	NA	ADP-ribosyltransferase 1 [Source:MGI Symbol;Acc:MGI:107511]	0	0	0	0	0	0.0237309	0.985369	-0.0212647	0.502333	0.642726	down	no
ENSMUSG00000031026	Trim66	ENSMUST00000106739;ENSMUST00000106741	GO:0005634(nucleus);GO:0003682(chromatin binding);GO:0005515(protein binding);GO:0008270(zinc ion binding);GO:0045892(negative regulation of transcription, DNA-templated);GO:0005654(nucleoplasm);GO:0042803(protein homodimerization activity);GO:0010369(chromocenter);GO:0016235(aggresome)	NA	NA	NA	tripartite motif-containing 66 [Source:MGI Symbol;Acc:MGI:2152406]	0.00421252	0	0.0239372	0.0440528	0.00605338	0.00393844	0.995921	-0.00589703	0.839036	0.892837	down	no
ENSMUSG00000031070	Mrgprf	ENSMUST00000033386;ENSMUST00000117718	GO:0004930(G-protein coupled receptor activity);GO:0005886(plasma membrane);GO:0007186(G-protein coupled receptor signaling pathway);GO:0031965(nuclear membrane);GO:0005887(integral component of plasma membrane);GO:0070062(extracellular exosome)	NA	NA	NA	MAS-related GPR, member F [Source:MGI Symbol;Acc:MGI:2384823]	0.839347	0.0704414	0.303371	0.430474	0.128329	0.503334	1.15201	0.204153	0.435306	0.642726	up	no
ENSMUSG00000031085	Gm498	ENSMUST00000208761;ENSMUST00000207235	GO:0005575(cellular_component);GO:0008150(biological_process);GO:0003674(molecular_function)	NA	NA	NA	predicted gene 498 [Source:MGI Symbol;Acc:MGI:2685344]	0.015054	0	0	0.0122007	0.153463	0.0313729	0.931785	-0.101931	0.352571	0.642726	down	no
ENSMUSG00000031089	Slc6a14	ENSMUST00000033414	GO:0005887(integral component of plasma membrane);GO:0070062(extracellular exosome);GO:0005328(neurotransmitter:sodium symporter activity);GO:0006836(neurotransmitter transport);GO:0006520(cellular amino acid metabolic process);GO:0006865(amino acid transport);GO:0031982(vesicle);GO:0009636(response to toxic substance);GO:0003333(amino acid transmembrane transport);GO:0015171(amino acid transmemb…	NA	NA	NA	solute carrier family 6 (neurotransmitter transporter), member 14 [Source:MGI Symbol;Acc:MGI:1890216]	0.142822	0	0.033599	0.107475	0.142787	0.082299	0.976581	-0.0341879	0.612834	0.723831	down	no
ENSMUSG00000031097	Tnni2	ENSMUST00000149529;ENSMUST00000129618	GO:0046872(metal ion binding);GO:0005634(nucleus);GO:0045893(positive regulation of transcription, DNA-templated);GO:0003779(actin binding);GO:0060048(cardiac muscle contraction);GO:0003009(skeletal muscle contraction);GO:0005861(troponin complex);GO:0031014(troponin T binding);GO:0005515(protein binding);GO:0006937(regulation of muscle contraction)	NA	NA	NA	troponin I, skeletal, fast 2 [Source:MGI Symbol;Acc:MGI:105070]	0.113956	0	0.110693	0	0	0	1.1528	0.205148	7.03512e-05	0.0737558	up	no
ENSMUSG00000031104	Rab33a	ENSMUST00000033430	GO:0005622(intracellular);GO:0005886(plasma membrane);GO:0005525(GTP binding);GO:0007264(small GTPase mediated signal transduction);GO:2000785(regulation of autophagosome assembly);GO:0019882(antigen processing and presentation);GO:0005515(protein binding)	NA	NA	NA	RAB33A, member RAS oncogene family [Source:MGI Symbol;Acc:MGI:109493]	0.16573	0	0.017338	0	0.141143	0.036807	1.02615	0.0372445	0.742781	0.822775	up	no
ENSMUSG00000031111	Igsf1	ENSMUST00000033442;ENSMUST00000072037	GO:0016021(integral component of membrane);GO:0006355(regulation of transcription, DNA-templated);GO:0016020(membrane);GO:0005576(extracellular region);GO:0004872(receptor activity);GO:0007165(signal transduction);GO:0034711(inhibin binding);GO:0005515(protein binding);GO:0015026(coreceptor activity)	NA	NA	NA	immunoglobulin superfamily, member 1 [Source:MGI Symbol;Acc:MGI:2147913]	0.0443633	0	0.0504724	0.0132185	0	0	1.05195	0.0730676	0.00578151	0.355206	up	no
ENSMUSG00000031125	3830403N18Rik	ENSMUST00000033458	GO:0003674(molecular_function);GO:0005634(nucleus);GO:0002244(hematopoietic progenitor cell differentiation);GO:0007286(spermatid development)	NA	NA	NA	RIKEN cDNA 3830403N18 gene [Source:MGI Symbol;Acc:MGI:1917941]	0.187785	0	0.117872	0	0	0	1.14886	0.200198	0.0066867	0.373605	up	no
ENSMUSG00000031130	Brs3	ENSMUST00000033464	GO:0016021(integral component of membrane);GO:0005886(plasma membrane);GO:0004946(bombesin receptor activity);GO:0031989(bombesin receptor signaling pathway);GO:0043025(neuronal cell body);GO:0043005(neuron projection)	04080(Neuroactive ligand-receptor interaction)	K04170	NA	bombesin-like receptor 3 [Source:MGI Symbol;Acc:MGI:1100501]	0	0	0.065187	0	0	0	1.03064	0.0435413	0.292285	0.642726	up	no
ENSMUSG00000031131	Vgll1	ENSMUST00000033465	GO:0008150(biological_process);GO:0006355(regulation of transcription, DNA-templated);GO:0005634(nucleus);GO:0006351(transcription, DNA-templated);GO:0008022(protein C-terminus binding)	NA	NA	NA	vestigial like family member 1 [Source:MGI Symbol;Acc:MGI:2655768]	0	0	0	0	0	0.0362033	0.987752	-0.0177796	0.502333	0.642726	down	no
ENSMUSG00000031138	F9	ENSMUST00000033477	GO:0005615(extracellular space);GO:0005509(calcium ion binding);GO:0070062(extracellular exosome);GO:0006508(proteolysis);GO:0004252(serine-type endopeptidase activity);GO:0004175(endopeptidase activity);GO:0007596(blood coagulation);GO:0008233(peptidase activity);GO:0031638(zymogen activation)	04610(Complement and coagulation cascades)	K01321	EC:3.4.21.22	coagulation factor IX [Source:MGI Symbol;Acc:MGI:88384]	0	0	0.007344	0	0	0	1.0035	0.00504509	0.292285	0.642726	up	no
ENSMUSG00000031139	Mcf2	ENSMUST00000063507	GO:0005622(intracellular);GO:0005515(protein binding);GO:0070062(extracellular exosome);GO:0035556(intracellular signal transduction);GO:0043547(positive regulation of GTPase activity);GO:0005089(Rho guanyl-nucleotide exchange factor activity);GO:0035023(regulation of Rho protein signal transduction);GO:0005085(guanyl-nucleotide exchange factor activity);GO:0016358(dendrite development)	NA	NA	NA	mcf.2 transforming sequence [Source:MGI Symbol;Acc:MGI:96932]	0.00594522	0.0433019	0	0.0149419	0.0907613	0.0040533	0.965594	-0.050512	0.377875	0.642726	down	no
ENSMUSG00000031142	Cacna1f	ENSMUST00000141634;ENSMUST00000123979;ENSMUST00000151208	GO:0005245(voltage-gated calcium channel activity);GO:0005891(voltage-gated calcium channel complex);GO:0050908(detection of light stimulus involved in visual perception);GO:0007601(visual perception);GO:0016021(integral component of membrane);GO:0043025(neuronal cell body);GO:0043204(perikaryon);GO:0001750(photoreceptor outer segment)	04010(MAPK signaling pathway);04020(Calcium signaling pathway);04260(Cardiac muscle contraction);04270(Vascular smooth muscle contraction);04912(GnRH signaling pathway);05010(Alzheimer's disease);05410(Hypertrophic cardiomyopathy (HCM));05412(Arrhythmogenic right ventricular cardiomyopathy (ARVC));05414(Dilated cardiomyopathy)	K04853	NA	calcium channel, voltage-dependent, alpha 1F subunit [Source:MGI Symbol;Acc:MGI:1859639]	0.00973183	0	0	0.0125831	0	0	1.00098	0.00140715	0.908148	0.939308	up	no
ENSMUSG00000031162	Gata1	ENSMUST00000033502	GO:0048873(homeostasis of number of cells within a tissue);GO:0003677(DNA binding);GO:0005634(nucleus);GO:0003682(chromatin binding);GO:0005515(protein binding);GO:0045944(positive regulation of transcription from RNA polymerase II promoter);GO:0003700(transcription factor activity, sequence-specific DNA binding);GO:0008270(zinc ion binding);GO:0043066(negative regulation of apoptotic process);GO…	NA	NA	NA	GATA binding protein 1 [Source:MGI Symbol;Acc:MGI:95661]	0.052479	0	0	0	0	0	1.03288	0.0466716	0.261376	0.642726	up	no
ENSMUSG00000031170	Slc38a5	ENSMUST00000115590	GO:0005887(integral component of plasma membrane);GO:0015187(glycine transmembrane transporter activity);GO:0015816(glycine transport)	NA	K14992	NA	solute carrier family 38, member 5 [Source:MGI Symbol;Acc:MGI:2148066]	0	0	0.00895934	0	0.127633	0	0.95782	-0.0621734	0.506533	0.642726	down	no
ENSMUSG00000031173	Otc	ENSMUST00000115528	GO:0005739(mitochondrion);GO:0005743(mitochondrial inner membrane);GO:0005759(mitochondrial matrix);GO:0000050(urea cycle);GO:0004585(ornithine carbamoyltransferase activity);GO:0006593(ornithine catabolic process);GO:0019240(citrulline biosynthetic process);GO:0042450(arginine biosynthetic process via ornithine);GO:0097272(ammonia homeostasis);GO:0005737(cytoplasm);GO:0031667(response to nutrien…	00330(Arginine and proline metabolism)	K00611	EC:2.1.3.3	ornithine transcarbamylase [Source:MGI Symbol;Acc:MGI:97448]	0	0	0	0.00550922	0	0	0.997502	-0.00360784	0.502778	0.642726	down	no
ENSMUSG00000031179	3830417A13Rik	ENSMUST00000033522	GO:0005575(cellular_component);GO:0008150(biological_process);GO:0003674(molecular_function)	NA	NA	NA	RIKEN cDNA 3830417A13 gene [Source:MGI Symbol;Acc:MGI:1917946]	0.0482717	0	0	0	0	0	1.02538	0.036155	0.261376	0.642726	up	no
ENSMUSG00000031204	Asb12	ENSMUST00000033549	GO:0005575(cellular_component);GO:0008150(biological_process);GO:0003674(molecular_function);GO:0005622(intracellular);GO:0035556(intracellular signal transduction);GO:0016567(protein ubiquitination)	NA	NA	NA	ankyrin repeat and SOCS box-containing 12 [Source:MGI Symbol;Acc:MGI:1917642]	0	0	0.0251916	0	0	0.0557592	0.993031	-0.0100889	0.836266	0.890929	down	no
ENSMUSG00000031210	Gpr165	ENSMUST00000139205;ENSMUST00000033554;ENSMUST00000137479	GO:0016021(integral component of membrane);GO:0005575(cellular_component);GO:0008150(biological_process);GO:0003674(molecular_function);GO:0004930(G-protein coupled receptor activity);GO:0007186(G-protein coupled receptor signaling pathway)	NA	NA	NA	G protein-coupled receptor 165 [Source:MGI Symbol;Acc:MGI:1923456]	0.0187673	0	0.0176697	0	0.0446517	0.0244442	0.993513	-0.00938906	0.75336	0.830754	down	no
ENSMUSG00000031224	Magee2	ENSMUST00000033575	GO:0005575(cellular_component);GO:0008150(biological_process);GO:0003674(molecular_function)	NA	NA	NA	melanoma antigen, family E, 2 [Source:MGI Symbol;Acc:MGI:2148316]	0	0	0.069353	0	0	0	1.03257	0.0462327	0.292285	0.642726	up	no
ENSMUSG00000031230	Fgf16	ENSMUST00000033581	GO:0005576(extracellular region);GO:0008543(fibroblast growth factor receptor signaling pathway);GO:0008083(growth factor activity);GO:0005104(fibroblast growth factor receptor binding);GO:2000546(positive regulation of endothelial cell chemotaxis to fibroblast growth factor);GO:0070349(positive regulation of brown fat cell proliferation)	NA	K04358	NA	fibroblast growth factor 16 [Source:MGI Symbol;Acc:MGI:1931627]	0	0	0.036616	0	0	0.027015	1.00863	0.0123963	0.655922	0.756584	up	no
ENSMUSG00000031239	Itm2a	ENSMUST00000033591	GO:0016021(integral component of membrane);GO:0005794(Golgi apparatus);GO:0005886(plasma membrane);GO:0070062(extracellular exosome);GO:0007399(nervous system development);GO:0001540(beta-amyloid binding);GO:0002377(immunoglobulin production);GO:0042985(negative regulation of amyloid precursor protein biosynthetic process);GO:0002317(plasma cell differentiation);GO:0005515(protein binding)	NA	NA	NA	integral membrane protein 2A [Source:MGI Symbol;Acc:MGI:107706]	0.534567	0.424768	0.835572	0.153016	0.64837	0.278441	1.23272	0.301843	0.270613	0.642726	up	no
ENSMUSG00000031250	Tnmd	ENSMUST00000033602	GO:0016021(integral component of membrane);GO:0016525(negative regulation of angiogenesis);GO:0005635(nuclear envelope);GO:0001886(endothelial cell morphogenesis);GO:0001937(negative regulation of endothelial cell proliferation);GO:0005515(protein binding);GO:0071773(cellular response to BMP stimulus);GO:0035990(tendon cell differentiation)	NA	NA	NA	tenomodulin [Source:MGI Symbol;Acc:MGI:1929885]	0	0	0.148393	0	0	0	1.06836	0.0953998	0.292285	0.642726	up	no
ENSMUSG00000031297	Slc7a3	ENSMUST00000138162;ENSMUST00000101362;ENSMUST00000113710;ENSMUST00000151922	GO:0005887(integral component of plasma membrane);GO:0000064(L-ornithine transmembrane transporter activity);GO:0015181(arginine transmembrane transporter activity);GO:0015189(L-lysine transmembrane transporter activity);GO:0015297(antiporter activity);GO:1903352(L-ornithine transmembrane transport);GO:1903826(arginine transmembrane transport);GO:0015174(basic amino acid transmembrane transporter…	NA	NA	NA	solute carrier family 7 (cationic amino acid transporter, y+ system), member 3 [Source:MGI Symbol;Acc:MGI:1100521]	0.167364	0	0.14326	0.0495007	0.0316751	0.129849	1.08367	0.115921	0.11014	0.642726	up	no
ENSMUSG00000031323	Dmrtc1a	ENSMUST00000033686	GO:0006355(regulation of transcription, DNA-templated);GO:0005634(nucleus);GO:0003700(transcription factor activity, sequence-specific DNA binding);GO:0006351(transcription, DNA-templated);GO:0042803(protein homodimerization activity);GO:0000987(core promoter proximal region sequence-specific DNA binding);GO:0007548(sex differentiation)	NA	NA	NA	DMRT-like family C1a [Source:MGI Symbol;Acc:MGI:1918137]	0.0921783	0	0.188046	0.109681	0	0.0640345	1.08337	0.115519	0.22685	0.642726	up	no
ENSMUSG00000031326	Cdx4	ENSMUST00000033689	GO:0005634(nucleus);GO:0045944(positive regulation of transcription from RNA polymerase II promoter);GO:0003700(transcription factor activity, sequence-specific DNA binding);GO:0000122(negative regulation of transcription from RNA polymerase II promoter);GO:0000977(RNA polymerase II regulatory region sequence-specific DNA binding);GO:0009952(anterior/posterior pattern specification);GO:0001077(tr…	NA	NA	NA	caudal type homeobox 4 [Source:MGI Symbol;Acc:MGI:88362]	0.043452	0	0.010228	0.019421	0.072854	0.033958	0.984161	-0.0230339	0.540557	0.666271	down	no
ENSMUSG00000031344	Gabrq	ENSMUST00000114553	GO:0005887(integral component of plasma membrane);GO:0043235(receptor complex);GO:0030054(cell junction);GO:0045211(postsynaptic membrane);GO:0004890(GABA-A receptor activity);GO:0005230(extracellular ligand-gated ion channel activity);GO:0006821(chloride transport);GO:0007214(gamma-aminobutyric acid signaling pathway);GO:1902711(GABA-A receptor complex);GO:1902476(chloride transmembrane transpor…	04080(Neuroactive ligand-receptor interaction)	K05192	NA	gamma-aminobutyric acid (GABA) A receptor, subunit theta [Source:MGI Symbol;Acc:MGI:1888498]	0	0	0.0150054	0.0142462	0	0.00830391	0.999887	-0.000162699	0.989792	0.99344	down	no
ENSMUSG00000031364	Grpr	ENSMUST00000033730	GO:0016021(integral component of membrane);GO:0005515(protein binding);GO:0005886(plasma membrane);GO:0042127(regulation of cell proliferation);GO:0004946(bombesin receptor activity);GO:0031989(bombesin receptor signaling pathway)	04020(Calcium signaling pathway);04080(Neuroactive ligand-receptor interaction)	K04169	NA	gastrin releasing peptide receptor [Source:MGI Symbol;Acc:MGI:95836]	0.040463	0	0	0.082703	0	0	0.99414	-0.00847968	0.881631	0.921793	down	no
ENSMUSG00000031374	Zfp92	ENSMUST00000033740;ENSMUST00000086470	GO:0008150(biological_process);GO:0006355(regulation of transcription, DNA-templated);GO:0046872(metal ion binding);GO:0003677(DNA binding);GO:0005634(nucleus);GO:0006351(transcription, DNA-templated)	NA	NA	NA	zinc finger protein 92 [Source:MGI Symbol;Acc:MGI:108094]	0.0664004	0	0.0267938	0.01074	0.00508974	0	1.04012	0.056752	0.0655396	0.642726	up	no
ENSMUSG00000031376	Atp2b3	ENSMUST00000114479	GO:0046872(metal ion binding);GO:0005524(ATP binding);GO:0005794(Golgi apparatus);GO:0005886(plasma membrane);GO:0005887(integral component of plasma membrane);GO:0043231(intracellular membrane-bounded organelle);GO:0070588(calcium ion transmembrane transport);GO:0006874(cellular calcium ion homeostasis);GO:1903561(extracellular vesicle);GO:0005388(calcium-transporting ATPase activity);GO:0030165…	04020(Calcium signaling pathway)	K05850	EC:3.6.3.8	ATPase, Ca++ transporting, plasma membrane 3 [Source:MGI Symbol;Acc:MGI:1347353]	0.0176966	0	0.0041656	0	0	0	1.01118	0.0160465	0.110219	0.642726	up	no
ENSMUSG00000031383	Dusp9	ENSMUST00000019701	GO:0005737(cytoplasm);GO:0016301(kinase activity);GO:0016310(phosphorylation);GO:0006470(protein dephosphorylation);GO:0000188(inactivation of MAPK activity);GO:0017017(MAP kinase tyrosine/serine/threonine phosphatase activity);GO:0005515(protein binding)	04010(MAPK signaling pathway)	K18498	EC:3.1.3.16 3.1.3.48	dual specificity phosphatase 9 [Source:MGI Symbol;Acc:MGI:2387107]	1.01841	0.792151	1.00727	1.61604	1.55643	1.43141	0.792	-0.336428	0.00378738	0.301414	down	no
ENSMUSG00000031397	Tktl1	ENSMUST00000010127	GO:0005575(cellular_component);GO:0046872(metal ion binding);GO:0005634(nucleus);GO:0005737(cytoplasm);GO:0008152(metabolic process);GO:0004802(transketolase activity)	00030(Pentose phosphate pathway)	K00615	EC:2.2.1.1	transketolase-like 1 [Source:MGI Symbol;Acc:MGI:1933244]	0	0.181309	0.039295	0	0	0	1.02287	0.0326248	0.17448	0.642726	up	no
ENSMUSG00000031409	Tceal6	ENSMUST00000033783	GO:0005634(nucleus);GO:0006357(regulation of transcription from RNA polymerase II promoter);GO:0050699(WW domain binding);GO:0003746(translation elongation factor activity);GO:0006414(translational elongation)	NA	NA	NA	transcription elongation factor A (SII)-like 6 [Source:MGI Symbol;Acc:MGI:1923939]	0	0	0	0	0.014183	0	0.995005	-0.00722454	0.462455	0.642726	down	no
ENSMUSG00000031410	Nxf7	ENSMUST00000113163	GO:0005634(nucleus);GO:0000166(nucleotide binding);GO:0005737(cytoplasm);GO:0003723(RNA binding);GO:0003729(mRNA binding);GO:0016973(poly(A)+ mRNA export from nucleus)	NA	K14284	NA	nuclear RNA export factor 7 [Source:MGI Symbol;Acc:MGI:2159343]	0.0157373	0	0	0	0	0.0163981	1.00305	0.00439729	0.793591	0.860364	up	no
ENSMUSG00000031430	Vsig1	ENSMUST00000033806	NA	NA	NA	NA	V-set and immunoglobulin domain containing 1 [Source:MGI Symbol;Acc:MGI:1926039]	0.0616302	0	0.0362677	0.0619774	0.0295237	0.0963293	0.987202	-0.0185826	0.625611	0.73415	down	no
ENSMUSG00000031444	F10	ENSMUST00000063820;ENSMUST00000123768	GO:0005509(calcium ion binding);GO:0005576(extracellular region);GO:0006508(proteolysis);GO:0004252(serine-type endopeptidase activity);GO:0005543(phospholipid binding);GO:0007596(blood coagulation);GO:0051897(positive regulation of protein kinase B signaling);GO:0005515(protein binding)	04610(Complement and coagulation cascades)	K01314	EC:3.4.21.6	coagulation factor X [Source:MGI Symbol;Acc:MGI:103107]	0.176269	0	0.188972	0.0499738	0.0598475	0.136214	1.08965	0.123859	0.0682106	0.642726	up	no
ENSMUSG00000031452	1700029H14Rik	ENSMUST00000187391	GO:0005575(cellular_component);GO:0008150(biological_process);GO:0003674(molecular_function)	NA	NA	NA	RIKEN cDNA 1700029H14 gene [Source:MGI Symbol;Acc:MGI:1913751]	0.0119051	0	0.0471754	0	0.0718873	0	1.00326	0.00470248	0.927997	0.952409	up	no
ENSMUSG00000031489	Adrb3	ENSMUST00000081438	GO:0005887(integral component of plasma membrane);GO:0016020(membrane);GO:0043235(receptor complex);GO:0042803(protein homodimerization activity);GO:0050873(brown fat cell differentiation);GO:0043410(positive regulation of MAPK cascade);GO:0007267(cell-cell signaling);GO:0040015(negative regulation of multicellular organism growth);GO:0007190(activation of adenylate cyclase activity);GO:0007189(a…	04020(Calcium signaling pathway);04080(Neuroactive ligand-receptor interaction);04144(Endocytosis)	K04143	NA	adrenergic receptor, beta 3 [Source:MGI Symbol;Acc:MGI:87939]	0	0	0.0811883	0.0713528	0.0242071	0.0855629	0.976413	-0.0344361	0.61994	0.729461	down	no
ENSMUSG00000031491	Chrna6	ENSMUST00000033882	GO:0005515(protein binding);GO:0030054(cell junction);GO:0007165(signal transduction);GO:0045211(postsynaptic membrane);GO:0004889(acetylcholine-activated cation-selective channel activity);GO:0005892(acetylcholine-gated channel complex);GO:0007271(synaptic transmission, cholinergic);GO:0042166(acetylcholine binding);GO:0098655(cation transmembrane transport);GO:0015464(acetylcholine receptor act…	04080(Neuroactive ligand-receptor interaction)	K04808	NA	cholinergic receptor, nicotinic, alpha polypeptide 6 [Source:MGI Symbol;Acc:MGI:106213]	0.014676	0	0	0	0.013217	0	1.00257	0.00370905	0.763682	0.838325	up	no
ENSMUSG00000031494	Cd209a	ENSMUST00000012847;ENSMUST00000207906	GO:0016021(integral component of membrane);GO:0046872(metal ion binding);GO:0009986(cell surface);GO:0010468(regulation of gene expression);GO:0030246(carbohydrate binding);GO:0005537(mannose binding);GO:0030193(regulation of blood coagulation);GO:0006897(endocytosis);GO:0048306(calcium-dependent protein binding);GO:0046718(viral entry into host cell);GO:0001618(virus receptor activity);GO:009736…	04145(Phagosome)	K06563	NA	CD209a antigen [Source:MGI Symbol;Acc:MGI:2157942]	0.521459	0.4926	0.419953	0.479724	0.916682	0.81298	0.849462	-0.235379	0.211117	0.642726	down	no
ENSMUSG00000031495	Cd209d	ENSMUST00000011445	GO:0016021(integral component of membrane);GO:0046872(metal ion binding);GO:0042803(protein homodimerization activity);GO:0042742(defense response to bacterium);GO:0005537(mannose binding);GO:0006897(endocytosis);GO:0050715(positive regulation of cytokine secretion)	04145(Phagosome)	K06563	NA	CD209d antigen [Source:MGI Symbol;Acc:MGI:2157947]	0	0	0.174778	0	0.169846	0	1.02143	0.0305891	0.831558	0.887629	up	no
ENSMUSG00000031506	Ptpn7	ENSMUST00000187985;ENSMUST00000049449;ENSMUST00000188478	GO:0005737(cytoplasm);GO:0005829(cytosol);GO:0005856(cytoskeleton);GO:0004725(protein tyrosine phosphatase activity);GO:0035335(peptidyl-tyrosine dephosphorylation);GO:0006470(protein dephosphorylation);GO:0009898(cytoplasmic side of plasma membrane);GO:0005515(protein binding)	04010(MAPK signaling pathway)	K18019	EC:3.1.3.48	protein tyrosine phosphatase, non-receptor type 7 [Source:MGI Symbol;Acc:MGI:2156893]	0.234243	0.273517	0.499373	0.117894	0.110043	0.0603221	1.23658	0.306356	0.0675054	0.642726	up	no
ENSMUSG00000031535	Dkk4	ENSMUST00000033936	GO:0005576(extracellular region);GO:0007275(multicellular organism development);GO:0030178(negative regulation of Wnt signaling pathway);GO:0016055(Wnt signaling pathway);GO:0061170(negative regulation of hair follicle placode formation)	04310(Wnt signaling pathway)	K02165	NA	dickkopf WNT signaling pathway inhibitor 4 [Source:MGI Symbol;Acc:MGI:2385299]	0.048648	0	0.076341	0	0.031073	0	1.04905	0.0690803	0.0774293	0.642726	up	no
ENSMUSG00000031551	Ido1	ENSMUST00000110667	GO:0046872(metal ion binding);GO:0020037(heme binding);GO:0055114(oxidation-reduction process);GO:0005515(protein binding);GO:0005737(cytoplasm);GO:0006954(inflammatory response);GO:0032496(response to lipopolysaccharide);GO:0005829(cytosol);GO:0002376(immune system process);GO:0046007(negative regulation of activated T cell proliferation);GO:0043065(positive regulation of apoptotic process);GO:0…	00380(Tryptophan metabolism)	K00463	EC:1.13.11.52	indoleamine 2,3-dioxygenase 1 [Source:MGI Symbol;Acc:MGI:96416]	0	0	0	0.125335	0	0.0608147	0.939339	-0.0902823	0.278827	0.642726	down	no
ENSMUSG00000031553	Adam3	ENSMUST00000033958	GO:0016021(integral component of membrane);GO:0005515(protein binding);GO:0006508(proteolysis);GO:0008270(zinc ion binding);GO:0009986(cell surface);GO:0045121(membrane raft);GO:0004222(metalloendopeptidase activity);GO:0007338(single fertilization);GO:0007339(binding of sperm to zona pellucida);GO:0008584(male gonad development)	NA	NA	NA	a disintegrin and metallopeptidase domain 3 (cyritestin) [Source:MGI Symbol;Acc:MGI:102518]	0	0	0	0	0	0.00655262	0.997745	-0.00325749	0.502333	0.642726	down	no
ENSMUSG00000031610	Scrg1	ENSMUST00000034023	GO:0005794(Golgi apparatus);GO:0005737(cytoplasm);GO:0005576(extracellular region);GO:0044306(neuron projection terminus);GO:0005515(protein binding)	NA	NA	NA	scrapie responsive gene 1 [Source:MGI Symbol;Acc:MGI:1328308]	0	0	0.057365	0	0	0	1.02702	0.0384595	0.292285	0.642726	up	no
ENSMUSG00000031645	F11	ENSMUST00000034064	GO:0005615(extracellular space);GO:0070062(extracellular exosome);GO:0004252(serine-type endopeptidase activity);GO:0008201(heparin binding);GO:0030193(regulation of blood coagulation);GO:0031639(plasminogen activation);GO:0051919(positive regulation of fibrinolysis);GO:0005515(protein binding);GO:0007596(blood coagulation);GO:0070009(serine-type aminopeptidase activity)	04610(Complement and coagulation cascades)	K01323	EC:3.4.21.27	coagulation factor XI [Source:MGI Symbol;Acc:MGI:99481]	0	0	0	0	0	0.004007	0.998712	-0.00186005	0.502333	0.642726	down	no
ENSMUSG00000031654	Cbln1	ENSMUST00000034076	GO:0005515(protein binding);GO:0005576(extracellular region);GO:0045202(synapse);GO:0030054(cell junction);GO:0042803(protein homodimerization activity);GO:0045211(postsynaptic membrane);GO:0051965(positive regulation of synapse assembly);GO:0007157(heterophilic cell-cell adhesion via plasma membrane cell adhesion molecules);GO:0021707(cerebellar granule cell differentiation);GO:0009306(protein s…	NA	NA	NA	cerebellin 1 precursor protein [Source:MGI Symbol;Acc:MGI:88281]	0.0280857	0	0.125609	0.100422	0.0470902	0.0464669	1.00914	0.0131206	0.84606	0.897542	up	no
ENSMUSG00000031710	Ucp1	ENSMUST00000034146	GO:0016021(integral component of membrane);GO:0005515(protein binding);GO:0003735(structural constituent of ribosome);GO:0006412(translation);GO:0006357(regulation of transcription from RNA polymerase II promoter);GO:0005739(mitochondrion);GO:0015992(proton transport);GO:0005743(mitochondrial inner membrane);GO:0050873(brown fat cell differentiation);GO:0006839(mitochondrial transport);GO:0005740…	03320(PPAR signaling pathway);05016(Huntington's disease)	K08769	NA	uncoupling protein 1 (mitochondrial, proton carrier) [Source:MGI Symbol;Acc:MGI:98894]	0.013034	0	1.00535	0.046605	0.112392	0	1.33167	0.413241	0.352096	0.642726	up	no
ENSMUSG00000031722	Hp	ENSMUST00000074898;ENSMUST00000212918;ENSMUST00000212018	GO:0005615(extracellular space);GO:0070062(extracellular exosome);GO:0002376(immune system process);GO:0072562(blood microparticle);GO:0098869(cellular oxidant detoxification);GO:0030492(hemoglobin binding);GO:0031838(haptoglobin-hemoglobin complex);GO:0007219(Notch signaling pathway);GO:0042742(defense response to bacterium);GO:0006953(acute-phase response);GO:0042542(response to hydrogen peroxi…	NA	NA	NA	haptoglobin [Source:MGI Symbol;Acc:MGI:96211]	0.447547	0.268183	1.43322	0.154296	0.188107	0.193698	1.56857	0.649453	0.10724	0.642726	up	no
ENSMUSG00000031760	Mt3	ENSMUST00000034211	GO:0005622(intracellular);GO:0046872(metal ion binding);GO:0005634(nucleus);GO:0048471(perinuclear region of cytoplasm);GO:0008270(zinc ion binding);GO:0043066(negative regulation of apoptotic process);GO:0045892(negative regulation of transcription, DNA-templated);GO:0045893(positive regulation of transcription, DNA-templated);GO:0005829(cytosol);GO:0001934(positive regulation of protein phospho…	NA	NA	NA	metallothionein 3 [Source:MGI Symbol;Acc:MGI:97173]	0.260048	0	0.282518	0.2861	0.295405	0.325087	0.951307	-0.0720176	0.150586	0.642726	down	no
ENSMUSG00000031779	Ccl22	ENSMUST00000034231	GO:0005615(extracellular space);GO:0007186(G-protein coupled receptor signaling pathway);GO:0006954(inflammatory response);GO:0071346(cellular response to interferon-gamma);GO:0043547(positive regulation of GTPase activity);GO:0030593(neutrophil chemotaxis);GO:0070374(positive regulation of ERK1 and ERK2 cascade);GO:0002548(monocyte chemotaxis);GO:0008009(chemokine activity);GO:0048020(CCR chemok…	04060(Cytokine-cytokine receptor interaction);04062(Chemokine signaling pathway)	K05514	NA	chemokine (C-C motif) ligand 22 [Source:MGI Symbol;Acc:MGI:1306779]	0.28087	0.260711	0.259066	0.0819844	0.350906	0.0477846	1.10024	0.137817	0.433938	0.642726	up	no
ENSMUSG00000031780	Ccl17	ENSMUST00000034232	GO:0005615(extracellular space);GO:0005125(cytokine activity);GO:0007186(G-protein coupled receptor signaling pathway);GO:0006954(inflammatory response);GO:0071346(cellular response to interferon-gamma);GO:0043547(positive regulation of GTPase activity);GO:0007165(signal transduction);GO:0030593(neutrophil chemotaxis);GO:0070374(positive regulation of ERK1 and ERK2 cascade);GO:0002548(monocyte ch…	04060(Cytokine-cytokine receptor interaction);04062(Chemokine signaling pathway)	K05514	NA	chemokine (C-C motif) ligand 17 [Source:MGI Symbol;Acc:MGI:1329039]	0.788241	0.455127	0.898414	0	0	0.086459	1.78226	0.833708	0.000781043	0.171633	up	no
ENSMUSG00000031786	Drc7	ENSMUST00000058479	GO:0008150(biological_process);GO:0003674(molecular_function);GO:0005737(cytoplasm);GO:0005856(cytoskeleton);GO:0007283(spermatogenesis);GO:0030154(cell differentiation);GO:0031514(motile cilium);GO:0005515(protein binding)	NA	NA	NA	dynein regulatory complex subunit 7 [Source:MGI Symbol;Acc:MGI:2685616]	0	0	0.0446381	0	0	0	1.02224	0.0317313	0.292285	0.642726	up	no
ENSMUSG00000031789	Cngb1	ENSMUST00000119870;ENSMUST00000121162;ENSMUST00000156514;ENSMUST00000184103	GO:0005887(integral component of plasma membrane);GO:0007608(sensory perception of smell);GO:0016020(membrane);GO:0071805(potassium ion transmembrane transport);GO:0005249(voltage-gated potassium channel activity);GO:0042391(regulation of membrane potential);GO:0033365(protein localization to organelle);GO:0001750(photoreceptor outer segment);GO:0005222(intracellular cAMP activated cation channel…	04740(Olfactory transduction);04744(Phototransduction)	K04952	NA	cyclic nucleotide gated channel beta 1 [Source:MGI Symbol;Acc:MGI:2664102]	0.0119138	0	0.0653011	0.0387135	0.00610797	0.00712579	1.02199	0.0313853	0.465083	0.642726	up	no
ENSMUSG00000031790	Mmp15	ENSMUST00000034243;ENSMUST00000212235	GO:0005509(calcium ion binding);GO:0005887(integral component of plasma membrane);GO:0006508(proteolysis);GO:0008270(zinc ion binding);GO:0031012(extracellular matrix);GO:0004222(metalloendopeptidase activity);GO:0035987(endodermal cell differentiation);GO:0005515(protein binding);GO:0032355(response to estradiol)	NA	NA	NA	matrix metallopeptidase 15 [Source:MGI Symbol;Acc:MGI:109320]	0.79019	0.454309	0.66789	0.654052	0.544812	0.525006	1.09475	0.130605	0.0996792	0.642726	up	no
ENSMUSG00000031837	Necab2	ENSMUST00000098363;ENSMUST00000148328	GO:0005509(calcium ion binding);GO:0005737(cytoplasm);GO:0005515(protein binding)	NA	NA	NA	N-terminal EF-hand calcium binding protein 2 [Source:MGI Symbol;Acc:MGI:2152211]	0.0263837	0	0	0.00967243	0.0389892	0	0.996248	-0.00542358	0.845225	0.896959	down	no
ENSMUSG00000031927	1700012B09Rik	ENSMUST00000060330	GO:0005575(cellular_component);GO:0008150(biological_process);GO:0003674(molecular_function)	NA	NA	NA	RIKEN cDNA 1700012B09 gene [Source:MGI Symbol;Acc:MGI:1916575]	0.0520729	0	0	0	0	0	1.03034	0.0431161	0.261376	0.642726	up	no
ENSMUSG00000031932	Gpr83	ENSMUST00000133278	GO:0004930(G-protein coupled receptor activity);GO:0007186(G-protein coupled receptor signaling pathway);GO:0005887(integral component of plasma membrane);GO:0031513(nonmotile primary cilium);GO:0007166(cell surface receptor signaling pathway);GO:0007218(neuropeptide signaling pathway);GO:0004983(neuropeptide Y receptor activity);GO:0051384(response to glucocorticoid)	NA	K04210	NA	G protein-coupled receptor 83 [Source:MGI Symbol;Acc:MGI:95712]	0.0251118	0	0	0	0	0	1.01482	0.0212241	0.261376	0.642726	up	no
ENSMUSG00000031933	Izumo1r	ENSMUST00000069408;ENSMUST00000034409	GO:0005515(protein binding);GO:0005886(plasma membrane);GO:0016020(membrane);GO:0004872(receptor activity);GO:0007155(cell adhesion);GO:0007338(single fertilization);GO:0031225(anchored component of membrane);GO:0007342(fusion of sperm to egg plasma membrane);GO:0035036(sperm-egg recognition)	04144(Endocytosis)	K13649	NA	IZUMO1 receptor, JUNO [Source:MGI Symbol;Acc:MGI:1929185]	0.0222147	0	0.0519249	0	0.0352254	0	1.02928	0.0416323	0.321092	0.642726	up	no
ENSMUSG00000031936	Hephl1	ENSMUST00000159985	GO:0016021(integral component of membrane);GO:0005575(cellular_component);GO:0055114(oxidation-reduction process);GO:0005507(copper ion binding);GO:0006825(copper ion transport);GO:0004322(ferroxidase activity)	NA	NA	NA	hephaestin-like 1 [Source:MGI Symbol;Acc:MGI:2685355]	0.008106	0	0	0	0	0	1.00402	0.00578775	0.261376	0.642726	up	no
ENSMUSG00000031952	Chst5	ENSMUST00000034430	GO:0016021(integral component of membrane);GO:0005975(carbohydrate metabolic process);GO:0000139(Golgi membrane);GO:0006790(sulfur compound metabolic process);GO:0001517(N-acetylglucosamine 6-O-sulfotransferase activity);GO:0006044(N-acetylglucosamine metabolic process);GO:0018146(keratan sulfate biosynthetic process)	00533(Glycosaminoglycan biosynthesis - keratan sulfate)	K09671	EC:2.8.2.-	carbohydrate (N-acetylglucosamine 6-O) sulfotransferase 5 [Source:MGI Symbol;Acc:MGI:1931825]	0	0	0	0.005242	0	0	0.998318	-0.00242898	0.502778	0.642726	down	no
ENSMUSG00000031966	Glb1l3	ENSMUST00000210274	NA	NA	NA	NA	galactosidase, beta 1 like 3 [Source:MGI Symbol;Acc:MGI:1918143]	0	0	0.0076695	0	0	0	1.00378	0.00544606	0.292285	0.642726	up	no
ENSMUSG00000031981	Capn9	ENSMUST00000093033	GO:0005509(calcium ion binding);GO:0005737(cytoplasm);GO:0006508(proteolysis);GO:0007586(digestion);GO:0004198(calcium-dependent cysteine-type endopeptidase activity)	NA	NA	NA	calpain 9 [Source:MGI Symbol;Acc:MGI:1920897]	0.0353342	0	0	0	0.00425365	0.00920418	1.01333	0.019105	0.395932	0.642726	up	no
ENSMUSG00000032013	Trim29	ENSMUST00000034511	GO:0005737(cytoplasm);GO:0008270(zinc ion binding);GO:0005654(nucleoplasm);GO:0000122(negative regulation of transcription from RNA polymerase II promoter);GO:0045111(intermediate filament cytoskeleton);GO:0002039(p53 binding);GO:1900181(negative regulation of protein localization to nucleus);GO:0098641(cadherin binding involved in cell-cell adhesion);GO:0005913(cell-cell adherens junction);GO:00…	NA	NA	NA	tripartite motif-containing 29 [Source:MGI Symbol;Acc:MGI:1919419]	0.17451	0	0.07804	0.07409	0.071422	0.094011	1.04011	0.0567382	0.28744	0.642726	up	no
ENSMUSG00000032015	Pou2f3	ENSMUST00000034513	GO:0043922(negative regulation by host of viral transcription);GO:0001077(transcriptional activator activity, RNA polymerase II core promoter proximal region sequence-specific binding);GO:0043565(sequence-specific DNA binding);GO:0005654(nucleoplasm);GO:0045944(positive regulation of transcription from RNA polymerase II promoter);GO:0005515(protein binding);GO:0000978(RNA polymerase II core promo…	NA	K09364	NA	POU domain, class 2, transcription factor 3 [Source:MGI Symbol;Acc:MGI:102565]	0.0235882	0	0.0723178	0.0281143	0	0.00298437	1.03706	0.0524983	0.187387	0.642726	up	no
ENSMUSG00000032021	Crtam	ENSMUST00000180384	GO:0051606(detection of stimulus);GO:0050715(positive regulation of cytokine secretion);GO:0002355(detection of tumor cell);GO:0045954(positive regulation of natural killer cell mediated cytotoxicity);GO:0008037(cell recognition);GO:0002860(positive regulation of natural killer cell mediated cytotoxicity directed against tumor cell target);GO:0005102(receptor binding);GO:0005886(plasma membrane)	NA	NA	NA	cytotoxic and regulatory T cell molecule [Source:MGI Symbol;Acc:MGI:1859822]	0.061839	0.0376894	0.0146245	0.0877364	0.101186	0.0214791	0.968069	-0.046818	0.435805	0.642726	down	no
ENSMUSG00000032034	Kcnj5	ENSMUST00000034533	GO:0005887(integral component of plasma membrane);GO:0034765(regulation of ion transmembrane transport);GO:0005242(inward rectifier potassium channel activity);GO:0010107(potassium ion import);GO:0015467(G-protein activated inward rectifier potassium channel activity);GO:0005515(protein binding);GO:0009897(external side of plasma membrane);GO:0030315(T-tubule)	NA	K04999	NA	potassium inwardly-rectifying channel, subfamily J, member 5 [Source:MGI Symbol;Acc:MGI:104755]	0.417186	0.041336	0.334508	0.493069	0.510416	0.360309	0.939198	-0.0904989	0.304918	0.642726	down	no
ENSMUSG00000032053	Pou2af1	ENSMUST00000034554	GO:0006355(regulation of transcription, DNA-templated);GO:0003677(DNA binding);GO:0005634(nucleus);GO:0005515(protein binding);GO:0006351(transcription, DNA-templated)	NA	NA	NA	POU domain, class 2, associating factor 1 [Source:MGI Symbol;Acc:MGI:105086]	0.083102	0	0.203436	0.103998	0.185441	0.281515	0.956811	-0.0636941	0.564158	0.684726	down	no
ENSMUSG00000032056	Btg4	ENSMUST00000114431	GO:0005575(cellular_component);GO:0003674(molecular_function);GO:0008285(negative regulation of cell proliferation);GO:0045930(negative regulation of mitotic cell cycle)	03018(RNA degradation)	K14443	NA	B cell translocation gene 4 [Source:MGI Symbol;Acc:MGI:1860140]	0	0	0	0	0.062336	0	0.978728	-0.0310203	0.462455	0.642726	down	no
ENSMUSG00000032057	4833427G06Rik	ENSMUST00000170947	GO:0005575(cellular_component);GO:0008150(biological_process);GO:0003674(molecular_function)	NA	NA	NA	RIKEN cDNA 4833427G06 gene [Source:MGI Symbol;Acc:MGI:1921013]	0	0	0.155194	0	0	0	1.07138	0.099471	0.292285	0.642726	up	no
ENSMUSG00000032079	Apoa5	ENSMUST00000121598	GO:0005615(extracellular space);GO:0008289(lipid binding);GO:0005576(extracellular region);GO:0019899(enzyme binding);GO:0006869(lipid transport);GO:0015485(cholesterol binding);GO:0008201(heparin binding);GO:0031102(neuron projection regeneration);GO:0005543(phospholipid binding);GO:0072562(blood microparticle);GO:0042632(cholesterol homeostasis);GO:0008047(enzyme activator activity);GO:0042157(…	03320(PPAR signaling pathway)	K09025	NA	apolipoprotein A-V [Source:MGI Symbol;Acc:MGI:1913363]	0.0169368	0	0.031895	0	0.0162276	0	1.0178	0.0254602	0.159371	0.642726	up	no
ENSMUSG00000032083	Apoa1	ENSMUST00000034588;ENSMUST00000132155	GO:0005615(extracellular space);GO:0005515(protein binding);GO:0007186(G-protein coupled receptor signaling pathway);GO:0008289(lipid binding);GO:0070062(extracellular exosome);GO:0005576(extracellular region);GO:0031410(cytoplasmic vesicle);GO:0005829(cytosol);GO:0006898(receptor-mediated endocytosis);GO:0019899(enzyme binding);GO:0042802(identical protein binding);GO:0015485(cholesterol binding…	03320(PPAR signaling pathway)	K08757	NA	apolipoprotein A-I [Source:MGI Symbol;Acc:MGI:88049]	0.155272	0	0.00601657	0.0968117	0	0.212156	0.982949	-0.0248122	0.85198	0.901525	down	no
ENSMUSG00000032094	Cd3d	ENSMUST00000034602	GO:0016021(integral component of membrane);GO:0046982(protein heterodimerization activity);GO:0005515(protein binding);GO:0004888(transmembrane signaling receptor activity);GO:0007166(cell surface receptor signaling pathway);GO:0045059(positive thymic T cell selection);GO:0006461(protein complex assembly);GO:0042110(T cell activation);GO:0042101(T cell receptor complex);GO:0042105(alpha-beta T ce…	04640(Hematopoietic cell lineage);04660(T cell receptor signaling pathway);05142(Chagas disease);05340(Primary immunodeficiency)	K06450	NA	CD3 antigen, delta polypeptide [Source:MGI Symbol;Acc:MGI:88331]	0.084243	0.338909	0.449407	0.115262	0.06177	0.217224	1.11082	0.151628	0.438539	0.642726	up	no
ENSMUSG00000032110	Acrv1	ENSMUST00000034620;ENSMUST00000184160	GO:0001669(acrosomal vesicle)	NA	NA	NA	acrosomal vesicle protein 1 [Source:MGI Symbol;Acc:MGI:104590]	0.0233878	0.0748354	0.0110108	0	0	0	1.01871	0.0267443	0.044525	0.642726	up	no
[truncated: 20,642 more rows]
